# Supplementary material for: Integrated genomic analysis reveals regulatory pathways and dynamic landscapes of the tRNA transcriptome
Source: Sci Rep. 2021 Mar 4;11:5226. doi: 10.1038/s41598-021-83469-6 (PMC7933247; doi:10.1038/s41598-021-83469-6)
Supplement: Supplementary file 2 — Supplementary Data. [file 41598_2021_83469_MOESM2_ESM.zip]

Archive with 37 entries (36 files):
- 7_K562_tRNA_binding_matrix.txt
- __MACOSX/
- __MACOSX/._7_K562_tRNA_binding_matrix.txt
- 4_Cleavage_Sites.tsv
- __MACOSX/._4_Cleavage_Sites.tsv
- 10_Cellline_Tissues_Static.tsv
- __MACOSX/._10_Cellline_Tissues_Static.tsv
- 15_HepG2_full_pro_tRNA_binding_matrix.txt
- __MACOSX/._15_HepG2_full_pro_tRNA_binding_matrix.txt
- 2_Full_trfs.xlsx
- __MACOSX/._2_Full_trfs.xlsx
- 11_H1_ESCs_CHIP_Seq_data_source.xls
- __MACOSX/._11_H1_ESCs_CHIP_Seq_data_source.xls
- 16_HepG2_K562_Top_tRNA_gene_binding_proteins_tab.xlsx
- __MACOSX/._16_HepG2_K562_Top_tRNA_gene_binding_proteins_tab.xlsx
- 14_chip_seq_matrix.py
- __MACOSX/._14_chip_seq_matrix.py
- 3_Addition_5_data.xlsx
- __MACOSX/._3_Addition_5_data.xlsx
- 5_DREME_Motif.pdf
- __MACOSX/._5_DREME_Motif.pdf
- 6_HepG2_tRNA_binding_matrix.txt
- __MACOSX/._6_HepG2_tRNA_binding_matrix.txt
- 13_ChIP_Seq.r
- __MACOSX/._13_ChIP_Seq.r
- 14_K562_pro_full_tRNA_binding_matrix.txt
- __MACOSX/._14_K562_pro_full_tRNA_binding_matrix.txt
- 8_H1-ESCs_tRNA_binding_matrix.txt
- __MACOSX/._8_H1-ESCs_tRNA_binding_matrix.txt
- 9_DM-tRNA-Seq_static.tsv
- __MACOSX/._9_DM-tRNA-Seq_static.tsv
- 12_HepG2_CHIP_Seq_data_source.xls
- __MACOSX/._12_HepG2_CHIP_Seq_data_source.xls
- 13_K562_CHIP_Seq_data_source.xls
- __MACOSX/._13_K562_CHIP_Seq_data_source.xls
- 1_High_confid_trfs.xlsx
- __MACOSX/._1_High_confid_trfs.xlsx
