# Supplementary material for: Integrated genomic analysis reveals regulatory pathways and dynamic landscapes of the tRNA transcriptome
Source: Sci Rep. 2021 Mar 4;11:5226. doi: 10.1038/s41598-021-83469-6 (PMC7933247; doi:10.1038/s41598-021-83469-6)
Supplement: Supplementary file 2 — Supplementary Data. [file 41598_2021_83469_MOESM2_ESM.zip › 7_K562_tRNA_binding_matrix.txt]

tRNA	ARID3A	ARNT	ATF1	ATF2	ATF3	ATF7	BCLAF1	BHLHE40	BRCA1	BRD4	CEBPB	CEBPZ	CREM	CTCF	ELF1	EP300	FOSL2	FOXA1	FOXK2	FUS	GABPA	GATAD2A	GTF2F1	H3K27me3	H3K36me3	H3K4me2	H3K4me3	H3K9ac	H3K9me3	HCFC1	HDAC1	HDAC2	HDAC6	HNRNPH1	HNRNPL	HNRNPLL	HNRNPUL1	IKZF1	JUND	KAT2B	KAT8	KDM1A	KLF16	MAFF	MAFK	MAX	MAZ	MNT	NBN
nm-tRNA-Ser-TGA-chr11-7	21.661562	14.130274	14.588704	37.3835	13.038608	16.463582	21.421637	10.57968	37.646138	29.439237	50.451652	43.436254	20.565489	18.810415	19.56962	19.396225	10.6812	39.405543	26.386713	9.187568	2.920815	39.870227	17.457615	12.216991	0	0	0	0	32.089282	29.214526	9.248662	14.780167	42.762484	33.465054	29.4704	6.441197	13.525616	0	0	26.520663	17.053348	12.333333	23.026208	0	39.2805	0	24.085479	21.413758	2.991669
nm-tRNA-Tyr-ATA-chr1-10	46.223051	38.039254	27.04999	52.810362	47.618791	22.308126	20.954312	39.434858	43.114076	43.326981	40.254366	51.03603	25.057729	81.117718	19.578973	27.696711	88.400038	21.056878	30.083085	62.025173	22.660382	31.960034	32.533822	2.334793	20.861298	22.698234	0	11.108689	28.30594	39.033728	6.908663	13.158542	10.225983	50.063678	20.622323	34.684538	23.580325	25.62449	20.180562	17.527542	37.850193	22.256657	47.322982	114.441954	64.966645	0	37.245189	19.21356	35.417932
nm-tRNA-Tyr-ATA-chr1-64	22.590368	12.878199	42.472818	48.55423	17.529605	53.053888	73.085841	2.099013	56.323958	41.779973	29.873882	39.270342	10.914645	0	54.217034	24.049336	10.503278	24.89033	30.422125	15.428462	29.171544	36.70595	0	17.074849	14.052097	0	0	0	46.954908	50.084979	23.064794	17.776343	24.279888	6.949326	37.670218	28.538763	28.715586	9.078386	3.815976	33.94241	51.782586	26.935951	46.340848	13.966718	40.895275	19.269943	6.098171	27.374581	36.519046
nm-tRNA-Tyr-ATA-chr11-8	9.05901	3.190992	13.987612	3.477216	12.879328	12.540717	24.87302	17.19198	33.26908	3.978041	17.032362	30.199172	12.63801	17.00298	18.47026	20.905273	0	12.496143	9.181218	9.80882	7.177766	29.069108	11.325712	8.615401	15.059356	0	15.84599	0	20.896635	9.399892	9.85416	0	35.624176	31.34939	53.104476	25.113726	18.087947	13.321127	0	37.679994	13.232699	18.211707	32.937122	69.832041	29.40426	0	7.072346	17.611521	15.169818
nm-tRNA-Tyr-ATA-chr9-2	9.05901	20.717925	14.645406	0	12.533345	17.876107	69.909833	3.08574	36.290907	2.976376	2.57786	16.030838	10.914645	10.497492	23.293948	0	23.728274	21.524779	22.752298	0	15.598395	23.420985	19.410233	0	18.875354	10.504245	8.051476	13.204941	13.229485	27.500936	18.518156	7.374358	20.332838	2.1529	0	39.370912	11.235422	5.403022	39.349741	33.939728	9.885081	36.644665	14.522773	24.35999	46.83732	21.299094	0	22.347086	4.12644
nm-tRNA-Tyr-GCA-chr2-20	18.984534	34.421875	36.317754	59.410892	29.33013	47.671229	15.601082	10.57968	24.193163	14.738965	30.62891	46.229362	10.500673	0	19.065429	7.620221	54.701834	29.365595	40.806423	0	32.33113	44.405424	15.07783	20.386639	17.793952	0	0	3.141696	5.583926	8.320203	22.879779	51.050093	0	16.36204	19.5021	29.600557	11.342938	32.221875	18.008445	0	34.056087	35.123812	0.812124	93.86125	24.84024	18.012128	38.584418	17.520054	37.313991
nm-tRNA-Tyr-GCA-chr8-6	47.293488	32.554533	29.457037	20.945723	24.111144	10.253368	52.022609	4.241174	40.579129	25.900567	26.253568	28.669258	42.906563	14.5213	16.4145	16.742596	21.650092	34.429455	39.58342	30.700612	15.609871	37.935842	24.119734	3.934541	29.808229	18.058095	0	8.099685	45.602412	18.497326	38.835167	35.927137	14.32851	38.597522	37.674353	57.00483	70.717625	20.276931	27.444475	30.774624	22.750006	38.464721	17.747552	47.425329	25.000454	22.945839	19.394069	19.333644	16.170319
nm-tRNA-Tyr-GTA-chr1-142	0	7.445117	29.247043	0	8.590132	3.330189	7.324696	0	1.207336	0.715475	9.188572	0	0	0	1.451241	0	0	1.976824	4.582336	0	0	2.490949	0	0	0	0	0	0	0	0	4.01198	7.239608	0	0	12.71248	13.389005	0	3.708047	0	0	10.743928	1.920356	0	0	0	0	3.98013	1.082884	5.265878
nm-tRNA-Tyr-GTA-chr10-3	21.479065	47.639848	19.152042	37.097774	22.404267	26.3448	40.440185	7.197658	21.554859	40.816653	44.616735	66.172686	20.538318	12.314018	36.782356	25.961011	36.368796	70.369261	16.089478	7.592541	6.235165	51.986051	22.757689	56.441681	61.058247	27.598892	12.206064	9.056351	47.944883	21.943748	38.940509	48.889119	41.657761	18.126861	27.160122	27.527787	24.862795	23.537456	39.502263	87.920331	28.433948	31.086515	31.279476	38.824577	53.196123	34.013648	27.688292	19.953505	35.276332
nm-tRNA-Tyr-GTA-chr14-8	0	0	0	0	0	0	14.1164	0	47.050975	4.178374	0	0	0	0	0	0	0	15.865475	0	0	14.479785	0	0	0	0	0	0	0	0	0	0	0	0	8.956064	39.0042	0	0	0	0	16.57032	0	0.934116	2.245284	0	0	0	0	2.009312	0
nm-tRNA-Tyr-GTA-chr17-32	12.209717	20.771915	42.35703	1.30392	9.828368	16.542669	41.250154	44.87539	15.618233	31.796126	27.085652	13.65434	13.801268	32.9721	22.979031	38.987316	24.248249	25.375178	7.639137	26.942596	17.68602	7.425723	26.830104	34.859382	16.122697	0	12.762446	0	16.180683	27.818626	21.394643	19.512414	0	10.33392	9.032072	16.157316	24.940446	0.618317	34.934211	0	1.200871	18.236016	23.504006	13.40952	44.892	9.446584	6.931703	3.967582	13.074697
nm-tRNA-Tyr-GTA-chr17-33	9.05901	29.781841	56.22784	34.77813	34.686777	33.360096	30.303095	8.898615	26.280326	13.050435	23.687634	15.55173	54.248538	0	58.798306	18.443053	42.680474	0	37.609501	27.10375	0	39.818351	23.18754	23.828396	31.845848	6.63426	0	6.970638	40.353957	15.561701	44.440512	74.063936	59.772981	15.50088	0.14446	15.053584	8.363429	47.323135	43.048826	19.91625	47.568851	92.103049	36.80768	130.808926	31.803665	0.958554	7.984614	9.94350699999999	18.365268
nm-tRNA-Tyr-GTA-chr2-10	39.490725	31.973531	36.977414	4.050046	40.147431	55.366592	39.642327	48.460514	28.704526	20.14432	34.805792	17.188087	77.94722	33.363776	18.382233	30.570378	13.387984	33.92261	19.139438	38.960787	16.408922	42.415536	19.398377	34.945678	19.886314	8.507262	0	6.189882	9.802759	25.78199	18.334583	16.159797	9.642145	18.862036	10.37942	47.311968	38.124609	15.980197	14.276497	36.261216	10.007827	19.463911	48.683897	0.624407	31.109997	17.106812	25.267685	35.296292	33.585743
nm-tRNA-Tyr-GTA-chr2-12	33.089576	0.387821	30.262297	37.383817	34.343248	41.530785	23.750843	25.34013	32.822979	13.851737	9.038454	19.038364	70.282149	39.182129	18.7984	31.814955	16.112004	40.759506	35.834311	20.779871	17.360545	30.328031	8.515416	0	18.274984	36.021994	12.819573	0	34.544252	22.308895	41.432776	15.830558	17.54725	4.249378	7.03493	27.896937	35.519052	8.671896	8.945029	28.36074	8.085313	6.504318	14.159421	19.925915	54.673085	8.43142	18.996415	18.533119	38.032958
nm-tRNA-Tyr-GTA-chr2-23	36.231904	28.999179	20.268247	2.4777	4.302963	15.302704	16.672338	50.253465	17.986433	16.176692	11.750076	34.453095	0	0	5.98082	29.637023	33.30536	30.389838	32.970986	27.66989	22.44196	10.788026	22.551584	8.161419	13.125892	0	0	0	61.449689	23.118281	0	0	18.149446	0	0	29.402785	5.43298	31.561193	33.423786	39.026864	12.520256	28.698978	37.001714	26.81904	33.07044	19.169338	13.645557	20.718652	0
nm-tRNA-Tyr-GTA-chr21-2	38.674074	25.816442	23.380285	9.175127	10.012255	25.227114	13.093913	17.407919	38.894429	14.848355	52.630444	24.491972	17.489595	23.324586	21.782611	7.224819	12.875166	24.712053	12.966842	61.844788	19.617984	18.01391	17.040928	16.434526	0	0	0	0	39.69121	19.317515	19.987325	23.503417	14.32851	26.170468	36.739389	13.461403	21.543575	14.374894	29.185696	0	32.416069	14.338482	37.146471	42.546032	8.9784	18.83198	31.195428	47.379181	24.664784
nm-tRNA-Tyr-GTA-chr4-1	9.05901	25.890263	3.355425	32.90556	9.324546	6.335633	56.606666	0	17.338769	2.267658	29.422031	21.61835	10.816709	0	24.538971	18.555644	14.649949	28.950496	31.099402	22.387774	0	27.817515	3.516283	5.730629	18.777019	0	0	7.85424	14.815807	25.468644	12.637573	55.15414	33.03591	29.451672	34.09256	67.451636	11.074148	0	0	0	31.782448	2.422549	41.518117	40.227064	8.9784	0	38.694836	22.68485	45.083034
nm-tRNA-Tyr-GTA-chr7-1	7.566412	24.556953	14.754466	0	16.529179	35.588374	62.332132	18.963779	13.129088	28.533536	44.774192	24.297806	11.909122	21.271205	26.053811	30.59435	20.253664	10.108125	27.452175	12.46375	23.345412	31.730445	19.193226	7.998968	18.336211	16.032795	0	0	82.334982	66.534711	26.849873	11.276742	40.626522	19.289984	3.578364	30.614607	46.279635	0	15.315641	21.35022	5.826394	33.470311	33.610489	197.292639	91.545618	22.257845	24.62928	26.847286	22.377637
nm-tRNA-Tyr-GTA-chr7-2	50.242634	39.068638	37.5554	28.55906	18.549127	37.82037	27.915181	23.53959	34.538322	42.271645	14.097689	30.305725	26.676565	32.244948	17.634687	26.39078	12.19604	59.274705	46.430973	43.659416	0	33.691667	57.977483	127.887322	9.000875	37.020053	11.200167	9.595045	36.993901	36.732993	41.330631	62.408991	21.215212	17.2726	57.164668	85.166495	65.836138	20.247638	26.917387	33.184172	40.358485	49.700642	40.714577	73.653111	34.437192	31.797331	28.955336	22.592106	74.692204
nm-tRNA-Tyr-GTA-chr7-6	50.668341	9.791021	20.24135	2.155221	14.196081	33.566982	30.52278	18.866983	31.113484	12.059264	41.880362	22.912566	32.90717	19.307689	28.616427	27.530413	47.980921	67.696301	28.715133	18.234907	16.171117	30.745649	39.734857	31.04709	12.680909	8.096774	13.569282	24.621429	30.022809	39.972982	34.28516	48.987044	119.016271	17.437529	2.364476	36.193853	30.863631	4.725409	48.058937	21.882509	17.237868	33.205546	23.837114	156.534692	76.146433	34.719289	0.97438	55.119524	8.954655
nm-tRNA-Tyr-GTA-chr8-7	16.74224	0	24.090903	38.224478	17.524111	22.275948	25.404411	27.471311	30.346887	28.807759	36.635203	19.539897	24.541909	10.410808	37.453217	12.370444	19.461658	40.368745	31.497676	44.285294	17.319427	15.260411	5.368081	72.363879	18.587111	0	0	0.49089	41.246838	19.344454	57.413898	22.421846	0.818772	10.33392	52.925358	8.426101	46.225417	27.902811	62.453203	69.40164	52.596592	7.440676	33.952326	2.123174	6.82565	31.121218	47.336544	39.143011	15.533441
nm-tRNA-Tyr-GTA-chr9-10	7.523743	38.598964	20.939782	37.427166	20.105295	30.827772	58.159568	6.6944	20.392115	19.479809	0.624324	23.664728	8.284349	0	29.251608	9.530364	18.197121	49.13302	46.393967	31.715062	37.908584	23.460057	21.057264	6.783419	84.738611	8.337009	0	5.793626	32.807739	12.884201	43.290256	20.218486	0	51.209121	49.78154	63.6882400000001	16.555164	5.883679	6.106927	29.842405	41.798891	37.277671	29.276374	41.601464	21.788604	10.775294	22.900973	22.727067	46.630774
nm-tRNA-Tyr-GTA-chr9-4	12.284173	21.40144	4.967048	31.438758	4.232626	22.719273	0.070582	0	7.264358	20.147067	2.705413	40.837997	18.915495	42.208024	54.917046	35.089609	18.730832	20.997613	17.501226	5.732609	23.033289	19.230955	28.484753	6.396396	14.222865	17.770163	0	6.901192	37.103937	53.671194	15.138568	3.687663	9.652089	25.444817	11.093132	27.587299	27.294255	23.351812	37.222093	48.824683	1.145795	18.447786	10.733207	0	22.219132	45.67969	26.664408	30.372728	23.828646
nmt-tRNA-Gln-CTG-1-1	20.400971	19.984887	29.654991	4.773252	5.275743	3.709453	30.679335	0	19.309495	10.245649	23.995979	17.905514	0	16.08894	12.489331	50.070533	3.009148	9.879151	29.677565	44.960444	18.208553	28.432419	33.612623	1.620699	11.2995	0	0	0	30.432974	21.911462	16.854405	10.127318	21.560996	20.327964	39.0042	13.389005	20.784009	14.968141	14.328642	3.98325	0.212202	15.394754	23.331001	13.40952	17.9568	10.075956	0	9.81024	14.185846
nmt-tRNA-Gln-TTG-1-1	14.240061	0	10.410214	35.436292	8.619299	39.840955	69.162214	20.31546	37.771293	2.8619	9.42854	10.443326	13.308959	2.809188	12.595622	11.710532	18.360044	42.100738	29.338715	45.01986	36.292868	12.424867	11.633858	46.090297	0	0	0	0	25.293738	11.57601	32.67989	1.14776	49.128345	12.05624	19.304938	39.298539	11.753276	6.379302	2.572635	27.488615	28.724159	33.188567	9.281276	12.918126	24.862956	22.897908	60.921623	43.586311	0
nmt-tRNA-Gln-TTG-13-1	14.655282	17.27826	15.7967	40.512114	6.199743	10.307717	38.387099	17.745192	19.585196	41.183359	19.017488	25.579413	0	2.365632	8.013051	23.369773	6.592737	38.142498	0	14.72454	0	4.0893	5.200576	0	0	0	0	4.203314	11.70703	8.389939	18.587755	23.213446	28.929944	35.614909	0	0	12.349285	7.290596	0	0	33.943287	26.856089	1.337616	26.817038	20.115163	0.106506	20.863437	32.628268	4.47031
nmt-tRNA-Gln-TTG-2-1	4.598892	37.328108	30.447093	41.080083	25.016368	25.281419	51.100516	25.790856	73.49371	28.255658	25.902228	19.95792	27.097351	19.18668	18.910038	37.845641	21.908219	22.486731	46.400473	50.561433	16.44282	25.607114	11.136815	8.813084	26.389444	8.204568	0	0	16.900551	11.654974	54.872468	46.792984	30.47904	42.337475	30.631924	16.571928	23.243982	12.36672	30.71355	47.701286	44.737254	31.712841	33.89782	108.2251	41.421493	35.970626	59.803351	63.575345	18.497492
nmt-tRNA-Gln-TTG-3-1	20.143104	21.477268	19.289316	17.865468	28.344035	23.55533	33.244122	0	40.865015	37.486734	15.864272	8.961882	21.599508	25.83217	40.106704	10.018473	19.422434	47.70802	17.126306	10.706638	24.036296	30.739358	26.932627	1.222791	11.305535	16.150359	0	5.824968	19.511181	10.750513	27.742316	11.772494	12.417744	19.548332	22.139726	25.448962	6.45096	10.27882	11.889555	13.035012	3.011562	32.685169	19.904311	30.37394	20.060893	6.363134	37.379428	15.991795	27.715922
nmt-tRNA-Gln-TTG-4-1	29.4646	23.996172	0	0	1.562627	13.411225	8.646295	6.347808	29.801578	37.540172	23.582427	31.106294	10.463801	14.84483	12.538275	29.564343	9.770018	3.500221	8.945397	66.147778	9.32175	18.370564	29.655049	0	11.305535	0	0	0	74.72104	20.014988	12.937627	16.872072	23.282837	32.379616	17.361484	7.743911	18.43789	0	34.968059	19.82143	8.8049	20.806213	8.275324	10.219336	3.208913	6.65377	28.604263	21.372888	24.896383
nmt-tRNA-Gln-TTG-5-1	16.671818	45.925426	30.617274	28.628072	26.194248	30.484602	55.070378	18.987874	30.656076	18.870103	10.24612	10.908952	62.569392	19.019052	64.888293	34.672116	46.34542	25.8016	46.55789	18.051295	0.062145	45.473587	26.535718	71.45418	20.254278	39.046462	11.819247	8.739684	53.03599	15.986652	27.358116	39.845991	21.884426	36.105766	38.32789	25.491583	32.547536	24.26596	0	30.439063	16.552429	52.542827	16.789011	38.136424	52.080016	24.278074	23.243882	47.160813	55.132105
nmt-tRNA-Gln-TTG-6-1	56.572096	53.745825	15.542795	58.385513	44.664649	78.136921	26.250365	34.046417	50.314811	17.086849	18.070495	14.768749	5.554162	13.464888	44.603635	45.623291	74.301362	36.279323	58.106788	27.735833	18.876314	20.568243	41.65187	8.926722	21.440324	0	9.240468	11.890914	35.426887	41.262798	33.375484	40.804432	13.37574	26.890594	31.122235	10.59915	35.119481	60.507579	61.605311	37.751551	13.454445	42.45306	26.423507	24.134892	34.614141	28.612304	61.055068	33.211611	64.719844
nmt-tRNA-Gln-TTG-7-1	18.117882	28.069569	19.521058	50.024173	6.514138	20.00905	42.113541	22.569984	31.43373	32.457847	30.947893	15.29914	12.660274	31.529792	25.596818	4.997682	28.069589	33.693714	76.370779	20.795981	42.146998	29.808218	22.244556	5.061786	33.861526	12.576853	0	0	22.938988	20.260292	40.676006	33.49786	42.167763	49.858401	13.80253	20.705554	13.368143	61.121113	18.008445	16.300253	19.338655	15.167182	30.075574	11.398092	19.8273	0	63.023366	43.43159	17.097802
nmt-tRNA-Gln-TTG-9-1	40.328884	28.987878	25.764181	74.664648	9.355292	30.725255	47.553135	31.739031	38.337881	17.600916	25.669954	22.687106	32.975481	49.307705	18.407313	13.556785	11.759275	70.954282	38.316249	23.59504	25.216783	61.310326	16.29497	48.225983	29.855967	17.426093	0	0	21.103905	14.60799	41.205717	54.741352	0	8.18102	12.850224	19.643175	5.790354	9.052822	18.008445	33.57328	66.512824	23.986244	15.021964	44.695782	20.87478	0	29.495307	37.899612	52.296062
nmt-tRNA-Leu-TAA-1-1	16.14867	20.398149	32.296938	40.86048	3.679313	19.073857	9.846189	10.57968	25.887628	8.671565	13.78316	44.959604	27.904687	14.134036	21.812462	21.524553	30.44019	16.617897	12.482516	27.34342	11.349657	28.537196	53.773401	8.929218	0	0	0	0	27.706395	17.974126	29.176508	23.071341	14.32851	17.137084	4.76718	10.494085	17.254639	0.683403	0	15.68976	23.665441	10.132425	22.35937	24.360628	5.46186	0	34.219897	4.459094	5.605081
nmt-tRNA-Leu-TAA-4-1	28.167527	6.692915	18.598731	0.21732	17.634386	11.343554	63.239498	19.484233	31.611821	17.565982	22.426943	44.300988	39.358028	0	24.077968	15.953478	21.004316	35.465241	27.795794	19.195258	32.315545	26.137375	7.380433	1.082687	8.552883	24.650589	0	0	0	15.624111	14.864664	9.153386	0	0	0	25.547669	7.0417	8.364708	10.462049	0	0	30.71382	28.78603	10.263109	16.299007	3.94054	20.707362	39.845056	24.517931
nmt-tRNA-Pro-TGG-1-1	26.830651	28.235667	19.456444	17.865924	23.26372	43.860869	83.567478	53.471494	78.99216	22.813284	13.328408	27.193247	27.357204	40.396263	28.723182	32.112175	10.59013	63.199199	43.0373560000001	41.789679	38.238348	42.700849	26.73525	2.758389	11.72829	23.067873	0	7.85424	41.650805	12.049681	33.647769	35.353738	29.446586	51.062111	0	13.389005	11.122087	17.445657	2.19265	30.781866	14.729978	19.518815	25.678442	0	20.83497	24.523145	45.977552	36.73914	67.917198
nmt-tRNA-Ser-TGA-1-1	8.59158	23.489204	19.337126	50.443735	45.734385	28.95494	10.441357	2.292264	37.307761	15.804107	46.087258	0	26.884494	0	31.835874	14.89844	23.654167	70.06699	3.949259	33.8441	0	29.970333	7.753485	30.793611	2.064497	0	0	0	19.793991	2.22294	32.41095	29.302154	0	19.63477	0.43338	0	6.396351	13.817314	0	35.68992	27.17506	26.413561	8.48864	3.017142	21.182855	0	21.736977	49.951342	36.991792
nmt-tRNA-Ser-TGA-2-1	11.736797	25.918319	30.409178	58.1851	36.865906	22.051221	12.313612	6.964956	35.055824	14.88206	46.860913	24.61166	0	0	9.323036	15.338906	8.18864	43.109934	18.868544	9.623362	32.439858	24.216785	0	26.902279	0	0	0	0	5.444481	5.398605	43.001797	41.825116	0	10.160005	2.02244	7.96103	0	17.721857	3.923525	0	11.041789	23.117638	23.014647	13.40952	2.09496	10.819926	12.876843	38.563996	18.933022
nmt-tRNA-Ser-TGA-3-1	0	39.647579	30.523108	37.383448	2.990537	7.59955999999999	2.964444	0	9.484532	19.397005	41.363988	23.680408	11.833773	0	3.386229	21.179268	14.63689	39.955208	1.541815	38.318744	14.09087	17.480456	19.372153	20.228392	19.402356	0	14.849446	0	24.532324	12.997616	24.747759	21.290948	13.589405	0	19.5021	19.106472	23.328672	3.286947	15.83978	7.360705	18.657846	10.805439	23.123372	35.940326	29.200796	0	16.232519	13.500814	20.253943
nmt-tRNA-Val-TAC-1-1	34.259411	48.408403	23.608029	26.414994	15.768122	25.35238	21.427949	36.497006	23.298378	35.199985	12.798072	16.654959	30.196433	49.170715	22.509715	17.422118	8.023959	27.747912	25.464809	34.444254	10.982977	25.766341	56.572134	86.731829	31.472703	30.7843	0	0	35.808085	43.156732	57.181146	65.970711	15.738899	29.380818	1.953917	50.476039	53.038673	31.170057	23.138772	14.552553	19.13778	33.898407	70.67418	51.193981	30.536746	26.978429	31.946793	20.682232	17.701779
tRNA-Ala-AGC-1-1	129.216431	145.302968	203.331071	48.065416	101.561181	135.428312	45.235916	84.028379	20.445826	190.515423	44.702742	63.019699	128.639481	65.445216	49.38602	121.044275	72.254409	22.309692	71.897548	30.981276	29.786355	48.674771	52.598282	7.833031	0	534.106964	278.550043	66.899055	7.2391	94.137185	61.777357	75.297281	178.314467	51.742092	69.484211	79.359088	112.055604	672.160381	110.723229	23.893074	23.620591	59.442605	42.506513	54.120132	39.302207	223.455957	169.839024	84.536068	197.212188
tRNA-Ala-AGC-11-1	228.919118	121.109993	230.095812	52.349489	231.026392	156.844153	48.69105	83.262436	27.006651	275.939512	112.117816	59.300786	179.531255	39.582358	97.424137	238.476872	113.208583	29.61332	88.114513	73.669603	141.377455	59.16303	89.742144	5.522348	20.180782	561.793308	613.503883	121.43605	12.453421	142.281611	77.070883	93.605472	161.109985	35.200947	70.556313	83.94834	68.932676	898.018039	255.37157	101.207981	37.558014	60.228705	63.030533	132.884426	90.609902	178.016263	125.31871	74.441448	184.561431
tRNA-Ala-AGC-12-1	0	0	0	0	0	0	0	0	0	0	0	0	0	0	0	0	0	0	0	0	0	0	0	0	0	0	0	0	0	0	0	0	0	0	0	0	0	0	0	0	0	0	0	0	0	0	0	0	0
tRNA-Ala-AGC-12-2	0	0	0	0	0	0	0	0	0	0	0	0	0	0	0	0	0	0	0	0	0	0	0	0	0	0	0	0	0	0	0	0	0	0	0	0	0	0	0	0	0	0	0	0	0	0	0	0	0
tRNA-Ala-AGC-12-3	9.05901	29.665801	12.273899	2.694768	14.244332	18.94304	11.151956	0	14.667573	5.294515	13.737629	7.64957	0	0	0	0	7.7142	0	17.327253	0	15.846975	13.528557	0	5.488341	0	18.244215	0	0	13.229547	0	0	8.65940499999999	0	0	0	0	0	8.898322	0	0	18.395225	19.570607	0	13.40952	0	0	14.960225	4.248535	5.433146
tRNA-Ala-AGC-13-1	0	1.519905	3.086991	0.086928	0	0	0	0	0	0	0	0	0	0	0	0	0	0	0.163251	0	0	0.363481	0	0	0	0	0	0	0	0	0	0	0	0	0	0	0	2.701305	0	0	0	0	0	0	0	0	0	4.736236	0
tRNA-Ala-AGC-13-2	0	17.06542	17.755929	15.344532	23.673578	2.544317	14.1164	0	37.137906	11.30469	11.045589	1.99554	21.831838	0	2.638599	0.049482	6.40872	39.254735	4.137148	1.60144	0	28.497899	0	4.379298	0	0	0	0	0	17.211999	9.233447	10.674168	14.32851	11.453428	0	9.480863	7.472362	25.484759	18.008445	0	12.405684	10.218202	12.087484	0	0	0	14.477678	18.995323	0
tRNA-Ala-AGC-15-1	80.669244	64.722375	21.790433	34.584807	20.713187	47.533065	70.197109	38.95596	34.97893	63.212733	112.982501	69.423067	64.172336	52.629083	16.370874	39.447312	23.416153	13.05294	29.342229	60.75911	15.226415	25.303671	19.431094	18.571789	0	76.615764	15.581721	4.222565	12.016823	21.789972	43.882372	25.041685	13.100352	15.701123	107.921658	25.33055	10.09506	35.598257	13.970985	26.085744	19.028408	40.009579	57.02911	12.09271	35.04564	50.302669	77.645291	29.316622	34.350396
tRNA-Ala-AGC-16-1	9.05901	13.416638	42.281965	19.734456	16.731455	23.34236	30.562006	18.602604	20.137969	4.035279	27.645607	7.64957	10.914645	0	0	0	0	38.110128	16.165783	22.32007	0	29.035422	0	1.99059	0	10.725387	0	0	0	0	12.726431	46.138355	0	10.33392	0	0	0	25.841886	0	17.5263	0	9.691721	10.029703	0	0	0	13.380861	22.859272	19.703751
tRNA-Ala-AGC-17-1	0	11.99925	15.869732	0	5.292573	7.862086	39.596502	0	13.202998	0	0.672396	7.64957	0	0	0	0	0	25.352026	15.187047	0	0	16.968172	0	0	0	0	0	0	0	0	21.269708	9.699144	0	0	0	0	25.801057	0	17.148933	18.131732	34.827081	18.03949	0	0	8.9784	9.706542	35.44821	16.719852	0
tRNA-Ala-AGC-19-1	9.05901	54.991992	79.299957	11.652072	37.938116	63.169419	63.642525	0	44.27879	10.102507	47.84074	15.29914	0	12.031217	8.368122	37.108601	7.7142	59.466193	13.858984	23.877129	38.647225	56.739577	7.203421	23.059807	0	18.244215	14.56118	7.85424	0	16.131481	82.48647	29.717202	14.32851	0	39.0042	21.277662	32.250683	346.271286	0	19.91625	9.024599	36.619368	12.278721	13.40952	0	9.610768	8.851185	45.471804	119.282557
tRNA-Ala-AGC-2-1	114.929365	131.152552	188.059306	36.475733	79.313939	112.887413	58.149445	139.122277	21.5184	255.670783	83.12803	60.16659	115.571783	108.263751	39.007612	178.672941	71.080989	25.066215	69.996358	51.363183	51.597577	44.967284	88.548913	0.904559	7.560051	780.677973	665.297541	97.842473	16.259512	136.469669	64.743613	86.753709	106.766255	62.360523	93.55473	145.238437	53.194875	133.047388	131.990684	72.174066	54.447644	43.469345	40.7797	90.664658	71.111194	334.178237	88.90382	109.85766	149.244515
tRNA-Ala-AGC-2-2	133.449138	103.063207	155.321386	74.928777	72.465105	122.61578	46.646543	169.984814	24.463897	143.930803	134.372509	57.275531	142.735478	59.148935	38.150073	178.997964	45.807682	23.680445	83.495366	38.769659	42.885023	61.377329	107.273386	13.936852	4.885453	322.313485	754.944775	229.007919	4.275739	140.026277	58.979365	77.157764	129.545614	77.304555	63.93108	58.210767	63.843778	103.530031	145.816175	30.423256	42.66606	46.045394	76.597994	119.087649	89.251736	626.913653	121.130017	146.542844	160.721811
tRNA-Ala-AGC-20-1	12.60129	10.875226	36.95052	19.266446	41.550081	35.561016	39.520673	38.705024	17.484992	43.995629	25.824682	20.659658	5.934907	78.102926	14.214032	12.894233	31.728292	22.134376	27.679089	43.855628	30.30297	25.658011	31.698225	7.750531	11.305535	42.09078	0	32.456318	11.761849	17.81278	55.021457	42.565605	7.973826	37.653436	12.394771	27.76968	17.097592	21.124565	21.068232	18.495604	15.243393	32.847666	25.961868	8.732742	23.523304	28.334039	37.292219	33.881423	12.714674
tRNA-Ala-AGC-21-1	0	0	0	0	0	0	0	0	35.649596	0	0	0	10.110408	0	0	0	0	0	0	0	0	0	0	0	0	0	0	0	0	0	0	0	0	0	0	0	0	0	0	0	0	0	0	0	0	0	0	0	0
tRNA-Ala-AGC-22-1	0	38.0034	122.223695	21.608452	57.285942	72.018043	30.720129	8.770455	55.123591	5.294515	44.996284	0	53.549251	17.00298	92.390767	10.162336	29.38104	30.542816	35.723264	12.0108	104.341308	56.472208	0	20.301878	22.61107	236.990168	31.689265	23.562685	0	30.907864	75.489299	30.880569	22.982301	10.33392	0	40.167015	25.800643	175.786348	0	35.702374	27.051534	32.587981	18.74945	24.951579	0	25.002845	40.914555	47.536569	57.430838
tRNA-Ala-AGC-23-1	24.243769	36.218725	63.405413	38.003747	41.50319	35.032867	35.301386	71.083938	22.935594	48.974727	32.667352	53.235564	40.844029	30.02444	50.039592	51.82401	52.071145	15.205774	53.369094	35.257573	39.428153	53.809022	36.265549	42.321531	28.799815	84.948215	23.081058	109.084324	37.854705	42.881091	51.036389	80.392297	20.871682	32.069178	92.621957	113.297783	67.316706	281.181878	52.929151	24.094471	37.039931	34.382289	44.336426	57.718621	67.752827	210.697306	52.627883	70.220057	40.820251
tRNA-Ala-AGC-3-1	53.743994	101.583549	79.060493	82.953912	65.405943	50.250326	98.939049	26.039104	42.664498	52.903181	56.798457	43.313576	102.634202	45.860892	94.616574	33.744922	27.059679	26.129932	55.141656	35.381707	41.577017	32.301543	39.519587	6.523327	27.568906	94.70463	29.190377	40.8298	44.615832	30.020053	49.406338	62.480576	46.839743	86.612228	55.591132	60.596023	53.040175	97.788753	28.454546	30.87564	44.651945	85.516186	43.097178	60.902893	29.004798	67.072993	90.510095	61.660181	72.510922
tRNA-Ala-AGC-4-1	58.489528	92.631501	42.062382	68.694933	53.688226	100.361891	55.687928	33.636577	33.867142	139.599693	37.780637	53.902728	91.838618	50.268718	43.217798	115.22042	52.337368	56.168337	59.544233	99.128951	54.797713	45.047522	54.285659	0	10.182048	131.886446	41.560722	24.577774	13.678999	72.910887	28.072505	38.596108	79.754924	121.204404	77.66577	42.305184	67.508882	52.39615	48.599083	14.744974	63.00901	32.595754	64.093867	62.369346	37.563266	57.981514	94.701481	56.531122	130.470049
tRNA-Ala-AGC-5-1	165.130558	111.844933	146.574571	44.931235	83.500103	92.79238	46.630743	212.850177	22.578002	191.660446	62.261982	42.870036	111.0965	62.804527	77.655945	177.106163	68.573696	35.517574	72.787094	31.623135	53.840348	51.861225	95.834322	0.844364	3.910812	284.823114	96.866374	84.160391	8.250763	130.513734	67.304449	63.408245	101.979332	28.442252	70.407638	75.180294	61.120598	134.571974	160.239674	43.077768	38.593287	41.218279	55.144745	95.510729	89.31626	548.384405	104.071953	103.066045	161.441096
tRNA-Ala-AGC-6-1	93.849783	154.159137	90.305169	49.782211	94.17017	104.008158	47.993196	59.846304	26.417466	141.481806	47.146413	66.625622	108.675138	28.691426	55.682191	78.65516	71.682181	46.750807	47.521349	38.947159	31.797989	44.521434	36.000382	1.548005	4.149584	291.898254	46.955725	37.601115	23.803619	64.532921	78.134947	81.971634	64.456779	100.347447	25.893245	58.028396	47.066913	114.375107	84.089814	32.849392	40.465309	45.186458	37.543074	66.30317	32.427438	114.272138	78.977098	71.938112	108.853762
tRNA-Ala-AGC-7-1	225.048836	141.253988	74.873146	63.505515	173.515508	145.291158	34.119767	79.611616	28.177881	91.214435	104.419334	58.53471	84.964646	37.928408	68.498498	124.223127	79.347415	20.218441	78.732503	53.481282	40.316295	41.587074	45.841189	5.096788	8.662856	85.814578	83.363835	50.777666	14.315021	73.306143	30.880572	90.244581	51.394845	36.043976	12.269034	17.989978	54.548481	101.662406	112.417856	26.191363	44.765697	51.552551	42.829692	63.49567	31.664382	169.798754	146.964758	99.542767	129.294924
tRNA-Ala-AGC-8-1	65.846273	133.159188	235.692187	37.053404	55.060583	105.586658	62.202631	81.892943	29.342119	218.349606	34.534856	58.144389	178.918607	29.25515	65.509594	132.568409	58.815812	26.625685	77.357151	49.050305	90.798347	37.796395	70.572921	3.206347	17.978287	734.217875	174.251783	75.800748	6.811031	95.33405	66.02018	88.667946	154.255672	51.936746	102.636317	312.096919	128.596019	135.317026	105.695724	24.862219	29.028375	41.403539	37.525705	76.834066	73.279902	135.997891	88.20926	50.242253	142.11572
tRNA-Ala-AGC-8-2	154.448841	91.568447	138.005891	57.612187	74.681574	133.302002	41.27239	199.736609	23.344887	161.033585	33.837495	100.82355	144.200013	75.658322	57.363553	212.3621	59.334045	6.077047	32.54671	44.181162	36.752342	31.503949	169.33894	10.628041	8.705176	224.071533	1068.409766	222.290123	4.289182	198.365088	44.234835	52.781204	92.99296	30.250069	72.399594	153.200141	73.189284	78.05133	291.459032	16.25505	16.685136	38.919027	55.247001	80.204607	68.487543	251.116769	65.319687	51.362915	121.239201
tRNA-Ala-AGC-9-1	0	0	0	0	0	0	0	0	0	0	0	0	0	0	0	0	0	0	0	0	0	0	0	0	0	0	0	0	0	0	0	0	0	0	0	0	0	0	0	0	0	0	0	0	0	0	0	0	0
tRNA-Ala-AGC-9-2	0	0	0	0	0	0	0	0	0	0	0	0	0	0	0	0	0	0	0	0	0	0	0	0	0	0	0	0	0	0	0	0	0	0	0	0	0	0	0	0	0	0	0	0	0	0	0	0	0
tRNA-Ala-AGC-chr6-96	0	25.222642	30.202265	19.126188	17.406708	0	19.445341	18.95526	20.030485	22.752365	8.596356	7.64957	19.420373	0	0.087954	43.292344	7.7142	28.6234	0	12.0108	13.29903	12.228837	16.116251	8.445309	7.078248	18.244215	0	7.85424	0	14.607935	16.890067	22.842465	0	19.67404	39.0042	26.77801	8.363135	81.952115	0	0	8.90321	8.189836	0.859896	0	0	13.992264	28.955341	15.427399	19.325494
tRNA-Ala-AGC-chr6-97	19.613852	34.028857	60.81231	45.940496	73.443973	179.678702	38.408623	25.920216	56.148891	16.885416	42.713275	3.392418	57.76316	14.637348	28.992645	44.875786	33.147826	21.724664	33.148004	24.0216	0	42.749093	3.773572	12.140469	9.7879	27.089895	47.53524	7.85424	2.696799	16.005199	19.150179	37.211928	0	0	0	11.57968	30.905744	261.226415	35.609048	0	90.75	36.27134	11.46528	11.956822	17.28342	39.142787	139.360561	55.844568	134.476981
tRNA-Ala-ATC-chr6-107	49.985321	33.045534	22.781209	21.425222	26.511272	37.987176	1.115003	22.645917	15.669665	45.366718	40.47589	28.021878	39.087282	16.990078	77.652999	42.596542	29.717287	32.507552	40.187307	42.491665	13.757606	33.95199	25.584673	23.225835	11.620201	16.297482	0	24.698894	26.927846	25.870908	6.844079	29.018362	81.679167	34.841699	79.923448	13.061115	50.586335	59.928476	29.383735	31.187768	63.522239	55.955582	48.627678	29.036166	43.721807	39.380359	58.333173	39.043343	34.27042
tRNA-Ala-CGC-1-1	104.520538	95.919831	82.254578	32.180748	81.520032	72.79984	31.260971	57.144524	28.718383	174.51635	50.267228	47.255311	93.414101	30.887323	43.187612	148.11322	73.50359	32.861104	58.890388	50.582271	54.943176	53.575856	55.900004	2.727896	0	358.793285	558.05517	86.194868	5.914147	77.297054	53.172009	62.489987	35.882368	64.006097	67.528744	127.084833	43.979172	91.413794	135.834755	51.853871	55.612008	54.09578	46.736946	54.543639	41.401171	113.104775	89.419632	81.580823	125.385925
tRNA-Ala-CGC-2-1	37.922852	49.514808	25.471646	51.496444	37.491509	50.450954	34.438758	20.387073	90.443299	42.478439	27.869255	43.195987	66.022663	9.205581	28.720238	16.132593	26.184979	38.453567	44.307215	29.021547	41.204867	25.496263	30.424898	8.281196	18.786342	17.584157	31.685628	18.933408	32.18403	30.365109	32.626494	48.126507	34.568183	30.026201	21.131152	41.107624	54.756	49.707904	30.609825	0	39.797884	30.077339	35.181544	43.972631	42.004079	40.322351	8.379197	27.601098	51.269982
tRNA-Ala-CGC-3-1	121.602746	91.953301	128.249755	44.479636	52.317215	71.644207	36.838615	71.907399	17.9409	478.151134	44.299481	47.207547	113.487343	24.339019	52.439668	141.298629	46.481375	24.07953	54.419655	51.48059	52.227463	56.30291	66.272204	6.131977	6.131587	857.476369	538.666176	172.04087	20.991531	96.821441	27.435114	40.627454	230.173425	59.324124	73.954591	145.098712	43.82051	80.024766	76.563027	58.226999	35.084789	29.138864	56.782841	81.693733	64.024097	87.367052	88.786926	46.438739	88.962994
tRNA-Ala-CGC-4-1	147.492376	104.582666	134.399071	51.706124	83.689514	95.111727	53.404177	112.749567	18.937436	133.339859	48.79793	60.165936	147.4936	34.955776	41.649311	201.369778	78.076864	42.629576	85.934466	41.970471	60.609729	65.99377	74.647957	3.676465	5.097216	422.539536	257.188991	91.950076	15.97764	123.524506	46.817796	60.14116	76.879915	56.184283	46.911899	124.228512	47.369173	120.801225	98.05117	55.456388	62.388174	40.653853	44.201671	72.702427	52.319528	332.223295	151.607622	106.327702	149.359374
tRNA-Ala-CGC-5-1	39.716657	57.684901	41.620821	10.054547	35.067484	7.578893	38.259394	19.466858	28.898591	17.658164	14.989863	24.821637	18.710257	61.666666	38.424616	19.762807	17.290084	54.214476	26.540052	12.935925	24.323056	42.788254	33.953275	9.764511	29.067095	3.156576	12.578197	43.338764	41.473266	68.678962	44.64619	36.086957	2.886797	25.643924	15.908454	35.704016	42.083882	47.741068	23.627577	17.089656	37.298001	32.102418	40.905375	34.200382	70.088641	24.771309	20.76029	44.251102	23.955441
tRNA-Ala-TGC-1-1	159.23537	101.168291	203.017713	41.71935	91.138913	106.650968	42.219966	86.830112	20.129945	211.076261	53.016586	69.841175	111.497512	71.45475	92.426665	213.203505	75.299768	29.840043	55.056079	51.348369	60.244611	47.062979	77.135605	6.728028	34.809162	521.599889	668.725444	126.385958	13.874291	126.593172	43.725023	74.56524	170.528135	87.015902	38.614251	102.372392	51.256511	223.24009	198.49755	46.53056	26.290431	45.968278	60.069459	65.866288	70.402587	99.426536	86.588631	59.378385	138.717726
tRNA-Ala-TGC-2-1	125.259713	92.247334	62.966212	52.955702	50.284849	74.44267	75.183493	57.428875	50.584505	83.997857	130.347871	28.605602	71.88707	42.546035	35.628342	143.810969	61.227631	52.047763	72.435339	74.711204	41.067158	54.601782	83.098682	14.365179	10.907341	104.915002	31.641564	33.769573	25.888651	79.860309	36.703796	58.266441	18.928682	34.837486	60.245914	100.525518	72.070282	53.330185	76.330054	15.405744	53.351048	59.934144	61.707224	81.056504	46.380337	73.199139	137.077398	65.577564	187.728312
tRNA-Ala-TGC-3-1	92.861888	148.129375	162.576924	41.76319	71.307636	101.214327	39.819989	81.36278	20.426339	182.492526	71.280409	90.049546	98.521192	88.267999	77.505688	140.638816	42.38599	48.441576	53.049105	32.534461	48.981116	61.147576	76.540753	17.377859	39.263714	189.756088	873.177145	418.33132	7.888753	112.343187	41.801173	75.14276	125.692911	93.12025	122.797242	161.787576	124.196424	182.009072	104.277348	43.505618	35.79004	40.430975	44.000971	31.248449	76.980429	201.893702	119.752724	76.12774	115.061658
tRNA-Ala-TGC-3-2	88.830045	99.408969	95.593875	77.697323	86.931571	116.318821	67.288915	102.110073	24.757318	177.232159	48.550223	33.685639	73.57054	21.219821	52.147001	115.821621	79.825863	25.006531	110.692233	48.04888	34.603018	47.759999	51.484361	2.44024	10.080466	561.733844	39.721856	22.620967	18.972384	37.0494	87.19918	98.35213	82.620867	204.714942	37.222268	23.322815	46.98692	117.086075	106.541958	28.276453	40.835999	76.890535	46.991462	55.334533	45.297493	156.644221	184.353189	149.988083	142.729402
tRNA-Ala-TGC-4-1	101.174467	125.541158	193.690073	55.577139	85.292884	154.569332	59.032232	394.129113	16.81351	186.454414	62.486908	60.343168	226.778417	80.591542	121.857609	207.548312	63.133022	24.244371	93.149419	58.999625	65.485734	46.792266	86.561106	3.229866	42.870536	633.480946	846.739672	404.938324	6.545308	137.959497	60.828948	59.748256	217.662387	86.23534	95.796768	282.157125	116.170149	308.059825	168.927181	83.356892	38.735155	38.075887	55.891343	80.798166	84.871314	422.368626	128.156506	104.791269	194.970911
tRNA-Ala-TGC-5-1	113.474028	92.529221	125.719764	48.776868	91.928466	116.26654	45.612335	155.499454	25.062338	140.491494	79.690062	66.325659	128.341571	37.487185	55.303631	90.994589	74.858073	40.109865	64.963101	53.608492	42.936639	65.117141	40.057741	6.027304	14.893714	527.638887	188.481514	78.647917	10.060593	68.543923	73.951903	66.00659	95.269646	69.536217	82.716199	140.25077	67.158447	81.452663	79.460218	72.611379	59.234972	51.532786	37.295692	52.949299	28.455426	159.035363	135.649166	94.873516	196.529691
tRNA-Ala-TGC-6-1	158.491022	94.729052	147.16767	48.030883	79.197829	167.875222	48.077069	118.226523	20.015661	161.449061	442.009328	53.331319	124.985565	32.349659	48.370601	244.175282	76.870211	22.445722	66.438654	25.328975	65.847461	57.209249	96.335956	7.989781	9.73018	399.485519	236.658963	92.136884	9.928559	137.155617	62.16767	82.959711	75.958064	100.898598	61.946501	104.841332	54.885852	102.480166	199.327518	44.73022	42.064819	42.771803	59.935917	77.206827	72.236355	371.298297	121.111343	104.106643	163.48456
tRNA-Ala-TGC-7-1	119.370854	125.049748	100.064435	60.113492	63.811024	144.225519	42.348679	55.318563	27.861407	160.006472	193.459478	71.228799	139.554972	33.717995	81.989942	74.920283	57.737752	36.288587	58.167561	56.407127	53.324073	52.684413	31.787477	3.230543	0	240.58196	96.682387	30.645186	7.524418	50.662491	66.153826	92.558881	91.477367	113.618002	93.149145	123.694369	134.048674	88.971575	82.260974	21.574442	56.314849	60.473891	35.994583	41.463429	22.215803	149.547495	138.480368	101.770205	174.339488
tRNA-Ala-TGC-8-1	36.233257	23.565689	33.101998	0	12.126059	4.184718	14.658703	31.73904	18.729406	22.704584	24.586659	17.538922	0	62.324492	17.150876	1.088604	30.027038	32.287024	14.08753	26.79038	20.570063	12.879373	15.763934	5.175534	6.118032	0	0	7.85424	8.586383	13.909347	0	41.152894	2.167084	3.616872	0	2.308127	19.672185	24.728135	18.008445	4.7799	21.266941	26.560832	15.625138	4.022856	17.9568	10.6506	0	20.655902	28.940453
tRNA-Ala-TGC-9-1	15.575277	30.391146	49.275758	32.927507	14.976322	33.601812	76.769021	49.054931	48.117368	29.165785	9.674263	21.372883	30.165901	12.537975	41.317153	32.365395	36.22088	28.852325	39.371778	62.32718	39.117727	19.564285	34.545168	4.001388	9.589473	5.240621	2.957612	10.973576	56.681194	47.186978	20.375732	62.640741	34.955837	20.354934	65.64066	16.534243	28.345204	19.533108	47.933373	5.201391	39.099947	30.559595	42.072785	30.650531	19.080784	26.892186	16.226378	31.206451	36.942237
tRNA-Arg-ACG-1-1	231.109579	97.838417	250.309204	107.957033	363.442524	174.416389	24.855201	37.701153	33.273307	129.209556	276.871804	47.788076	322.347601	44.861471	42.381126	116.351149	98.4361	23.09593	52.915773	46.255539	87.066922	39.568571	38.668146	3.089054	6.861024	120.574864	114.794249	23.627418	5.883097	45.770001	23.707854	55.605315	40.371096	28.097521	51.447121	114.886645	48.242964	237.445626	76.547577	29.049991	47.705953	34.827631	39.343619	56.772987	31.335854	52.213237	150.440393	58.730619	105.080946
tRNA-Arg-ACG-1-2	183.980118	108.987278	217.456621	53.77217	149.229803	150.353522	69.512304	124.422711	19.028262	197.537239	337.981398	83.156464	233.888076	61.285778	55.859042	218.408713	57.135143	26.06839	96.332577	25.04939	70.492547	61.892804	105.397213	9.983219	3.695421	608.534533	987.099351	301.827595	8.797804	164.992755	100.69266	87.649398	143.496218	16.09455	151.017032	921.44218	87.107645	684.456426	323.026071	45.081831	28.142862	30.776454	45.35342	84.179549	111.675464	540.286744	136.435963	106.746582	138.280656
tRNA-Arg-ACG-1-3	250.374496	73.793657	249.8642	45.971142	88.409725	112.051843	39.314477	146.448247	15.286375	133.052583	212.528074	61.290874	297.18762	35.593722	53.532352	289.227639	51.533034	21.482006	57.534734	31.57406	29.918309	21.123005	111.034934	5.359276	5.04095	211.813019	486.845057	100.064775	4.456485	346.00575	54.78596	43.355149	116.03016	7.587396	81.613168	167.504136	64.982367	134.190068	355.644881	30.993373	16.55275	23.841376	41.029997	134.758166	151.620351	390.597465	97.156953	43.439814	78.081818
tRNA-Arg-ACG-2-1	132.387227	84.417567	804.37069	28.9042	90.549221	140.099813	31.350802	200.535982	19.152615	307.38604	227.201959	59.30156	372.284181	63.738048	169.500632	237.055309	65.18171	27.987528	59.142195	54.886959	62.257126	38.459937	101.801059	4.901512	12.210265	528.84269	383.665383	55.95072	11.650233	280.256232	59.177712	71.242816	318.431837	21.958713	91.574236	363.523228	57.243234	108.190705	291.242795	101.594424	34.783477	44.795534	87.230006	63.180768	94.839149	441.797739	93.52205	64.043799	139.566167
tRNA-Arg-ACG-2-2	151.904525	163.627262	170.037862	65.673093	91.292603	113.242818	36.820795	65.629195	16.860039	188.549259	267.295741	60.160812	158.421347	71.0602	30.304537	102.949348	74.19854	25.848758	86.012567	33.073886	46.237354	39.27891	51.679402	8.726653	4.916172	610.291302	947.865766	252.970755	14.721697	109.866636	55.039832	103.499434	102.133772	63.89176	61.388559	60.049086	135.203615	79.199415	122.760132	32.645439	41.305679	41.075811	39.231859	51.883941	30.292293	87.512411	138.823065	57.15907	194.401948
tRNA-Arg-ACG-2-3	179.776135	107.343622	133.741746	59.240387	93.753612	127.647553	44.273143	132.776826	14.51999	174.477565	189.368819	55.395272	183.721347	63.415314	35.120822	206.849413	81.146696	41.276162	61.079243	50.646115	58.597097	55.653915	104.109952	7.084125	11.197444	438.766554	953.735041	162.148657	12.172042	158.636806	71.160104	93.237729	149.666483	15.963389	77.436745	790.555538	46.654505	88.309402	255.278559	34.393379	48.762011	39.457834	66.062392	109.212326	69.23451	129.341854	145.213588	48.12485	134.698288
tRNA-Arg-ACG-2-4	278.829158	66.151922	130.998938	27.77593	106.561996	87.867504	37.279389	98.406655	25.598149	158.652315	182.676121	45.28214	119.286493	37.57692	35.282546	250.357635	74.077786	55.883424	46.23384	64.236641	42.45628	49.570332	134.051428	5.183308	8.743932	276.312874	113.42617	48.259977	11.43881	150.026442	43.494888	51.255515	89.629129	35.332846	52.120231	74.124216	48.422367	241.598703	225.565699	27.879137	31.815521	47.733273	43.585729	70.139431	83.484751	180.45338	114.27154	54.120715	142.856592
tRNA-Arg-CCG-1-1	209.791916	41.066904	107.753868	44.7982	94.625215	92.472841	36.359353	389.480048	19.489249	134.088182	75.992319	61.975101	165.797578	40.788474	62.99677	159.821568	80.219383	12.854644	64.684937	66.164382	64.587795	64.02461	49.996741	2.248048	9.915581	131.959707	67.318696	28.532014	6.946961	94.042013	38.506287	31.344081	60.44525	51.511231	48.662307	86.535652	63.392201	120.9168	170.142631	80.748793	34.46885	43.370378	52.470645	50.25199	43.448567	226.693459	123.362382	97.567336	141.480769
tRNA-Arg-CCG-1-2	133.081399	183.204552	89.023826	37.753586	91.257065	105.944649	39.952461	56.267815	17.55396	232.325851	49.592062	49.069382	98.564616	61.790049	52.257214	144.819239	61.264068	37.237507	62.610865	62.793885	49.162877	58.959709	64.820983	3.10653	13.416261	578.967468	299.646651	76.822065	24.656167	97.271132	75.563647	85.2115	161.875986	29.712842	97.958636	91.717377	65.421437	74.929957	109.180904	87.139902	41.210326	46.297097	44.257904	96.368441	68.41765	219.107238	70.561916	126.103136	103.230894
tRNA-Arg-CCG-1-3	229.787158	97.905477	163.222857	24.312909	46.60426	147.976783	41.174622	145.640593	11.079362	334.196663	91.099451	113.030283	241.84754	42.03193	48.117481	267.631257	42.918288	20.815547	54.284054	45.712662	48.332739	41.035762	135.669795	9.403899	0	341.010211	359.710738	158.020597	3.926035	262.476466	47.062482	58.866135	338.70072	7.794991	53.685814	252.557196	29.061042	85.41526	235.209276	57.579905	31.215963	23.655375	40.997985	78.383048	130.167002	523.532192	115.278271	80.793865	119.019528
tRNA-Arg-CCG-2-1	478.578379	72.293121	311.391975	37.045826	91.524801	197.269521	62.69658	766.481865	20.392451	276.89569	52.184365	103.689219	205.659248	147.120413	56.567726	491.924233	81.809849	32.388092	73.716888	74.274191	54.795294	70.118744	303.622991	4.041695	4.298347	264.033675	130.821139	113.206601	13.862959	515.33259	51.640943	69.247262	357.577338	45.653937	129.951345	281.94139	100.789372	63.075731	685.048869	237.590914	29.880664	73.117134	90.008682	103.179997	198.397237	794.941923	156.550841	74.881516	141.60565
tRNA-Arg-CCT-1-1	91.760956	96.13427	151.402382	61.333092	74.404872	176.835743	79.788346	321.439437	16.326518	225.379528	27.092652	98.253282	199.048419	134.046665	49.595974	142.827549	52.136825	23.760169	58.463249	33.404661	46.965772	62.210598	91.276928	12.068653	21.077668	596.931275	1607.134543	542.603926	2.049239	167.320209	80.931955	70.337138	203.760453	5.681828	33.865298	108.797225	62.864325	364.657873	207.645555	112.420329	32.878893	34.336396	46.783048	40.619129	81.403559	696.35783	131.931945	209.905131	197.453255
tRNA-Arg-CCT-2-1	74.859127	193.019694	193.59485	38.51785	48.841673	127.803521	37.105084	256.925195	14.315419	254.471975	36.158209	132.442304	230.92203	125.910873	36.424602	175.462293	48.636717	24.210802	93.673329	34.097583	32.119657	50.953449	131.227815	22.167638	20.405162	1013.38277	1761.278164	843.153927	16.612299	192.743815	113.375297	101.310132	394.804133	22.764368	59.439239	114.243671	50.610867	132.399882	240.346872	82.441045	33.483234	38.719503	29.716604	55.748386	63.863368	938.976755	114.655212	131.842924	159.700784
tRNA-Arg-CCT-3-1	161.887908	127.14062	139.48281	51.995391	109.333131	132.295269	55.535883	596.789545	17.430505	193.816461	42.832504	80.896497	161.186918	83.12714	69.802291	268.125219	45.947202	37.746197	82.469221	34.723472	59.536211	68.589768	106.186321	7.412044	8.071064	577.037162	627.446931	147.390508	21.871524	151.442626	103.693733	86.750265	165.503916	28.308685	75.015258	921.375335	61.278265	152.290318	210.561769	67.013221	30.375776	64.546863	56.483154	64.262036	94.247911	387.22793	215.712407	69.746351	201.942063
tRNA-Arg-CCT-4-1	93.576675	72.738085	1160.526018	452.480398	259.764845	479.963173	58.486148	228.693345	18.704326	300.239662	254.143432	67.462856	349.914457	63.710856	68.343304	131.205169	77.123497	31.386837	87.961681	28.167036	134.436651	50.318163	75.332151	5.954378	20.41867	648.135842	876.036816	257.475679	6.762833	386.533353	42.900658	41.81289	163.823567	16.349677	50.347302	413.190778	82.282458	27.190658	307.859551	54.83803	44.758995	19.392449	32.796484	109.164572	78.965141	233.10707	151.661878	80.315118	159.248212
tRNA-Arg-CCT-5-1	26.359743	40.448761	25.596778	29.628695	18.488288	22.727856	63.427999	19.638506	15.866677	27.461145	18.919112	53.512228	79.680139	22.447195	20.592351	23.434913	10.647976	13.979092	25.735829	27.501562	27.438704	40.262074	37.470899	66.664489	25.510639	15.120484	16.775136	25.111863	29.568329	23.707326	32.06274	67.782289	0	25.352555	67.4603	46.344669	37.081036	33.410341	32.44989	24.217716	50.001578	41.49635	20.23283	26.889021	12.172446	44.491217	16.125431	34.370177	38.383056
tRNA-Arg-TCG-1-1	321.226163	86.703198	397.890916	46.658685	110.723981	1656.51275	375.149588	1023.925788	21.296461	265.456421	231.985377	74.558897	310.982677	198.581871	86.782801	279.760868	84.072317	23.917301	81.082466	36.863365	94.601215	60.317466	150.02458	8.006228	0	234.059278	328.083481	99.362616	0	422.673038	74.329427	62.582257	197.42885	16.361269	57.567426	371.299426	64.359501	456.339743	1895.372546	198.128116	38.530151	38.040322	80.888323	119.291296	119.472293	471.354843	1655.524266	85.000817	176.909775
tRNA-Arg-TCG-2-1	265.957387	138.171594	110.015066	83.02031	95.518097	150.62738	58.447019	96.227449	36.358331	135.5062	97.014428	42.759106	95.051796	24.11854	48.874601	139.240142	75.553442	24.979173	77.760704	105.406538	54.661353	47.12528	76.359535	3.418948	16.651566	241.273718	388.166678	72.893343	4.978369	82.540171	80.009063	99.638159	119.672157	46.201706	129.022058	145.294598	57.895402	96.142868	152.642045	28.492947	57.792046	90.165928	40.31126	62.417693	54.700273	226.073555	146.671111	136.888539	201.350912
tRNA-Arg-TCG-3-1	328.489935	87.426688	322.196854	193.910083	165.681323	288.015738	38.94703	177.648993	12.486811	352.864736	75.582844	65.977434	249.141522	210.039456	93.974636	255.86788	62.437424	20.846947	70.532391	37.016855	143.490122	54.23538	141.73811	13.744037	7.909603	876.587142	760.731764	331.2772	30.669656	213.004127	63.965179	54.500878	289.550205	14.818001	5.390157	96.72125	45.662796	578.407764	383.129169	59.239127	30.509951	38.281395	49.471308	77.099437	99.209874	457.762269	143.886772	99.527834	133.736523
tRNA-Arg-TCG-4-1	118.087698	38.836304	41.448428	33.972184	39.108916	44.606603	39.62979	62.850833	5.536908	87.084993	38.372623	24.556289	68.82131	23.799952	45.571157	204.5503	52.059654	23.369771	25.957563	45.531285	35.247412	26.26545	75.644251	0.061216	16.935389	91.862215	18.276679	21.957921	9.46879	59.76561	28.517901	41.607272	43.195892	26.647362	31.847499	54.329177	34.702586	34.314447	140.726732	15.231609	18.070276	27.2348	33.203761	56.832677	49.26878	259.498843	41.011532	49.323614	50.132422
tRNA-Arg-TCG-5-1	144.102088	79.13023	84.547703	73.000129	194.530973	114.898824	87.833133	61.843914	22.517625	312.887291	249.520107	38.790905	125.588127	89.40527	37.442343	74.434325	56.862059	19.976344	64.723836	74.80536	45.193404	41.980126	35.20611	6.90141	4.347387	613.350521	206.966267	40.411206	24.435181	38.924632	63.289236	78.513288	92.871623	27.249781	142.679422	69.668624	45.554427	129.869437	40.521599	56.32945	64.070364	50.175785	70.989707	35.590624	30.086017	144.071042	124.515425	161.389607	112.914454
tRNA-Arg-TCG-6-1	15.281305	65.431702	31.867263	19.062526	24.035721	80.016513	42.059855	40.441166	24.348235	39.690061	36.971328	17.601895	43.20776	11.976012	13.625607	9.473131	16.422899	15.080344	19.774637	21.50248	0	33.470701	35.526484	139.034559	43.059518	4.366766	15.84599	65.437202	9.235941	27.437476	84.532777	18.229279	0	10.33392	18.56602	75.824174	26.338821	0.325469	16.522509	0	42.011509	15.648244	26.270209	40.22768	35.991826	13.518226	27.808744	12.382649	19.014518
tRNA-Arg-TCT-1-1	105.226244	75.28026	238.586282	30.288182	57.022729	138.178364	48.640465	131.023229	12.702516	305.352812	217.576843	92.578658	197.516037	104.819913	92.162343	277.146999	51.580119	40.573813	62.807382	66.618716	62.482709	67.007709	149.777125	22.611191	11.685645	875.56005	2495.168933	643.260404	27.257575	240.907564	92.895964	107.491737	259.605018	15.270226	200.763328	143.767139	25.161028	64.523119	263.08995	132.693105	53.019099	53.820845	48.43054	102.70627	107.121753	347.041919	93.167264	57.029558	123.352144
tRNA-Arg-TCT-2-1	199.792534	148.433484	198.901833	70.678215	86.178829	143.564489	29.588997	118.568433	26.352173	110.535607	271.994483	125.538501	187.050111	127.856688	46.635228	274.63084	65.30965	30.796637	112.432344	53.09687	103.56562	36.741151	146.980305	0.929724	13.464317	831.853485	1518.000725	455.362413	12.473886	221.533962	94.708438	102.812244	122.869983	14.546113	52.979582	204.924928	60.54455	83.505301	374.173334	67.992835	54.002153	50.501185	41.207913	61.119007	117.257497	466.763114	117.218207	81.665058	170.404603
tRNA-Arg-TCT-3-1	89.907432	56.537876	212.818386	84.279694	65.328439	185.090698	62.863303	153.576447	11.565093	97.57049	338.265952	78.404476	105.972622	102.959106	53.148873	180.515453	57.266595	33.514228	60.640691	66.293378	52.235722	73.099453	161.132619	8.881175	33.388681	699.480777	947.523495	388.092001	28.076073	693.06332	70.28517	86.515871	91.319435	24.79562	110.242442	207.609508	65.29496	33.61785	252.388152	75.292242	36.384052	48.145309	55.623112	50.220132	92.862029	510.141347	85.130034	83.352686	161.454837
tRNA-Arg-TCT-3-2	107.780848	115.196991	149.963957	52.300069	117.874381	159.422535	71.842747	551.15543	25.629159	203.650156	394.901769	56.321006	126.43088	16.671607	85.76329	100.530253	58.180051	37.445354	93.544027	24.651614	58.55614	47.42601	53.294805	0.311842	24.99129	849.610838	512.19889	192.881742	15.755641	65.793962	75.803767	94.949999	78.221981	24.639128	39.229004	82.55052	91.023916	98.139744	99.360329	43.468682	40.245488	37.201421	39.050481	53.312014	78.362181	419.174735	172.560008	200.14887	166.353661
tRNA-Arg-TCT-4-1	14.529452	21.477592	28.989765	18.69198	31.436351	63.591307	32.432429	13.768953	30.18484	40.312527	73.555806	21.274366	66.904831	22.54797	35.029095	21.889614	21.501091	30.609013	26.305489	1.467134	23.704276	16.85454	16.955954	83.279458	20.317614	7.602076	40.439327	30.106282	13.141846	32.481076	29.062286	14.951091	20.567292	10.33392	18.0575	23.928202	79.336389	16.366658	65.539483	28.30097	18.919819	27.397855	40.935346	37.864929	8.51001	14.475704	37.774142	10.067391	27.200117
tRNA-Arg-TCT-5-1	45.043326	46.897071	31.141033	65.520571	78.941183	49.115261	51.282975	30.688861	17.296319	53.247672	188.476488	52.729127	48.3574	19.772242	29.560349	52.320562	32.256978	27.065475	46.092716	46.886656	39.094223	51.93733	39.107146	6.981908	32.785921	51.530382	92.265219	25.481806	15.614873	57.239533	18.53105	40.071455	0	29.041541	132.5403	20.775677	42.748173	42.149309	21.259141	23.749358	48.913638	67.312861	25.90463	77.542754	36.271087	49.058183	94.351516	31.370565	68.379469
tRNA-Asn-ATT-1-1	9.05901	4.58638	21.671579	0	29.305223	20.288484	14.1164	10.57968	8.513605	0	20.819957	0	21.831222	0	0	0	0	13.084968	11.974652	0	0	16.929449	0	4.151802	11.305535	0	0	7.166994	0	0	36.108299	55.497443	0	0	0	0	0	1.008833	0	0	14.729351	5.164313	5.05474	0	8.9784	0	0.745822	7.279595	26.856247
tRNA-Asn-ATT-1-2	9.05901	11.99925	28.590761	0	20.750273	15.758456	0	0	16.037191	0	75.780258	0	21.83167	0	15.699625	12.370396	0	8.472534	10.323457	0	0	7.491657	8.147485	15.978784	11.305535	0	0	0	0	0	0	0	14.32851	0	0	25.185804	19.35012	7.030198	0	0	26.938449	0.663714	5.73264	0	0	0	42.072964	9.430709	21.044844
tRNA-Asn-GTT-1-1	230.958145	106.635961	183.548018	86.947388	128.621562	214.236545	55.467606	183.141799	19.889963	312.803984	611.076507	65.533328	185.025768	208.500614	145.001361	364.288919	71.5664	20.919213	68.303085	42.046137	131.891714	63.100424	181.190652	0	17.150804	635.334503	751.099113	204.542946	17.230309	236.426624	51.250764	74.41948	280.87736	23.066821	20.213717	430.566231	68.119741	76.877787	318.71757	181.386946	62.754763	35.566432	49.115956	210.708293	186.929528	380.898307	100.652915	64.64933	189.390357
tRNA-Asn-GTT-10-1	27.174569	75.131642	169.7407	62.72581	178.877198	154.477324	112.228678	31.121855	10.696319	31.767466	1146.345706	7.64957	18.300087	0	18.505575	47.894283	21.399221	49.692281	54.689008	12.0108	19.948703	30.316479	39.232823	6.709962	10.322445	74.600422	39.740051	22.482649	6.61479	43.820845	34.601745	45.634464	0	10.33392	0	48.417537	6.45096	46.176142	69.4115870000001	0	47.31884	42.711042	5.73264	13.40952	8.9784	30.145008	115.146341	61.137657	133.019578
tRNA-Asn-GTT-11-2	0	21.464809	21.66968	30.906864	17.608635	24.098048	40.604832	0	26.395791	0	38.018574	0	0	0	0	0	0	19.725603	11.630361	0	0	33.534886	0	0	0	0	0	0	0	0	9.258336	46.545334	0	0	0	0	0	32.808272	0	0	15.514984	34.959472	0	0	0	0	27.770758	33.43804	21.414006
tRNA-Asn-GTT-12-1	7.29015	26.835784	67.485467	15.170724	62.35115	76.676683	1.446931	8.433855	26.244195	0	139.195851	15.29914	0	0	0	13.371455	15.425922	29.772695	26.996062	0	0	12.443857	0	0	0	0	0	0	0	0	13.345036	24.779778	0	14.349097	0	29.383438	4.134645	38.651416	13.674669	0	82.539231	12.588068	17.199206	0	6.407496	0	42.467808	15.212467	65.578921
tRNA-Asn-GTT-13-1	9.05901	19.332217	24.863371	36.257448	30.274247	47.305084	21.497916	10.57968	14.324181	5.43761	135.447818	7.64957	42.620885	17.00298	34.011536	0	4.463136	16.326128	21.702629	0	15.909217	31.822342	0	8.388915	10.087491	0	0	0	5.546247	7.303995	24.530079	56.594338	0	6.88928	0	13.389005	9.513326	41.845822	0	0	29.473535	44.810551	21.499503	0	36.06324	0	14.936861	31.849344	12.467952
tRNA-Asn-GTT-15-1	0	0	0	0.347712	1.848187	0	0	0	1.604196	0	0	0	0	0	0	0	0	0	1.215383	0	0	1.869751	0	0	0	0	0	0	0	0	0	0	0	0	0	0	0	8.527735	0	0	2.913593	0	0	0	0	0	0	0	0
tRNA-Asn-GTT-16-1	0	26.630947	38.1828	0.901172	31.412201	20.298398	4.40269	0	17.030241	6.925834	87.060821	3.259382	10.914645	0	0	5.739912	7.7142	18.469196	4.74526	0	15.846975	11.361743	0	16.77493	0	0	2.843236	3.041025	2.187969	7.303995	16.442191	38.71787	0	0	0	8.250522	0	15.597214	23.668263	0	37.470689	23.864058	10.892115	0	0	0	0	15.426168	1.738083
tRNA-Asn-GTT-16-3	0	6.765887	7.978575	0	21.828763	0.935574	0.105873	1.586952	10.840559	0	57.369799	1.66295	0	0	0	0	0	0.895557	3.885671	0	0	6.112136	0	0	0	0	0	0	0	1.524312	17.146983	13.001594	0	0	0	0	1.451466	31.234607	0	0	17.806541	13.139601	0	0	0	0	28.955289	10.895913	19.359881
tRNA-Asn-GTT-16-5	0	25.410281	12.096183	0	31.897812	24.567844	0	0	13.550522	0	56.66763	0	10.914645	0	0	0	0	2.065801	0	0	0	7.129743	0	0	0	0	0	0	0	0	10.185921	20.401434	0	0	0	0	0	24.930982	0	0	28.731484	9.943865	0	0	0	0	0	0	27.315595
tRNA-Asn-GTT-17-1	107.295651	83.461623	181.801717	54.268707	92.681751	148.423944	44.450192	123.408139	12.592285	168.400371	33.216762	29.466119	173.36114	33.573869	56.352553	148.716346	72.899913	16.931311	58.752679	46.872393	55.107305	39.863438	59.855271	3.744901	0	960.654446	922.713998	349.002648	9.499402	94.710912	73.663791	87.967417	71.551105	4.980154	76.193678	195.626599	58.746191	172.039439	131.17865	62.004129	54.710089	41.589383	45.958613	117.520243	97.164928	229.630495	72.666917	47.216349	167.782567
tRNA-Asn-GTT-19-1	0	0	0	0	0	0	0	0	0	0	0	0	0	0	0	0	0	0	0	0	0	0	0	0	0	0	0	0	0	0	0	0	0	0	0	0	0	0	0	0	0	0	0	0	0	0	0	0	0
tRNA-Asn-GTT-2-1	81.520628	65.10967	128.633621	22.740904	104.819608	85.470417	49.55552	0	60.969259	35.74561	200.480652	7.64957	43.661754	51.008825	25.72635	43.291396	41.849436	7.680114	30.455158	0	30.425089	24.449816	22.22978	3.526188	0	25.884828	31.689235	0	7.71796	7.176969	51.392711	103.003502	0	8.6116	0	26.77801	6.45096	786.056938	50.86413	0	23.303687	35.224715	13.513938	26.818248	0	18.877238	52.86951	44.625952	147.893917
tRNA-Asn-GTT-2-2	58.565631	107.252519	172.536299	63.638123	132.142358	166.507937	33.969655	58.064871	24.9166	158.64032	580.443064	47.396882	218.018915	20.286048	42.431742	104.989135	70.184968	38.020292	145.067889	27.41987	34.965698	47.491842	35.795165	1.654724	22.696695	543.227167	210.129072	125.4667	13.024401	55.744835	41.470105	72.230132	70.761959	40.090569	43.541981	50.122458	27.682066	74.462337	82.624974	41.79343	43.760123	39.091358	32.931887	54.480095	32.787651	87.657347	236.809367	72.123943	151.995025
tRNA-Asn-GTT-2-3	161.597684	89.289229	122.770041	63.909046	138.281514	150.876137	68.287592	85.992988	30.282961	276.492632	432.617871	62.689585	119.447974	60.338622	52.506875	212.907618	66.143806	24.597169	68.734356	43.097771	58.69157	50.343916	82.773071	2.421831	24.089562	350.80734	621.317958	275.928289	14.185998	143.587937	48.352002	75.289625	204.138002	23.930145	85.039706	224.6063	88.819795	96.586208	177.527138	45.670446	46.288164	34.206231	42.415214	99.183393	102.001052	181.639223	188.271495	69.674182	225.783036
tRNA-Asn-GTT-2-4	167.025964	69.764732	158.073281	43.370922	101.207041	208.512502	36.931712	270.379356	21.531428	204.630091	822.04598	91.773101	244.124723	120.194709	39.012615	132.737456	79.452928	48.232609	59.000585	145.873327	75.348341	63.441896	114.39758	5.887693	10.686942	489.403895	1037.603271	288.954446	0.149288	255.949716	57.499191	93.462061	126.872998	22.166097	282.981958	95.135575	26.395753	170.780714	207.885961	67.180208	17.242384	41.254384	35.027821	39.858399	80.154889	481.24727	73.31184	72.459902	34.961699
tRNA-Asn-GTT-2-5	165.403172	123.124431	162.280872	46.471096	87.309326	132.396528	40.069971	215.866277	15.6082	156.584356	381.140596	54.060976	186.034649	68.064963	60.009229	240.778986	53.972344	22.777322	63.008832	13.624451	78.973107	53.703421	148.976338	13.024071	4.231032	474.401953	798.320608	264.447284	12.058177	245.206208	75.862579	64.25698	88.532582	2.705095	46.971663	633.222626	54.574063	177.915756	328.568118	0	32.288874	33.288663	51.14908	37.888105	107.01021	374.070342	73.471724	59.959042	119.60441
tRNA-Asn-GTT-2-6	147.573346	118.931558	293.549634	63.901514	133.817046	152.174334	46.785348	600.235741	15.410609	187.154035	982.597296	65.89784	523.164794	117.562844	45.486464	312.614558	62.887359	31.371807	82.407924	66.795584	215.839766	68.13781	178.845558	6.062314	17.067063	309.871816	1021.330524	506.807017	10.394012	539.88934	71.808454	70.156967	270.709053	10.562236	68.744315	153.216831	31.731299	18.786157	526.276953	105.024853	29.84746	47.279503	51.143585	52.896947	174.412674	581.310456	97.576612	116.189581	122.162968
tRNA-Asn-GTT-20-1	48.833157	33.294136	26.074997	47.088494	74.490987	38.808908	31.459318	79.949373	17.696137	52.958776	38.717685	43.349309	21.706727	33.517383	54.990228	60.43153	27.879515	19.340543	38.309822	27.382899	59.030454	31.570197	48.045065	0	37.49207	66.703811	0	69.069618	15.078215	50.442051	32.510167	39.479247	19.563177	11.260925	24.031896	55.946915	33.720631	62.622821	53.893983	44.690177	33.928003	33.448198	30.18703	61.5314	55.523341	63.880812	23.214146	26.310457	63.058267
tRNA-Asn-GTT-21-1	17.327934	75.781819	28.564017	0	21.214115	40.520769	41.602475	24.2451	15.066145	20.794746	9.511004	43.303218	7.83305	22.719814	50.153853	18.555683	17.935145	35.908842	19.738126	24.585979	64.130098	30.964698	22.831488	163.492994	38.576705	1.990278	6.252742	83.990901	12.396207	21.276085	26.696121	63.821317	39.60697	30.604746	31.834768	23.665971	33.099247	64.682314	42.877345	0	61.374829	30.119941	20.570592	26.817962	51.77544	0	37.310599	23.570955	34.081409
tRNA-Asn-GTT-22-1	18.117721	17.327687	19.494225	13.01091	8.142453	28.949814	20.445758	10.57968	8.011786	20.834859	3.304849	41.374196	0	0	16.308759	16.27953	9.940431	8.731845	9.014196	0	21.517264	7.88883	0	33.83603	40.831863	26.342335	22.525517	20.421021	35.730226	14.290425	6.142732	22.244552	26.746552	0	0	25.914514	15.534245	8.966694	0.686036	0	18.171522	40.005158	32.160651	0	61.87614	21.29912	22.534673	0.975345	9.618376
tRNA-Asn-GTT-3-1	0	36.3486	53.0952	47.381481	48.783591	119.156752	90.024149	0	58.638728	3.377042	240.148034	0	0	0	0	3.166848	13.133178	49.591168	32.764838	0	0	28.484629	3.43052	0	0	12.826236	11.049366	15.462936	4.325055	0	16.066932	22.050286	0	0	0	0	0	197.412798	0	0	10.049852	17.724071	0	0	0	0	86.998608	25.192429	84.5949699999999
tRNA-Asn-GTT-4-1	30.010638	17.471471	31.60809	27.294963	44.235618	47.648264	29.384066	54.232869	17.406778	40.09572	127.905564	53.680026	36.347707	31.390773	32.639082	6.027526	33.305061	23.098839	31.319952	39.506377	28.444598	25.395526	48.372753	21.906331	33.91672	0	0	16.370847	47.772751	26.611878	18.905577	30.614122	28.65702	6.281667	42.156523	42.938448	41.145444	54.655818	16.595349	6.3732	28.261154	18.228404	29.633539	13.40952	17.43306	36.537576	29.258583	34.546201	51.858641
tRNA-Asn-GTT-6-1	68.603696	46.069464	20.72739	29.73215	42.341424	28.036663	17.433754	17.456472	57.873288	25.585701	75.012313	5.553524	16.858861	14.13391	43.508136	30.726502	35.239922	40.432356	8.037943	11.776269	13.655722	32.691194	37.2661	110.722515	13.492356	8.624538	11.790548	19.118675	37.867594	17.593101	9.944656	25.102742	14.32851	20.579841	3.03366	44.943633	70.52473	13.345282	70.431387	0	27.691391	14.651063	7.869055	45.253346	40.92654	37.021856	26.805564	23.166856	64.203194
tRNA-Asn-GTT-7-1	146.901714	145.610688	122.329307	28.934576	77.914481	126.577436	29.011755	50.729185	8.32779	66.024914	44.622751	16.624776	129.714159	51.008827	86.301913	118.263533	78.688687	32.262088	60.428919	6.967387	98.5584	64.546307	66.52771	0	0	145.953862	237.67293	69.215224	6.61479	83.02586	92.245244	79.199472	157.626097	8.457756	18.713452	204.183671	51.154703	663.437313	78.580054	19.91625	17.664089	27.137077	26.407269	60.934559	54.868399	93.307019	80.297804	51.905187	125.21549
tRNA-Asn-GTT-8-1	0	61.50909	30.530401	19.995888	36.543603	30.861436	66.275042	0	10.83115	0	84.633402	0	0	0	6.992343	4.601826	7.119918	0	20.792404	0	4.35015	25.369293	14.150895	0	0	6.191976	0	0.196356	0	0	29.826624	20.890532	0	0	19.5021	12.375783	10.695887	37.624506	0	19.91625	14.729461	9.996678	10.271043	13.40952	0	10.6506	14.477614	14.258092	54.781065
tRNA-Asn-GTT-9-1	0	10.382057	78.896931	9.911016	42.054744	35.442383	18.367066	10.57968	65.816185	5.294515	200.227704	7.64957	21.82929	17.00298	12.885261	12.370474	15.426356	8.96318	21.984471	0	15.846975	37.365318	15.070637	36.650993	11.305535	0	15.84599	0	0	7.303995	42.709135	38.856939	14.32851	0	0	13.389005	11.82676	292.695378	0	0	0.261896	16.071916	11.46528	0	0	10.10332	28.306278	27.153926	45.689375
tRNA-Asn-GTT-9-2	0	11.99925	15.987716	0	33.889085	4.809166	49.715219	0	31.833974	4.321469	145.510179	15.29914	0	0	0	0	13.924294	25.809951	32.659748	0	0	37.015173	0	6.768006	0	0	12.334176	7.019727	6.61479	0	25.648453	33.574112	0	0	0	26.77801	12.90192	70.430688	0	0	35.405617	26.708974	5.73264	0	0	10.6506	28.12079	7.423116	0
tRNA-Asn-GTT-chr1-110	0	10.333571	50.723803	29.080685	35.199281	72.078767	30.879625	0	17.009034	0	89.115104	0	0	0	0	0	0	7.556515	11.699651	0	0	9.891622	0	0.056874	0	0	0	0	0	0	0.970764	10.846561	0	0	0	0	0	158.512749	0	0	65.168969	12.788802	0	0	0	0	0	1.988244	42.160451
tRNA-Asn-GTT-chr1-111	0	13.837671	8.694279	0	12.550274	26.084147	0	0	12.043258	0	5.010352	0	0	0	0	0	7.7142	4.808719	12.827479	0	0	19.525714	0	0	0	0	0	3.043518	0	0	4.404222	25.597102	0	0	0	0	0	11.359119	0	0	20.072812	12.099947	0	0	0	0	15.833488	7.421095	0
tRNA-Asn-GTT-chr1-122	0	4.266004	12.884832	40.338627	12.248412	12.950284	14.1164	0	7.550355	4.350088	39.250414	7.64957	10.914645	0	17.150844	0	0	13.08498	20.702059	0	15.846975	5.946272	7.527943	4.123365	0	0	0	0	13.229546	0	3.878739	11.075884	14.32851	10.33392	0	0	6.45096	23.695349	0	0	14.272045	20.620206	17.198656	13.40952	0	0	14.477606	16.842229	14.09867
tRNA-Asn-GTT-chr1-126	0	6.405395	8.336367	17.779104	7.594367	13.52618	32.961794	0.528984	6.177348	1.14476	29.246601	0.66518	0	0	2.682597	0	2.65052	18.125249	21.179219	0	7.08453	5.101132	0	0	0	0	0	0	0.203532	6.85939	0.750785	29.855185	0	0	0	2.750174	8.868299	31.41232	0	14.65836	10.408749	8.194186	0	0	0	0	10.090471	0.245952	0.722127
tRNA-Asn-GTT-chr1-139	11.8989	39.070834	15.134147	10.308151	20.429711	43.763617	46.675552	32.282278	21.3814	18.745605	146.084066	21.152652	40.752822	0.734772	13.293092	3.700988	17.008669	10.727	15.664571	0.18642	15.618047	35.358492	5.39676	15.92312	11.305535	0	0	12.607516	6.61479	14.676489	31.754059	18.536556	25.520294	0	0	13.389005	29.66908	22.71134	0	19.91625	17.211933	18.128316	25.2237	0	0.59856	15.356552	12.731098	23.64609	16.8556
tRNA-Asn-GTT-chr1-140	30.169935	48.267382	31.242998	54.888665	39.23559	51.837871	29.847875	92.888804	10.072414	59.793001	104.920565	29.414446	71.833306	45.686145	39.555935	46.799922	84.53144	32.305654	24.183885	16.001613	48.366288	20.570849	36.512788	55.587675	39.127097	13.821375	59.611539	42.903626	53.372077	34.171011	38.553448	44.526831	67.166966	4.71528	43.7503	94.19135	55.85019	61.965185	89.022587	36.829373	53.861505	40.039573	26.881798	5.719398	29.84648	65.766724	28.941859	39.812857	37.481545
tRNA-Asn-GTT-chr1-19	0	0	0	0	0	0	0	0	0	0	0	0	0	0	0	0	0	0	0	0	0	0	0	0	0	0	0	0	0	0	0	0	0	0	0	0	0	0	0	0	0	0	0	0	0	0	0	0	0
tRNA-Asn-GTT-chr1-21	0	10.66694	8.64954	0	59.175553	20.918368	86.112443	0	58.345707	10.589185	63.230495	7.64957	32.745671	0	8.575515	0	7.7142	96.858419	21.3992	11.61176	15.846975	13.825786	8.147485	0	0	0	0	0	0	21.59431	0	45.554998	0	0	0	19.902575	0	37.388641	18.008445	0	20.682262	37.295711	11.465394	0	0	0	51.887431	9.431187	14.09225
tRNA-Asn-GTT-chr1-29	0	23.996532	0	18.692028	0	15.759172	28.338673	0	26.708144	0	52.121981	7.64957	0	17.00298	0	0	0	3.205776	7.874916	0	0	16.461922	0	4.521483	0	0	0	0	0	0	17.61665	37.878927	0	10.33392	0	0	0	40.000305	0	0	9.590687	8.473645	0	0	0	0	14.477652	3.699949	0
tRNA-Asn-GTT-chr1-30	0	5.626315	16.673504	20.691216	3.091374	0	22.021584	0	10.056108	0	15.128617	0	0	0	0.527724	0	0	0	9.14459	0	0	18.69056	0	0	0	0	0	0	0	0	16.91553	28.609153	0	0	0	0	10.320616	0.423059	0	0	10.932728	4.96767	5.73264	0	0	0	17.680246	14.105533	0
tRNA-Asn-GTT-chr1-98	0	0.239985	15.540186	24.560208	5.914073	18.22104	23.750843	0	25.682865	0	36.080744	0	0	0	0	0	0	22.375326	4.899406	0	0	21.370043	0	0	0	0	0	0	0	0	25.172277	11.075884	0	0	0	0	0	48.982785	0	0	0	17.633978	0	0	0	0	12.28404	9.779334	28.19734
tRNA-Asn-GTT-chr1-99	0	11.99925	17.614063	61.203491	22.262443	11.391232	72.026369	0	46.765886	6.353418	53.786347	2.461166	11.040859	0	8.003979	12.370478	0	20.870476	20.810627	0	0	35.183454	9.176641	18.964809	0	36.48843	0	6.881997	0	14.607911	43.214033	20.889466	14.32851	0	0	13.389005	19.35012	25.321706	18.008445	0	24.515979	19.502587	23.745402	0	8.9784	0	5.220732	17.733701	24.345996
tRNA-Asn-GTT-chr1_KI270713v1_random-2	52.018659	53.826117	46.123594	30.4169	36.426688	62.264257	31.300849	42.671906	15.862941	99.658076	72.814078	46.152422	42.582809	61.112313	27.62607	43.413672	26.469811	25.230132	33.514822	22.513238	30.655448	25.776584	37.778698	46.873515	25.364351	16.535641	25.956641	44.926436	36.269162	37.453743	41.126176	40.218243	86.26239	19.862779	45.436548	90.905837	66.704644	93.104443	50.169951	54.73465	23.745538	40.478004	31.695783	28.772782	31.591643	21.111633	40.918759	21.459012	42.642881
tRNA-Asp-GTC-1-1	72.600381	97.035026	168.585502	62.181327	66.806446	126.315586	59.131524	87.495211	22.205701	240.194617	48.315377	41.928038	158.642486	44.884187	56.058638	144.305833	68.66252	27.372633	84.06635	32.759973	106.681814	70.754645	76.561526	4.170419	18.150087	557.319173	759.913694	242.841032	13.41756	91.76901	59.189368	63.795182	87.278332	44.991393	23.413252	235.662279	75.754275	115.693483	123.06903	28.47221	53.471668	39.156077	49.564891	94.273527	49.618866	116.211449	155.734187	75.180018	144.804687
tRNA-Asp-GTC-2-1	36.389659	32.661545	98.83201	11.021588	13.832976	19.657792	6.082538	45.404329	7.844564	78.989463	19.726099	11.041988	57.104306	35.762057	9.781846	49.823512	26.860374	16.889252	12.167532	16.085647	33.754465	24.170167	37.907078	28.064019	0	261.057173	1383.480473	580.734299	5.037417	85.227132	24.173295	41.662475	28.248884	15.70395	63.23899	81.884884	4.623203	31.508602	85.926162	19.757449	6.486012	13.894211	44.335261	0	25.88772	102.235769	24.782712	16.631903	29.81183
tRNA-Asp-GTC-2-10	112.285302	124.029382	169.133508	40.67572	80.548231	162.992036	62.367538	182.378213	17.59827	236.115291	77.008948	53.929622	174.321855	50.536221	103.294038	169.090614	69.027309	21.976765	93.949254	46.337588	60.886786	44.154059	83.121143	0.910802	31.834782	725.80971	845.364757	383.060602	12.260334	165.165464	52.849803	79.580768	219.334743	29.923756	55.626719	182.557862	107.49148	149.209906	166.792257	108.493388	43.836448	39.416596	47.407171	43.003552	80.746904	260.987143	135.000185	68.821675	184.09303
tRNA-Asp-GTC-2-11	62.974523	102.433046	123.138696	34.418608	82.634689	102.403166	45.284649	75.329224	17.991953	178.203044	233.348202	47.258635	145.438546	51.434496	42.421742	134.534396	46.255158	17.722732	54.548832	60.061282	93.291534	48.392651	43.19335	12.156453	24.887197	1034.455847	894.277682	154.017885	14.116309	61.293991	75.189573	91.716316	71.116757	41.032046	34.781322	99.864849	85.098633	98.538035	90.556095	35.990442	31.495961	28.240536	45.879126	56.843609	77.165788	100.303362	76.362161	65.878823	106.401405
tRNA-Asp-GTC-2-6	96.390617	164.467964	239.110697	41.139347	79.034842	131.376138	35.192371	128.960969	19.103264	151.252584	113.844589	41.941513	308.445736	52.805682	119.410801	116.868796	69.005189	39.931153	103.043921	60.429314	198.146117	59.71983	50.0165	4.803058	15.209122	434.489759	655.979143	158.72713	13.843411	103.337517	60.911854	88.287177	94.00694	43.476627	64.673445	173.877594	91.557111	81.925705	117.769406	32.272473	43.370384	35.7119	42.807978	48.990115	59.485526	108.711816	115.952547	67.952432	86.855279
tRNA-Asp-GTC-2-7	171.051571	104.311335	105.832922	33.075305	96.773919	94.773584	42.651088	139.941833	27.416995	139.604378	29.499165	49.563448	135.217149	56.981439	49.074119	146.874402	74.565743	48.343723	51.18432	52.859437	39.296134	47.849041	95.430167	9.550527	2.417712	460.236367	520.416923	124.80224	10.740759	118.640107	60.604805	82.622649	80.221821	9.791736	27.748894	89.597674	64.035777	70.535606	186.734493	44.439017	57.446576	31.805408	53.147545	382.509263	211.59974	125.742537	93.983264	59.322373	106.558669
tRNA-Asp-GTC-2-8	84.093735	130.46726	120.784985	97.123424	81.684167	119.305355	47.38434	117.337118	16.726607	231.798427	45.72111	57.806585	148.717598	37.35387	38.845008	133.820234	56.778796	33.188627	110.382046	35.662638	40.240688	40.004749	68.519919	7.3724	12.681522	702.071321	724.741486	64.197236	13.773949	328.300672	104.80065	102.880129	176.065838	9.977431	18.782271	89.362094	52.915218	45.502187	115.994403	45.788976	58.818772	35.264766	49.23281	79.400926	75.345431	118.676489	168.024926	56.158062	140.925233
tRNA-Asp-GTC-2-9	72.336751	178.542666	98.952338	77.331077	97.583045	116.824664	45.664967	120.544065	18.537647	207.464709	34.080077	38.171213	100.724647	50.213972	105.372819	206.778563	69.628478	33.557239	64.421897	42.218079	54.679149	53.303573	81.268418	2.215022	14.237385	900.932766	208.555519	73.711446	27.137509	83.679611	66.253129	69.449033	106.392249	32.934084	111.353528	210.217157	104.729237	289.268322	118.594643	13.793111	44.786314	41.125635	51.570007	28.587782	78.562147	152.057109	142.296082	62.452759	137.911931
tRNA-Asp-GTC-3-1	176.944297	93.472824	64.235496	44.925479	159.987581	56.806579	18.635068	51.327069	29.916015	207.87271	133.685234	50.023456	76.423233	42.053192	100.811057	115.896827	84.634349	15.013563	52.023536	44.187691	83.950285	33.501815	58.638009	1.427618	5.714592	195.698268	32.103891	22.280391	12.239061	73.257019	17.435871	48.990515	124.191535	38.753325	92.738289	82.341647	81.301035	71.439811	59.713897	38.98343	44.472681	57.411532	38.643882	63.686692	33.2858	93.269552	94.833845	58.495232	94.686026
tRNA-Asp-GTC-4-1	9.05901	61.563801	21.595884	0	10.116627	36.297183	29.754257	10.57968	13.994583	9.243937	46.965971	0	32.746577	11.138142	0	6.18525	23.574913	21.790635	43.309903	0	11.93184	30.929364	16.29497	25.163605	0	0	0	29.79687	19.081068	7.303995	45.542317	40.919835	14.32851	10.33392	0	38.647182	17.255835	12.205731	14.063738	1.43397	18.998975	55.107996	22.262397	0	18.25608	10.6506	47.769921	38.953305	13.143138
tRNA-Asp-GTC-5-1	3.249621	41.809564	31.95118	38.110602	19.965655	23.444863	39.72155	50.359638	20.878669	45.061202	29.624748	12.228922	22.141183	0	20.601235	11.703955	33.446159	22.923854	19.170493	15.29638	22.10715	22.954271	28.205587	24.040216	46.753832	33.951035	12.213851	28.648032	18.528418	24.155894	7.171374	49.772921	36.136503	23.804554	18.150132	27.980765	44.667202	31.286748	10.722747	38.148871	28.373657	32.457912	29.950916	22.121708	10.791922	21.086366	27.944192	22.279489	34.522473
tRNA-Asp-GTC-6-1	21.868544	45.294878	15.389896	27.104802	16.529843	23.482191	34.226237	20.013228	13.31289	25.00655	26.216315	21.19611	65.591468	22.52262	15.198903	21.870228	13.103411	35.689192	32.529685	27.451668	36.132792	34.183412	34.594112	173.683362	0.876792	42.400311	9.42426	36.334905	37.298734	63.116077	27.452869	29.254269	51.372831	0	26.137051	14.455452	8.138702	1.094	13.575045	16.722902	43.303835	38.274927	17.699963	21.67692	3.96546	28.542361	0.789692	12.294733	7.774861
tRNA-Cys-GCA-1-1	90.556852	47.038605	66.354628	28.135594	65.142796	56.49443	20.158561	33.149892	32.185877	46.699946	25.541139	49.290521	28.349136	343.86555	33.645355	143.272101	65.657852	25.237224	42.564083	37.138097	26.057423	39.386091	47.025441	12.734717	16.310685	17.528028	7.645186	12.062398	14.234607	100.977166	43.402675	28.956425	28.354089	16.821415	37.293674	28.505044	37.987735	44.966782	103.730458	49.584021	40.188327	44.802988	41.136127	56.404582	55.936284	71.57848	73.110857	58.641954	104.99221
tRNA-Cys-GCA-10-1	23.152199	48.361772	28.931795	39.392524	26.118947	37.605746	67.068285	25.138672	29.109802	41.198234	14.649953	38.511813	16.972865	37.548781	37.354216	33.806762	90.456368	18.437302	20.893531	24.293835	14.792663	38.095096	28.241782	60.770576	19.827079	0.932204	0	25.20384	14.635629	35.34203	46.781323	5.186376	78.590849	17.048024	30.123034	28.215833	28.470578	40.792817	57.543516	20.936964	28.913336	38.017241	12.318382	20.083532	37.354495	35.282644	30.898951	24.830164	33.159651
tRNA-Cys-GCA-11-1	17.426894	35.001709	67.833334	71.568568	87.031119	62.938149	20.244347	22.108808	11.394416	37.877519	29.114274	30.946755	82.196572	49.913486	35.369398	41.234776	33.758242	23.508021	32.873793	6.761261	65.230237	37.195792	18.237462	195.831611	55.422891	39.207336	32.82381	43.946486	44.746049	60.582056	16.685542	40.920003	57.681018	11.641184	41.793281	86.526678	43.77569	70.002794	101.611322	23.974746	20.180253	34.943791	44.634761	8.1131	10.095328	56.406203	16.433989	30.391557	25.38943
tRNA-Cys-GCA-12-1	62.265833	53.871539	41.956652	28.274309	62.319031	86.640802	39.71461	44.39228	19.536596	63.867752	55.23392	75.952224	83.799725	0.153085	37.566396	118.893289	122.136473	37.504063	29.155329	3.355626	5.442392	32.053525	47.329482	62.556918	9.307108	37.719615	3.364806	20.613964	19.825741	39.900429	40.074073	26.565413	42.186514	142.323102	22.157171	45.790435	44.108121	22.498967	100.757627	47.023413	49.006302	48.908357	33.932877	54.853344	55.500719	71.505426	54.952743	29.114349	86.120728
tRNA-Cys-GCA-13-1	27.563782	19.670668	76.964078	62.524545	59.600998	148.952577	102.795284	55.45006	19.759802	70.178893	40.954632	38.235705	44.031343	66.657872	11.884547	144.434782	91.533264	49.408433	44.777543	20.161312	36.00081	61.501787	39.551143	101.909592	25.526066	135.465362	146.524985	91.133729	12.141622	58.017241	36.450675	48.139506	58.120994	57.10051	71.105937	86.743394	119.268107	100.642049	83.828511	24.745895	48.398007	46.811428	55.047171	75.125223	51.195654	157.845087	102.383011	22.312865	168.629339
tRNA-Cys-GCA-14-1	140.529965	95.944312	111.275777	40.721174	95.386978	166.49464	56.860621	43.506422	36.583477	105.926782	35.393571	38.02203	98.761762	54.722517	40.583367	142.763494	83.69399	17.637295	48.939787	112.287504	41.666126	40.036111	62.255769	0.595731	16.309785	72.47181	7.458516	49.490729	19.813082	47.563918	34.034195	99.336793	55.973484	123.670039	98.785157	125.556433	79.667364	246.807406	107.593786	27.642409	45.330621	66.748977	52.281544	71.311643	44.541415	110.993793	164.713218	53.186921	211.086834
tRNA-Cys-GCA-15-1	37.774909	40.011784	23.069881	38.056623	50.196944	33.955734	5.085311	43.074329	27.680901	36.360839	30.866779	73.383668	32.9367	47.762545	20.405682	45.276352	53.847233	30.216005	43.247705	39.900019	9.465272	21.17324	58.143658	8.007876	221.14011	24.889253	24.576053	11.217542	90.086884	23.480494	91.963356	57.80467	49.634188	64.558322	40.273178	53.705602	91.18015	32.049064	10.896198	49.357154	43.916813	38.861949	32.899313	80.147497	23.055581	50.160455	48.919035	40.70623	30.765472
tRNA-Cys-GCA-16-1	47.298195	44.639101	37.250268	53.829206	35.850666	42.594072	91.370732	37.752083	21.12092	35.864735	200.677065	63.685651	21.627692	27.812673	40.315468	61.830038	50.436963	41.896265	57.98693	30.158523	26.40393	33.311579	39.581557	18.944811	81.618563	2.572476	19.475904	7.099866	25.022619	43.394611	56.838115	58.696799	65.698672	41.83352	18.480212	78.560899	64.399113	67.625403	48.860046	57.286588	59.13496	32.217268	60.315579	25.155259	40.680537	29.441741	64.201936	22.891011	30.746996
tRNA-Cys-GCA-17-1	306.214733	92.271527	95.543632	29.008836	106.653812	124.800706	25.959208	265.435928	15.240112	161.283814	132.076375	48.793204	120.574001	45.862393	65.146238	423.134989	70.932852	35.874784	50.957687	60.135632	60.887275	62.518458	132.495968	45.508295	26.99972	533.149046	610.633283	164.23256	24.973314	284.763397	64.080303	87.270942	158.704042	24.868759	77.688121	130.663638	68.966898	424.033399	467.098493	74.536804	45.424595	55.658418	44.028964	116.775306	165.779627	397.961969	99.478023	52.669872	154.257613
tRNA-Cys-GCA-18-1	12.70486	26.072576	26.909039	15.362004	35.093487	40.434127	8.983736	17.477463	22.085929	16.343637	79.11502	9.470814	11.663785	34.21585	26.792018	28.153964	16.880405	17.802836	15.246231	18.408962	52.702887	42.459971	31.372713	12.737217	7.833186	12.293855	0	20.1061	23.724907	37.607861	22.429095	13.218457	41.944988	34.445238	47.017549	25.665269	20.327467	16.220447	17.23187	45.111063	2.71483	34.513774	28.100645	10.240262	21.999495	24.081669	28.541148	25.648038	31.025564
tRNA-Cys-GCA-19-1	17.913486	38.045419	23.835816	35.859158	29.015205	33.037583	35.230087	23.719744	22.749172	10.100363	12.279295	39.228941	16.470215	42.279831	31.004599	6.570697	26.843925	18.12054	37.836211	14.846728	2.965457	41.837821	25.708429	27.523224	168.760759	24.91964	16.641253	22.134712	8.075849	32.053271	17.809994	46.735714	41.057767	26.151974	0	53.808846	76.544537	29.35951	9.28038	100.536408	52.501344	33.271683	19.23142	6.106699	19.128326	0.14278	21.99749	44.037432	40.227327
tRNA-Cys-GCA-2-1	44.81725	85.72188	83.13898	48.645678	56.201213	111.879608	51.549646	57.394719	24.641365	69.300094	69.890014	27.96685	31.394194	17.00298	69.954496	133.884384	102.300689	51.955099	64.613097	32.625697	22.490541	66.060714	51.421443	71.721015	17.57082	56.833406	24.459094	44.494507	34.509957	61.729971	149.065218	66.298807	49.915841	35.235513	42.132774	35.277976	55.434224	537.979392	50.648874	22.357885	44.030359	86.792958	43.128993	16.20317	27.23448	97.792501	88.097429	36.545752	199.609535
tRNA-Cys-GCA-2-2	178.956721	169.553735	162.535615	50.868713	100.090537	112.074631	41.31701	108.087629	14.169746	179.760966	125.529757	67.66752	171.618623	63.430084	42.58863	179.243239	66.415985	30.335228	62.619329	62.644651	59.5128	44.677804	98.461628	2.384488	5.444643	357.485051	397.145142	110.851048	3.681219	79.260286	85.704168	106.641034	71.719297	129.694994	88.778134	88.483026	74.312374	89.602787	189.920259	9.093549	23.451922	57.345623	66.44986	1106.197013	428.02075	100.312868	112.857603	54.90534	163.783184
tRNA-Cys-GCA-2-3	114.547596	120.643571	101.963405	67.895297	36.621858	141.778477	55.660468	100.215935	14.817602	216.106881	51.798773	64.936732	124.073648	71.651442	42.907913	236.123767	46.937069	19.524179	82.291601	38.437913	53.303065	60.754371	105.761516	13.047961	29.146087	433.312188	1076.65986	205.552257	10.579751	133.239559	65.328003	87.340265	188.510234	49.994822	91.308388	178.680521	93.890589	388.636968	172.959906	21.988767	42.404291	35.585824	47.834531	100.1877	106.478659	167.546136	138.005684	35.319799	195.812269
tRNA-Cys-GCA-2-4	106.118906	258.805076	125.378461	54.497387	73.41873	150.52449	48.537959	115.487413	16.604883	310.138697	43.430661	66.274453	184.571218	42.815263	45.229341	180.843601	58.372016	33.149275	74.564479	71.254747	63.814776	44.965588	83.395176	7.085901	1.868222	1315.018045	1000.045669	171.560051	23.307295	117.03472	76.805619	147.134563	303.025028	58.420409	86.820221	144.765229	53.443494	407.051724	153.859162	128.132185	36.625996	54.791951	41.94474	79.04678	71.776516	153.435673	151.393159	61.745461	233.381331
tRNA-Cys-GCA-20-1	10.250357	38.267341	34.722299	34.054294	14.840457	40.579024	37.81554	28.865691	27.856636	22.125265	15.208816	44.089204	17.455133	30.804195	35.522455	21.565417	14.732039	27.084235	31.56046	22.404483	23.826474	33.082794	35.519819	26.91158	96.905528	2.798792	4.417574	38.765616	25.297553	33.507388	31.357617	23.001667	48.75479	24.532338	15.877735	37.264455	70.103653	68.622826	11.541746	33.174526	21.383861	23.288446	18.253565	21.601997	29.558752	22.844921	51.234075	30.857958	7.232666
tRNA-Cys-GCA-21-1	29.375217	36.192816	32.838467	48.868372	52.266402	49.535531	28.507759	32.968593	27.303845	66.015802	42.64762	26.138188	29.271454	21.514115	36.503885	69.431083	52.060192	19.293484	39.691971	37.734019	3.163352	36.429094	49.32467	42.573646	12.540428	38.929493	16.826247	48.382638	28.160454	44.67488	22.532779	27.405181	67.603493	44.368406	37.788072	15.628172	42.400021	19.987768	35.91007	30.490389	48.026732	39.437085	18.955684	19.411152	32.055458	63.048166	48.532697	23.638322	55.093384
tRNA-Cys-GCA-22-1	20.9484	23.794264	45.578665	41.998612	32.373546	24.786045	31.967422	36.190727	18.845515	22.529229	21.735244	17.952059	25.857921	13.765247	28.090721	32.993736	41.980864	12.544721	48.581935	13.356366	16.571684	25.747948	13.988137	9.184063	95.968863	0	4.078929	32.831704	22.976562	9.812022	25.470466	42.647679	70.541144	16.625848	35.408844	60.458395	30.749101	43.509885	33.690975	28.344328	22.088942	44.567086	18.03916	32.856062	24.505011	45.484937	69.32135	34.015905	38.892452
tRNA-Cys-GCA-23-1	36.897107	45.554779	25.513502	21.071458	28.543721	24.089562	27.432059	43.784886	19.072693	45.735181	39.678581	30.811715	24.838786	12.315301	57.876205	45.775013	35.567002	47.280923	39.382841	28.328239	33.376104	40.005364	23.297869	16.581708	122.912785	20.0193	0.419006	46.616258	18.458532	17.189743	18.967736	28.336342	68.967716	23.835015	38.650696	41.846813	50.334263	41.021942	17.150893	27.053715	40.826313	47.91158	43.693177	29.167536	32.329668	34.453555	31.288854	18.699329	32.298286
tRNA-Cys-GCA-24-1	41.97038	71.323444	85.807038	34.246598	69.120676	71.395493	50.593375	43.90855	8.493576	59.127691	50.288159	43.2367	63.551212	35.203655	28.341758	55.664631	43.987158	40.95396	40.955729	35.22452	14.222598	21.603404	22.233872	12.531108	28.505167	120.268291	17.529609	39.000345	36.851158	57.9138	58.511245	72.165428	28.65942	8.697716	26.38973	60.140357	31.873825	53.253404	122.491244	58.954262	25.200759	50.211276	21.021025	43.221552	43.991056	44.876157	49.644036	29.858828	55.75715
tRNA-Cys-GCA-25-1	47.15576	40.24944	30.612897	33.425238	27.74148	47.305429	71.570768	30.905495	24.419224	30.363515	71.367622	16.32367	8.709538	7.970262	15.780521	30.903024	9.132564	27.186215	37.716248	39.546396	6.2145	57.227867	60.29511	7.493574	31.73144	17.510199	12.599477	18.629814	37.661769	13.688893	22.791929	31.975121	14.32851	18.530348	57.180836	27.429367	19.630448	31.829317	15.32722	85.166922	25.188498	44.505605	60.580677	47.258571	26.360594	36.532555	82.122953	37.556158	36.03451
tRNA-Cys-GCA-3-1	20.668646	35.91317	27.365764	48.751691	33.191569	52.358958	38.173336	21.192538	32.705661	33.631135	38.922439	19.694384	29.960035	26.021894	28.821632	44.098756	30.660587	34.522725	40.016039	4.071016	29.074449	30.325458	43.616902	14.936867	258.325831	17.18114	14.470243	45.799118	50.221925	36.317591	33.139421	34.383775	31.830231	58.225566	29.011194	39.947483	85.661685	28.79783	34.320781	46.455556	22.205963	41.8662	38.291689	16.362138	15.805413	16.445771	40.31558	36.428383	46.457408
tRNA-Cys-GCA-4-1	138.866954	130.450221	160.975387	28.963253	78.390163	88.326321	32.237311	115.380335	11.902135	240.371309	144.915851	58.395205	125.855106	189.929683	63.52541	209.514887	77.840634	21.730262	54.669718	35.491492	58.861595	52.341148	99.846993	18.756664	19.403723	679.953403	1891.266715	402.605475	6.73585	176.338396	78.256925	126.402215	120.879924	29.17492	84.109607	180.701952	34.231421	138.04108	203.413052	25.404759	30.535503	39.015299	81.341328	129.693851	71.421699	218.500969	66.259109	61.722639	148.338623
tRNA-Cys-GCA-5-1	46.077789	108.616311	57.972144	11.685109	80.775049	129.687411	97.548741	63.615628	30.686634	90.657464	46.026378	32.052755	157.15343	16.97759	26.094248	115.283197	29.517302	21.933468	36.747137	19.91791	48.775272	40.276362	47.492336	19.818499	11.305535	104.382041	0	5.645235	19.960832	79.125629	59.635823	69.720342	47.201813	135.711657	61.822177	66.945025	50.741084	24.919631	48.674787	32.367361	99.970012	70.192446	31.913925	16.996187	67.825636	59.660296	108.397721	44.383183	45.019851
tRNA-Cys-GCA-6-1	73.622578	23.46308	37.704937	22.409456	18.616595	10.256168	24.453195	48.125522	48.97584	130.103696	45.358787	40.514338	29.284663	34.601426	18.772359	52.416355	52.971471	16.486532	12.874341	38.29615	2.4858	26.198402	8.059634	1.062821	6.264072	60.035886	0	25.986701	40.642884	52.479892	54.413581	21.953362	33.024679	38.924639	22.745182	93.942496	36.658126	50.264649	125.994976	57.111742	28.432303	26.390199	19.927407	35.046675	32.548446	36.641297	23.445786	23.894738	6.022518
tRNA-Cys-GCA-7-1	44.975857	33.9222	43.10257	43.431425	52.858206	51.266872	94.025021	52.898339	37.877834	21.884676	41.652902	33.456179	60.896494	14.13391	23.208049	24.738419	42.126363	41.1668	59.215522	21.240747	17.439991	26.188029	10.856913	14.415369	51.988162	26.722205	31.68997	7.85424	15.637398	26.41946	34.05545	26.895035	7.576713	30.1406	20.424184	13.389005	25.262141	34.21483	16.799301	25.08396	39.570689	52.255758	59.811088	26.817346	17.9568	34.787413	41.475331	61.867806	31.364807
tRNA-Cys-GCA-8-1	113.376157	75.672714	265.743053	78.932005	127.666172	141.640501	130.287395	113.498182	52.770205	56.489233	83.599271	49.190864	182.085225	4.879116	46.760005	202.933822	106.657827	23.256651	94.425625	23.892133	61.514237	36.406774	12.175127	7.653153	2.556034	38.559353	0	17.162936	0.055983	86.467154	37.177811	59.158617	91.146301	73.029841	46.08274	46.370341	54.612309	52.879167	68.507994	46.765476	88.4108400000001	68.783465	15.507233	15.573089	47.773778	72.452105	289.83186	63.536853	157.556099
tRNA-Cys-GCA-9-1	61.616488	42.562376	68.214512	21.635247	46.882496	68.019514	29.075453	4.700381	79.595557	52.712222	8.288392	31.501404	11.095459	34.005852	82.614062	87.383935	146.19417	13.659371	47.729417	8.48013	51.752431	45.019484	12.526019	8.409625	2.290461	18.686499	0	14.568762	17.238001	32.867056	32.963221	45.972224	14.32851	28.159932	0	15.268424	15.267272	20.914148	61.530767	19.230281	21.402672	28.59354	15.441726	76.118472	71.083241	27.1427	79.175695	29.327999	62.561367
tRNA-Cys-GCA-9-2	56.41217	36.908903	40.709529	28.27754	26.590888	104.586582	29.111694	50.291129	15.94988	51.920911	20.91197	33.92034	60.812347	32.206791	39.896653	78.587016	54.193269	16.335424	43.283317	12.416519	14.043659	39.430981	47.417498	48.725186	24.144448	32.421661	67.169966	57.590943	15.161862	41.202126	16.748626	19.946637	63.690754	29.597734	45.360945	30.189123	60.230994	62.143065	20.496035	23.741912	100.747866	38.269792	43.275951	15.137508	33.040162	54.037947	80.857624	37.51391	102.212479
tRNA-Cys-GCA-9-3	69.379684	40.94189	46.936219	50.600362	31.951722	84.172137	11.959659	70.873315	31.168624	50.626585	33.624307	82.399463	42.961391	4.857476	33.947001	139.528965	72.589388	52.498965	38.313205	2.960418	42.914956	49.907437	67.429563	127.920053	38.110629	55.599788	15.098494	58.639863	19.128183	37.786469	52.265261	38.617595	131.797452	86.759852	28.330352	24.839135	39.768343	71.947798	123.599577	82.854457	54.075256	50.34558	21.795958	14.357369	87.081483	362.732507	87.858131	28.861999	86.053268
tRNA-Cys-GCA-9-4	34.733036	35.016939	99.180512	37.86262	75.451552	100.684941	40.896525	30.688933	13.754517	169.311406	44.033378	51.318027	75.251114	46.318497	65.903863	193.500469	60.699851	29.127751	49.045345	59.23797	30.005834	30.205774	45.114666	10.730124	29.833975	140.891707	32.541979	37.261345	84.74386	70.754325	45.797338	57.074542	153.04466	108.023205	53.938919	65.292093	51.782117	169.669404	60.129721	33.043834	71.265409	114.957674	48.367408	81.213835	48.013105	95.405361	100.045448	49.582575	169.833393
tRNA-Cys-GCA-chr11-21	41.440309	26.823911	47.607024	37.680483	33.122797	17.863267	27.942409	35.539935	55.38405	58.510108	28.333389	19.512929	23.168811	56.194302	36.442922	35.052597	38.076959	35.333314	23.631318	14.61314	48.564289	36.554574	28.136488	68.907722	0	2.31597	0	11.665638	23.646032	24.395353	25.436909	67.313693	22.517805	35.299681	19.5021	6.875435	17.519922	17.65717	19.223523	19.91625	40.926971	39.874769	33.657729	14.011985	9.671624	71.628836	9.1854	51.217115	52.3368
tRNA-Cys-GCA-chr12-13	19.724593	56.413974	39.947674	0	35.9733	18.738816	13.44588	13.482661	32.484565	35.910399	46.475241	22.005068	38.636192	71.97001	28.202309	39.153501	15.335142	25.842681	29.925305	32.167899	14.879262	24.936254	47.826756	34.087263	33.916692	5.362527	10.950604	11.347336	8.375509	32.498205	37.382287	9.385795	40.88468	17.896221	23.007771	7.81766	30.942259	25.464528	38.118298	0	50.023957	32.906069	38.588041	22.047774	25.904334	23.918628	14.958176	31.418935	60.451085
tRNA-Cys-GCA-chr5-2	50.289956	58.168991	116.353874	19.623543	26.66604	33.865509	14.388181	48.872337	8.786066	84.028897	24.313266	38.604504	67.594874	39.360463	35.426313	65.553371	84.798826	32.461692	42.944216	25.964359	46.706088	42.748408	44.378328	1.373569	17.260106	517.545456	749.821015	170.166103	31.027612	66.126479	37.350733	60.857941	64.813784	7.183716	17.003104	98.192206	27.706711	33.683967	91.308234	21.95369	48.920385	33.124714	19.174562	44.961899	44.228726	40.460455	57.541443	27.445967	64.688272
tRNA-Cys-GCA-chr7-25	24.262768	21.028496	40.367549	41.26479	16.615672	53.043225	47.735755	88.993252	20.581955	40.987353	25.286639	44.160528	22.022238	70.265629	26.293665	29.817266	32.746074	20.751379	31.608546	26.54998	49.444881	36.401328	47.253395	66.485969	32.967775	44.308936	22.888101	12.158536	106.501326	49.150091	12.782542	12.084545	50.218836	50.824658	46.714827	60.437703	46.032581	27.078723	61.291889	40.026426	17.75552	30.991994	32.343967	81.404846	42.964067	39.858972	23.472754	35.355389	61.879299
tRNA-Cys-GCA-chrX-3	3.170538	21.402502	44.019169	47.835692	95.148123	29.528099	23.254171	9.663507	36.62963	24.473368	168.561407	14.367888	21.33961	17.00298	18.971926	12.394885	44.860896	35.827038	11.762198	15.57603	0	29.764826	0.816546	33.182519	23.285073	0	5.535014	7.85424	19.20831	17.255344	37.695833	24.418793	26.337991	26.609844	21.95792	26.77801	40.473794	8.843066	4.603154	28.502034	17.896331	22.798356	36.670269	0	38.709267	18.166157	33.552753	33.52008	14.097093
tRNA-Gln-CAG-chr9-3	10.597892	25.969262	0	8.649749	12.752311	8.289714	26.927033	4.363156	37.049049	5.294515	39.170828	19.755846	61.506706	28.535434	40.018752	24.347748	12.42184	4.41615	2.32224	15.31377	13.393953	11.515424	29.073657	37.520927	6.449103	18.244215	1.571254	14.986828	38.316702	20.590939	26.984447	25.252306	14.272013	21.356768	73.67292	12.30341	25.155271	13.345009	18.008445	58.954423	25.433437	26.7456	10.884728	8.030638	27.808261	0	3.071023	14.740828	16.299438
tRNA-Gln-CTG-1-1	34.200955	0.133325	3.908211	79.001067	11.055583	31.761179	31.934604	34.931088	19.318325	26.054318	35.581864	52.255777	35.15841	19.936421	23.052772	19.485924	18.801643	16.715984	32.678167	23.792086	5.096674	34.754988	33.217904	10.706288	33.372042	2.916378	17.441386	8.930479	37.02662	16.893306	32.604861	1.090372	36.827026	25.7412	13.593316	40.003166	13.984614	13.344762	0	45.699895	32.114116	28.269319	47.938719	13.513481	7.679282	30.826127	25.961432	17.156668	31.580791
tRNA-Gln-CTG-1-2	106.536513	154.247099	132.081983	76.750992	117.806253	137.133092	29.687105	65.801248	26.084952	153.387196	204.772378	58.377863	101.302833	88.890129	77.732289	143.9578	48.312331	43.890596	78.255193	46.765264	63.995734	59.072696	70.082926	3.261501	1.872811	660.242895	848.909778	240.911066	9.895494	85.394448	67.258852	79.903878	87.935715	29.950772	46.496539	98.867514	55.352436	153.934592	134.956585	60.161126	43.01117	45.389792	44.767688	66.052202	57.497865	133.365299	128.151023	70.695912	156.483663
tRNA-Gln-CTG-1-3	204.347449	112.84851	102.200468	92.042434	96.272252	109.953772	39.95527	58.565532	22.026497	196.405267	86.13688	48.662664	91.271818	54.541167	30.549295	135.230489	57.120049	25.235865	100.74074	65.300171	52.737167	51.111843	54.684453	2.430927	12.891575	492.514219	465.432214	108.835879	11.107155	98.545968	72.255826	100.66228	63.240575	26.159765	60.181848	117.897394	50.990702	198.911284	126.745896	47.969727	30.340964	58.939814	44.753708	83.79366	57.029214	97.538092	164.990812	58.704812	151.169783
tRNA-Gln-CTG-1-4	107.836675	75.285844	412.916803	76.127348	79.62776	157.83388	70.832769	103.574694	16.078162	240.809236	48.45019	57.696075	174.554851	60.029079	79.726572	160.163559	55.010471	24.435938	94.376263	33.205833	359.40954	52.525409	99.425253	9.845711	9.431163	495.879038	1291.793289	457.16673	15.381334	173.372474	74.592666	83.447955	149.88141	26.117025	71.101218	208.317178	84.554101	39.19226	141.240373	45.535049	56.17644	49.98461	105.661911	53.783289	92.199039	308.738922	147.799131	114.96346	137.112467
tRNA-Gln-CTG-1-5	155.144449	110.083428	143.368285	46.850547	117.467021	110.693078	35.690506	36.49137	51.764503	292.460284	52.38496	34.370329	151.400139	29.0144	46.902287	126.989493	62.028038	49.396093	89.092887	45.696443	64.748615	45.060279	29.400744	2.83232	1.044012	373.577198	10.828765	20.957994	20.02681	59.614651	38.573961	98.549382	160.937013	36.177819	87.445128	87.687723	46.203564	51.704375	73.328262	31.203735	25.163617	39.661827	46.818113	71.506654	32.792401	96.782777	120.463568	108.085908	160.857929
tRNA-Gln-CTG-10-1	5.356632	13.092515	12.765838	0	26.894334	7.796472	8.637895	0	7.275553	6.210405	37.265639	0.731698	0	0	5.435778	3.661668	0	0	5.116598	0	0	22.516333	1.141678	7.365183	0	0	6.42405	0	0	0	4.079041	0	9.961726	0	0	0	4.73029	16.241972	0	2.38995	28.228944	17.082279	4.538428	0	5.38704	0	6.27363	16.307897	18.152056
tRNA-Gln-CTG-11-1	17.408709	26.072687	34.557101	32.428128	31.438812	76.625346	17.927828	0	17.629996	25.585878	47.209556	12.63842	46.310801	4.43556	33.53084	27.163916	13.344742	36.4742	14.152214	17.59586	37.120143	25.75817	8.156079	43.731956	21.540957	12.753303	9.202294	33.394993	13.008312	44.836691	13.134507	20.821864	28.659595	15.156416	8.690254	41.614475	21.447947	151.631096	0	19.34733	13.55204	21.614399	7.118028	5.699046	28.13232	10.623236	0.745824	31.766943	30.845139
tRNA-Gln-CTG-12-1	32.930673	53.132115	20.893515	5.7378	38.005333	38.98559	25.162483	1.912717	17.329441	41.392304	28.224788	33.664323	30.741538	1.163391	24.809969	17.982451	11.538062	42.657195	52.281369	62.607439	10.981139	37.326094	32.75709	24.076147	19.483282	13.260536	0	10.413429	21.533253	8.799455	20.28524	50.867125	32.640598	42.037549	64.187679	57.649719	36.693749	49.762536	1.543142	46.491243	50.178301	34.726619	34.264934	9.230541	34.56081	3.979254	60.255562	39.619438	1.71935
tRNA-Gln-CTG-13-1	16.257137	12.104686	74.150022	66.779893	26.025384	30.043412	27.943627	30.600155	38.507843	10.563743	27.763224	46.376975	66.056564	30.036854	39.007229	19.172738	25.63201	9.659177	26.740509	52.426892	7.994435	40.228746	54.951924	35.616166	22.659732	15.425159	0	39.506763	7.567245	8.072735	11.980645	20.609754	27.323085	28.173042	24.839093	57.386764	25.563124	24.753562	29.389285	22.088104	4.942462	24.6612	42.632435	50.211888	32.090344	21.305386	24.314532	33.324949	41.54518
tRNA-Gln-CTG-16-1	39.046005	20.971077	18.224806	0	19.394808	13.925397	27.299418	43.914247	31.336423	31.73316	53.438619	82.466975	43.480794	30.161014	40.440355	60.305666	36.345161	35.450195	69.610041	20.400618	33.951398	28.762157	35.991917	56.030718	13.432331	1.080786	14.535318	39.925602	11.034038	11.709662	18.468655	47.749868	60.166669	0	38.910734	50.090804	35.60034	22.509273	40.047132	8.989925	33.57738	49.238303	22.052909	53.63346	39.04214	16.890791	23.592185	30.57085	25.512012
tRNA-Gln-CTG-2-1	119.322516	128.267676	54.397239	107.242575	82.383949	156.755526	53.933296	34.901245	29.825864	175.729744	62.575934	46.277049	94.965225	60.846884	70.77721	95.079361	45.179562	22.272585	62.543502	94.93138	38.693573	37.80143	39.463462	1.936005	6.120539	393.750452	132.210319	39.286747	7.37523	53.171553	78.383488	80.24696	98.110545	56.141832	24.807555	112.381034	53.217433	498.672136	67.382839	31.711022	71.188044	49.426031	66.595006	67.346011	32.12185	43.686559	177.181657	57.286179	120.955126
tRNA-Gln-CTG-3-1	0	27.222933	19.865676	4.564076	22.168396	23.218165	13.869363	0	14.026721	0	7.109341	0	0	0	3.342252	0	0.356012	11.85473	26.479291	0	4.72302	7.507137	0	0	0	10.725387	6.85232	0	0	0	46.013135	33.729672	0	0	0	0	1.34372	66.162338	0	0	52.077097	7.379488	0	0	0.89784	0	40.650907	14.698147	36.932898
tRNA-Gln-CTG-3-2	0	0	16.987307	4.694676	5.813225	4.80957	0	0	13.567786	0	0	0	0	0	0	0	0	0.746688	11.974834	0	10.751121	4.790983	0	0	0	0	0	0	0	0	1.30141	9.52640799999999	0	1.29174	0	0	0	5.044165	0	0	10.310583	0	0	0	0	0	11.538215	3.752495	0
tRNA-Gln-CTG-4-1	52.944955	63.60002	185.104755	117.474693	142.430614	222.589487	118.912441	40.371112	28.303722	142.8314	117.916966	73.329241	75.511306	18.419001	77.951031	123.1398	87.884985	31.096158	86.814752	27.738701	30.699117	70.744627	66.828823	18.803648	8.701037	515.319004	127.122705	89.209668	38.794575	102.327138	46.399246	64.685788	124.308913	16.665838	91.149019	78.979999	85.063854	242.085938	102.159713	48.624039	33.187759	42.586829	32.956193	74.754344	72.518304	102.075378	184.22288	44.784078	248.705966
tRNA-Gln-CTG-4-2	124.611801	27.967343	109.175981	39.896282	81.479271	90.639985	21.915471	47.167665	15.405399	36.274305	48.521107	30.018751	77.621567	47.207837	44.226992	131.249595	37.857899	31.031637	46.885173	22.942058	38.107034	57.906875	47.18825	80.111812	23.698075	12.546796	6.477208	40.260058	3.767929	53.479416	33.049963	41.758325	41.427754	2.755712	82.901251	73.07612	101.159308	393.217227	136.132119	15.425884	17.791265	41.01959	38.234891	77.469412	96.642903	89.112956	78.117601	15.634604	125.201407
tRNA-Gln-CTG-5-1	112.594073	136.157848	100.230754	66.668727	73.625993	140.097165	56.97798	84.997342	31.069239	106.262875	61.981302	55.692366	135.469285	58.876494	58.453581	131.286659	43.801427	21.588015	62.528547	60.508353	45.030323	68.880001	69.547095	5.558506	12.656009	343.172805	88.072574	44.323182	9.665917	78.616485	109.255933	114.146066	129.682623	28.501491	76.799288	64.855094	68.714761	257.584962	117.33262	30.0176	46.188649	161.19539	43.870923	66.177976	63.038103	124.179945	132.275099	50.336127	174.235478
tRNA-Gln-CTG-6-1	171.279965	125.639506	95.642394	58.295209	106.131714	110.601422	63.322445	71.170874	28.909585	106.994983	129.10217	44.181572	103.495133	69.303528	38.049109	154.657462	80.216037	37.761945	83.574521	81.249535	33.70509	62.479551	59.210974	4.102061	12.952021	187.626791	382.123069	81.717776	12.031571	67.559483	74.634416	95.985719	63.421748	25.864699	114.868553	95.98537	48.89433	382.190415	120.258827	20.157313	51.321004	66.853239	62.031992	102.192877	76.075825	96.376325	176.030301	69.732319	175.029934
tRNA-Gln-CTG-7-1	12.446292	19.265198	48.782144	0	18.054288	38.29504	103.099499	36.940716	27.358917	24.271117	195.613512	23.715789	58.943646	106.355952	67.511903	31.618735	27.768835	26.882481	11.152606	0	19.700323	22.262804	34.905541	37.49344	41.806765	53.5975	21.949039	54.400478	96.441807	39.694539	28.808611	38.715881	62.904962	26.011048	8.217793	29.191428	34.991065	22.853852	30.185584	2.54928	48.25342	8.555842	36.554492	40.226932	53.57112	13.526262	9.799628	29.667343	18.081205
tRNA-Gln-CTG-8-1	9.05901	11.99925	20.029839	24.951208	12.315841	21.113805	10.488742	0	9.102081	2.632948	46.48679	6.31921	0	0	0	0	1.46372	12.986802	0	0	6.773805	12.800038	0	0	0	0	0	0	0	0	5.180513	11.420212	0	0	0	0	0	6.31446	0	0	5.269821	12.283727	0	0	0	0	13.907272	20.081633	5.570694
tRNA-Gln-CTG-8-2	0	0	8.9478	0	0	0	14.1164	0	2.647337	0	15.447739	0	0	0	0	0	3.83732	0	0	0	0	4.144349	0	0	0	0	0	0	0	0	0	29.14214	0	0	0	0	0	7.958905	0	0	0	9.959503	0	0	0	0	7.589795	10.429374	0
tRNA-Gln-CTG-9-1	104.456946	27.881987	78.100167	12.551127	35.600536	69.759445	27.332184	75.590161	22.831122	173.819653	26.208904	79.129044	46.731872	31.294824	45.530236	280.762758	49.953137	38.543502	38.814798	33.842639	35.776384	62.745851	67.196234	101.202968	34.770876	80.915346	33.227661	36.584261	27.642401	111.031941	38.07947	35.952955	51.524419	21.474901	65.825111	24.524191	67.895317	167.111212	132.346092	59.049218	20.423885	35.735937	57.903054	39.329584	77.905515	155.161265	37.860692	35.048009	125.111338
tRNA-Gln-CTG-chr1-130	1.654254	20.446616	30.501085	5.54299	20.833671	10.682531	13.929484	25.567468	5.977365	0	16.776865	0	0	0	21.812431	5.640948	6.17136	11.743753	15.151924	0	0.310725	25.316829	0	0	9.339355	0	0	0	0	0	12.761639	5.890339	1.910468	7.578208	0	0	0.913886	9.107882	1.543581	0	54.755133	17.414877	3.773988	0	0	0	2.175863	18.339688	7.784692
tRNA-Gln-CTG-chr1-23	9.05901	15.30882	1.685169	0	41.231137	32.272864	61.792301	0	21.938404	5.294515	112.82259	7.64957	0	3.881468	14.116496	1.336014	2.09668	28.623229	16.348783	0	3.417975	8.17947	0	25.675641	0	0	0	5.301612	10.571036	0	20.403868	27.781136	0	0	0	0	0	88.10605	35.113708	0	36.463479	17.12954	7.452432	0	0	9.706542	14.477618	12.629834	24.724253
tRNA-Gln-CTG-chr19-4	16.785773	1.584045	23.773913	18.379883	15.75992	26.195108	23.732582	12.763951	19.799309	15.58628	40.168076	13.00115	26.965626	27.863181	26.552596	26.265088	3.043634	49.460979	13.968704	40.046004	21.579762	11.943793	7.648595	6.942195	0	0	0	4.074387	3.441771	9.740035	8.219036	11.60212	29.51016	28.256013	102.966347	26.77801	20.661444	22.037412	3.190774	12.573839	0.851052	15.173659	35.688227	12.254249	12.832336	9.341279	8.206077	35.334608	16.762312
tRNA-Gln-TTG-1-1	101.728199	59.838493	146.195883	43.333798	59.137035	127.955079	45.904876	644.194963	14.273199	336.097274	51.429815	103.708975	120.152746	64.982571	57.78724	257.585495	46.587039	36.028222	82.823278	48.654097	91.576747	52.179218	185.534307	7.672389	23.522483	709.044874	1365.403031	508.869818	0	223.36191	52.010442	85.195544	242.460595	17.48534	51.655663	171.066653	55.673145	65.566903	331.437387	74.102728	29.632655	41.253357	51.964884	48.273978	68.488581	277.753421	121.69077	60.358423	92.638309
tRNA-Gln-TTG-2-1	14.214104	23.687549	37.077785	14.149454	24.110851	39.911496	63.940634	35.01388	96.591855	34.682018	36.911141	39.210299	64.911729	22.258996	33.633469	22.591006	28.033422	39.243458	33.275371	27.018481	50.34786	23.544972	44.520442	11.337251	34.015693	17.20655	6.075493	12.820605	16.641458	28.142561	15.898207	37.235419	55.968456	26.820641	31.399019	33.695449	48.183715	70.756976	11.984356	27.39532	30.829393	47.021858	40.911016	44.510671	20.414128	13.487192	41.572383	20.142404	39.651043
tRNA-Gln-TTG-3-1	349.597945	116.164662	97.209087	62.148228	126.646918	73.672727	37.379977	71.17519	23.742316	55.638245	51.829315	25.908661	88.566263	33.886142	58.683471	134.558193	73.844692	19.900094	90.961693	60.049582	52.019322	40.713236	78.860438	3.931865	13.040772	298.175853	154.592843	41.974569	7.097926	105.43505	67.764621	89.909758	48.655554	19.389558	18.124164	141.240606	42.142501	160.275613	113.572672	13.338059	55.658501	62.162796	42.52804	60.759409	62.750636	74.765063	90.494168	42.500213	111.338133
tRNA-Gln-TTG-3-2	427.148395	107.14483	320.717223	87.232313	123.043704	148.13133	66.097886	75.914985	20.390267	108.900046	63.602199	35.968417	184.49835	56.458958	48.109417	140.672549	66.639114	81.913564	263.516849	68.881879	41.510167	59.764246	76.892841	4.613175	12.098088	649.703614	518.994255	119.413451	17.738241	97.102483	78.343353	96.758519	58.318048	43.796009	54.271794	110.914164	46.387495	156.424808	155.025164	32.154763	44.194614	55.889391	35.030243	84.336212	76.746866	112.07129	389.659035	48.479169	187.74832
tRNA-Gln-TTG-3-3	147.076231	133.653399	79.993249	47.619755	137.430649	82.71243	33.345413	60.790095	22.796052	163.056008	52.68869	54.497828	112.103273	257.403342	46.017976	164.206869	94.691891	50.603104	89.48988	81.151193	46.851059	48.50504	77.607179	5.275954	12.728171	62.348485	10.983795	26.074755	5.90187	87.191283	54.840427	71.946451	73.275812	35.397136	41.365764	68.777387	51.334391	112.690154	165.004691	68.17971	26.298424	47.514031	177.526419	164.442257	82.649912	68.461364	110.176093	39.434136	96.839825
tRNA-Gln-TTG-4-1	18.116548	16.173289	13.702612	8.432928	23.522123	16.65103	2.893862	19.39608	13.683711	11.58987	17.727269	12.600306	61.097826	0	19.795218	26.96699	20.803316	33.88994	18.682239	23.353552	30.767659	36.534229	14.406842	0	6.390085	0	11.477636	0	39.044923	14.607974	12.591982	46.334287	14.32851	20.66784	16.191284	20.21252	0	15.588543	8.060923	39.19983	27.278064	24.409179	23.55322	40.226668	8.9784	4.79277	16.659981	30.219306	43.572583
tRNA-Gln-TTG-5-1	17.835563	0	48.036514	15.761484	3.726616	18.806376	26.932841	38.566177	38.764949	24.83145	45.637982	12.546691	18.145249	22.782278	18.237372	14.354341	16.463013	32.875826	33.288444	13.504419	41.368501	17.721154	25.555548	72.491949	16.653053	0	36.634282	37.128433	35.63507	46.453324	0	43.858578	36.633773	16.79262	40.619356	106.586613	26.23004	13.404333	3.888113	33.414511	50.57625	31.01991	35.810928	11.484111	44.768604	12.037295	20.583215	24.160708	2.027763
tRNA-Gln-TTG-6-1	42.046178	35.319728	12.284374	15.646045	42.761281	19.150497	1.422868	16.567224	27.662236	15.568732	54.439554	39.748816	42.501917	8.59309	31.005807	14.994809	5.80434	42.689558	15.759305	37.061761	20.728834	33.739883	53.336105	23.635789	8.004227	0	2.740928	8.443308	23.076059	10.234336	31.883004	17.677799	13.091112	64.779064	59.776574	12.048645	28.366745	12.194461	52.150706	11.462265	22.435746	29.880517	38.524021	40.641128	19.060647	40.755129	33.145755	34.566165	12.183658
tRNA-Glu-CTC-1-1	123.527793	118.441013	137.149172	45.526125	82.327119	130.847471	60.454643	108.656724	19.408314	220.597211	80.490155	57.166341	98.589043	84.774697	54.880283	175.551568	58.027083	36.707129	74.11056	45.214101	39.856112	49.363911	85.649952	2.999036	6.98864	262.216268	299.617059	81.532261	3.694041	107.169847	39.905649	57.622475	283.972543	23.121272	156.206681	70.637278	102.992606	162.491654	123.344981	77.571193	27.975867	38.013554	69.174436	48.865901	72.662077	128.5738	124.884614	54.244594	176.001562
tRNA-Glu-CTC-1-3	0	0	0	0	0	0	0	0	0	0	0	0	0	0	0	0	0	0	0	0	0	0	0	0	0	0	0	0	0	0	0	0	0	0	0	0	0	0	0	0	0	0	0	0	0	0	0	0	0
tRNA-Glu-CTC-1-6	163.880544	162.628402	179.614354	48.741184	128.691875	117.613985	47.637951	128.736398	29.836638	304.384627	45.605557	48.282327	118.60931	98.939059	51.13109	157.565597	64.643383	21.996878	72.580521	58.177837	49.330887	35.393374	76.529804	6.002176	7.869537	611.056383	519.212872	133.12627	11.815529	97.688859	57.069994	60.908506	146.973477	22.008141	77.976085	86.513136	52.073138	146.506668	119.212661	66.36512	32.303179	45.604407	54.415907	199.589665	96.398631	131.008975	144.643035	87.574571	129.256352
tRNA-Glu-CTC-1-7	164.563637	143.123987	132.873817	65.539028	94.53546	93.969955	51.62769	56.122854	32.558931	244.471427	345.303493	38.422198	177.613117	54.248831	84.360239	219.09472	47.656208	22.357331	88.956869	40.742878	76.972682	31.424876	92.709394	1.01996	3.626568	119.576416	134.493738	52.089345	1.525067	118.887329	41.820274	71.408004	131.397037	33.190874	94.193067	187.77503	87.871772	197.493737	136.734222	58.176743	46.741568	27.600681	56.265391	110.173503	61.026311	141.840876	145.306551	44.506141	130.273675
tRNA-Glu-CTC-2-1	221.795277	136.922014	981.818573	140.401202	261.009118	296.500184	68.447336	113.64219	20.53521	330.605482	113.890146	54.908292	412.81746	102.579258	61.920584	241.674063	118.629449	26.374086	94.171884	55.056271	75.263499	53.492453	92.086044	1.90183	4.011204	700.324421	370.061745	76.968251	14.21732	130.468868	55.792168	81.784703	147.620631	42.441906	56.204299	118.319589	69.182234	704.373365	266.782842	30.967018	40.846892	60.803603	56.444436	156.226742	99.155978	119.803691	166.48496	70.357951	199.379971
tRNA-Glu-CTC-3-1	20.764891	31.784974	46.078853	36.164953	21.033525	49.629536	13.904654	0	31.846238	21.521738	25.228569	34.389806	40.459982	34.00589	37.720094	11.939661	6.704277	38.656189	30.158122	0	43.069226	32.853176	9.780761	48.308903	21.280942	11.9393	10.93804	29.329758	24.412176	0.444591	50.57389	20.89585	24.428598	0	19.5021	44.581768	29.294039	86.39082	18.008445	0	50.226526	26.952646	23.897047	13.40952	8.9784	27.207944	34.927638	20.600443	76.023406
tRNA-Glu-CTC-4-1	53.154287	27.905828	26.902068	24.458382	43.011666	31.921941	25.76461	15.125697	12.397033	16.505557	20.219712	18.615802	11.740029	6.078231	19.782347	22.3994	21.448281	29.542368	19.389614	34.774323	12.747659	20.593902	36.713039	115.75867	11.852069	8.260151	21.888716	67.784235	15.062045	19.124701	20.396533	30.573632	34.278447	18.919986	19.63806	40.196523	34.462086	42.943367	35.348321	10.925751	42.635586	38.176512	29.325325	23.798243	39.717905	33.077085	29.576105	23.036522	43.6505
tRNA-Glu-CTC-5-1	34.910727	19.438865	32.433134	46.244034	9.391104	18.58706	28.907468	23.339868	12.419653	25.730565	29.065287	57.45088	6.075705	7.007147	33.290055	24.934276	39.161988	39.90747	26.15069	67.861776	17.46586	43.810793	34.193984	5.719969	46.512582	6.416568	0	12.498202	11.290151	30.158989	39.535346	46.144956	3.927285	43.909252	19.66253	25.723313	24.091263	27.482916	22.778054	10.948684	41.118256	42.176961	31.239346	21.684367	21.235717	24.039869	46.441458	36.327617	20.46943
tRNA-Glu-GAA-chr1-125	9.05901	7.919505	15.779774	0	0	41.235101	13.41058	0	25.52198	0	0	0	9.19128	0	0	4.502862	0	13.084889	38.3558	7.0063	0	4.414033	8.147485	0	0	0	0	0	6.61479	5.970222	13.437441	0	10.507574	0	0	7.382046	11.503338	0	0	0	11.914332	36.643664	9.124495	0	0	0	30.008291	16.442294	13.307769
tRNA-Glu-GAA-chr1-18	1.260384	24.983269	0	0	11.727606	1.247435	0	0	1.194435	0	1.713086	0	0	0	5.760931	0	0	0	0	0	0	5.453269	0	0	0	4.533411	0	2.847162	1.52649	0	3.403552	9.813348	0	0	3.90042	0	0	9.601344	0	0	8.117786	3.35608	0	0	0	0	0	3.496416	0
tRNA-Glu-TTC-1-1	41.883638	95.812819	162.002421	56.489739	76.274113	159.358863	48.693802	123.341691	13.02804	246.72333	61.041334	94.23754	190.910232	52.55482	52.008091	106.4977	76.674293	29.916397	68.076789	28.611707	29.339366	44.459136	44.158953	6.778926	17.288262	375.172847	670.917578	240.163765	17.30764	73.166104	49.059432	79.305163	157.087319	12.375496	94.137985	294.354146	88.554291	246.678222	95.409357	38.691825	27.036838	24.633782	50.586767	35.444881	49.749288	97.734892	108.292659	47.61054	134.775957
tRNA-Glu-TTC-1-2	65.602967	97.457894	160.958138	25.998797	49.46547	116.282548	50.504184	80.609655	19.316596	186.513083	39.724627	100.645572	148.427026	85.052129	68.759143	147.797189	53.69213	33.032977	51.354767	72.589245	35.101906	65.018848	101.365384	8.388103	0	582.807056	2011.199353	399.279722	10.287474	111.38402	117.904472	70.340238	103.30739	23.734124	60.762297	610.275752	57.224282	519.612324	82.722577	19.38116	15.004431	23.193614	66.99579	20.734466	49.331646	419.864864	59.315191	63.771532	130.533668
tRNA-Glu-TTC-10-1	0	11.99925	0	0	7.896757	12.22978	14.1164	0	0	0	0	0	0	0	0	0	0	24.959489	0	0	0	8.829375	0	0	0	0	0	0	0	0	9.258826	11.161966	0	0	0	0	0	0	0	0	0	11.9276	0	0	0	0	0	8.273092	0
tRNA-Glu-TTC-11-1	18.824614	14.360341	28.219396	2.520912	28.593025	16.628756	30.809043	43.834853	36.317781	12.607505	21.131583	50.751342	73.052168	5.111712	9.066369	27.776143	11.64314	6.530193	38.007426	44.775787	11.372535	10.832074	30.910368	47.575495	18.116914	0	20.754007	23.669488	8.506891	31.265135	29.771021	37.138013	9.46334	9.441461	78.00704	30.830898	40.984916	14.174434	16.902289	0	0	18.235938	19.822766	24.468708	9.699469	33.013547	36.074543	26.939843	11.107001
tRNA-Glu-TTC-2-1	105.179961	98.819486	388.716175	44.979724	99.693745	165.2332	29.684907	192.457631	21.691496	237.346427	43.887329	78.929546	311.250951	379.985241	268.885698	260.410978	78.394587	26.049484	91.010936	31.31795	90.537647	42.476289	80.478764	7.662535	0	265.152853	371.622709	106.719291	17.593202	385.751687	72.1997	69.497096	247.624111	9.085072	42.80999	338.293518	66.337843	645.55994	220.850913	118.746819	31.098849	41.035579	59.203039	50.64427	66.224506	429.237927	127.670463	73.306266	173.829004
tRNA-Glu-TTC-2-2	137.036759	98.073644	158.907342	54.307128	96.233518	146.830656	20.321743	150.710065	12.136868	255.831556	44.931478	63.284566	136.505074	141.718141	51.318194	347.581707	56.836554	30.984046	313.224662	72.600997	77.567468	53.00893	156.678281	5.27104	10.71256	220.170123	398.909943	141.139904	9.996443	222.011057	50.186165	48.786018	117.20882	17.303046	112.333722	140.10419	35.552929	476.84513	356.410575	54.543258	17.83571	19.682536	50.675082	114.00122	112.352313	473.364735	348.463417	67.714818	59.561173
tRNA-Glu-TTC-3-1	0.472644	21.539143	63.826624	36.868613	11.564403	22.104076	54.479473	10.13886	5.621094	0	19.449981	0	3.331839	8.723268	12.401497	0.395856	0	24.901689	20.163293	0	13.182128	25.094641	3.087468	0	0.393236	0	0	5.841591	6.052128	0	15.617679	60.591643	0	0	0	11.307695	6.611797	0	1.372072	0	14.167198	30.15962	0	0	0	5.85783	15.311237	15.797045	2.991669
tRNA-Glu-TTC-4-2	152.407103	177.378203	150.787281	76.091398	84.996812	204.710446	74.342785	254.774762	24.574292	178.587133	83.085061	60.459599	166.56949	48.254095	39.445929	216.322303	74.641724	25.358834	93.048522	33.373008	46.608619	62.960168	113.030835	15.705912	13.819641	768.440402	868.80517	285.804746	4.458275	200.374273	141.57755	112.388742	132.886136	11.754247	31.327603	61.843816	64.646743	254.574266	307.734541	33.893828	29.48233	38.789325	45.54825	64.045789	126.537608	420.113825	150.177126	60.009589	249.439497
tRNA-Glu-TTC-5-1	309.363556	92.086587	232.244921	73.581618	136.691594	133.596849	34.310259	145.476945	19.268278	177.859247	66.086362	48.149974	209.168969	135.710076	58.697692	387.87257	71.027367	65.767274	116.423218	59.057492	64.958646	82.785943	126.903465	2.94395	13.082809	149.938538	316.093466	94.682341	3.456426	233.889177	50.856258	62.789197	216.514524	37.771146	83.784663	795.044067	69.205048	287.358473	368.267371	67.297021	48.134886	46.660086	51.584009	114.183179	69.8341	279.701359	150.8989	86.109792	143.96304
tRNA-Glu-TTC-6-1	100.729329	25.687852	25.030411	46.349549	26.384632	20.779019	51.586797	41.938732	15.015231	49.512108	57.360489	51.503953	39.518375	13.900975	41.24333	63.377864	34.702537	33.16841	56.693119	11.633449	0	32.512698	46.509153	128.130384	25.168553	38.712233	34.598268	22.84296	31.132633	53.580369	11.453828	25.48218	49.992122	9.95555	47.119517	65.710832	45.794631	34.190837	5.335614	15.357516	21.088178	23.922107	24.258435	59.787663	45.147842	10.824253	33.996559	27.605132	27.923529
tRNA-Glu-TTC-7-1	42.062447	22.916934	58.927024	6.421774	12.282604	26.565578	11.490889	39.23298	12.744429	11.098819	188.294033	17.560752	19.073894	56.550871	51.840939	24.738377	22.325485	17.590233	8.495803	13.718166	21.4846	36.900306	27.958738	241.003396	39.320986	34.776681	26.00613	34.629851	45.72766	14.63981	28.894166	47.739882	94.092286	14.467488	0	33.011196	31.929377	25.771841	0	0	22.822069	26.725602	31.844677	24.02539	35.9136	48.562758	24.787483	27.611318	41.332516
tRNA-Glu-TTC-8-1	9.05901	28.350929	66.597906	23.499337	54.823831	71.602712	21.775816	0	35.907214	10.58921	43.812495	0	0	0	8.883263	6.18525	7.7142	50.019625	66.976594	0	15.846975	17.774156	8.147485	11.175431	0	0	7.023628	5.007078	3.368685	10.543076	47.094476	28.204301	0	0	0	13.389005	5.590832	73.12024	36.016981	0	36.989704	38.0027	4.321055	0	23.49348	10.6506	64.386633	26.497351	138.170953
tRNA-Glu-TTC-9-1	79.48422	56.230773	51.663876	35.647488	39.455842	44.012132	18.382432	62.111872	45.767379	39.51006	68.947793	27.307869	56.959964	0	36.046466	52.418871	43.879757	29.242297	78.650118	5.756964	30.974812	43.289927	36.457869	5.033349	0	17.296111	0	74.124073	6.519842	50.660993	21.627923	44.079477	14.32851	27.140723	58.5063	13.895616	41.512113	295.822293	69.102882	0	36.939673	23.163054	48.341847	53.339178	54.307422	108.678842	36.689986	53.272596	59.072008
tRNA-Glu-TTC-chr1-127	0	11.99925	10.454013	17.691564	14.550085	33.48664	32.573593	0	0.124773	0	13.84666	0	0	0	6.112803	0	0	15.342114	29.592773	0	0	19.539504	0	0	0	0	0	0	0	0	21.878929	60.011225	0	0	0	0	3.816818	35.558033	0	0	0	19.687745	0	0	0	0	26.586229	11.501431	13.961122
tRNA-Glu-TTC-chr1-138	0	22.480161	24.802789	29.577004	17.709025	26.456578	51.886303	0	21.897943	1.745759	34.144584	1.130806	0	0	0	1.088604	2.630784	43.492583	14.15122	0	0	44.917806	0	0	0	0	0	0	1.933554	0	22.917963	39.412969	0	0.688928	0	13.316632	0.483822	53.359676	0	0	27.164958	18.622922	4.012858	0	0.89784	0	14.256279	26.104573	2.804762
tRNA-Glu-TTC-chr1-20	0	0	13.72193	14.9535	31.032205	12.623294	0	0	9.886632	0	19.144954	0	0	0	0	0	0	37.259311	40.261542	0	0	14.956271	0	0	0	0	0	0	0	0	19.662551	9.928124	0	0	0	0	0	34.987793	0	0	27.789242	9.001536	0	0	0	0	14.477627	9.451139	20.838522
tRNA-Glu-TTC-chr1_KI270713v1_random-1	9.05901	31.263693	27.223304	16.807161	19.036854	23.170769	20.539621	2.556756	3.898945	17.65814	10.344436	0.99777	13.973165	47.634987	10.706551	37.207867	13.235835	23.402091	5.706064	18.569088	0	10.663433	26.243478	0.541772	29.875503	17.227297	13.12575	8.579893	52.977428	47.187456	23.118366	15.787124	25.791568	2.078661	31.859329	76.642843	31.300308	14.662485	18.008445	50.989384	11.480457	27.323559	19.852498	14.973964	37.41	0	14.845801	16.98053	22.773353
tRNA-Gly-CAC-chr1-17	0	0	0	0	0	9.73418	7.446401	0	0	0	0	0	0	0	0	0	0	0	3.901089	0	0	6.971367	0	0	0	0	0	0	0	0	0	0	0	0	0	0	0	0	0	0	0	3.8241	0	0	0	0	8.554964	0	0
tRNA-Gly-CAC-chr1-94	54.008921	114.910385	147.353891	45.144241	218.23556	128.343224	44.623756	59.461165	15.680924	276.746905	58.789509	67.586551	113.579762	45.249709	45.590927	110.762613	152.444766	31.858516	81.818355	28.822612	69.975158	76.406473	39.670209	0	11.262174	152.366876	126.439859	29.636924	19.846781	66.118938	53.675213	80.174759	104.96909	46.019796	104.822796	97.403695	63.189337	107.098204	46.088022	19.91625	46.718443	64.117754	44.821623	38.551035	49.547218	56.087242	192.924412	127.941989	127.983657
tRNA-Gly-CCC-1-2	29.565043	67.485208	120.5235	51.983701	78.93432	97.374247	25.162064	11.690959	7.899717	42.356684	41.141092	15.29914	130.251521	7.905834	34.301861	35.581423	53.993264	31.06539	53.268538	22.879597	41.076564	48.680503	7.102904	5.658963	0	36.48843	0	0	6.61479	29.291092	47.706687	92.650135	0	20.66784	0	160.30708	25.799907	93.739393	20.517442	0	32.501225	42.122136	21.816707	24.185658	0	33.853125	118.522312	88.136588	147.357258
tRNA-Gly-CCC-2-1	195.011832	84.294287	102.98346	47.511762	86.399163	115.588099	28.405437	472.680151	29.738308	177.190457	104.4886	27.726279	100.105534	43.680587	54.578105	205.955189	52.452245	32.044708	67.458689	27.240474	37.86109	29.310316	72.281078	9.045049	6.786594	308.497698	538.337935	147.689222	12.352671	106.849281	23.154158	47.063681	67.953598	25.465626	82.381709	159.386612	59.09979	89.738894	96.099466	20.877999	27.939188	32.696135	33.235811	109.068613	64.01902	159.921064	124.435072	67.909412	97.407991
tRNA-Gly-CCC-2-2	105.415585	76.442405	238.02963	28.045367	57.969058	108.975047	57.921282	204.680732	10.61776	428.235014	70.260266	73.504639	199.152024	82.750377	53.655852	308.774575	60.686657	28.245468	47.272433	77.683471	71.074797	39.24691	131.150033	15.770479	12.74954	1105.230568	2512.077385	849.388067	8.86783	476.326738	86.799562	53.203017	443.486757	17.898581	49.983497	252.584477	43.401045	77.053965	259.837162	28.826127	21.467012	26.820902	56.676896	64.609132	156.349128	336.485727	77.497759	80.256182	91.132217
tRNA-Gly-CCC-3-1	18.117376	34.916246	47.919469	18.692064	30.942683	21.287261	48.293779	29.182284	27.046648	12.792839	30.654894	18.254451	32.230471	17.00298	34.653542	64.963166	7.7142	20.216141	42.766365	38.872434	50.611038	14.697995	26.519297	62.156123	9.778406	18.121879	12.591138	16.395726	6.61479	36.517011	17.668767	29.617316	0	7.171096	39.0042	38.212944	18.815302	163.998112	0	28.214796	42.503083	51.437654	36.838812	13.40952	0	8.405124	20.049299	30.896067	63.245764
tRNA-Gly-CCC-6-1	121.943107	135.390014	109.438189	33.883646	117.228992	95.851993	44.189524	63.011276	21.750756	186.379676	45.655547	16.436152	32.747028	20.301251	33.61403	168.856779	87.977204	39.040791	64.216543	53.360323	30.553145	84.693566	44.236815	4.857858	33.916717	53.655086	38.48591	30.911335	9.94803	86.367829	32.813634	56.814007	96.369247	35.430233	91.6775919999999	131.429998	45.691324	172.458267	94.684547	19.336228	44.061702	38.988933	95.127214	77.990485	46.909838	118.143785	138.017797	60.256627	153.166965
tRNA-Gly-CCC-7-1	32.964552	81.694666	48.933377	50.258502	37.487688	46.494928	111.124661	15.152839	22.949665	78.940333	21.413253	50.816402	71.001061	85.930282	30.224695	22.265813	43.63578	21.902741	27.288962	30.929858	16.205174	38.002403	13.350832	214.941243	43.969952	60.602997	43.569659	41.727901	23.09504	38.373392	25.154271	34.431484	72.835867	26.361413	2.732698	24.889546	51.754196	227.911949	34.226603	41.104005	76.980601	49.628634	34.486867	33.667759	26.966735	32.813918	66.146702	30.122588	64.00202
tRNA-Gly-CCC-8-1	0	21.782701	12.243573	0	6.199765	15.478855	14.1164	0	11.330441	0	38.514183	7.64957	10.914645	17.00298	17.150977	0	0	0	7.07645	0	0	6.375058	0	25.278533	0	0	0	0	13.229548	0	18.516322	0	0	0	0	26.77801	0	52.140505	0	0	19.639742	9.800386	0	11.223031	0	0	9.300864	15.191818	14.09867
tRNA-Gly-CCC-chr1-104	0	34.368293	21.969349	18.69156	30.629463	23.276611	27.385816	0	15.81404	0	0.64039	0	0	0	0	6.18525	7.7142	0	14.151598	12.0108	27.9653	11.840607	6.89365	2.900574	0	0	0	0	6.61479	7.303995	2.527467	34.464263	0	0	0	13.389005	0	38.503213	0	0	0.491055	15.370406	0	26.816554	0	9.69286	14.477625	28.312047	39.719143
tRNA-Gly-CCC-chr1-135	123.127003	76.805567	118.921669	48.469185	101.939904	121.82757	36.227127	119.788198	30.282793	464.296748	45.446004	52.587994	102.865338	155.587019	33.052073	248.209835	94.595889	42.585442	87.68711	69.322292	50.772661	71.483286	85.151649	10.038389	28.598513	278.382845	23.482049	18.634038	26.159358	134.111715	36.686601	47.330403	263.767385	46.017572	110.377135	251.099409	98.03373	86.819851	158.659459	42.663575	46.200692	37.664685	39.160369	78.414191	69.74343	266.860913	176.382342	94.225824	156.326202
tRNA-Gly-CCC-chr1-137	71.919872	133.237417	208.035277	69.509188	128.650715	137.692372	34.665201	66.932012	30.335047	95.073601	69.803535	42.451692	162.780553	30.0959	45.962593	129.67822	97.721818	42.826022	82.34913	13.863662	62.21857	94.686912	38.142993	5.302101	0	140.417814	67.70465	10.677443	27.569173	63.372746	61.383692	72.919345	114.637038	20.107208	30.77549	358.678811	31.447442	94.270107	105.191631	15.783682	64.634443	39.280791	43.496823	63.92652	65.843058	30.251448	210.712787	80.689255	225.404859
tRNA-Gly-CCC-chr1-2	48.185397	39.733094	46.551064	29.365798	36.659819	35.398488	38.149998	51.04356	31.056887	62.941323	30.685206	23.069577	43.612198	34.902187	24.012633	66.879249	48.555043	24.889742	28.721174	14.444419	60.207271	28.931507	47.744259	77.635899	9.81743	32.111623	12.31512	31.648731	48.478716	37.27303	22.394597	25.334839	38.434238	31.376863	46.525351	92.975931	57.470212	32.548697	46.699405	26.318462	22.403853	32.306918	22.981604	39.838155	28.440107	66.070417	48.672181	31.638524	35.415785
tRNA-Gly-CCC-chr1-33	0	19.89041	10.29105	13.388266	8.039654	11.0793	14.476597	0	9.887194	0	0	0	0	0	0	0	0	0	10.849302	0	0	8.893218	0.85763	0	0	0	0	0	0	0	1.076247	18.422302	1.685523	0	0	0	0	10.676067	0	0	7.986913	0	2.62746	5.02857	0	0	24.919158	11.751407	18.965938
tRNA-Gly-GCC-1-1	0	1.43991	5.488314	0	1.041579	2.330759	0	0	1.167606	0	2.385365	0	0	0	0	0	0	0.032712	0	0	0	0.84344	0	0	0	0	0	0	0	0	3.277917	1.233842	0	0	0	0	0	0	0	0	0	0.95888	0	0	0	0	0	0	0.790901
tRNA-Gly-GCC-1-3	0	0	1.849212	2.303592	0	0.558076	0	0	1.506501	0	0	0	0	0	0	0	0	0	0	0	0	0	0	0	0	0	0	0	0	0	0	0.28694	0	0	0	0	0	0	0	0	0.916636	1.278264	0	0	0	0	0	3.075157	1.71935
tRNA-Gly-GCC-1-5	77.064754	59.640303	87.628308	36.702057	51.136554	130.53034	70.09137	240.729863	35.925029	180.311375	81.689568	47.721604	162.305199	86.646736	43.425275	151.412474	42.541893	14.057524	51.702652	104.639377	38.194271	72.435915	44.149317	42.30492	3.637433	162.38851	100.590254	68.085125	14.974895	119.358584	45.488418	53.100154	129.067779	34.051235	45.245315	136.423301	55.935948	83.651266	175.514884	111.46777	27.058443	63.886654	77.832215	18.924823	71.404907	238.415432	97.127509	46.914441	243.338014
tRNA-Gly-GCC-2-1	43.784898	140.053206	71.706817	52.890515	51.160432	112.22039	57.246961	39.035062	29.148044	120.249717	44.271874	48.165163	96.997359	33.040725	47.263445	88.36777	42.900416	44.947681	40.007424	45.69286	36.410745	62.714941	38.712142	14.490996	59.870411	217.128253	237.642874	78.180601	15.355875	41.343823	43.224009	52.343423	79.102601	36.2977	57.231649	100.966899	73.024864	46.375284	48.258999	21.568411	61.327007	41.027482	69.389828	27.401393	29.653022	59.659677	116.163454	44.625221	204.423366
tRNA-Gly-GCC-2-2	72.244562	134.606092	139.690324	84.050493	122.425175	99.831916	30.22906	55.375349	35.740737	329.089502	497.050371	27.699193	117.075293	46.508774	54.433869	91.28766	68.008135	20.001337	61.05596	58.099913	42.968285	37.120215	42.718287	2.349896	0	445.155474	106.804251	59.606772	6.917075	53.755482	25.075105	64.621036	138.18602	26.177631	102.461934	49.638715	46.878543	49.621255	42.651307	22.808927	46.082035	32.307869	50.563558	48.304068	35.257507	45.39271	108.236766	87.016346	109.733129
tRNA-Gly-GCC-2-3	100.684792	104.926273	364.904956	106.504589	114.829552	137.181731	45.718758	92.229531	29.585985	260.754052	40.861532	72.068255	270.102967	67.401285	46.404627	164.542095	54.93524	42.03629	65.399795	51.770612	42.896193	70.011427	109.900886	3.534776	22.07541	590.703274	396.499563	157.051898	15.91378	125.727341	60.568395	61.448099	149.72644	12.796722	92.49992	117.112529	117.277483	63.010995	152.268627	60.922729	28.324654	41.524173	43.597865	102.936353	111.913906	333.989268	103.605648	113.586161	105.590876
tRNA-Gly-GCC-2-4	59.890576	34.200156	64.385627	20.592986	105.135222	78.685957	41.01866	38.06338	35.123908	66.445069	22.065433	53.019872	105.849237	15.736363	24.627954	73.261108	96.284428	43.369204	31.223368	9.6747	30.149694	40.344485	49.133819	8.097571	68.606485	35.459995	26.335321	113.66027	7.454814	49.621459	43.118839	33.611353	76.6706639999999	45.839574	35.722987	25.563149	82.552975	79.742192	178.986223	86.971838	24.029013	70.325496	55.435394	13.489035	63.810148	134.774616	55.567122	82.829549	70.807254
tRNA-Gly-GCC-2-5	112.119812	28.111502	32.985401	44.450904	31.961718	77.043294	13.993393	67.158415	34.645815	26.173322	15.711993	61.728272	49.483567	38.751435	44.331437	53.188135	35.286193	39.451068	26.037997	30.209525	41.094078	37.507118	58.30682	18.697296	44.207288	0	1.04958	74.392378	16.090113	68.510344	16.106709	33.291259	29.823166	42.065376	49.907662	71.214499	68.51743	27.147078	103.098975	46.878222	16.733015	18.287015	11.049546	96.989148	50.68988	90.046379	49.599061	51.619462	73.428398
tRNA-Gly-GCC-2-6	133.966777	125.398655	148.446887	53.366372	35.393906	77.634208	35.061826	231.08464	21.441876	177.884803	32.603439	36.81925	100.124507	48.387485	39.970042	348.503514	41.631113	37.22456	54.452578	60.444773	93.298237	95.717299	153.448251	7.469906	0	181.777661	666.01709	183.693896	14.478402	303.811616	52.55952	67.642505	182.299994	22.555819	90.163588	175.173689	60.343575	81.148655	196.128122	16.43962	36.004409	42.14008	53.172164	186.132409	126.72826	331.485496	120.046876	77.906161	154.46664
tRNA-Gly-GCC-3-1	31.463092	40.78665	25.574428	7.579239	20.075641	24.606935	35.12059	33.998225	20.465818	24.222122	57.707304	30.230433	52.259434	115.805945	15.545886	57.274676	37.54329	26.038714	22.979581	19.612818	9.851449	51.03527	36.841531	14.033738	92.11384	0	0	28.846175	13.964222	34.604722	31.429318	28.402957	98.296626	47.394073	36.462787	11.534074	68.608273	26.688202	38.8556	40.96236	23.322446	15.380858	16.321433	45.474494	47.054039	26.827965	26.801339	30.345119	16.970039
tRNA-Gly-GCC-4-1	21.820168	29.112464	40.966713	50.374712	29.647727	20.711518	1.236831	64.712307	20.658012	31.757845	27.088581	20.743544	7.980824	0	23.849401	43.886658	29.456132	26.513413	34.649755	15.541127	19.433817	28.037459	49.528853	56.470533	22.775773	0	26.320884	143.393742	52.724189	56.711554	67.006683	36.126668	43.407639	12.973556	8.601276	38.204866	52.364758	17.196846	36.27652	45.382909	25.282805	22.20766	29.856156	3.687618	42.79704	44.879076	12.234336	18.831398	21.212964
tRNA-Gly-GCC-5-1	11.507883	38.797618	30.406816	64.193265	27.896637	15.375134	36.126594	1.751544	12.134294	31.068328	10.493402	58.616579	16.416248	17.376792	13.606567	3.314817	22.514311	56.126033	9.598099	9.932199	16.297656	42.750759	44.840372	9.871471	77.604624	6.030579	19.85664	69.885882	12.0665	13.026743	22.062472	36.099023	93.585817	8.140191	33.608226	21.413034	50.159457	2.342718	19.842849	32.824204	2.174337	3.940151	14.08301	26.114043	25.101842	24.566598	23.791591	22.006854	42.900294
tRNA-Gly-GCC-6-1	53.471637	23.995577	33.64029	83.037367	16.505481	22.296215	29.879164	19.083072	24.862136	21.734063	104.954602	21.803163	31.695069	14.54015	53.03587	39.467783	28.009584	47.048202	28.602982	19.557845	31.540689	47.263983	54.909382	77.150923	6.307047	29.406162	16.172987	46.672199	33.75157	21.485203	43.531428	29.425535	63.499143	10.121316	56.19434	37.706333	22.970159	8.150478	0	0	48.073301	35.160551	36.972707	36.100559	48.189668	9.745985	28.761648	31.792226	14.449048
tRNA-Gly-TCC-1-1	185.272602	91.459442	511.265513	57.916424	99.680086	1615.162442	257.535264	554.067722	19.647132	162.012617	48.283534	173.663802	296.771568	173.750555	105.807792	245.864502	45.717842	33.91097	98.271387	50.069915	368.82078	45.962945	78.008722	1.809371	0	282.999636	322.749343	58.556641	4.059925	478.643612	84.920384	73.044759	223.549794	35.623074	62.708853	106.006931	53.608692	55.134202	839.986106	64.245582	25.377358	46.015698	62.477306	62.969952	93.709271	236.38049	1465.069217	154.069631	217.213747
tRNA-Gly-TCC-2-1	138.646891	122.255148	99.190675	45.730581	100.300951	81.260887	62.134665	207.781533	36.846912	247.67087	25.032579	42.899387	99.108925	30.471269	50.929244	173.173699	50.128696	35.586565	93.873522	100.110952	47.921471	48.121537	92.684692	1.095918	0.527976	369.26459	250.788075	82.437534	8.993018	119.69483	39.121442	43.736498	157.651574	33.428078	75.144666	80.421044	88.70568	241.298469	111.469745	36.333499	47.665075	42.638429	68.929649	106.779353	84.975087	112.475778	149.534247	95.283186	130.827361
tRNA-Gly-TCC-2-6	180.344592	108.98408	148.026889	47.964489	79.452834	194.278645	63.549187	121.625359	15.686859	210.46721	52.05919	67.582115	223.914418	53.352922	54.520389	255.504169	98.291884	29.212018	114.478405	36.768122	92.044875	47.838122	127.324557	0	11.305535	207.153526	702.67982	152.542879	6.185832	140.249538	66.695345	89.282018	145.356622	66.815596	37.222355	592.560548	68.420749	280.841228	277.592757	46.253891	32.017662	30.987757	65.737583	93.619987	85.744754	194.284189	182.805081	45.780268	163.027562
tRNA-Gly-TCC-3-1	121.356601	113.351677	114.583372	64.278145	151.599709	136.528648	46.699578	196.185472	25.887377	189.794999	80.53053	62.920053	119.240838	22.422899	95.972465	179.657135	51.391079	21.242401	84.903677	72.625911	69.702144	47.757481	88.023068	2.85954	6.923441	495.320787	1117.630687	286.910857	5.205972	144.585999	79.404016	68.317849	124.882172	20.860029	141.785977	192.25942	64.411943	445.486353	208.125305	24.994162	16.773391	50.737291	39.327879	64.905997	89.549318	135.547138	125.934962	65.191222	142.036982
tRNA-Gly-TCC-4-1	79.551769	32.427945	112.032311	16.922665	28.57237	77.044907	12.469157	153.667784	12.215382	56.494645	168.597818	76.141369	136.745605	334.784114	26.008219	70.9005409999999	42.02638	6.091392	37.363562	126.784278	64.794664	50.137557	120.409432	16.522632	19.973457	843.834163	896.592853	652.341551	9.736166	229.009325	63.9174	48.832411	179.404352	17.647724	183.648469	931.196838	13.717074	43.340745	178.7145	34.29831	6.319299	16.600723	42.663851	1.229206	51.851272	535.460474	22.858052	32.067212	24.435028
tRNA-Gly-TTG-chr8-10	26.328625	16.904086	29.288441	28.702281	13.155208	51.496803	34.357577	28.979451	47.256117	20.836671	35.77388	33.401056	16.200555	27.5395	34.927505	34.973977	13.4769	18.238169	6.872789	43.894028	38.795418	28.106948	6.392329	8.762703	0	11.0865	0	0	43.887852	8.328224	6.055716	11.851129	36.297227	36.418106	7.636829	13.314178	15.782277	1.301785	21.237022	17.5682	48.528114	17.17834	11.381651	22.417469	47.771015	9.645836	18.061488	34.247972	36.636092
tRNA-His-GTG-1-1	188.86177	103.609242	260.909801	264.17254	142.028952	505.891102	50.535252	191.622777	20.694524	160.190374	275.47867	62.829042	172.657534	68.159035	63.057586	213.107786	77.999903	18.685184	66.439116	36.394883	54.80794	43.244694	84.323521	6.438802	23.715369	494.486802	1917.588852	477.220006	10.803415	173.763262	49.809254	60.400513	130.818766	17.361663	65.057249	353.843626	43.492817	182.594581	313.081588	47.020753	26.078542	39.597546	47.791531	232.021295	151.452006	248.598034	65.288738	52.707955	152.361646
tRNA-His-GTG-1-2	42.848973	24.42226	123.322071	41.961772	33.252432	31.432604	19.92765	49.17774	14.400828	31.534438	24.698594	19.246159	53.845197	34.00596	31.590644	46.239576	53.853608	18.646916	34.844899	14.924168	31.276101	33.196109	61.362393	166.672138	44.055109	103.741937	42.008892	46.426402	11.323892	62.864417	34.832541	2.72593	24.666891	29.262305	0	139.618414	57.537118	49.991802	105.324941	0	52.639521	48.617751	36.075203	10.316438	36.473719	46.067868	75.602042	30.655406	58.527603
tRNA-His-GTG-1-3	0	0	0	0	7.879432	0	0	0	0	0	0	0	0	0	0	0	0	0	0	0	0	0	0	0	0	0	0	0	0	0	0	0	0	0	0	0	0	0	0	0	0	0	0	0	0	0	14.477657	4.715884	0
tRNA-His-GTG-1-4	0	0	0	0	7.89617400000001	7.878531	0	0	4.456892	5.294515	0	0	0	0	0	0	0	26.169876	28.305002	0	0	4.414577	0	0	0	0	0	0	0	0	9.258252	0	0	0	0	0	0	0	0	0	0	5.164144	0	0	0	0	28.955331	0	0
tRNA-His-GTG-1-5	122.179927	84.184379	161.864188	53.192644	70.081272	153.273403	30.135408	149.435984	20.566572	73.977336	118.942459	49.975811	161.751045	360.644026	52.256644	163.433962	88.864889	34.892795	203.456055	91.56783	44.936364	56.982059	67.563405	11.972069	9.412586	323.253741	154.394302	70.717133	5.999156	124.864627	90.569841	97.442385	67.273586	26.649991	53.112885	477.574304	69.455932	123.956671	163.661453	48.446253	60.748501	38.093274	64.26436	55.70945	63.086205	163.762436	227.344767	74.315993	145.027893
tRNA-His-GTG-1-6	98.182163	33.175714	87.872497	35.855477	55.310353	63.353863	66.03531	35.025392	20.938043	57.863381	121.095284	29.095467	87.262543	122.403849	73.277114	55.758832	78.085688	41.039689	39.262802	40.037329	46.03797	38.093102	32.008214	12.651711	18.777019	211.825358	11.761841	40.085131	24.345226	57.425546	26.847376	40.516049	20.122636	14.01358	50.004843	157.859886	17.935465	45.539734	72.141145	36.986742	25.581609	45.351158	40.15865	55.35331	26.051233	70.337287	42.366838	57.326361	141.23124
tRNA-His-GTG-1-7	274.181257	61.459562	549.558502	52.486179	89.368236	129.891856	49.307115	129.02785	17.36489	269.414153	48.840006	66.64814	359.131979	137.040552	40.6505	209.534709	49.168849	18.547987	60.218578	31.996687	42.728858	46.446624	98.053873	17.029294	0	298.767296	859.401348	147.289078	4.856314	165.530276	53.070391	60.820494	277.423416	2.262656	122.094044	623.804799	96.208309	66.529505	211.923224	103.863291	33.9319	36.499381	66.987941	60.211692	63.280731	189.997201	105.706147	56.646572	143.297837
tRNA-His-GTG-1-8	197.514036	163.926503	460.178123	62.83645	114.02368	137.567154	54.575458	169.884604	11.783944	179.848058	60.139309	64.800469	235.283739	54.120937	74.049894	214.910399	86.290533	53.765691	80.128872	47.603245	38.166362	56.297729	102.260542	4.079762	14.060627	469.535024	774.63024	171.465477	8.778631	134.596167	80.137978	78.749194	171.130915	19.361231	75.733586	502.634833	69.909513	308.367389	216.424317	43.461171	34.142856	53.859712	34.345793	171.995328	128.106816	192.526022	133.084943	48.648933	170.18077
tRNA-His-GTG-1-9	148.291814	80.341031	130.990228	33.412387	52.042779	93.643532	38.692795	172.900227	11.113283	143.149286	32.777121	67.299016	204.043315	89.155884	51.336419	267.123452	63.384727	31.963849	75.802827	16.232574	31.11524	57.695455	128.537113	6.742062	9.544812	672.506307	1038.633879	315.676011	2.979951	217.322365	50.936461	71.014907	145.888383	20.954545	41.429104	488.29384	36.580198	183.370535	242.056614	22.96619	51.689156	31.364509	27.976663	99.785869	151.779848	281.691804	118.882815	43.463142	130.864807
tRNA-His-GTG-2-1	16.169391	14.34205	32.391188	63.537257	13.004838	79.384377	14.870035	56.344757	13.830028	50.370214	53.353162	70.000968	48.882688	14.756671	3.290098	24.575609	17.744688	15.922274	16.145029	7.697687	14.102104	23.88572	54.543797	197.585139	26.886651	31.167747	28.692905	83.696367	10.046868	23.46809	53.519361	81.93481	20.196376	8.3544	27.2093	174.728356	54.891146	84.488655	55.207472	33.876994	32.932205	17.493398	19.705575	21.941227	42.150377	48.976292	6.674806	27.502536	67.929541
tRNA-Ile-AAT-1-1	22.05914	34.288454	28.426998	0	27.984564	65.463069	25.585975	0	15.4601	9.587438	12.414647	12.63842	63.958712	40.252981	8.121915	19.762261	21.717411	45.273225	27.125043	39.949851	23.615271	35.611931	11.028321	43.645999	31.358344	0	0	12.76314	20.251307	21.538703	51.121499	31.851957	21.424534	0	0	48.417537	24.939457	35.280911	9.154284	19.91625	15.285711	20.776042	18.882579	0	13.803418	17.405221	38.124469	11.848411	70.42728
tRNA-Ile-AAT-10-1	41.414387	32.787632	19.775384	18.134835	11.035227	8.67519	9.363207	34.989104	10.362309	24.055193	20.797251	20.007782	17.922117	6.037899	9.93677	26.991497	12.879759	12.748419	15.142208	0	13.111463	11.146287	11.990416	25.454922	29.4424	17.363079	7.754692	11.549894	47.420258	51.006309	17.514813	29.092359	46.067371	15.903259	25.175255	46.881477	7.630034	9.210426	30.213484	33.362379	26.616212	16.657176	22.595491	21.664834	34.176357	10.02445	10.864258	16.529234	16.363163
tRNA-Ile-AAT-11-1	10.478332	25.197093	26.220114	52.744738	5.897166	27.182769	57.489831	21.255777	28.936234	43.86767	25.620281	27.577254	14.012219	11.63389	39.149081	29.156609	14.174668	26.856767	14.025283	17.67863	4.572204	15.799602	19.900013	39.947023	35.142349	0	29.328112	30.507023	17.070651	7.265326	21.91194	9.124692	0	22.123229	32.214391	0.79836	24.776338	0	20.901282	43.992039	14.071327	27.090034	39.607214	2.356159	29.078088	14.32761	40.542035	34.565973	0
tRNA-Ile-AAT-2-1	190.62127	130.634913	142.900948	63.980008	154.975303	147.737065	49.510544	83.076617	21.694114	205.254513	46.154338	63.583021	190.053457	37.552085	52.111887	131.709722	107.52673	31.038851	70.65371	47.199797	61.499088	71.219329	60.129264	4.917364	2.19792	572.778635	445.411017	77.086958	7.377175	83.783784	81.555003	91.287275	161.81458	28.891963	66.788421	135.094271	86.272456	377.891947	187.585992	69.072156	34.522746	54.171196	36.159287	49.907541	40.488762	156.161	157.345345	71.83036	168.648672
tRNA-Ile-AAT-3-1	140.266596	53.675439	124.936094	59.508743	95.466339	79.306678	20.744871	76.889671	26.102809	59.81925	46.241679	37.163274	194.77545	18.962842	42.22977	143.359616	120.756842	26.515395	46.437293	73.19689	50.057429	74.157926	56.055308	2.819061	27.616435	258.599272	264.977076	87.101841	17.392995	105.392532	45.364649	45.586725	39.878668	28.509065	34.373318	78.394268	44.172642	109.566093	127.803496	57.599147	29.712874	56.470198	49.863299	45.798779	55.599533	95.470811	96.529797	54.847316	93.417287
tRNA-Ile-AAT-4-1	78.378235	99.611385	112.34853	53.922006	82.017064	150.85463	117.848711	139.34066	35.041441	130.302596	35.166514	71.101754	84.996981	60.151252	106.852406	153.025165	44.319272	32.677149	81.850183	31.559686	259.989741	47.242131	57.59998	3.368257	43.509159	471.566288	315.450978	100.964822	12.486117	98.250151	43.865173	31.873864	124.329373	40.258276	40.557656	72.16424	160.256008	131.5579	82.652678	44.332558	63.063467	54.686901	62.338957	81.601981	50.258506	92.005422	183.092788	72.248209	165.282883
tRNA-Ile-AAT-5-1	101.647147	123.136685	104.455276	73.166633	226.396402	130.791986	46.603302	150.904672	29.259578	192.752909	97.051636	63.338335	94.965048	34.309515	41.418637	147.549071	95.420045	24.97091	68.825871	74.956371	40.205766	41.904166	53.941782	1.909821	1.480338	592.227753	444.721081	130.996359	9.566444	63.196831	66.964409	80.460352	106.53361	20.773116	89.8292	292.120635	45.894864	180.294372	265.34282	37.907805	37.876223	70.255425	48.366773	64.441361	43.316673	107.706888	170.141037	72.822135	141.567111
tRNA-Ile-AAT-5-2	142.364195	119.331976	84.996215	81.932443	45.092332	138.6653	42.247442	93.134814	13.351661	198.1478	36.046537	88.21592	107.977146	48.84186	98.370053	194.50563	52.075098	12.81454	85.263938	57.759222	93.712686	44.148087	88.982922	4.636242	35.247039	234.651202	446.690506	87.329639	8.967228	112.534009	39.411601	70.251519	140.222531	38.000559	82.432942	110.623895	85.512606	54.02118	128.244009	44.630946	58.94354	31.641865	66.401315	75.452657	76.030354	109.853387	202.975594	36.38324	169.475038
tRNA-Ile-AAT-5-3	157.387395	104.032385	69.736361	54.901432	61.985681	104.108963	58.932975	66.042709	26.3572	99.258331	57.598894	44.437579	97.590736	29.255294	143.648593	124.888769	54.265759	51.940841	98.271569	24.533421	72.103816	64.11502	80.317549	4.114581	21.720288	116.391768	49.315056	17.570978	21.467179	81.877702	64.224693	74.878795	51.533336	39.473977	44.254992	63.207527	34.144316	153.132757	94.358283	9.335465	44.604569	46.063672	51.552937	53.274184	34.69753	198.827139	153.00223	50.079198	188.940499
tRNA-Ile-AAT-5-4	123.78834	67.553319	302.026555	48.173173	56.395668	207.159546	42.272909	196.390665	18.794288	299.328943	26.29465	83.541036	384.478142	286.680232	102.701921	375.56302	74.664423	18.920508	59.782218	30.506741	65.054728	42.177232	179.846293	18.183684	0	579.943267	1248.344466	373.791886	16.894268	389.82282	63.992704	75.702448	294.782293	6.080148	32.947977	244.813601	39.534954	77.357546	396.00992	105.003254	31.730845	43.107499	64.792074	72.043678	104.836872	541.419851	95.639201	60.915788	134.673308
tRNA-Ile-AAT-5-5	78.733477	81.163653	201.170977	46.925703	98.834139	123.639328	57.760881	58.491074	38.290715	188.315695	47.250578	58.677183	125.974855	106.072624	44.4341	175.991014	74.662354	23.589043	89.651434	49.641778	54.808893	45.223392	77.248272	6.960904	21.616018	555.397302	314.209184	103.363454	11.32744	102.59333	47.994628	70.858824	134.045856	38.191048	34.371583	523.716541	74.002363	199.185781	124.409195	50.301084	39.170925	47.298702	56.809338	47.006976	52.712783	164.449275	144.435187	89.769134	123.59391
tRNA-Ile-AAT-6-1	0	0	0	0	0	0	14.1164	0	73.875301	0	0	0	10.914645	0	0	0	0	13.084914	0	0	0	0	0	0	0	0	0	0	0	0	0	0	14.32851	0	0	0	0	0	0	0	0	0	5.73264	0	0	0	0	2.276178	0
tRNA-Ile-AAT-8-1	359.794963	178.250769	111.297362	47.885536	74.618806	82.237048	39.517557	128.275761	19.597516	134.527562	55.473934	62.690945	156.463521	73.299025	54.730001	170.743338	88.017339	47.592193	77.017951	29.055292	50.895879	46.920213	102.571651	6.554906	21.610762	300.560904	382.134258	115.119474	8.244357	134.124162	76.481355	118.363509	88.446486	22.081928	63.62109	136.042848	32.288572	121.108328	213.985869	7.160046	40.307527	27.29195	45.845531	120.205429	87.27316	159.759032	134.735267	37.277662	88.450944
tRNA-Ile-AAT-9-1	60.375496	60.640303	48.599871	52.264717	47.513437	43.022404	52.665745	20.89002	19.998916	35.908159	30.253587	46.186445	42.547728	22.867401	46.179057	25.802545	37.398128	35.089717	31.309478	37.110445	28.487346	69.423635	41.402065	6.842342	17.348438	57.2612	28.310225	36.55761	17.54494	33.54805	57.782374	73.988212	15.807596	23.087608	65.835537	37.869445	22.793311	42.128331	41.773912	34.701159	52.968283	54.631488	21.742762	43.427025	44.149008	53.928953	43.683269	49.692054	66.243163
tRNA-Ile-AAT-chr6-38	49.495297	46.670902	48.736012	42.088484	15.417154	13.836161	26.939005	24.776641	23.867517	78.594083	22.653484	20.5448	40.76756	22.839214	33.084775	43.821224	44.470348	36.958413	50.327324	52.647473	24.053484	34.343925	37.917037	13.588084	47.851413	10.011537	16.410367	22.100323	51.974193	20.991989	36.348495	54.030314	41.756546	41.993299	90.602272	32.126052	40.129497	18.314243	26.633508	35.476594	68.464098	19.018822	22.472259	40.645034	25.562935	64.964711	65.483264	43.397962	15.143644
tRNA-Ile-AAT-chr6-79	52.300009	32.824285	83.245963	9.261644	35.518004	56.208691	27.543729	39.321045	60.473107	25.61432	52.418555	21.659433	27.211221	22.840764	46.087853	36.910533	27.563128	17.690125	16.932577	19.754409	30.910082	30.742162	24.442455	11.597693	6.783321	51.747228	69.361612	9.872415	26.05198	36.38998	14.061109	36.895661	29.202868	30.766106	25.56942	51.167711	13.808131	20.424814	22.810705	19.91625	12.488802	38.737975	43.484204	26.816466	39.50496	26.200476	54.420243	25.450969	80.208481
tRNA-Ile-AAT-chr6-86	37.751199	14.158944	34.351686	11.527446	33.62676	23.533604	12.200739	68.87841	44.24281	15.410404	23.916275	11.19223	24.992208	43.014296	38.271694	11.558445	20.198068	40.988101	29.043817	20.248121	25.044499	46.252822	25.269623	38.124592	21.097729	27.346662	13.99085	37.062836	49.995065	40.193257	17.599499	8.166185	33.163355	40.434017	60.729503	82.765391	28.575981	21.122874	13.286608	22.96753	23.151818	27.077782	49.285843	31.452616	19.152212	36.983646	0	22.695321	13.101585
tRNA-Ile-GAT-1-1	0	33.59484	0	0	23.691515	0	14.1164	0	4.457442	0	0	0	0	0	0	6.086286	0	0	0	0	0	12.852122	0	0	0	0	0	0	0	0	9.25891	0	0	10.33392	0	0	0	0	0	0	0	8.509753	0	0	0	0	14.477623	3.024403	0
tRNA-Ile-GAT-1-3	0	0	0	0	0	0	0	0	0	0	0	0	0	0	0	0	0	0	0	0	0	0	0	0	0	0	0	0	0	0	0	0	0	0	0	0	0	0	0	0	0	0	0	0	0	0	0	0	0
tRNA-Ile-GAT-chrX-9	0	0	0	0	13.626283	17.548058	7.516983	0	3.066624	0	6.899237	0	0	0	0	0	0	0	10.976867	0	0	12.618877	0	0	0	0	0	0	0	0	4.10386	10.731556	0	0	0	0	0	13.051966	0	0	21.014053	17.940928	0	0	0	0	14.477628	3.803207	0
tRNA-Ile-TAT-1-1	193.737625	93.267147	289.101498	97.461061	366.22094	273.100389	35.474867	831.172898	17.210493	132.907378	720.195732	64.223645	325.263634	128.622063	120.116768	194.595813	73.966736	32.403846	73.939985	40.001772	120.493098	31.654114	118.12255	4.663891	4.363294	173.024415	160.691893	71.039082	6.075964	141.478577	26.450051	43.786309	99.65014	9.721703	10.73065	233.305686	49.854238	44.170157	435.441584	46.893786	25.269565	37.920356	59.982573	81.057945	91.770007	447.222079	121.109794	144.590669	123.512173
tRNA-Ile-TAT-2-1	64.798961	71.245009	257.974923	44.682227	99.809388	154.071315	29.35441	116.221737	15.259337	498.225693	759.577864	115.475636	187.92141	162.516742	44.054127	187.273698	45.17135	64.555331	67.245517	186.283114	51.944728	107.502931	162.292724	8.849776	6.738736	989.339862	864.456433	404.440049	8.429043	196.798882	96.587628	94.221861	511.509895	40.142064	196.120211	384.586035	63.465669	33.988982	184.856256	99.487254	28.63111	47.187603	35.869997	42.839439	87.916322	359.288688	90.253969	70.129847	132.479703
tRNA-Ile-TAT-2-2	101.166806	83.501061	265.150871	66.724663	123.907036	170.604542	46.929617	210.206268	14.225485	159.409491	890.016388	55.739476	295.401872	33.22037	97.179319	172.567544	57.132019	46.189983	89.565452	53.357093	488.733165	51.525104	148.403094	20.060172	13.427978	721.459884	720.922856	286.362702	22.854918	295.519325	71.461138	83.473716	121.301362	9.072834	71.390175	2108.906935	70.854548	113.839477	284.100427	64.728624	34.060036	37.647437	55.223979	59.033121	73.94154	441.828861	148.102513	79.778386	144.305656
tRNA-Ile-TAT-2-3	115.205626	75.961631	130.091808	54.583505	138.178886	123.613719	32.726842	94.606455	30.891718	160.002025	596.353097	59.784315	139.13922	41.400254	43.741715	177.267563	72.834957	31.166805	81.336711	38.326097	26.69476	58.546904	94.945894	7.672283	12.411497	489.461399	1135.858856	369.605801	20.948754	147.274661	66.859162	84.439951	140.145236	15.058686	27.390585	570.685961	51.712321	366.995946	169.188503	48.248906	35.568292	63.226307	51.684031	28.271028	72.301239	518.036616	153.132242	106.019372	112.602408
tRNA-Ile-TAT-3-1	77.223086	31.789982	49.96167	76.285209	79.36258	42.345075	37.037024	79.346573	13.150624	73.154265	131.407361	42.331958	36.237886	16.012492	24.96046	98.63475	58.130627	27.685159	28.020108	35.408772	20.552836	39.436293	77.988919	23.48135	27.223141	36.40334	32.000172	27.170367	26.899954	79.650954	31.479127	34.714124	23.994243	27.773253	44.106453	36.892504	46.60426	61.1805	77.37063	39.72653	16.724501	88.974715	22.425407	40.269966	62.390326	68.671323	54.514851	24.983893	76.087919
tRNA-iMet-CAT-1-1	314.869106	86.851988	515.379421	145.118008	115.831659	169.530952	33.193179	96.089571	35.491584	210.305467	45.960127	53.460901	307.973197	98.9927670000001	63.212696	192.535503	81.845203	21.477507	52.694927	59.202321	89.465441	34.331509	110.276658	2.855683	1.275714	337.734594	145.421952	31.203145	7.115372	169.789736	52.554798	63.072559	148.762205	17.474144	98.8712	1636.154144	59.642567	105.906613	153.246768	61.842831	26.276111	32.544411	57.84009	110.161914	67.889594	201.017845	84.143285	93.907301	78.380338
tRNA-iMet-CAT-1-2	136.292037	79.809615	146.234716	59.24404	84.468504	90.401369	46.986426	101.630819	21.872592	256.535208	43.301502	37.873477	101.665087	27.928372	88.731546	170.234646	55.450955	34.465592	61.497927	64.41376	92.56122	48.632899	86.785556	1.392599	15.895145	351.0464	322.897767	120.388968	37.820563	95.696629	40.835357	53.729348	160.966793	32.475961	123.646785	93.235031	120.258728	51.971484	125.197795	32.987764	32.845734	71.916474	34.253833	79.770699	72.216046	202.463969	108.464822	73.318191	105.62034
tRNA-iMet-CAT-1-3	138.375515	104.812958	165.927578	40.135301	133.684528	103.887625	40.237928	111.89881	31.164628	155.79059	106.559158	52.582037	207.58767	34.317383	60.110962	140.880365	64.910832	27.791505	73.157937	68.007807	87.829796	56.362166	61.041741	5.030962	27.495064	482.68394	696.92319	156.861417	5.462398	86.082776	60.768931	69.39616	49.944921	36.575006	52.107206	492.544407	73.159987	182.494661	119.891846	30.056885	35.124297	43.223806	52.529385	60.478495	57.276506	145.245526	161.041464	71.308832	144.74669
tRNA-iMet-CAT-1-4	145.998516	137.321076	187.42215	92.535388	136.57159	146.392087	69.529622	108.88318	38.737252	250.513191	50.127565	52.425613	202.550941	30.5864	71.184541	169.4723	101.524457	34.446878	91.388064	61.088641	71.229761	59.177892	63.907497	5.359872	15.096738	205.049799	62.730703	17.257622	27.351754	87.224306	75.960289	96.493384	113.840979	39.0714	47.811126	65.4309	55.155506	139.947371	133.892167	42.969122	64.550999	56.456831	63.043961	47.582814	45.745675	122.040862	158.373659	69.125484	166.484083
tRNA-iMet-CAT-1-5	138.627159	84.624897	122.415965	37.590818	75.460041	88.886055	49.860035	110.511873	21.400144	176.749854	48.375464	48.460024	108.81126	17.856279	54.522209	148.951259	61.746141	30.060478	65.560823	76.007896	47.885517	58.089396	68.78533	6.630416	0.769272	672.197046	761.426501	218.147343	17.095776	86.899176	74.064947	78.379397	154.918193	35.640557	102.02413	153.032403	52.318735	120.226845	118.910116	51.338848	36.208001	46.675562	51.760915	60.750072	55.018205	118.564439	99.62829	61.773525	147.693205
tRNA-iMet-CAT-1-6	78.805067	97.845915	165.393271	39.768116	99.731808	111.496051	46.080165	128.434405	26.071678	174.418533	48.933506	60.621956	147.077975	52.845261	58.185619	137.535611	55.236313	46.97207	144.983791	68.075737	61.345426	58.456913	61.637685	9.294362	10.858303	335.757758	144.226596	66.506715	14.893034	68.16244	116.948024	102.990499	106.695856	39.553482	82.700296	150.934313	72.767495	127.989946	113.14362	54.750768	39.815025	76.873813	67.797739	53.001369	68.855213	112.798206	222.562308	84.810606	173.767007
tRNA-iMet-CAT-1-7	185.511919	87.367934	203.632136	53.437515	85.516543	101.888729	59.52038	108.722067	37.134691	139.931933	33.317568	41.855609	113.205263	30.731976	45.552227	134.002112	73.040705	46.087387	57.907463	125.891735	84.516493	44.890712	53.852407	0.107143	18.943958	528.09664	120.626743	81.525794	17.00998	91.117651	40.452955	75.587264	29.325438	28.542698	137.109549	82.974958	78.47649	97.386221	128.155452	52.48919	49.042444	52.253965	34.805761	76.985489	79.417738	128.669476	81.970198	79.221597	104.487103
tRNA-iMet-CAT-1-8	113.515372	134.7421	128.279876	64.328375	113.860203	163.39627	71.198098	176.852762	16.072714	162.6663	110.882913	95.696326	251.20305	246.415782	56.356553	160.419394	91.253176	24.479216	108.457719	29.636068	42.738891	52.910077	96.970582	5.18317	9.116833	328.925218	280.618319	105.34687	19.579366	116.701444	92.449697	114.506149	195.560309	4.311288	246.9273	248.982022	82.71886	141.97611	203.416708	51.191194	34.212507	55.734458	81.076311	69.465254	66.59771	314.879442	165.856754	81.609854	196.766671
tRNA-iMet-CAT-2-1	65.511312	81.352235	66.217604	34.24801	87.153935	80.196489	43.153248	103.038736	13.520397	167.234632	92.30323	23.069926	108.736456	53.328956	61.468735	158.331575	101.368062	28.769789	351.466846	54.797624	113.598463	55.125617	47.644757	0.425444	31.910527	184.506666	35.202928	46.020942	9.178539	68.106061	51.203101	69.485973	35.380109	20.092568	70.973561	346.482897	34.371531	101.259189	93.505293	19.424655	52.022363	42.949307	48.942529	40.939009	43.42708	131.219146	371.34064	65.51299	123.196923
tRNA-iMet-CAT-3-1	0	14.973327	6.696857	57.812379	31.023545	8.92977	44.854861	0	29.641396	25.242267	11.985603	24.811214	36.490292	64.838048	27.715708	6.461824	15.901664	38.770925	27.125127	8.97487	0	17.999882	34.453506	19.791847	54.576912	52.066503	24.301573	0	39.955682	14.607962	1.700257	33.785334	0	16.017576	27.990669	3.601774	5.83056	24.83476	17.571405	14.421813	58.132134	51.86938	25.560326	0	23.502235	0	22.681627	48.506785	50.928681
tRNA-Leu-AAG-1-1	0	0	0	0	0	0	0	0	0	0	0	0	0	0	0	0	0	0	0	0	0	0	0	0	0	0	0	0	0	0	0	0	0	0	0	0	0	0	0	0	0	0	0	0	0	0	0	0	0
tRNA-Leu-AAG-1-2	0	0	0	0	0	0	0	0	0	0	0	0	0	0	0	0	0	0	0	0	0	0	0	0	0	0	0	0	0	0	0	0	0	0	0	0	0	0	0	0	0	0	0	0	0	0	0	0	0
tRNA-Leu-AAG-1-3	48.642246	68.0713	63.484048	32.593425	34.196054	37.663646	72.32456	34.831183	24.381312	69.083604	36.454368	54.437394	97.137376	59.035926	34.030276	69.630653	30.300561	30.57663	35.574401	23.473666	36.499714	53.601385	66.873717	29.222386	16.100389	172.868735	134.560908	136.023343	36.206874	105.40562	68.932611	67.755451	13.544663	8.011315	130.63719	193.50866	28.885491	133.190376	53.035227	31.765636	31.17264	51.459688	24.091915	0.893968	20.777546	63.784393	75.020643	30.706451	74.761943
tRNA-Leu-AAG-2-1	84.971542	134.676187	135.865342	39.436593	78.736924	130.900756	44.949466	126.871333	14.604419	316.859386	44.917893	57.715758	99.82738	80.237921	51.187312	156.85112	87.964714	36.893353	145.532301	55.209873	28.764043	50.351004	95.901375	8.284449	14.685404	890.861744	1465.260129	558.232677	11.935404	121.519113	75.845684	97.493484	158.725023	7.168403	139.351646	163.385905	109.429329	99.099318	215.698461	49.466641	35.649573	39.154837	41.570313	64.076657	61.946784	244.89807	174.343308	82.69698	140.809738
tRNA-Leu-AAG-2-2	87.165787	78.95885	266.681847	56.827734	49.354332	120.226209	31.432198	90.41708	14.495354	158.056014	34.88085	62.322604	227.112069	51.602448	42.272531	129.242456	40.55528	17.481041	85.235129	35.013446	37.116888	54.701131	101.214639	2.110309	16.070424	760.17939	1027.388192	250.34846	11.649921	90.412576	78.975689	67.758943	93.223075	19.110889	40.63751	120.639609	45.506655	715.327404	179.296243	68.674574	32.763764	39.070728	49.729288	69.388806	72.219659	151.473571	136.07476	50.239128	162.157644
tRNA-Leu-AAG-2-3	183.079045	95.65084	70.420772	68.24959	55.227969	90.283138	58.291618	76.80951	23.121429	187.682927	92.47865	78.059427	106.107694	167.774073	59.219831	218.387196	61.56688	52.115587	50.215544	58.00551	32.875324	58.262039	103.955168	17.077794	0	498.029496	1073.370786	244.899836	19.089994	178.157106	60.534996	63.050077	157.511792	42.285315	76.40623	205.727947	66.51276	199.543567	175.587875	42.456688	46.310327	37.078861	57.449886	72.312066	83.285574	298.450166	191.25731	61.510421	131.553965
tRNA-Leu-AAG-2-4	232.573275	84.796445	144.183746	33.542322	54.104458	164.609135	43.768939	302.168457	14.005618	485.178112	80.243952	79.514625	213.042012	805.435952	54.818866	294.648566	76.52707	28.720593	86.172858	83.013562	125.228765	49.897355	105.598985	4.082061	15.124684	338.411781	241.713661	49.487326	20.923026	292.896333	58.200321	74.58536	410.204112	26.489255	91.952581	155.413213	40.855215	55.063558	328.116155	141.247129	40.660225	37.628321	57.817064	139.995371	161.924524	639.761872	168.834716	185.702561	148.482566
tRNA-Leu-AAG-3-1	94.712798	94.42961	181.739259	59.591784	150.074817	156.076971	16.250099	60.362227	13.455741	67.327078	132.930625	64.335128	145.599355	198.343693	93.9788	114.273336	61.867646	19.120381	62.769871	16.999048	63.011086	32.7859	64.927368	24.231034	54.147232	193.57495	265.260827	57.920059	57.145093	81.161833	42.996429	62.49043	18.237096	40.192418	42.243145	553.283496	82.070728	545.447455	189.910214	23.882776	27.341597	42.170992	39.110602	28.327948	64.222897	114.676182	62.500196	52.158056	121.518796
tRNA-Leu-AAG-4-1	39.838185	40.325707	31.366535	18.914073	22.729193	33.565515	27.740956	10.907756	14.355935	30.563588	37.431468	16.289173	39.25133	17.758359	26.180086	20.072016	18.197245	26.954909	14.747987	39.132985	30.562094	23.831777	29.255357	24.292994	25.182697	24.102575	7.199605	19.257901	24.251518	32.002797	43.015564	20.012714	18.188876	25.357511	9.737825	23.875202	26.94694	23.212716	32.694796	11.727086	25.354696	33.2014	33.807843	28.318425	12.743965	22.305798	26.664964	26.893539	31.786082
tRNA-Leu-AAG-5-1	52.72235	8.99832	50.189215	8.302764	44.400049	37.213338	15.210421	12.963072	21.161919	24.620689	40.051382	50.628586	29.385005	22.471284	36.506609	41.989887	35.955051	1.897319	27.637117	21.098609	0	19.599924	39.638652	47.322572	43.216271	12.344072	12.00361	30.518259	34.476674	21.694611	16.710056	20.068061	2.728928	61.662069	34.283336	80.768268	40.474829	0	14.008797	13.838812	47.952417	13.645899	28.171404	33.617226	29.928344	18.583912	35.270269	26.560507	43.95079
tRNA-Leu-AAG-6-1	28.039413	40.651908	46.957785	40.750782	12.726225	15.159277	40.951942	66.80564	25.145267	26.143784	21.662738	34.427419	19.537462	25.220446	22.055621	85.625618	29.063902	21.273101	16.785022	23.861977	37.098886	21.502263	20.247748	20.732761	37.668572	9.40519	0	41.625607	9.222466	55.902283	23.255437	34.650284	38.442731	29.849794	32.421597	42.233651	47.416515	22.890981	47.481442	4.47659	28.897642	28.592141	15.810652	21.632136	33.124036	77.231692	34.303363	29.077476	42.784248
tRNA-Leu-AAG-7-1	65.455309	35.745806	66.616877	26.346281	38.847652	54.523338	55.903977	105.394411	9.624617	70.426516	42.05388	28.689316	28.507607	54.439572	36.730208	68.760062	46.911685	5.154596	44.225789	8.265403	49.758118	29.446506	99.997968	6.807859	29.2135	87.252398	101.304598	91.519923	57.588915	21.476237	51.212358	43.596048	70.372491	13.87899	9.93652	52.372326	72.161101	30.65547	64.225928	21.471902	31.328225	47.688118	27.95739	31.914493	53.726612	82.548509	34.397648	28.299418	42.382109
tRNA-Leu-CAA-1-1	99.973284	80.949209	810.737076	3372.594408	800.251722	1136.464945	47.212594	126.248277	19.832339	335.368226	63.40307	47.549445	288.206267	78.984571	48.96557	173.684994	108.715764	31.599475	87.731299	34.521884	66.957244	52.75921	129.903	5.059084	32.378254	547.179279	523.925548	179.763113	8.454003	134.755945	53.35573	43.345705	234.892866	55.967455	47.558791	125.403737	127.1929	47.25191	377.326636	78.09467	36.537098	47.644036	42.185036	107.06246	87.698153	180.483463	178.857976	88.293437	144.021081
tRNA-Leu-CAA-1-2	113.594104	127.399139	129.443414	61.507473	94.67679	117.030157	56.182602	83.576403	24.514078	173.626643	78.533986	59.86531	108.492835	34.3663	73.559133	230.170839	57.898572	18.88362	99.957873	39.981764	40.164388	42.828237	92.00408	10.665881	9.061722	410.000078	696.985164	174.470098	8.83211	122.022435	67.506288	92.01623	75.955541	28.635111	69.57028	411.947954	50.65322	163.133398	147.083808	23.33104	46.560244	41.114307	37.301219	91.701813	78.332474	242.646725	174.589365	79.911392	126.188939
tRNA-Leu-CAA-2-1	66.307008	96.392402	141.95548	69.32893	188.776716	133.12715	36.86911	64.844936	18.828367	267.978113	55.647859	59.310959	105.593441	31.508487	81.440581	140.668327	167.441352	20.573746	67.784697	43.896045	109.178011	34.435605	47.422142	13.142915	30.786825	821.288643	762.742078	183.052531	23.253916	81.886512	50.496827	68.188502	258.906149	23.207953	14.809075	76.742643	89.512325	540.413431	141.853943	71.362787	48.661471	48.991946	39.992489	53.148497	54.575219	80.955891	161.839821	37.234427	124.178559
tRNA-Leu-CAA-3-1	90.206087	139.991459	146.389124	64.946469	150.354501	122.105684	28.464841	111.582701	26.543769	140.226649	156.680259	39.005454	108.242228	77.820623	67.783343	182.693157	80.580665	43.941162	80.354982	68.972454	29.76391	64.190136	82.287983	14.919903	5.232302	521.908582	329.749784	55.479967	18.16813	77.676035	152.080921	134.25587	201.691566	32.866441	68.604161	180.005881	89.169949	527.194304	113.865948	85.690854	36.450788	132.546278	48.20302	122.021625	81.961232	197.548463	149.973776	73.334718	122.234907
tRNA-Leu-CAA-4-1	169.62925	99.341265	665.771089	75.402615	104.169259	167.799813	37.011873	136.013009	10.631579	242.505992	53.280333	46.084441	394.667923	160.410802	110.274408	316.653762	79.606956	10.693613	79.28646	35.347987	67.545898	49.950941	135.672301	17.121261	10.687317	408.685388	940.818667	350.703079	9.404334	204.762455	58.210712	60.007219	234.177788	7.889119	20.556021	188.885835	56.515416	581.618661	419.007335	59.917953	35.728857	35.764242	33.508908	84.666143	103.556727	372.270597	119.110475	56.358156	166.01163
tRNA-Leu-CAA-5-1	58.90528	17.62468	44.087764	12.812305	37.900455	55.668765	45.743661	33.466815	23.237339	35.42553	3.974321	73.673422	31.928494	35.201862	57.303839	37.612066	42.846188	42.120002	28.80434	19.319383	34.142245	21.996681	29.449828	4.175708	43.081467	23.18439	0	18.246092	8.081458	23.299144	0.882419	27.582055	78.787637	15.419087	95.003188	32.879453	47.06543	32.692034	59.213918	14.5924	22.766507	31.165321	38.04215	36.652052	54.150144	33.738705	20.85805	28.620149	16.516264
tRNA-Leu-CAA-6-1	43.854219	68.932532	104.957171	45.634358	43.281771	108.427624	56.119876	18.107964	18.697158	76.095167	41.340917	11.192999	79.280225	25.227172	42.484213	55.54619	31.860019	34.057745	73.946721	44.989185	44.027244	40.399555	16.965691	0	3.440815	960.545404	999.579318	163.826679	6.915962	46.145195	56.07912	97.35124	83.0858100000001	38.765713	8.357165	981.601673	76.542513	69.431379	42.808393	60.608176	64.772217	94.353219	17.798947	51.573179	32.760789	65.848449	91.758061	66.608954	193.521819
tRNA-Leu-CAG-1-3	0	0	0	0	0	0	0	0	0	0	0	0	0	0	0	0	0	0	0	0	0	1.765518	0	0	0	0	0	0	0	0	0	0	0	0	0	0	0	0	0	0	0	0	0	0	0	0	0	0	0
tRNA-Leu-CAG-1-6	86.575652	78.840756	101.693092	29.725061	68.817274	72.547402	27.39556	34.886606	28.439343	113.108154	26.972459	45.266981	60.246875	52.383029	26.577145	79.48996	58.749134	29.205746	57.817301	109.094723	46.621995	49.145427	41.409866	4.061317	7.229601	472.103036	332.35706	47.877622	9.987592	64.937773	43.132129	49.223535	111.461749	45.392317	53.803507	115.45743	57.403806	99.478459	55.291316	0	38.351862	39.524838	34.232789	41.04879	38.196044	96.093444	63.769271	109.821142	76.928658
tRNA-Leu-CAG-1-7	54.180533	66.82715	96.434351	75.931707	62.812662	80.376994	19.497699	67.076674	12.053263	313.208746	46.799563	48.475302	161.676039	65.853252	55.885724	179.093123	64.687368	12.976353	56.223861	57.416852	75.729013	38.229151	69.330287	0	31.717181	230.569638	265.476224	100.734951	5.335053	127.514202	37.279134	31.252656	237.15509	26.916752	90.674278	111.350647	47.217044	45.784319	139.024265	48.474773	36.260964	44.480216	52.230817	79.060925	61.302666	135.754568	181.904128	45.469525	75.166752
tRNA-Leu-CAG-2-1	84.662021	89.761178	149.160442	42.168279	83.113458	131.632357	52.506428	79.630845	16.921637	183.338002	58.877556	59.028582	186.406099	90.728475	92.823197	154.746322	64.280224	26.884026	64.112097	31.147411	109.730799	57.587781	62.419937	4.610597	19.05157	290.578483	484.191125	133.575278	5.343879	116.999475	32.294104	55.857832	142.756965	31.133115	71.018565	306.238777	67.182943	80.976964	115.103933	15.822052	43.297891	39.728432	51.273801	60.621705	52.442577	148.919063	140.459926	73.7121	151.463886
tRNA-Leu-CAG-2-2	104.227199	69.019768	156.853869	57.407158	87.383091	139.477741	40.295652	86.778258	22.466843	389.051141	72.922689	46.172778	158.916333	323.479102	66.346574	155.50334	87.626997	17.06159	112.373746	35.050636	47.703285	40.674063	59.906692	13.367375	0	326.155908	117.273077	42.34357	10.361807	273.101802	52.424509	60.042741	291.274447	14.887436	31.216562	163.42111	51.013013	58.826096	174.773268	107.701725	31.918943	39.739788	41.173561	45.507906	82.599956	191.542573	189.49957	74.092593	128.407693
tRNA-Leu-CAG-chr9-7	23.551494	15.573376	27.758654	3.912168	21.18022	14.62422	25.559443	20.542212	8.418073	28.096097	11.723	6.674655	10.139695	35.687631	18.820159	8.609867	31.525547	12.528864	35.577968	9.455869	9.974864	33.579395	33.84383	41.632699	8.490889	0	0	54.322589	14.801804	12.575574	25.177165	23.625387	12.539943	10.593142	29.17994	23.086987	35.046145	29.035285	17.687949	29.476657	0	36.19843	12.960815	23.241804	69.208522	10.130684	8.554949	19.509409	47.454162
tRNA-Leu-CTA-chr5-1	24.648387	7.910703	42.699969	55.988219	15.054677	7.025178	16.23386	13.424024	20.948778	30.908989	28.164452	33.849849	0	30.12719	6.06606	52.718236	11.907112	14.208139	31.570092	46.21509	25.852379	20.690298	6.823758	5.378439	5.638344	39.031563	12.154008	12.002436	44.423311	12.65835	17.680514	8.312306	40.119828	4.908612	66.788378	79.462657	38.406241	0	46.9684	39.834432	10.376166	23.954048	46.104561	0	18.634541	0	14.477616	4.490285	8.25288
tRNA-Leu-TAA-1-1	75.994385	98.570194	216.720079	24.544992	49.739358	120.532052	40.799767	135.470344	18.548064	276.250503	29.547528	65.654468	212.159705	416.527933	48.365501	198.667612	50.57193	33.838594	77.970878	88.271326	49.525103	67.719531	111.01619	17.730964	0.522006	696.39058	1447.57723	495.943042	15.163978	195.104795	45.735528	78.957391	224.580923	16.748192	75.335943	368.894255	38.4496	67.027571	173.958667	134.643412	47.447903	33.147702	58.920026	60.300152	92.460922	222.491757	122.509669	88.51914	128.569795
tRNA-Leu-TAA-2-1	144.118904	74.606375	113.16263	61.948378	103.869998	110.210071	44.423698	65.265807	14.148369	99.509116	83.175352	54.831731	76.227335	26.252973	62.027057	145.24718	68.019715	22.774188	82.427273	21.996843	64.981853	40.385742	52.775587	10.049747	23.708026	181.111428	154.539014	103.699767	22.685682	88.330497	48.009263	60.275122	43.440997	30.319844	62.278538	80.553299	54.145405	132.693158	131.683864	36.583791	77.692233	60.4719	50.675226	73.811013	59.707237	127.470747	139.247285	65.703105	185.953441
tRNA-Leu-TAA-3-1	64.525246	102.668307	83.138836	30.18007	47.529989	105.904543	76.826415	40.581067	21.154055	226.984882	84.221922	56.213696	65.752138	32.485247	50.805262	65.029505	60.616945	22.525785	71.568203	56.172807	65.184939	43.813114	40.371066	4.301918	0.546072	340.279511	93.657365	68.335656	6.929265	44.419549	38.283137	55.256117	46.600286	59.365369	61.919532	33.784801	69.174212	76.202538	30.73331	20.295639	45.447361	32.739261	39.067636	27.612404	22.64648	36.982528	135.026509	57.779342	175.246334
tRNA-Leu-TAA-4-1	120.209009	108.252737	146.369234	63.038022	97.537291	116.58528	60.932144	33.411678	33.037051	124.807638	60.585266	80.514104	146.916021	60.042551	65.34541	93.895276	94.910305	54.206495	105.469142	89.200658	43.736491	52.319845	42.513369	4.750321	3.587494	167.171427	157.334362	22.485971	8.834458	45.429653	49.955342	62.878972	110.680413	49.970497	87.028007	161.647847	79.682925	333.049845	76.65797	27.223047	41.933041	53.027172	47.764399	52.43573	47.408109	93.323848	191.049653	75.220039	143.253186
tRNA-Leu-TAA-5-1	22.313219	36.128972	46.83088	25.727151	18.218253	24.952691	24.721506	4.662769	30.21116	33.728746	29.899339	38.039753	16.396651	39.620176	10.993553	19.690157	27.181031	46.003816	37.918926	25.445326	18.584523	38.135196	11.816728	17.429008	5.57994	0	0	0	45.557698	13.455637	15.397925	19.606043	9.178605	34.935319	33.096133	25.149706	22.630633	8.753831	0.640524	26.978982	36.769862	21.088425	56.830072	27.983245	25.213286	6.855706	33.129547	39.875056	47.858932
tRNA-Leu-TAA-chr11-11	28.704525	26.130489	23.205664	65.0976	52.611624	40.301954	25.51554	35.713034	23.920443	21.631018	10.544046	33.154464	14.934044	44.138948	15.944755	30.264239	33.218022	32.58547	31.208444	0	26.662342	39.183076	37.533982	29.765797	17.505146	0	8.129599	24.458604	28.534601	23.818202	36.822945	16.065897	29.918079	20.66784	47.030906	50.521538	67.708034	11.197385	13.707441	53.635873	27.28013	32.001446	11.123429	36.232256	40.493901	30.481438	48.078745	43.373975	6.265276
tRNA-Leu-TAG-1-1	118.819708	163.891751	102.970766	61.896881	107.057051	104.223329	50.949455	103.591772	28.349453	188.763679	163.839073	49.146596	143.092682	69.396112	49.834202	142.221087	39.024566	38.027819	74.871554	63.061449	67.138184	66.21589	53.089297	9.100591	21.961227	642.960171	328.771845	62.082973	1.952405	107.253565	67.615867	95.203076	148.072327	31.696584	33.203643	218.060604	86.921091	191.988297	151.78619	54.500011	39.482067	50.357054	50.36222	67.857706	76.968701	121.780534	158.248948	69.825843	171.323597
tRNA-Leu-TAG-2-1	242.577367	86.546336	169.32102	73.456363	61.602446	90.545324	29.199318	76.009603	41.686415	176.326815	64.204588	57.294302	188.162915	42.738511	74.860094	138.366443	78.504372	46.725335	96.075841	87.877963	49.445329	61.618506	72.279722	3.726974	0	684.381396	509.7409	93.262253	22.878392	86.931714	50.044155	105.874226	88.504192	25.90933	69.883731	79.483979	64.192729	853.925077	74.920365	76.686925	39.733663	79.45068	57.29895	74.286813	52.196093	113.645179	173.356288	75.3757	99.471521
tRNA-Leu-TAG-3-1	105.297881	78.363272	136.601917	32.526513	72.674808	74.178091	33.452295	83.828122	23.785357	272.187637	60.186136	103.803583	101.783807	86.115608	27.379642	139.45322	39.629014	21.600764	41.585644	23.289567	47.910451	34.275544	62.284727	3.543612	40.28814	324.871436	629.792986	164.707637	8.050445	100.59045	43.524788	79.198476	120.483402	31.601104	47.265669	162.320071	49.963098	55.009901	121.006416	35.42543	28.962447	34.758303	46.611481	74.621275	57.974138	141.231451	82.175354	78.025382	67.382377
tRNA-Leu-TAG-4-1	22.207887	25.042403	23.255683	26.859616	33.52849	22.206668	29.337311	29.880595	19.415444	38.49651	8.058006	36.595292	28.355277	4.531094	26.407821	13.742094	16.526396	27.956841	35.110194	36.304125	13.067352	31.963739	11.147834	40.976543	5.122309	97.919772	37.247533	32.889738	25.416361	16.987675	13.896181	19.328593	71.008893	8.267136	40.863559	79.847228	23.328005	32.311864	10.646525	36.086507	0	9.70269	24.547175	16.81362	36.046522	41.568568	16.207004	27.055305	63.052507
tRNA-Lys-CTT-1-1	106.324254	116.684825	60.308314	54.837355	92.487996	93.259958	18.615367	87.440743	29.189459	221.891176	161.696239	47.578167	151.849843	14.110877	41.25404	196.596662	53.953566	28.901977	50.318839	75.471702	48.427793	39.572744	54.962598	3.375508	32.428896	185.534296	70.581653	44.948676	15.773725	91.135086	54.960872	55.100527	103.218497	31.818523	16.345914	234.571458	39.09191	76.787167	126.412736	24.15946	20.421154	21.965113	51.759724	87.888435	57.826294	97.908015	61.004358	68.776562	63.583243
tRNA-Lys-CTT-1-2	129.208093	74.907298	111.357062	43.647849	71.758484	50.784454	28.485922	73.398785	30.238677	215.415115	30.468744	60.934135	100.242783	98.219537	73.798198	178.097403	66.711336	24.711287	46.696883	70.968924	52.242086	44.019303	52.40469	11.95956	33.425171	140.454696	102.465855	41.199647	6.378595	97.830611	31.268666	40.905315	118.927005	27.407358	84.573065	48.039541	81.321864	66.926328	97.915641	22.294083	18.743564	43.952686	61.93839	72.849557	64.719917	92.289742	100.957339	62.331292	99.50805
tRNA-Lys-CTT-10-1	52.294845	47.989888	18.851812	24.605336	23.921513	25.209609	30.893813	10.57968	17.425782	28.474431	44.826108	18.971668	51.101715	30.73065	19.68841	33.672788	12.273718	41.985497	23.944098	16.756619	9.478149	34.614448	23.940165	56.098154	20.259327	8.989297	8.380021	7.559706	106.724595	22.213302	38.748554	38.04431	95.233543	21.529	0	53.773139	48.751445	34.539369	59.361383	10.001165	38.909255	43.756907	26.272145	30.954264	10.759536	36.683246	7.736255	18.950908	3.678579
tRNA-Lys-CTT-11-1	23.847849	29.119693	50.063878	51.764263	35.552252	37.812683	36.139241	21.292699	23.736457	53.604076	28.230444	15.13798	56.447832	22.002408	21.069516	22.36982	34.724912	30.947746	37.524459	50.506622	37.604241	17.518296	35.722369	49.695729	32.301374	18.184431	18.996862	20.049228	193.368478	50.113402	73.477177	74.665154	36.571816	9.712795	50.028497	73.400234	49.240557	8.596587	55.124154	8.90647	19.621616	31.150802	19.146251	37.509804	49.872845	27.953579	21.768408	46.119181	4.10838
tRNA-Lys-CTT-12-1	26.139057	18.333807	74.16663	2.391678	22.160888	49.198391	36.275664	35.428032	23.926084	4.216773	33.658514	14.900362	19.846006	27.024986	22.478375	13.54725	10.308615	12.298343	22.570443	0	14.171658	26.776602	30.885301	34.590347	5.604696	28.428097	10.62214	32.088551	12.297089	20.201582	27.286343	33.75486	93.759751	1.641897	10.414939	28.042922	46.351836	16.758413	41.190475	67.11407	34.560064	36.147021	51.587965	24.69777	38.846452	22.356338	22.065689	25.943256	36.012049
tRNA-Lys-CTT-13-1	31.851246	27.401431	28.032529	15.671044	15.173215	26.670098	32.979651	7.871054	24.459487	34.803316	16.7569	18.852627	26.626974	1.610504	8.101592	8.550835	18.310939	29.789962	30.472866	54.335071	7.695478	29.288379	24.217753	25.892606	19.253417	24.240565	6.527888	9.80385	27.479697	21.752524	12.244668	39.985929	39.74966	45.179187	28.467642	26.684071	27.195633	47.798828	28.129787	41.767102	30.354183	21.572386	25.154314	13.33545	14.021127	15.096176	42.87276	29.327043	27.147486
tRNA-Lys-CTT-14-1	47.426734	39.691578	18.365046	30.326329	30.208147	14.228784	57.338369	103.321259	31.512716	39.386956	84.024602	52.416184	54.857545	11.266504	28.294603	41.864124	61.272974	24.327689	29.595146	12.699797	37.77877	32.277469	60.614891	78.007658	24.123927	49.75949	18.516085	46.228318	49.035005	19.767903	28.377314	48.164868	28.391616	63.607503	12.278939	80.88136	38.589537	0	26.72948	21.360473	7.13447	31.259444	28.358702	17.180031	63.709435	24.219643	43.699795	26.98525	40.14454
tRNA-Lys-CTT-15-1	0	18.691193	16.10828	19.343868	0	7.714387	17.29259	10.257306	27.163036	15.912343	0	24.94425	7.233658	0	7.212228	15.110098	0.35604	17.403018	28.902665	12.0108	0	17.825597	21.120393	5.886459	7.099518	0	0	4.025298	44.089955	5.497494	17.240267	21.808675	42.988155	0	6.35624	47.838553	26.607312	8.267339	35.740101	19.91625	22.421226	19.649611	6.68808	13.249533	23.650156	9.895656	14.477605	16.381171	26.237281
tRNA-Lys-CTT-16-1	33.07921	22.821983	27.326758	13.630644	2.110181	15.719183	42.435496	19.489246	23.456486	27.568364	12.275867	14.876878	33.631783	11.269532	60.746325	32.218918	4.543163	25.373894	10.929803	11.072317	25.903271	22.573231	25.672856	25.139442	2.04777	0	0	19.639865	18.652194	32.231311	33.03062	22.224082	51.779863	36.139475	47.43663	40.460468	51.002089	20.761645	34.641122	26.604899	26.768289	14.887912	19.200037	31.968022	51.15204	23.558756	18.411085	21.946147	21.859813
tRNA-Lys-CTT-2-1	241.306316	121.834409	228.557443	86.679353	269.325379	187.465117	34.5711	138.757344	28.31849	359.902152	125.49915	40.550059	150.993665	72.152753	49.617422	516.969481	70.477902	32.131876	61.399362	12.315176	57.525956	41.068121	87.525945	9.022021	8.93535	1262.632866	1793.529297	345.63259	20.241351	180.609529	67.262855	106.21967	236.118947	43.232148	15.418024	103.579868	102.830501	189.480558	278.513817	68.297339	36.431781	75.798413	48.510861	86.996239	128.285808	256.379771	122.908205	52.325578	126.959872
tRNA-Lys-CTT-2-2	318.298884	111.028718	151.939506	64.901377	91.855358	140.971686	56.433977	103.980228	27.134572	198.257453	79.301423	107.398079	146.223587	58.094911	53.60613	206.137827	49.807174	29.960797	38.899441	44.411446	64.922539	49.93149	66.506118	13.007575	31.990352	630.957616	619.019844	139.632572	19.59821	88.949979	58.669754	69.832632	93.741061	51.806419	63.963213	117.192604	59.941437	96.777975	175.229205	25.511998	47.819381	49.204802	52.94993	90.239666	50.766507	134.234152	156.319016	52.349653	152.905082
tRNA-Lys-CTT-2-3	81.777509	146.821389	153.457676	54.646511	88.053526	132.559773	90.3056	197.213904	29.830003	219.859938	112.916804	74.06233	140.481379	50.581377	58.704964	181.720939	77.893559	50.723174	88.729177	75.480462	61.902346	57.697479	93.284505	14.756306	0.263748	499.833528	340.453559	189.840331	8.998671	136.151664	97.880312	97.912043	122.791004	22.033808	76.185424	276.290192	114.567754	79.021441	163.170304	52.643072	32.829197	39.429971	31.442457	67.33709	70.43575	258.236013	160.440611	90.34152	165.862816
tRNA-Lys-CTT-2-4	239.289149	164.868258	122.951072	43.221406	141.708742	129.239813	62.578864	82.689521	30.625892	189.430794	51.754281	49.120816	125.566352	34.851869	35.455248	142.465696	84.47831	26.783429	85.99053	63.394764	40.865852	62.913698	63.528671	4.796092	5.843469	377.572194	91.60577	44.978165	10.823687	91.540943	98.801447	98.299468	75.221993	30.185714	57.891166	68.68637	40.219028	2062.86901	97.884634	56.032892	42.032212	51.317375	31.831133	68.78274	63.80283	108.193614	207.041519	41.666796	185.687477
tRNA-Lys-CTT-2-5	109.903955	144.585327	178.898854	32.435472	46.628682	131.289377	36.231493	160.399799	21.184168	102.970735	59.760991	68.807008	176.935284	96.844949	42.571713	193.680926	76.064877	30.429643	48.305525	34.849571	34.387366	51.227912	129.071085	34.521752	10.27527	340.019076	1487.52975	514.379917	10.481741	141.55749	50.221608	119.267216	60.15419	9.167734	25.552801	332.773644	40.447834	88.52463	250.682298	45.177829	38.54026	37.274257	40.965069	63.571905	69.681754	309.860249	81.547964	47.476068	138.109278
tRNA-Lys-CTT-3-1	178.106875	129.163311	198.527827	32.977459	81.20089	116.671997	71.282746	64.255971	15.123603	272.227485	37.019545	60.597008	188.341525	85.951215	53.366321	108.907675	53.61062	32.601534	95.995481	33.95321	74.662287	63.784174	70.92916	29.348422	5.215054	613.283869	889.570648	216.714604	6.097862	80.976342	102.520818	81.899294	277.293666	34.055979	103.371653	284.62059	65.844352	1374.47473	103.716752	109.700431	34.844889	40.761156	38.120227	46.017994	51.88781	171.462242	160.722647	73.284905	159.378719
tRNA-Lys-CTT-4-1	115.020828	85.64787	193.670996	698.999628	121.418824	466.595577	45.85262	51.245616	25.919291	106.83164	101.314197	58.722669	218.009166	90.859409	45.404008	101.964492	54.978246	16.323452	75.398107	54.738531	32.332051	64.818622	102.823824	38.431399	6.71547	580.749893	774.903639	277.033053	19.962813	71.270259	62.145119	71.83037	68.206805	16.18814	116.129634	157.620932	58.584637	72.012289	179.546094	49.926683	35.829981	46.959814	37.975761	23.506527	37.893222	78.765153	67.503135	30.673931	84.055071
tRNA-Lys-CTT-5-1	69.885374	88.910996	56.701203	31.710176	59.037976	81.267987	52.321961	68.19214	8.952861	90.192794	30.300916	86.545315	74.324994	20.661517	38.847928	138.690655	56.334019	20.15935	45.736232	42.452525	22.938643	49.061897	85.275903	26.833902	27.605718	197.689943	668.019489	189.064245	16.762339	68.613903	51.377975	49.028708	98.86352	11.083512	83.570584	81.780784	84.088632	206.28591	89.793208	10.339066	14.767744	45.367545	38.262813	42.217472	49.927457	82.491307	111.701728	42.948823	96.177795
tRNA-Lys-CTT-6-1	15.405768	73.313448	30.910053	53.786404	47.969507	35.391748	53.1051	3.484574	22.765961	17.4578	38.217494	19.556292	16.35927	0.734772	19.041886	11.897234	17.276502	12.464356	57.174085	23.61319	50.370877	25.823937	14.934448	13.989254	36.862462	0	33.489229	41.480045	68.063112	27.028893	27.898165	40.247729	28.65942	34.274352	4.382539	1.756442	32.143765	12.132563	50.832672	0	63.00767	22.563775	39.305496	13.40952	1.431751	21.298652	59.18872	44.208219	30.360551
tRNA-Lys-CTT-7-1	25.105987	56.450381	23.65396	43.72909	23.149238	69.22215	25.005821	36.394635	58.161101	47.535882	24.346309	18.345671	23.763386	32.352485	24.9681	34.046085	14.4141	59.592683	44.972477	16.954726	37.221165	21.947307	31.081575	22.709897	22.342319	12.977681	15.055254	6.774282	46.223231	20.953022	30.422448	9.882019	43.330992	9.838253	35.491245	20.836185	34.970041	51.415747	21.353909	0	56.581783	47.14083	29.199049	37.563864	5.651664	13.45192	31.260894	34.278368	33.680863
tRNA-Lys-CTT-8-1	44.893122	50.492305	22.034304	82.13185	49.707602	63.687232	57.435358	32.714581	10.928488	32.60084	67.335801	31.721977	20.277443	46.494022	13.829851	31.274351	18.101658	17.427973	49.946281	14.755357	68.412862	42.587257	56.904159	34.375535	81.678075	26.919865	23.524478	57.430656	18.36338	62.422434	85.971397	87.729635	22.864791	11.953101	10.900056	52.74491	58.569625	71.301459	73.327188	23.356272	59.489894	34.573745	42.683399	46.813805	54.755632	51.093285	26.160401	32.357558	58.460029
tRNA-Lys-CTT-9-1	30.375912	14.083377	16.930329	5.981437	15.016751	11.761899	6.578807	19.043424	24.040701	20.24753	60.627948	27.903576	16.421884	53.783572	12.35751	35.981543	20.054904	23.127618	13.347634	22.088315	8.389575	6.218391	0.603534	28.775484	29.180681	0	0	0	46.377788	0	24.153475	16.656783	0	22.392223	21.409388	27.336022	18.643665	12.197166	24.347664	0	16.172284	15.677585	26.255201	29.77395	26.271434	12.627268	55.833287	29.376003	0
tRNA-Lys-CTT-chr15-5	25.403824	94.916811	62.162172	68.521737	27.403101	78.377411	25.962309	0.14357	74.445475	72.349503	16.994448	17.174465	34.822517	0	38.393114	20.036377	24.230211	61.665179	75.854606	42.902562	28.732544	40.266527	18.399449	0	7.176557	17.456677	7.535392	6.474893	153.215073	5.77307	38.043454	45.217324	26.419494	31.765289	11.035094	29.418765	68.05337	14.158067	13.289761	34.949499	73.078385	90.630523	41.659623	26.771034	14.748501	32.198088	10.047281	45.734134	107.955003
tRNA-Lys-CTT-chr16-1	42.941704	35.081614	35.698659	38.762667	38.316401	31.208469	35.692535	31.133523	10.240087	36.3277	10.357294	22.760926	14.400794	29.869544	37.846686	49.947939	32.626779	54.302554	50.623973	7.534878	28.315073	22.467241	53.830611	5.623181	43.905871	36.295522	29.751638	21.690928	60.76944	41.232909	36.872492	43.724138	26.652421	21.398122	74.499014	32.337309	60.324077	22.324519	43.148016	17.607054	43.761866	28.928183	24.644964	50.342243	48.35642	33.547889	39.750864	44.84937	63.574914
tRNA-Lys-CTT-chr7-30	16.561004	42.127532	21.477711	54.597051	33.702745	29.371676	38.933853	5.879566	22.239237	28.507801	48.688759	32.063291	13.870261	12.526343	57.417962	1.344812	25.629814	38.919138	34.976616	42.957364	25.600929	36.718081	25.283122	0	23.921707	0	0.199528	6.394717	63.048728	6.539608	25.615076	35.496873	36.776887	23.696298	17.831415	40.242828	28.288873	15.267483	15.692355	18.155787	19.041951	98.306409	21.996926	26.247161	6.645665	33.588864	73.33162	31.334251	11.928564
tRNA-Lys-TTT-1-1	32.062443	65.926869	60.314032	30.371827	30.032934	48.325983	45.544484	42.220912	20.468604	44.676911	90.331455	54.552733	37.295734	0	19.745496	67.821018	76.328386	13.084996	12.45265	26.607635	38.695682	26.582106	37.155352	12.480548	22.611093	61.2398	46.074574	12.565239	28.335903	42.307496	6.052504	4.930598	27.420642	37.330114	48.55654	10.494085	27.969525	19.339136	60.436729	11.087589	13.125348	31.211623	15.24118	1.452698	45.716098	30.318108	68.055865	27.183689	13.170221
tRNA-Lys-TTT-10-1	17.645354	37.512508	11.565184	51.875534	23.451708	44.751766	24.747681	27.129701	23.92286	18.188897	164.229448	7.957997	29.862728	52.104631	11.677197	7.420798	29.550852	22.695498	30.43775	12.760255	25.161309	11.192822	22.835515	76.531185	14.266859	10.901775	0	30.270889	17.95418	19.382251	44.845261	57.424717	23.591347	23.165595	0	28.659708	20.425487	61.848466	10.391037	8.272492	20.992322	38.027877	0	7.555289	7.323752	25.413435	25.03775	22.644137	53.645263
tRNA-Lys-TTT-11-1	2.09141	42.684013	35.404819	10.730382	34.740234	31.008114	17.546013	41.715511	15.204361	17.351914	10.7593	18.051575	66.896631	41.391949	37.103866	34.949163	20.334828	19.676067	11.678164	27.634446	40.82179	31.565783	39.741168	92.904981	41.913334	67.135245	15.002799	13.027086	14.294306	5.127407	3.138057	0.584861	23.203329	8.887051	29.070285	26.356907	37.578618	22.2671	23.204144	0	47.067287	23.60422	15.251655	11.778796	41.542495	33.493226	26.982396	7.387115	23.689437
tRNA-Lys-TTT-12-1	20.906739	35.375199	38.490828	45.85663	23.42365	25.592033	21.142701	65.492889	12.064336	32.793231	35.148647	41.85008	22.209465	17.060942	29.201305	59.255642	40.122777	30.399231	58.266552	11.803081	13.785307	34.510209	43.443965	16.891726	11.240014	258.418768	167.882557	234.376708	19.372104	49.57162	63.072302	85.753321	62.508068	23.576822	68.305749	73.57901	59.164788	28.939261	14.329878	26.94928	39.388644	29.770311	20.856916	70.343141	47.521287	85.470667	66.529309	33.795216	57.219714
tRNA-Lys-TTT-13-1	48.968164	37.336354	23.180561	15.096351	19.766846	7.953928	65.803277	70.535832	17.330056	36.320613	23.48739	67.366922	20.808005	46.952323	40.344377	39.617465	55.399134	46.397223	27.609761	16.545769	70.778551	44.993573	35.009504	55.849002	55.202159	33.144046	33.393972	60.857563	65.903036	49.978202	40.090347	15.052767	43.003662	37.161953	0.391535	44.860862	87.422332	52.094733	16.117137	18.739005	49.428403	36.704797	61.046414	29.051627	48.371539	16.471833	46.077672	22.86785	45.801983
tRNA-Lys-TTT-14-1	40.49982	35.272929	54.854484	37.889615	15.507047	43.979034	4.136848	81.7731	26.672493	32.135581	22.314606	15.40428	25.024937	0	5.912336	28.679042	13.79156	38.993098	71.436543	41.332131	26.321601	23.004984	17.326334	8.267991	9.563407	24.641464	10.021518	10.161423	16.136749	25.381783	22.775604	18.497644	33.824023	14.169264	0	27.297818	31.017929	43.287607	26.208777	15.48357	41.825839	20.535668	58.479239	13.725006	16.08734	14.285857	43.578449	54.564314	44.075513
tRNA-Lys-TTT-15-1	0	4.426294	6.696077	0	8.031397	11.873826	28.339812	21.15936	28.963166	18.230508	7.123587	6.03114	41.019503	0	22.740832	12.321018	21.632845	5.986366	17.526292	45.154139	0.74574	18.254291	15.780392	2.886415	2.7474	0	5.162718	11.631442	39.024947	26.16721	15.639233	35.152659	35.208896	22.979708	7.646364	7.164927	12.8709	8.885658	0	19.822328	68.144563	21.408732	19.683151	40.227504	36.6618	9.134034	14.269721	21.199087	0
tRNA-Lys-TTT-2-1	23.904491	77.231555	66.995426	18.852596	28.134207	30.53526	29.244235	34.199618	48.800011	37.355151	65.713158	62.192122	66.316744	34.00596	20.090445	60.302895	34.464309	15.917664	13.992661	8.822135	29.440817	47.710197	47.729517	47.626295	15.218244	82.01601	31.091247	23.562636	42.605468	40.311865	39.407248	24.878737	50.996992	10.33392	36.98176	126.218512	43.323566	0	3.923259	0	37.835442	34.27248	26.284906	13.40952	68.00997	22.631756	67.87427	43.335336	48.593712
tRNA-Lys-TTT-3-1	184.550157	105.624199	83.759102	53.587844	109.130165	115.373092	79.401649	79.96957	23.797456	306.621216	62.301115	43.459547	118.591289	64.418257	24.281135	225.383485	52.749258	23.364432	68.227664	77.486834	53.218086	47.07994	63.001371	1.489277	4.393138	245.378512	228.052024	46.891592	6.933116	94.808158	44.138732	56.582986	139.744629	30.91855	67.2015	170.199258	39.350327	89.720911	159.809714	58.517442	55.572735	34.289795	58.222257	93.811761	76.825599	62.991381	142.19083	51.89878	190.752102
tRNA-Lys-TTT-3-2	187.864748	85.74902	210.151731	279.78791	2436.723251	349.654482	48.448118	91.287123	29.986864	247.467683	2088.865045	44.805441	222.723609	31.27544	44.59663	219.117106	94.411527	24.152614	78.849381	73.063342	37.822161	45.857139	61.958607	3.834828	10.396665	401.851945	151.286355	73.855768	15.458291	148.86665	50.245192	66.582488	163.632171	30.901627	66.113632	133.468584	73.131353	58.256354	503.871271	21.842165	42.018279	50.882487	56.882167	58.62675	75.021813	139.090378	175.675114	76.410598	134.858811
tRNA-Lys-TTT-3-3	121.034597	125.540262	77.187193	45.978384	82.699557	79.008312	40.237837	31.607186	26.413628	203.335871	25.81291	48.129833	78.737018	56.676774	31.948598	125.812369	99.392139	39.955952	48.156932	60.36219	57.914631	54.354233	48.022342	5.678047	22.22465	204.738656	15.015563	8.86468	36.081022	55.270986	59.565996	42.462223	103.6505	32.315095	53.157888	49.158158	56.71899	91.267969	67.040263	42.35966	31.260203	50.233553	56.944396	35.491982	26.869782	45.355153	159.326711	50.635509	98.712336
tRNA-Lys-TTT-3-4	64.860543	136.940668	74.718545	39.777643	75.658175	83.69875	72.696806	105.395915	17.598404	162.037148	47.081732	61.161942	72.413903	45.447865	30.689725	118.095442	60.122597	33.512937	50.530114	18.650698	41.399123	70.777554	61.687827	4.428378	25.609223	603.133428	1003.467751	267.719392	15.562767	64.58046	64.64469	83.434743	87.876831	34.033983	80.574489	99.205589	63.062259	94.336854	64.36009	36.863218	49.900725	32.775127	43.922736	64.032657	49.869728	69.043492	99.723239	53.830021	88.709468
tRNA-Lys-TTT-3-5	113.731823	99.630498	113.886843	80.593976	74.926977	107.387117	24.216215	105.739277	30.378201	250.443048	29.780635	41.224835	98.052292	123.630138	32.072902	157.733003	62.157088	37.363533	44.330674	65.765447	45.968696	41.71421	79.582458	4.035502	23.318306	459.853854	911.110717	182.935201	11.676267	123.560656	39.659653	74.213734	104.375602	42.953656	54.135992	136.626584	60.272621	34.945017	150.345337	43.503281	20.611668	54.790512	74.991387	107.992997	77.11386	137.114036	88.921981	69.242927	98.6416
tRNA-Lys-TTT-4-1	105.274735	109.185456	74.569758	47.75111	113.347844	92.540187	46.835965	33.491772	36.846686	137.661492	39.277093	35.392464	94.963887	26.215817	49.272283	135.8896	69.267821	37.270169	49.04943	47.874659	22.959194	59.416207	51.374505	0	9.59127	434.325993	225.42207	55.072878	10.556056	54.553674	46.747257	61.283244	77.89452	39.026261	30.163596	47.688056	43.092511	199.074181	80.598232	68.994888	36.696182	68.97578	45.799334	31.728924	26.717961	66.886327	96.596456	56.361389	123.542835
tRNA-Lys-TTT-5-1	182.338459	190.283985	136.704135	45.178239	121.020837	101.87475	50.154456	163.903728	21.423634	163.577759	52.059872	54.402811	127.80737	68.871618	74.791129	206.681261	55.990965	41.302416	55.613127	67.666272	158.895991	54.913295	70.962501	1.713094	26.592583	289.00827	355.470802	109.850822	19.569497	84.657874	78.554801	117.176274	60.192226	37.1878	93.101059	179.315412	81.152381	274.890005	142.748326	76.811257	34.285404	61.70952	84.381641	96.550374	74.889912	490.997506	115.462209	159.777401	148.221096
tRNA-Lys-TTT-6-1	81.765443	68.320161	85.71776	45.187728	53.401184	86.754544	46.296154	31.066789	30.264111	137.559572	98.705459	61.685675	95.524757	28.039848	47.156597	106.803283	86.530022	44.366374	54.500621	49.505426	24.956538	50.044704	68.442563	1.108374	13.892581	207.603702	44.386002	18.326954	33.608724	52.004593	34.654863	64.194823	51.474683	32.780713	74.931567	73.655575	59.312985	209.779545	49.034305	12.022074	56.410338	31.451681	43.935732	31.951789	38.109817	43.226453	141.896801	39.782301	165.324735
tRNA-Lys-TTT-7-1	189.348747	111.26871	174.200477	83.289808	141.242195	142.724885	52.277473	116.167032	20.98972	142.373246	244.526946	55.964793	174.415968	66.416841	53.271619	243.10643	59.167217	21.039211	68.917631	51.074413	33.990342	55.680494	58.639983	8.435634	7.849785	302.006188	208.338912	77.162018	4.809224	101.860453	63.11644	76.357234	135.756037	16.598892	79.097294	740.493195	64.493694	100.079785	152.259837	52.947602	41.371607	53.85894	82.057284	97.232892	69.868572	145.816078	109.6449	52.827132	162.376985
tRNA-Lys-TTT-8-1	38.605478	18.913192	30.71207	30.220251	11.366155	52.483438	36.810157	27.566064	16.42291	20.624644	18.886984	44.725983	12.84418	29.528128	27.449739	1.617	40.406571	25.352817	19.556293	8.780039	39.314645	48.868732	21.287076	109.609798	39.181886	9.914003	37.589851	25.643203	45.064183	38.549705	27.77745	37.528688	68.588597	63.901223	19.86694	88.986098	46.494851	27.852481	22.976932	14.624321	29.722073	51.84546	29.422508	15.623116	27.465208	23.812965	23.110627	5.786022	10.204203
tRNA-Lys-TTT-9-1	135.644188	60.032997	66.968757	75.988447	53.891876	110.653941	28.304666	35.949223	52.178009	83.348016	62.207487	74.629341	50.13475	63.160209	27.00633	144.317708	62.855049	27.750459	45.502883	62.582426	34.41907	86.524261	60.975479	2.139833	31.022234	211.261284	21.686261	28.239141	20.449703	74.871401	25.122984	55.971714	73.172415	36.747823	55.616788	82.559164	63.436453	71.533698	63.632261	19.18217	47.729838	46.957823	55.18488	75.018446	48.493662	59.665331	135.517119	45.826591	144.067993
tRNA-Lys-TTT-chr3-2	27.676186	45.952578	40.2874	19.059071	30.640751	17.926474	37.803002	10.114387	15.523279	34.56929	39.534298	50.551549	22.234453	46.713731	18.681534	24.514067	25.729556	31.003119	47.934897	31.406019	39.842472	22.201097	17.314634	18.683479	30.106004	11.006452	10.463611	31.546827	21.063417	26.465185	25.099657	40.906167	18.795956	42.364639	44.884549	23.406508	14.441125	9.430421	15.610193	23.897999	47.1607	31.456561	23.315734	25.093315	30.757225	27.955816	28.092812	34.001296	26.975653
tRNA-Met-CAT-1-1	75.21264	121.054351	236.650029	46.871038	69.805491	139.353951	43.370475	111.037667	14.616476	221.877225	58.096007	80.415348	239.848799	49.22445	67.480983	212.574388	72.683995	23.53213	93.203633	21.843062	80.479292	56.070089	75.651622	11.276953	14.072417	641.044641	580.495328	161.060238	14.359554	142.761729	72.723292	74.678987	224.304686	27.003873	62.910184	280.094412	155.527688	153.456378	140.740252	35.962637	34.671591	45.239609	45.741799	78.639974	76.637412	167.969423	139.841663	46.122225	122.599082
tRNA-Met-CAT-2-1	79.087057	56.426448	73.820975	43.922549	32.735635	185.301957	88.8105	59.640699	21.730005	94.245686	65.336428	37.617815	211.367105	41.430374	46.396353	129.354437	114.027921	37.823885	53.785049	47.887879	35.925334	55.387043	73.884238	201.436036	13.852494	209.457554	269.073596	119.70349	27.645946	105.20062	60.905814	60.505279	139.268995	13.329274	132.3294	139.780253	35.554789	87.335096	150.276526	98.102175	17.899194	35.751999	43.846912	44.538596	91.077926	259.035024	143.717439	24.272121	191.784199
tRNA-Met-CAT-3-1	102.192989	94.589645	161.730701	47.340966	88.106701	98.815883	44.519257	69.275671	16.777124	182.78906	103.664638	48.175313	131.765248	21.32147	50.362276	148.319064	69.413285	27.036208	47.597337	50.198457	59.718714	46.455911	64.640853	4.492588	20.006457	442.819163	302.008385	139.809815	10.666768	89.256023	36.184561	50.22315	78.824721	26.995761	65.609605	83.270095	59.800031	85.55051	103.424216	45.756105	58.490737	38.189439	40.618108	91.318268	69.40866	83.527255	114.687945	41.554756	92.917986
tRNA-Met-CAT-3-2	159.960654	90.931368	126.276502	46.156754	64.206711	102.398804	23.46159	61.157973	27.326426	162.007784	52.887221	57.024326	143.442458	20.664629	45.593004	159.496672	65.652022	38.484292	52.848243	17.393006	43.064598	44.426657	58.196409	0.11057	0.367524	238.906448	158.592398	81.776617	2.05713	77.634815	50.71492	64.059964	119.980397	27.338455	15.580751	82.885122	67.514312	99.63283	106.393824	25.711412	64.887046	45.179033	54.684911	64.720306	49.738141	118.138121	132.090684	53.939814	96.141712
tRNA-Met-CAT-4-2	101.20353	135.173041	108.851349	13.282064	20.771486	104.520892	47.791258	54.571354	28.642513	141.234999	99.797322	69.997464	114.184466	75.983834	45.140036	137.151335	78.820679	48.089029	65.815307	18.480443	23.884015	37.81669	93.201793	2.009518	28.312992	275.733255	137.287863	56.665627	15.032727	99.582012	55.608276	55.695958	38.850833	48.337552	62.730203	203.770655	45.768785	677.871158	153.101399	2.62206	53.211715	23.289052	44.947441	47.563131	48.086274	143.948947	88.00466	32.748528	112.838886
tRNA-Met-CAT-6-1	90.779941	76.410572	268.120372	51.129576	68.477983	205.904899	36.963591	328.942038	8.170843	310.918202	60.024536	77.300907	334.176377	103.884272	77.292775	212.683622	52.681546	51.838264	67.629696	75.037403	97.470914	104.501431	225.174329	2.767076	31.8186	997.464404	1709.530822	384.265282	13.516261	350.589624	115.457491	100.385247	338.776792	25.452185	180.16813	270.796142	38.59249	39.247965	300.537883	123.200698	54.379058	45.127826	55.03312	27.397638	97.857074	535.081146	69.407309	73.043505	134.948912
tRNA-Met-CAT-7-1	8.034948	24.914734	10.376904	56.038465	17.965176	22.790435	32.568988	3.262068	30.657548	10.589056	31.695685	7.250462	0	0	31.076832	6.18525	7.7142	54.072952	27.607689	0	0	48.608982	16.29497	8.473146	18.968746	0	0	7.85424	9.15894	14.607961	1.966987	9.748817	14.32851	8.956064	26.14726	29.962422	4.803515	21.241508	18.008445	19.91625	72.879973	13.858717	5.73264	13.40952	8.9784	0	52.70799	36.923584	23.877989
tRNA-Met-CAT-chr6-80	9.49091	29.583484	13.691644	0	5.561512	19.337025	17.99841	11.458638	25.825495	17.572278	37.970524	19.356738	54.577999	8.31102	6.288711	34.785271	24.003333	13.084988	16.883885	21.769026	13.236885	15.595025	11.456014	64.94341	11.305535	18.244215	0	10.51335	9.500061	13.02395	18.082086	26.521286	15.556668	20.66784	0	10.75532	30.529829	86.795951	45.786412	0	14.72923	21.862888	62.635888	11.797275	25.649748	7.45542	14.453843	25.38101	42.298103
tRNA-Phe-GAA-1-1	110.620003	144.662485	111.302049	72.868146	77.443148	98.64073	59.562418	52.477077	13.310328	161.042909	45.906305	41.943663	78.003631	54.158341	70.471949	140.800006	123.141599	26.893385	90.266952	83.650971	54.781994	39.303925	79.035002	6.855238	13.79369	369.320999	224.165582	48.143032	14.55223	85.615747	60.341019	86.314597	48.775775	56.63278	23.566589	39.496579	54.266242	135.993184	57.780238	34.587206	50.326724	37.973503	34.391263	52.96593	52.910092	50.354389	158.57021	46.787803	171.399006
tRNA-Phe-GAA-1-2	131.161685	86.353462	102.336355	69.043209	65.437778	85.274574	38.208338	56.671153	23.276812	161.21715	64.390223	39.083811	84.987251	17.347272	47.845528	108.44767	53.288943	23.67621	77.738034	44.659785	46.359313	29.826456	52.299556	4.823296	15.528292	365.894462	249.925586	77.635249	8.074471	70.669058	21.890576	54.01081	54.535033	20.510389	9.097724	26.675991	32.759061	58.813746	84.234049	12.833884	37.579064	32.984361	46.929415	64.111124	42.331158	73.542577	69.138296	51.731746	117.621236
tRNA-Phe-GAA-1-3	100.921032	122.08527	207.585724	66.350551	102.238804	123.157952	44.998695	106.042482	15.376427	91.493261	204.594541	48.678992	191.967233	61.054435	49.166909	135.059042	56.399262	26.145802	81.824259	18.966992	41.160846	41.4145	72.793897	5.814863	6.59469	231.714041	224.01433	81.148578	3.666597	102.098169	73.501023	64.968859	32.474408	20.339854	54.03295	163.146606	92.839777	99.086103	150.288239	38.979607	39.930033	40.058957	65.476181	49.989517	43.775225	186.634556	182.790667	56.436041	142.174058
tRNA-Phe-GAA-1-4	60.752098	126.125352	144.089618	37.351014	62.657513	109.251358	39.000545	82.81649	14.284706	135.826029	37.14513	51.177803	165.314903	16.689307	48.624561	154.733835	69.994518	24.037512	51.740311	23.213809	50.546493	47.567578	74.706253	1.52685	29.020976	371.988436	729.39059	220.348552	9.176016	101.046396	56.785476	54.095538	66.08398	23.22259	35.037739	156.501829	95.691265	143.251718	113.20032	21.672189	29.282231	41.031206	37.790408	54.984456	70.509243	133.803345	138.098938	44.115437	130.303589
tRNA-Phe-GAA-1-5	128.302976	130.651212	133.818037	64.590115	43.542707	144.12329	45.801904	559.967503	40.485166	194.669616	101.947081	57.522549	221.740651	28.768149	70.96112	398.021449	62.441349	22.620051	70.193238	40.755255	54.264367	39.968455	100.368495	26.458375	21.960687	605.238113	2354.423073	359.472264	12.220905	182.563805	98.449785	110.528725	170.088136	14.167035	17.800225	284.344784	88.606695	218.275753	313.323744	27.221133	42.703579	76.891308	41.462534	67.848198	128.106885	345.90272	121.732998	38.048518	175.442841
tRNA-Phe-GAA-1-6	102.928887	82.096959	190.946097	42.922468	97.950929	108.568624	46.121494	190.550816	16.69755	138.868631	673.675351	55.994089	356.562338	196.38709	37.16682	221.378501	49.878311	27.353916	56.40844	33.637635	90.189086	53.954694	150.373793	9.713974	23.23607	173.724665	365.696301	191.232041	3.806457	304.335307	36.330958	58.196337	200.229231	6.043539	45.772652	127.622796	41.623822	23.254671	387.514326	82.506975	21.583097	46.103567	55.777705	68.243736	140.666786	183.322909	79.218335	64.422329	95.116009
tRNA-Phe-GAA-11-1	109.459535	60.94282	40.306642	39.612956	53.508358	47.091158	13.63243	28.106716	16.397792	62.117218	73.897471	40.390177	37.44588	39.739096	47.963228	57.237405	68.062087	39.742992	49.536899	94.299619	40.242869	35.754892	42.429842	0.978383	15.80588	222.430301	34.873309	64.010968	8.109244	41.617243	36.25101	103.738261	30.181603	58.389669	47.556607	18.344114	24.762543	138.660966	48.376527	11.4236	32.723052	27.338718	42.868476	46.258145	39.214075	49.51953	61.576659	57.653811	99.269648
tRNA-Phe-GAA-2-1	218.233394	86.004981	169.466943	43.868804	278.194875	134.195603	36.070692	181.805592	31.364942	211.365057	92.106032	36.905599	126.540811	55.072926	75.889347	321.328482	228.318477	35.572101	130.850482	35.910637	146.312488	51.344384	92.786942	2.302767	10.233784	188.94154	75.935433	23.651147	3.439308	109.929321	46.98987	64.157605	99.863539	29.92822	80.646371	154.858753	58.872659	81.345655	278.485922	35.169926	38.714601	60.228026	81.714926	129.43459	87.948723	229.777285	221.669618	101.477888	134.804886
tRNA-Phe-GAA-3-1	109.50036	154.241875	125.926432	45.251123	70.324578	79.872204	48.267499	62.245322	28.166359	150.774451	48.627596	32.432592	156.414965	67.167622	38.710141	148.422401	56.957417	23.378545	82.452623	29.106449	49.279235	48.532882	68.914879	3.603191	6.374613	384.126288	165.448001	72.778975	9.32768	79.189789	82.530714	93.513821	154.879497	36.09099	78.456443	83.683048	69.50153	194.282408	82.36304	43.646849	31.100196	49.918026	57.953358	75.17422	38.572349	77.589814	101.162866	48.787908	125.063115
tRNA-Phe-GAA-4-1	57.245312	47.564153	30.480713	57.285993	51.413697	71.831654	43.211261	28.848814	21.309681	47.819002	144.720792	70.339548	44.963963	34.618101	17.944676	83.733678	30.368709	56.80208	46.444913	15.537622	31.223976	47.321218	30.086855	14.583447	12.826615	92.468685	78.773543	25.717679	29.755445	63.805203	38.948733	60.476367	29.684047	46.068146	10.289973	45.973831	37.580758	68.557506	33.593911	15.267762	59.803544	52.698143	49.064521	57.758452	31.271369	32.761185	79.133864	48.424309	149.094938
tRNA-Phe-GAA-5-1	158.400139	58.112	99.607195	48.043856	112.070559	159.835955	70.872702	877.029331	21.270805	95.594518	234.561928	29.513773	86.971834	24.240771	58.638063	199.042922	50.523092	47.197709	81.976712	51.005574	152.998527	58.96133	64.54131	4.932131	16.484987	687.731065	407.224091	140.419154	17.382685	99.825135	60.074204	96.679352	39.186763	26.740102	33.743917	126.898019	37.169535	71.937305	180.812445	43.712179	55.81406	73.311846	62.586291	92.328111	77.324844	473.712885	178.203827	118.045431	150.631712
tRNA-Phe-GAA-6-1	46.26041	33.821974	48.517654	54.60684	59.090549	54.481578	29.136198	73.673036	24.044594	44.913503	45.266733	37.045411	32.710635	17.642721	30.838695	79.956296	41.025195	30.53992	38.973516	51.201639	30.069165	43.82025	42.739694	6.77061	44.730759	224.680277	161.542413	68.737353	25.293696	51.02601	30.60546	41.579934	0.834716	40.852428	67.754297	54.547231	19.297945	33.734441	39.454527	10.983524	39.105338	55.672882	32.727769	34.201743	11.331105	47.464834	48.222747	48.338229	80.67813
tRNA-Phe-GAA-7-1	51.052421	25.545009	24.96736	57.632375	12.972344	10.137974	27.726175	28.026432	10.979374	16.859595	38.973449	18.443997	18.808103	47.011732	31.871887	22.148646	23.22096	17.486615	24.940755	27.471742	29.16481	16.689849	15.533938	3.524859	5.129154	20.563255	6.233116	11.306705	82.911652	36.249678	11.929986	31.944422	82.874517	66.621931	55.575534	19.062588	31.596532	18.419204	41.130063	26.200949	23.677496	19.01847	28.25424	28.103177	20.402106	12.301818	31.952575	14.823777	37.152531
tRNA-Phe-GAA-8-1	32.89539	58.95327	24.945937	51.597724	9.734713	37.820737	27.617252	27.438726	39.359269	12.186971	93.092811	35.720306	18.457109	3.571871	51.981772	21.53777	33.344211	26.741431	32.514054	65.160402	32.768581	12.665643	19.443387	6.589452	12.876214	3.00563	0	1.472321	10.930846	21.765475	8.571051	23.315882	8.51964	38.39299	24.768594	6.823477	9.149017	18.930416	39.728706	4.830329	45.85444	32.931685	16.387736	35.712292	14.262353	30.572087	10.227134	36.58537	22.31988
tRNA-Pro-AGG-1-1	90.501804	143.773179	66.604794	26.610632	29.972212	52.509019	51.291078	81.854478	21.519968	82.229905	35.47948	38.750195	73.69818	10.531732	32.22061	128.767644	25.404316	7.435424	17.677387	31.831621	24.906449	20.200313	64.551538	26.240505	3.643081	179.984472	473.829893	166.749574	14.021951	61.986944	24.517002	83.49349	47.099191	20.25189	50.885334	85.245861	49.168236	70.426007	57.093687	21.170185	28.737868	44.560807	28.882309	53.108078	21.339124	61.358438	27.12734	27.777255	74.620782
tRNA-Pro-AGG-2-1	137.316719	167.678676	169.886635	57.34854	87.864248	104.68292	48.568484	98.929187	24.396003	194.286646	30.208112	46.939606	138.965228	294.811126	55.946937	198.002377	78.944356	29.403357	95.268934	102.967795	48.81011	48.575077	80.607927	4.696729	0.86004	354.949425	102.530952	37.209218	9.49713	137.371435	73.917616	92.218442	90.54971	48.378554	102.12052	61.483008	58.627151	95.09572	151.310924	70.711016	34.722985	42.629059	58.530291	79.479931	74.563889	151.015526	139.252291	68.304297	185.68448
tRNA-Pro-AGG-2-2	136.680379	126.955162	99.180215	48.248917	88.791282	89.242003	39.36106	45.787524	23.625269	126.444295	44.513911	48.024326	131.884279	31.756459	55.897267	109.662916	107.192344	24.22256	63.868747	54.069175	49.692826	43.655841	34.663384	0.234222	0	317.006376	188.225544	38.382103	17.101798	71.024815	47.505218	96.310214	67.128788	51.806035	87.09853	123.22165	67.473939	116.11356	91.640886	30.099372	27.261046	82.299033	49.874774	59.523022	28.265023	42.845764	159.934983	55.118662	125.804153
tRNA-Pro-AGG-2-3	64.704225	124.394548	174.093904	26.28046	50.113251	129.09232	42.672322	114.688979	6.329404	178.431149	28.438238	59.678099	137.67931	57.766698	32.003822	181.140002	72.810514	36.189895	55.059901	20.258024	34.256849	56.565384	93.363053	7.002465	31.320562	414.481196	277.868246	199.828275	10.560178	117.416329	47.593936	79.125762	173.564831	28.861469	52.57252	171.101935	90.291912	109.178533	184.895792	42.656511	40.623102	32.397947	45.47349	54.462103	84.100356	170.697703	97.504161	30.281215	131.901433
tRNA-Pro-AGG-2-4	90.023983	143.625465	311.141229	46.22687	90.918161	109.241679	31.583148	156.820171	20.605092	285.921067	43.963762	57.722756	361.638966	41.159351	77.514493	254.961642	51.15777	22.123262	56.814865	20.228619	42.330581	44.234246	143.143434	6.457031	6.70393	632.30245	893.09713	227.790295	4.538677	352.168998	74.567664	79.434341	194.742258	24.968411	61.553854	196.754063	55.41793	278.960214	248.217327	46.585083	30.58256	32.379716	46.272688	79.918801	112.110722	331.89177	86.875759	81.604134	147.72098
tRNA-Pro-AGG-2-5	302.786882	68.607217	163.634418	21.181499	99.334762	101.643638	78.565504	151.346011	37.635273	94.152719	46.218471	65.416446	171.309446	3196.159237	74.312518	279.463832	51.209324	16.594638	69.208942	36.058546	54.87241	38.04977	97.59909	0	8.149448	183.852163	374.983664	63.686526	4.292354	186.997285	51.275131	45.899199	91.777978	40.87558	20.129079	77.176225	55.402649	129.579394	225.611806	34.449554	43.26747	49.293879	95.635977	144.120636	134.956305	120.939501	110.477068	52.683243	137.698196
tRNA-Pro-AGG-2-6	131.226616	97.623238	168.611683	27.450065	100.964008	121.541821	42.238444	172.133417	49.830382	177.017299	184.152696	57.322274	212.836177	335.209982	66.961209	163.046747	79.090047	32.592855	112.942245	78.527545	29.996313	65.33204	61.133503	5.218566	0	234.712838	89.241033	40.981922	7.007517	110.20991	84.550277	54.353582	86.666956	35.477512	164.593264	117.383813	51.752642	100.641566	142.668068	49.301431	35.302145	47.602765	75.519204	68.892919	64.625216	262.980039	232.365411	118.821197	157.68207
tRNA-Pro-AGG-2-7	209.617546	198.501978	222.116437	37.315152	50.595931	115.920021	60.071688	236.538013	11.939485	131.664029	34.662478	89.4208450000001	147.20632	44.927806	26.569466	239.065225	55.726836	39.627629	47.117002	43.078566	58.337903	96.111962	167.634587	10.786815	24.382166	321.451319	921.864922	313.686669	9.799798	231.205021	100.159651	101.159348	206.458254	15.379683	22.283918	86.223366	60.225501	161.671596	257.402127	19.48172	30.906653	45.663595	36.382289	62.290974	154.909454	604.089154	80.821857	63.350317	112.360085
tRNA-Pro-AGG-2-8	105.053691	112.177655	207.926711	25.397127	47.30497	81.756004	45.901974	82.376748	14.942566	207.526275	30.87482	103.14968	193.410691	62.804886	75.931671	128.185039	53.82652	18.101444	29.973915	32.307857	80.0355	67.520804	84.976639	10.469156	0	781.990058	536.956793	119.62131	11.731946	119.265234	59.893151	66.904991	130.962821	21.230327	56.215012	103.277184	62.921939	64.981273	135.803468	66.452584	42.207138	48.992981	43.609652	82.182	69.827232	169.274061	74.153912	40.610713	103.247002
tRNA-Pro-AGG-3-1	0	43.726973	22.581455	19.09324	31.127015	22.187367	48.654441	21.691626	12.458591	51.097838	41.175823	71.903395	18.840613	16.664172	36.712416	23.786168	16.373242	8.913563	43.708758	43.713098	14.040052	24.266834	43.129126	11.009194	28.082697	47.965893	51.549845	127.498451	56.097855	42.557754	56.411568	59.643689	97.530284	2.949525	43.760159	60.119116	38.197761	78.710158	39.356429	12.844441	28.050319	28.750522	26.580839	21.549076	27.949158	41.357788	22.053102	20.664082	33.491825
tRNA-Pro-CGG-1-1	104.505486	244.763344	221.209914	57.151771	54.009637	155.924869	39.161831	141.663128	14.22811	371.084395	34.820997	108.481115	119.362532	46.819761	95.672971	198.429305	57.749697	25.192579	79.757019	36.635809	88.602471	74.094679	128.647373	5.511292	16.515655	1270.838305	1167.64743	618.270369	19.588448	207.650854	135.344797	105.966803	343.548458	23.405413	60.852902	275.791271	53.847101	121.556266	170.250996	116.407817	42.600183	40.284647	41.392185	46.093465	120.4367	635.267484	127.115021	143.269081	195.511386
tRNA-Pro-CGG-1-2	132.232321	137.110263	165.260019	64.27102	46.962016	114.052655	22.633244	387.816947	18.837456	55.441625	23.285903	81.115636	153.797127	70.487806	28.832724	179.36306	81.410638	15.036385	43.010142	49.234403	46.564646	44.130174	164.135926	49.417608	17.087226	174.198592	204.339164	127.80026	25.898572	198.963016	60.11167	67.708781	69.380754	45.09133	47.208384	119.150631	53.641128	77.120062	258.521585	28.102135	67.707756	73.337429	30.277275	142.97408	126.014176	149.611701	72.621103	40.779034	106.839708
tRNA-Pro-CGG-1-3	96.507262	106.824637	208.280106	55.369795	70.525979	145.298696	49.533428	129.208229	17.990068	157.456278	45.574327	84.673281	287.591693	64.627885	71.252153	186.986579	52.300584	23.839082	54.161523	20.465389	267.316515	48.941036	153.578338	14.111524	8.276427	886.238067	2044.50094	596.529714	8.12306	283.286038	58.815579	58.339433	202.452501	8.663654	99.39585	216.918982	30.784435	119.331233	236.275017	41.293902	22.607131	48.974092	52.438263	16.914822	77.362971	422.691879	95.963396	78.695851	147.479081
tRNA-Pro-CGG-2-1	217.911334	128.991698	88.921508	34.587682	100.716409	119.787135	35.496298	74.76666	26.454869	126.899832	55.770695	53.099562	81.057576	21.339063	57.888056	160.434414	154.649845	45.763012	61.5609	87.944525	56.332226	46.346176	62.673281	3.599806	11.305535	116.844199	136.801493	43.287106	10.280177	76.305736	37.138447	47.514265	93.550482	54.846326	75.567181	107.276238	41.777895	100.824677	114.913449	39.876261	39.895313	50.205913	55.067494	66.172528	56.873016	102.277446	132.09846	46.331947	127.080867
tRNA-Pro-GGG-1-1	27.445114	54.495503	24.173151	36.997635	28.989381	29.88739	21.990394	24.249869	57.586855	36.505318	29.764616	34.731986	16.680083	20.655799	23.338032	18.778748	18.343817	14.922312	37.533489	28.935066	29.720498	29.08231	12.589005	0	67.050941	16.671414	5.556817	26.981898	36.916413	21.78929	17.678282	40.115507	43.309452	43.98786	22.979047	25.57923	76.937191	10.405	12.294245	24.866942	39.638936	58.508758	41.713712	21.51493	36.37656	19.330023	38.277178	58.445519	33.504617
tRNA-Pro-TGG-1-1	158.191736	159.912529	108.840253	57.105987	94.499524	111.381618	52.127601	167.247607	32.514206	148.08597	110.117334	35.259188	175.57438	83.189515	48.169853	229.250679	63.778522	24.494603	62.558832	37.032013	60.923613	69.051735	105.391565	12.747165	7.130343	234.206129	373.667178	57.925319	2.748377	136.988269	106.535104	64.506912	105.564363	37.605365	26.535743	1140.029786	99.019776	166.130681	164.631619	79.438976	34.660381	110.321376	58.994786	95.204847	66.124817	231.980234	136.570387	46.210613	186.277236
tRNA-Pro-TGG-2-1	126.862328	179.029434	204.812117	28.152904	74.083399	127.915671	51.285904	173.229728	21.771611	332.827489	24.664709	84.582532	120.165409	45.214485	43.93254	334.304292	53.203227	17.426513	55.828748	33.935074	35.544241	57.531798	144.747154	5.231054	11.197683	768.7259	978.813538	202.892127	16.410885	239.3847	82.855041	112.509362	330.891231	34.8426	74.937468	163.46496	77.821376	328.69123	256.832057	54.008435	37.506596	33.712572	48.607199	137.004933	136.640737	455.499614	126.604766	99.628367	166.816103
tRNA-Pro-TGG-3-1	71.388339	149.147879	103.093167	87.716313	52.210504	97.781114	72.722438	140.835462	13.920963	162.761724	38.39842	73.014524	101.825557	73.935817	67.324124	153.405219	42.810033	21.981933	63.036017	20.892577	83.738893	40.754342	103.621274	6.21428	29.867283	553.868966	1648.808942	364.54144	7.861528	105.587202	52.643096	85.226862	186.681524	43.606683	74.473118	101.098101	53.297287	147.645564	90.201041	27.925552	33.022581	35.902543	43.172236	78.633402	66.781665	80.160427	129.691338	40.809155	141.477546
tRNA-Pro-TGG-3-2	36.27367	136.194719	120.513587	68.909777	97.116328	111.340838	75.399222	65.543527	27.212589	184.931897	66.539617	69.800841	204.798495	127.704939	34.517617	106.657821	43.33658	20.573594	76.381434	29.981365	43.832264	44.139206	68.500775	11.517795	2.756558	826.047008	550.081793	119.892465	13.956937	54.530622	68.49898	38.760388	96.824668	21.204425	79.26559	101.108855	69.119776	40.033497	71.34693	50.008328	48.629842	55.563661	54.390885	65.476927	47.911982	111.539488	232.441568	77.655677	209.618047
tRNA-Pro-TGG-3-3	84.244872	67.201708	309.912269	76.137883	63.885222	131.009395	41.035198	179.786307	7.822173	209.25108	37.458563	99.80469	485.275773	128.277088	80.782573	277.373241	56.052341	22.364892	83.922771	30.188155	93.362234	63.748051	157.630508	0.983309	3.77208	276.039383	1162.677462	312.518168	8.233186	229.986198	100.848484	90.442639	114.973492	4.520165	48.438644	257.22396	37.189055	182.072161	227.967604	56.766365	38.690935	26.685996	69.597106	35.913343	56.925697	652.233777	91.108595	67.179442	156.933282
tRNA-Pro-TGG-3-4	83.735939	147.40371	370.525477	61.079852	113.994268	124.222061	39.599749	137.352449	17.859755	53.037068	38.791557	66.415381	271.521381	12.265417	56.697746	136.661211	97.623668	19.390467	181.001451	44.422322	144.263602	62.095324	71.01325	22.807058	6.402044	475.956281	674.134239	200.504618	21.899038	159.174182	94.679425	69.595204	89.692508	11.218098	31.391812	253.271534	28.560311	156.996557	262.571158	0	36.745365	81.70492	28.449902	53.702975	96.785381	250.086975	315.446737	43.427811	204.243788
tRNA-Pro-TGG-3-5	43.311496	103.324993	192.736566	41.255673	45.932294	107.362751	49.623782	108.263789	17.501285	36.602489	23.876543	82.726703	199.694302	39.96018	65.769801	123.458116	45.08246	14.589975	47.53811	33.575599	90.941442	50.341386	36.123873	7.275862	0	311.111269	851.519519	291.608687	4.472976	96.114014	60.070415	73.152668	17.11203	19.302766	94.554977	242.018003	54.917131	148.831781	100.253096	15.961622	36.512778	59.973552	36.223637	12.784432	40.673561	85.75221	119.926889	32.500671	209.495992
tRNA-SeC-TCA-1-1	193.73187	107.437878	173.345305	109.355323	131.070567	182.672048	48.370128	125.933842	26.742688	112.297864	49.612262	56.240376	160.608552	426.298472	55.133194	204.755392	97.933038	21.61855	81.739769	13.604718	55.209664	49.737305	105.998918	1.322004	3.614461	489.071695	341.207962	235.25018	13.208202	189.718482	39.629376	84.579821	54.587498	28.672953	67.182277	336.045757	63.979888	82.077271	325.090255	46.727997	36.299265	37.599683	77.446626	161.458783	84.648166	189.154571	134.811277	69.127753	142.979001
tRNA-SeC-TCA-2-1	15.912348	22.850369	32.378313	0	5.858037	21.657085	13.943704	10.57968	18.958685	24.669866	16.696516	7.64957	17.119935	34.005847	14.996142	18.506167	6.80432	9.043659	18.307193	18.81692	10.265438	12.781737	7.808212	5.317669	26.328448	18.244215	14.990262	0	2.052545	10.352512	2.777477	0	28.153329	0	0	0	8.87007	0	0	0	14.758139	13.14919	11.083195	1.11746	8.9784	0	34.481806	27.06539	38.855297
tRNA-SeC-TCA-3-1	0.421484	18.79041	38.318586	0	18.195703	21.541067	61.956876	17.232494	11.561468	17.36148	8.222392	18.575171	12.308405	40.108935	11.551041	9.35225	4.718829	15.253902	31.750816	7.313867	0	20.997503	0	5.058155	7.715587	0	0	68.147545	7.629766	0.24273	43.535548	60.688797	0	0	31.022683	40.734628	18.713191	15.850566	13.435522	28.556235	13.065208	21.946455	2.787238	30.139812	13.504457	37.393174	15.582147	23.522341	6.589485
tRNA-Ser-ACT-1-1	163.927282	72.487432	64.845676	66.64622	73.325442	74.539709	50.704176	93.334361	25.748956	128.41883	28.182739	46.892161	73.240804	37.399269	42.283129	175.935505	84.757027	17.840853	53.086323	80.411638	49.261986	42.007125	40.115092	9.801543	5.638446	161.739847	55.020276	40.84135	27.29221	91.940624	55.34401	65.504065	47.114203	28.05903	52.321349	38.911292	37.42749	111.167937	105.657068	20.416767	64.675551	91.200563	61.948627	53.588326	64.815322	123.615652	103.408596	47.07659	125.661501
tRNA-Ser-AGA-1-1	95.623129	80.31227	84.701496	71.278473	87.86463	113.306829	47.530751	39.27169	24.421966	49.617291	38.978122	40.837967	79.463253	50.988649	48.111359	84.736612	120.909281	28.683661	73.682816	53.535126	32.935443	71.537131	35.869391	0.747104	1.584334	169.865188	14.080492	28.070892	14.496251	47.36723	67.078199	75.097104	25.164931	23.255654	35.934647	35.247917	52.299456	577.899	70.763371	26.092821	45.706386	48.950706	33.545999	32.331437	37.773735	79.671855	130.514944	45.164348	104.562801
tRNA-Ser-AGA-2-1	184.962684	84.983469	126.093387	71.517312	288.766656	116.389663	36.214391	46.217667	37.492256	185.743291	113.046435	51.307275	105.762922	15.799921	46.772413	96.390018	65.325747	30.469284	46.855095	100.397632	30.678354	63.904022	39.663531	1.076872	10.421746	280.372621	238.253053	49.036291	3.961407	58.221322	45.41539	72.135227	64.638664	27.034296	81.88932	68.157633	47.382869	149.340337	67.958296	53.234257	47.378808	52.571799	46.362567	63.456868	41.965271	47.95626	138.421056	61.366559	137.126121
tRNA-Ser-AGA-2-2	60.312705	114.198364	114.86634	61.164248	79.50352	117.926382	55.068666	85.466346	16.447412	219.304027	49.552779	67.830183	95.732882	16.882932	46.860931	194.927461	52.938692	26.431947	68.422553	59.496049	53.374741	43.859821	42.504473	9.94416	28.445654	626.95937	515.588194	186.998746	15.861161	67.580594	60.35696	72.663194	67.15484	31.32887	120.457845	126.89014	75.555299	123.525987	99.332529	48.807212	54.137945	39.099577	41.428145	60.41937	62.694909	74.866166	142.241504	59.924951	150.274722
tRNA-Ser-AGA-2-3	98.408121	84.132686	953.322513	148.821511	190.458529	230.230256	49.014254	78.675721	29.105801	182.270962	120.869706	46.901165	335.199312	80.541323	56.765896	126.392067	114.023931	24.501573	64.16568	39.055558	41.067795	65.729278	58.137956	11.528468	4.890372	559.296682	516.725601	111.556198	12.621047	87.652899	76.890201	75.455391	67.693059	16.023145	77.293186	137.530951	55.504642	162.439751	195.22622	82.774654	46.210953	49.730208	40.931236	79.127255	75.580914	111.098906	129.456982	54.106198	183.47143
tRNA-Ser-AGA-2-4	195.572129	97.601939	211.466168	51.324406	110.453024	85.742322	41.21865	226.706946	28.859726	99.071997	60.016161	45.539324	131.648987	25.595791	88.891667	126.360372	75.086202	37.620591	110.585251	64.613495	75.710594	54.953974	48.522654	3.791528	11.250179	423.323155	508.620475	114.491095	5.454332	75.295843	70.726273	89.978606	37.359384	29.348152	57.478515	69.005422	58.120684	90.082444	114.732896	51.187713	42.314894	61.124422	38.152996	103.950705	65.437976	119.166934	128.483132	88.369902	148.436833
tRNA-Ser-AGA-2-5	139.067094	102.467006	223.554521	65.954202	109.570596	288.730289	123.130867	668.289548	21.395479	329.50486	251.305979	41.810887	165.651626	85.532072	54.448383	234.117257	53.029693	21.657397	91.925136	48.345174	38.683971	57.878199	102.256363	4.174128	8.271394	883.101493	763.720936	209.612705	8.78791	176.633651	107.746385	100.091622	213.984456	31.186146	66.407171	89.851219	75.629412	190.720242	297.491818	73.987372	42.135298	47.882246	40.184124	201.292092	136.844324	365.48049	321.173157	118.243293	209.291046
tRNA-Ser-AGA-2-6	88.806804	89.196407	234.131025	336.511032	219.127589	234.038789	57.61145	343.726072	33.78184	102.970853	158.429073	32.779794	166.725392	80.357575	76.692881	137.608162	58.631156	47.037542	84.094101	53.606949	181.719368	35.909467	89.37568	7.433155	14.166733	573.569215	605.074283	162.912052	13.122663	117.062315	83.10564	62.659494	162.212738	57.393611	64.383488	157.045248	125.506463	189.209241	162.648135	58.627944	52.582708	43.053513	81.655203	110.353437	60.972294	160.937391	135.551602	102.799784	144.458185
tRNA-Ser-AGA-3-1	76.113247	76.176414	111.436474	34.643678	82.84496	115.937317	22.955575	40.445957	14.435159	69.111514	63.834233	67.361727	134.326191	25.193847	38.637938	114.307799	61.125644	31.211521	69.507068	53.834224	31.920619	74.976037	56.435554	6.442483	6.470654	311.979222	144.707214	60.845118	11.531928	90.685409	61.437128	61.189156	81.5472	27.501633	51.10207	85.563184	71.117009	326.63396	129.859838	55.31665	49.861028	45.367408	39.819043	48.978116	45.685414	89.426505	106.943149	53.90349	125.337015
tRNA-Ser-AGA-4-1	177.511594	98.721437	277.060425	144.666027	162.628907	366.001098	33.264323	95.697584	30.843796	161.247564	57.734424	69.584072	286.875895	56.285009	54.008502	176.583176	101.081951	38.585255	102.395134	70.290238	43.834129	49.963485	87.803286	5.291214	6.104728	441.849231	607.619139	111.73966	11.656528	123.026437	71.56189	87.19449	109.945271	44.652462	31.570748	183.068162	79.144959	108.282507	526.253026	62.494311	54.397049	50.482844	33.69903	105.781065	91.008188	189.978323	133.936882	84.464331	135.505191
tRNA-Ser-AGA-5-1	55.090014	61.24178	35.873613	34.265091	41.51989	42.863442	21.929211	60.832491	18.107835	62.10558	40.294261	37.557313	35.887854	21.572575	36.710832	75.873601	38.949586	32.685493	75.666704	3.454039	14.018358	22.216392	48.872802	11.847424	106.211342	21.091848	14.199345	49.587706	8.914615	51.73941	28.205416	10.892216	112.163391	18.813457	14.217113	65.397688	97.135596	32.151645	30.639806	46.432539	58.936453	29.963744	32.663192	4.95628	59.992276	27.925476	40.044848	18.267219	72.874315
tRNA-Ser-AGA-6-1	25.392949	1.093265	44.232292	0	34.527005	45.47076	0	7.096422	30.336342	33.36872	17.043647	57.136877	42.702413	13.062564	24.160892	30.794569	14.220205	34.903988	8.36345100000001	16.928099	55.613574	20.630197	6.562711	0	13.138255	3.869985	13.072232	20.749372	31.359316	33.415952	0	22.869118	75.731083	44.009682	69.095752	27.429367	50.453883	32.677621	8.267262	35.846325	33.177628	36.533188	18.515317	92.039222	54.258627	13.080763	51.301106	22.725517	45.386836
tRNA-Ser-CGA-1-1	171.439817	78.305561	504.071883	34.963448	83.239952	150.298502	23.882397	395.683491	15.932069	110.738341	35.007364	73.178124	617.190411	897.492204	43.778278	162.146835	62.40493	30.667295	65.000602	47.230691	43.751875	47.57716	58.701539	7.575584	0	97.816771	383.469018	120.265217	0.02799	265.902085	87.288642	44.033061	93.697456	17.213278	76.802043	320.889253	56.936013	158.45106	301.974733	129.209638	18.516469	31.620962	611.030414	50.341219	75.707737	615.794857	68.733829	150.305356	99.567849
tRNA-Ser-CGA-2-1	199.10017	54.94809	124.661291	40.358191	64.744678	89.462747	43.541784	50.307588	17.426195	92.631793	52.01716	48.729601	126.256127	28.914331	29.796741	91.025523	52.208939	55.747766	110.516337	42.534248	46.720046	58.105861	60.717991	15.118453	14.406359	230.978082	76.581929	60.347328	25.901873	57.662747	45.258855	52.627531	104.60602	34.680646	47.830929	60.299831	53.926551	43.878224	103.779815	29.118407	29.707567	40.513362	49.451221	63.508351	32.122664	98.658777	146.976177	42.672665	107.599698
tRNA-Ser-CGA-3-1	159.250705	95.774094	141.340013	35.144613	82.683125	111.089326	59.888159	95.246107	29.64881	140.78779	74.375362	53.892191	172.955809	45.099421	73.798456	139.365057	89.541327	19.801984	69.104929	65.196043	84.5088	58.973044	72.058902	4.471346	16.684738	469.010105	248.342321	60.935655	17.934466	106.320052	62.787694	82.282225	141.666567	22.279897	37.281415	109.760643	52.806437	133.487996	129.410058	76.008583	55.040961	41.952607	49.329272	57.824597	66.957618	156.603041	161.022637	60.041586	187.630114
tRNA-Ser-CGA-4-1	202.226524	118.891126	128.529382	37.054484	84.523244	109.890507	54.479027	264.020174	11.567949	149.865981	37.490392	49.58784	147.942092	49.111193	137.918902	364.850322	52.946081	23.574252	71.293139	19.51079	222.513291	60.43927	245.012829	5.262378	3.003248	698.765996	660.814803	231.250521	9.342986	308.122036	72.106114	85.996402	182.949059	11.891456	8.098909	86.162485	52.939612	253.708758	443.897184	117.060737	38.444071	29.07687	44.646934	89.701094	157.915213	528.713089	75.56927	53.096341	148.307737
tRNA-Ser-GCT-1-1	132.81828	56.04956	88.528443	24.645715	54.449683	78.791892	76.11697	74.555023	34.510898	36.641507	36.204427	46.388315	67.213593	61.956736	94.280504	61.892097	55.839046	14.302631	57.982766	37.113274	65.161628	54.375088	64.059096	39.649833	74.60089	140.992915	174.399201	112.080995	43.751406	75.003616	71.106081	70.506127	26.941326	68.821215	21.117803	88.457258	50.383329	223.715294	37.059935	30.102658	42.418156	50.357026	29.822073	39.606571	52.940869	148.910639	160.759379	42.754966	65.483104
tRNA-Ser-GCT-2-1	153.409778	103.204241	118.289777	53.441056	81.005206	64.279891	52.283823	108.36865	26.627203	179.238478	89.734073	48.726802	84.763076	32.448498	50.375918	113.95956	67.529075	32.487917	57.930995	53.438821	50.774865	50.723162	64.846258	6.365446	24.10622	760.315836	201.296706	96.252234	24.210048	72.24286	70.940553	86.502129	108.194717	39.34036	67.593453	35.590702	48.55377	202.107289	78.760869	43.335215	39.380873	40.182141	38.852843	50.81982	44.033754	165.007911	84.18224	88.445979	120.44861
tRNA-Ser-GCT-3-1	187.45572	76.670041	300.968648	27.76926	63.456168	101.97458	35.305626	217.372631	17.044359	137.868804	54.959377	61.375916	196.850983	89.7353619999999	70.533843	307.9274	84.046851	65.982933	51.63644	42.583039	52.80233	123.523866	210.270884	18.635515	22.150548	1193.303012	2317.149374	577.820523	27.168649	385.90206	93.330102	68.102822	86.24605	46.71733	57.546568	427.128118	91.760597	107.014772	366.245247	72.613378	26.764884	49.172395	37.850523	127.181696	136.696347	497.959991	74.007365	67.299879	88.79846
tRNA-Ser-GCT-4-1	28.935084	25.546958	38.614455	20.432968	24.60318	25.601883	36.738109	12.87135	81.260032	26.005968	25.418028	33.466878	69.96325	54.318027	40.073759	17.011546	29.516825	46.280718	43.654504	31.308481	14.639133	51.887602	23.473951	16.828316	19.74909	36.322308	35.688525	40.505118	24.674715	31.609791	21.639183	37.4753	17.901744	18.214678	28.711658	50.785016	38.938735	43.382005	29.123237	24.577779	35.732897	46.115754	32.357274	30.33077	10.479936	24.43369	23.923576	50.370999	35.894723
tRNA-Ser-GCT-4-2	145.024921	137.679909	562.168947	281.765905	828.267363	356.363073	34.33231	95.624702	30.098862	231.259435	1390.720949	93.200402	327.328543	89.770703	67.451248	125.200555	85.210299	17.355855	103.141411	28.778041	86.632353	51.594522	50.938964	9.864903	0	361.218136	524.092549	122.065323	13.157326	391.577564	54.083365	64.342603	130.984924	22.117302	39.30278	97.219449	53.531947	128.364534	241.355291	53.760511	455.512859	52.074595	64.18729	66.158895	51.646472	119.913355	198.818685	76.501694	199.715887
tRNA-Ser-GCT-4-3	77.876276	97.879803	293.536715	52.885592	85.860104	94.597678	26.446818	155.754666	21.085189	140.863985	40.087362	52.431303	229.215782	178.212114	63.216785	144.038479	48.112531	43.571206	67.986412	26.37481	97.942561	49.721517	109.508295	6.830378	4.267613	736.995479	1536.281612	337.870797	10.903554	145.989966	65.941084	94.443017	164.966923	11.093679	75.236478	138.300936	55.971461	252.41519	191.876175	47.288221	30.15837	46.723246	44.15562	83.669676	96.503271	208.008194	144.12531	60.881395	141.293905
tRNA-Ser-GCT-5-1	289.681906	92.22479	239.379382	107.440047	218.708498	196.005686	69.871267	108.846304	25.886834	185.672287	176.168146	45.759349	184.11092	40.721764	56.710963	165.869565	114.845726	33.136387	110.788247	84.995877	47.212398	60.931811	74.957738	4.220511	1.14672	500.014529	171.020158	56.757483	15.747159	89.508083	60.906751	90.372807	142.288565	30.435534	48.829972	70.663652	53.306296	183.561798	196.782197	37.215146	33.944166	48.557206	45.59159	197.586073	121.560952	261.32051	163.117147	119.705214	166.514416
tRNA-Ser-GCT-6-1	111.443511	58.91291	120.380464	57.987461	53.42879	82.222968	55.01304	102.174288	20.589768	152.075157	103.527087	51.617504	145.583087	21.619388	37.016856	135.936191	89.388121	26.483959	41.632142	53.402364	82.215599	48.842516	49.654983	6.645323	10.763389	377.471469	180.08421	102.549571	16.037959	71.319407	46.78351	48.021592	99.522233	51.651143	60.558975	76.000199	38.657481	84.17674	107.337087	45.268399	40.558207	41.621803	48.894567	65.562148	44.461933	194.433087	111.36131	87.089555	109.399059
tRNA-Ser-TGA-1-1	211.4023	87.375643	192.201745	34.639271	79.898921	96.913679	21.618265	253.396433	16.81118	260.666541	51.620865	69.80396	176.012868	53.277832	110.157203	369.090652	54.47094	26.918369	62.184961	29.080124	71.582861	43.101584	177.820476	7.39661	15.45168	496.277065	629.110241	308.631059	3.847487	326.191458	43.872429	49.116214	186.831697	11.620398	70.821756	182.785977	37.432518	35.889542	261.56245	64.014976	27.632287	26.738841	48.219479	102.482035	138.384607	512.460245	88.596008	63.144864	140.036281
tRNA-Ser-TGA-2-1	164.080269	103.309645	393.819788	61.583629	68.578277	184.583183	39.942876	123.304865	21.648109	99.457481	160.788486	60.140605	372.49946	48.775436	61.847245	221.360422	56.221638	16.433028	55.46685	42.600099	44.842754	52.533889	119.366062	11.010669	10.460505	371.15636	697.129449	170.918936	8.318385	162.603095	84.761489	81.967454	64.782155	29.762165	48.255449	335.1679	56.240895	292.515083	346.222119	39.84556	32.950002	36.126363	59.289744	160.958974	125.474541	180.653558	87.072118	37.336075	133.75372
tRNA-Ser-TGA-3-1	93.283635	106.186778	125.258728	64.325691	118.879159	89.280277	46.783609	54.231465	29.342878	118.12841	69.013429	36.723497	99.607229	50.795722	74.924887	90.093021	64.989788	20.718378	75.105559	75.777237	91.675886	30.497383	42.196937	4.597901	0	204.577232	172.028718	77.097029	5.706663	56.097426	61.10373	63.246284	28.38065	33.195492	69.511931	253.711536	35.060817	665.805742	82.675272	31.46527	47.563811	51.269366	44.188439	45.894687	27.190489	74.266461	153.686986	77.158492	90.99104
tRNA-Ser-TGA-4-1	100.582567	89.426907	90.288411	45.149661	186.95731	132.455219	49.106483	63.545456	47.735043	137.55391	107.267927	45.332617	148.056547	24.995057	37.16502	109.538369	67.341213	32.956075	75.071033	41.644345	52.902183	69.470177	60.90843	11.609115	4.391246	158.649034	26.669396	21.393748	13.359653	62.734294	59.207022	83.873276	89.525352	51.142865	65.677665	113.454427	63.80483	396.531177	92.659018	53.934506	32.098298	56.109449	34.141048	78.148042	59.273021	93.064145	164.479158	63.956779	160.055345
tRNA-Sup-CTA-2-1	16.321064	41.455823	17.231042	8.911212	15.491342	54.268263	38.855391	26.828778	25.726944	43.064567	37.51603	36.606916	16.569126	67.747198	27.867381	11.909762	25.768737	40.80278	45.777787	1.887979	26.823863	16.326919	57.93246	319.430818	27.31531	9.521198	21.996445	51.70066	26.533962	50.006219	27.565773	12.62536	90.703877	12.311027	9.120795	14.456904	34.608065	8.072133	2.437564	44.169841	35.743556	14.944715	20.982364	10.524738	33.846968	71.980874	32.026363	18.097785	43.387271
tRNA-Sup-TTA-1-1	15.095344	19.064176	26.269826	26.516876	68.792413	21.384278	206.972162	11.246303	51.165241	29.3368	62.251759	51.917143	21.82929	21.416257	56.379924	19.981495	9.540817	12.876016	45.861625	73.069863	39.730941	19.105656	13.835632	64.941548	17.754638	10.319943	14.066006	18.580614	27.395053	11.230785	23.679135	21.748855	38.711615	27.440726	52.189023	17.548896	28.126771	9.384354	0	0.112369	37.997533	31.287085	40.566788	28.157334	16.688575	11.283124	31.206568	38.912507	25.02364
tRNA-Thr-AGT-1-1	57.411493	115.603685	256.689497	43.520814	125.301819	88.160615	33.813137	43.943736	27.963302	178.636028	49.938023	60.887692	169.275503	50.442322	57.489285	99.200165	58.573276	39.071636	107.306767	24.082321	136.737042	44.723802	53.684656	4.157423	11.019727	746.677002	459.734722	99.388794	18.90633	73.229524	66.52496	103.068352	130.098424	22.653937	65.34991	79.497611	69.815888	267.997066	56.747502	24.871929	33.586672	41.436625	36.951278	59.664804	67.005834	94.195191	163.793228	75.372638	124.673102
tRNA-Thr-AGT-1-2	274.82035	146.684863	124.465639	117.415365	255.290982	175.080261	98.788798	114.52936	39.065757	150.456768	234.852233	55.659907	114.43823	45.464886	50.211321	149.372713	45.458945	26.110884	124.944764	78.717443	115.633044	38.002804	64.142588	12.354719	16.759215	220.44296	95.460016	39.410835	4.140825	103.70084	51.743769	64.425839	176.195412	29.414097	68.649627	90.659044	96.766276	124.819846	121.455113	17.821879	20.562442	50.712297	58.398321	79.366879	76.46721	141.896377	139.272368	60.365616	130.307661
tRNA-Thr-AGT-1-3	152.407347	108.799188	162.281925	38.622733	50.309532	169.228911	32.008309	305.381582	11.267797	250.944066	22.056716	69.616432	101.230682	99.033848	151.022364	410.700832	51.441137	24.081803	211.797932	51.749232	192.033269	38.930293	232.338645	14.316731	25.548134	308.166226	612.956452	236.589909	11.418176	414.905882	58.065207	90.520849	371.266016	20.60755	77.905065	306.177445	31.683806	177.972889	370.699978	140.207785	28.294705	30.103556	59.408883	125.581978	118.094511	536.48616	189.149849	78.063104	90.464328
tRNA-Thr-AGT-2-1	102.493494	99.126609	147.043075	33.394004	67.813305	83.91106	53.632085	57.313964	20.231908	256.832117	36.505564	55.058955	107.191883	25.22373	48.82748	145.171192	63.147007	32.55489	178.874656	32.99541	44.978404	48.829546	80.0577869999999	3.225515	9.594907	439.272251	679.127683000001	154.383881	16.404232	93.705625	76.737959	91.401462	211.518207	18.191766	54.391577	120.676594	99.195321	172.419648	120.833689	54.275222	41.214594	46.603565	59.806436	71.976338	58.226234	144.935847	238.479694	73.161324	107.461079
tRNA-Thr-AGT-2-2	330.566415	68.92881	50.976316	45.805935	84.963949	113.716726	21.619042	67.11218	22.628334	168.783679	162.343113	68.822828	140.800086	31.327107	81.807545	237.846596	66.025572	36.743217	99.211666	48.036672	31.835756	51.84838	72.55457	1.551163	0	150.051527	24.041456	18.115256	34.284605	107.262151	32.685782	47.602101	135.932882	29.558451	49.142359	161.750657	59.878341	139.98769	188.129872	68.377779	24.031724	42.78965	38.181571	113.817831	51.955071	138.549199	187.876864	42.542144	169.846084
tRNA-Thr-AGT-3-1	133.303033	108.44493	80.876164	82.891382	76.312902	99.649029	52.380683	60.834833	23.079633	148.487188	38.788194	40.424917	80.494895	43.990371	38.007559	111.922971	53.255019	25.172892	154.721554	79.725978	44.159032	61.872261	55.505876	1.117619	7.15705	421.742709	32.640171	36.789362	28.020385	61.470273	55.863384	91.425851	93.812846	25.335349	179.648005	211.257441	47.181769	147.362725	76.205761	60.005674	70.985439	52.016693	56.164347	50.537266	47.450698	137.60664	201.6958	65.012367	161.919669
tRNA-Thr-AGT-4-1	79.471439	46.815132	75.327609	29.352707	55.245017	78.077298	47.299215	61.433247	34.361925	30.976195	27.169272	32.442969	16.350062	19.500714	27.493922	61.052007	81.721182	36.701587	45.648031	114.098701	22.111081	45.983225	38.050257	7.621958	33.957922	123.100998	2.48517	15.443617	17.177158	49.026555	29.748241	26.584179	35.097798	40.854619	32.788899	46.596546	48.702691	26.478817	16.118151	18.919318	31.724804	56.153331	31.931207	53.416443	32.627169	47.940069	83.275134	50.197909	110.906921
tRNA-Thr-AGT-5-1	53.72493	132.694607	232.579164	49.881947	377.096209	149.90044	78.776067	101.316333	33.083452	87.39852	29.241708	70.034455	141.406763	45.689332	39.740987	127.912916	295.101141	31.199368	122.268446	14.68444	33.935995	54.385777	61.62595	10.632621	65.65088	487.471702	260.101313	141.575308	27.894682	78.978793	60.701535	64.258106	172.519609	27.835787	42.182032	135.377725	97.320838	124.07034	275.063477	50.652455	45.515819	65.882404	55.43749	115.275319	70.948799	126.226895	151.950068	76.635879	142.279047
tRNA-Thr-AGT-6-1	404.329389	72.073251	125.590431	52.313647	139.864133	99.047009	31.500738	49.036967	33.618654	156.908849	243.002642	45.744495	88.402912	82.132948	39.198914	174.066656	99.032289	25.885024	94.924744	53.394012	43.800875	48.108365	46.179972	4.487451	6.857266	188.892051	13.276059	21.702619	28.587061	84.30507	25.99277	51.654178	81.854465	17.530722	33.529231	26.047396	30.691829	66.600991	88.162042	22.108362	63.556555	52.753393	65.881662	82.045416	60.387825	87.736483	153.723766	86.526205	123.812865
tRNA-Thr-AGT-7-1	6.793514	52.37892	31.6639	12.30744	33.325956	16.871855	128.130458	43.116029	37.55436	36.707229	21.258539	21.876115	39.638063	21.957271	23.795175	24.966864	25.981878	37.921611	39.921428	52.497635	24.969101	41.227798	39.419836	11.733011	149.752187	25.312175	5.396646	9.583958	34.346367	23.73348	49.818517	23.529786	23.778283	51.948437	31.404057	20.198118	31.344542	34.720219	0	52.085876	28.86543	47.996217	25.794658	12.822192	24.577865	23.023832	17.984895	34.73542	39.404219
tRNA-Thr-CGT-1-1	96.152269	156.14515	141.56941	38.081018	85.44392	109.975695	59.985851	109.289473	42.533131	121.8915	55.163261	45.707634	98.451158	30.54359	127.422565	141.731271	68.85917	48.774626	100.233609	47.15157	115.266924	43.813445	87.743499	0.201259	24.744072	355.829441	56.859354	25.576292	13.498405	114.623746	39.225196	58.538355	90.097201	35.910201	72.554132	74.436882	59.467316	117.695914	129.433245	44.654844	38.66948	61.70633	53.440003	103.171852	70.994458	172.622354	104.667061	95.58957	101.386666
tRNA-Thr-CGT-2-1	190.770535	51.359017	220.690706	15.525227	32.468863	140.702815	39.488731	765.767268	7.447951	200.893679	25.170501	47.689186	285.792009	35.51181	25.817053	351.329203	33.954548	23.110149	21.171848	101.747718	32.468157	88.35777	131.252448	6.543426	0	271.831662	1416.255059	211.313037	0	371.594604	37.328372	44.561985	140.283995	18.854679	118.775446	159.491614	44.019925	87.210342	328.088573	77.7532610000001	29.216937	25.730482	44.349934	100.647917	88.400592	531.615539	126.192238	47.709511	89.90717
tRNA-Thr-CGT-3-1	93.142957	113.405849	103.885377	55.047247	88.862551	47.510226	44.745197	36.387349	49.772951	81.273054	36.14484	34.38149	90.696248	45.69523	31.690705	113.351059	92.808281	60.0498	77.431974	42.918561	55.606276	75.145587	37.829542	12.546523	40.322068	135.674777	140.752961	31.163216	8.083011	97.449343	52.642562	47.289765	55.754111	29.694891	38.615501	62.991516	50.002928	65.62862	65.118652	18.773842	28.213596	46.421423	36.294306	67.808421	56.92601	58.380264	95.354912	51.115782	102.334476
tRNA-Thr-CGT-4-1	143.405528	98.694226	192.512787	26.288431	28.781053	147.671139	41.919071	304.864218	6.034208	266.459052	14.850155	153.712887	282.484532	134.107787	76.687036	370.054572	62.845209	23.872458	32.120705	63.574996	173.093046	79.162222	200.549536	3.605524	21.529878	396.507559	1103.157348	324.494572	8.548327	391.024139	65.078443	66.118719	365.539924	17.158952	171.144056	206.612405	54.319198	37.153799	345.898333	21.98754	22.508874	36.939568	73.440338	73.422105	140.193305	731.338576	215.802345	35.935775	132.840948
tRNA-Thr-CGT-5-1	56.495198	84.732969	91.1461	56.1675	67.529838	120.583005	37.661406	41.853301	21.784897	100.285428	36.631496	71.369168	97.838917	38.011102	80.181212	128.768394	72.940208	51.03212	113.279628	27.281963	41.901439	44.853718	56.095729	8.2576	24.042654	485.002432	473.188236	126.020768	14.21449	102.637219	52.49882	79.168235	49.70142	11.594402	6.630496	172.767843	81.911361	60.789644	103.905938	13.354583	72.013817	49.815335	43.880387	83.655666	82.740091	121.889117	123.65755	39.196042	137.262411
tRNA-Thr-CGT-6-1	44.815934	23.8817	18.846158	24.762149	37.388783	52.62409	30.272156	17.366117	18.634085	22.511374	34.099958	40.275664	22.60707	0	21.803184	18.542998	16.299293	10.916716	27.356728	72.513204	46.593808	30.520572	24.383264	8.990141	18.167335	7.608209	6.566003	11.596151	50.40991	32.597142	27.63568	44.750175	68.521379	44.598173	29.304909	34.664963	13.545731	16.325178	30.646355	6.798895	35.419142	23.056571	22.085296	8.078132	24.134076	15.277583	47.156938	46.363544	10.503511
tRNA-Thr-GGA-chr2-22	18.042489	0	24.236245	56.282018	37.911806	46.695023	22.916123	31.73904	14.102452	26.882667	2.977647	7.183944	7.243111	0	43.163053	4.601826	28.674365	13.084993	11.17358	7.10639	5.437398	25.316368	33.32691	251.807859	49.631497	11.795802	28.060654	96.161873	10.963871	15.375962	0	71.539343	50.235984	10.33392	0	39.832475	28.610261	10.220114	55.077596	51.084611	9.197143	28.737665	33.510512	11.956822	27.60858	7.390774	9.883108	11.625569	4.999269
tRNA-Thr-GGC-chr19-3	10.003643	38.935096	35.279424	26.14989	11.967568	23.557768	50.61652	45.806954	35.211146	26.836316	33.161357	10.864945	38.231726	24.323441	28.348694	12.395331	47.626156	40.497561	29.575736	20.41836	44.66757	71.329153	28.379734	9.908335	81.82738	10.297081	10.70309	5.744617	89.710861	51.874827	34.179423	9.250432	53.712603	24.231518	0	66.464177	26.282371	17.628852	0	41.736147	63.72824	46.527361	64.338456	24.984271	11.553865	32.417221	23.015015	38.662757	11.373082
tRNA-Thr-TGT-1-1	101.943572	128.348639	148.926058	74.385656	68.206041	123.730934	59.954301	55.68584	33.171436	193.327837	76.250798	48.613591	85.618995	24.422688	47.650168	120.551389	52.229938	41.989397	138.213292	90.371922	33.649183	32.803579	60.06969	1.012573	29.771146	408.812034	72.190056	27.389835	15.815709	54.117934	45.536144	60.882375	151.605063	43.7777	74.607865	81.120667	59.206004	88.599283	51.436388	56.950847	43.395351	42.407371	49.311836	55.674799	47.138182	66.684881	240.564574	78.459787	172.715738
tRNA-Thr-TGT-2-1	115.397837	130.459144	120.198362	45.786809	73.180751	76.30492	49.962851	184.487885	21.634244	361.308577	37.408961	49.223724	116.877532	77.485023	31.518616	132.05983	61.686993	28.416636	67.56293	35.495793	29.754799	40.446066	61.612881	11.362906	24.382849	944.590086	210.708264	59.635057	50.243749	115.4934	70.67547	63.466321	225.507659	46.517968	26.181535	97.900876	60.352947	59.267257	140.043445	43.432559	43.225257	46.321013	42.921761	96.652033	57.700204	213.788281	66.197601	89.964692	79.979895
tRNA-Thr-TGT-3-1	106.688718	102.215716	138.985214	36.758265	96.226182	188.140805	57.419209	267.94627	42.273894	145.608016	393.556325	42.258447	125.683192	85.467223	53.369815	186.820199	50.031174	31.757287	104.143344	35.910798	37.942589	56.998612	68.762089	3.321384	8.233573	488.180006	441.295634	104.56891	12.410337	116.784364	108.359161	98.077063	73.608827	27.363822	143.721586	122.197144	35.919541	472.887852	97.032096	72.107332	54.498691	55.127534	54.159835	65.286955	71.257374	378.100461	191.485957	120.496018	164.449617
tRNA-Thr-TGT-4-1	122.573749	83.377457	86.204366	81.841337	63.004534	80.130665	33.013748	56.469125	33.318579	131.608187	30.989384	28.340605	71.06724	67.174911	54.126835	113.845326	58.895509	47.085761	47.755254	38.775868	52.578618	37.87559	91.322954	3.041433	25.560353	219.700185	147.040163	50.839574	13.035261	48.237417	29.042143	26.250403	73.789052	38.115611	40.867468	36.607976	44.815665	179.69902	75.796949	22.954398	82.252548	40.293407	69.259046	75.660258	42.094495	58.726593	193.713714	40.086536	130.577073
tRNA-Thr-TGT-5-1	113.611321	84.629039	105.551105	42.675743	74.96717	105.412957	55.917742	105.735523	37.674907	175.944599	368.073739	53.649016	127.882222	44.837459	82.238553	178.102549	35.84493	38.843625	70.080192	34.746787	86.373886	37.512476	57.780923	0	0	550.908063	621.913222	147.447449	20.885386	90.644644	66.97721	82.970154	73.524075	34.355321	113.278842	177.403307	64.6954	140.165057	118.447816	27.029073	28.415661	72.310927	34.373332	135.646094	153.913095	137.471912	130.393167	42.087136	168.556675
tRNA-Thr-TGT-6-1	99.430931	99.882559	193.03669	20.393635	36.724039	143.481381	28.003992	344.753304	13.606547	231.308205	55.373807	96.751289	233.96094	163.216645	180.709062	316.131561	51.324868	17.874959	70.761462	97.902805	111.797955	48.399183	152.586607	8.135664	1.666756	271.368255	786.770816	204.824089	3.333456	260.983204	70.656449	88.41353	229.849986	25.939713	122.802405	272.252253	30.201486	487.708534	309.489293	120.226687	30.331727	33.227939	40.683489	38.744104	96.913203	492.933965	96.969575	57.240819	84.340906
tRNA-Trp-CCA-1-1	273.389791	159.895203	311.954996	35.547269	150.532407	131.261607	27.908029	144.776658	41.78064	156.98095	175.842634	60.674047	245.735374	57.181717	47.920205	209.636261	68.878582	36.258383	87.579477	37.421726	51.285107	55.755733	127.471592	6.081866	32.933626	365.753297	596.154605	102.04914	8.18361	163.171753	86.003962	82.239466	84.712282	23.633057	50.987833	302.691256	59.156969	234.960329	305.212377	20.853774	41.875764	89.789318	47.973924	118.148617	136.890989	339.752172	135.395774	134.543117	147.343632
tRNA-Trp-CCA-2-1	145.159732	118.483805	139.403871	23.221954	122.647295	115.9251	33.112624	148.825865	26.794939	141.793033	295.038811	57.781058	209.74972	50.232043	55.979977	338.525865	63.645495	42.27961	68.451871	48.555275	62.431054	67.066011	102.378412	18.185219	23.286764	550.902389	1155.392161	141.118651	11.998759	253.393185	78.932241	112.330638	139.622051	19.434087	23.238251	258.061787	57.429683	305.000563	296.203636	51.730716	30.996781	25.919589	31.399809	193.528368	223.699582	632.779211	105.901115	68.293936	110.951835
tRNA-Trp-CCA-3-1	243.126632	89.269221	113.406328	43.724538	65.408037	95.247562	34.039776	55.857431	12.331679	102.521957	153.548428	61.294902	92.688101	10.197635	34.529502	146.603699	62.145882	38.358087	55.915948	23.131328	33.964554	60.027467	59.411287	5.242321	14.058187	538.805027	119.875683	74.666709	23.71774	87.144483	88.378153	81.805444	45.969457	35.204773	62.591621	123.598933	50.621199	109.756071	126.118082	20.914386	66.645093	65.128696	47.894432	76.753507	63.594251	165.567854	76.980344	75.358748	119.481398
tRNA-Trp-CCA-3-2	213.744629	101.434989	204.645885	50.620016	108.225467	97.673806	41.006504	47.235001	33.929144	133.583225	135.669276	40.247759	120.825329	20.710344	64.914879	181.292493	88.887669	25.622235	76.756983	42.597658	43.150611	63.635892	58.618368	10.057293	18.580848	497.795111	420.471408	125.653525	18.255568	100.848331	83.36837	94.375571	58.812651	23.24056	18.121228	70.49942	28.197846	194.749077	106.454184	33.556928	51.372961	98.451696	53.75884	59.163616	61.598638	138.331526	118.322821	80.636437	144.359997
tRNA-Trp-CCA-3-3	91.82903	132.805389	269.654416	39.466031	45.619771	130.038067	39.365646	177.371624	19.457191	117.78034	89.317033	57.692532	186.200903	50.302058	36.653441	197.328654	36.821085	22.42577	59.474277	25.848779	51.072606	49.508682	139.567467	23.358214	1.730862	513.048274	2546.243256	438.303458	4.772986	209.871486	90.271283	110.201777	144.065724	6.658089	88.602157	190.614683	39.74418	80.215321	169.848913	27.329794	26.707506	42.077998	34.454874	43.25032	145.777781	455.302423	84.257834	55.508481	103.681557
tRNA-Trp-CCA-4-1	116.142744	183.349763	158.087523	37.620273	75.032515	102.81472	66.09874	113.65863	21.111267	197.308673	157.809027	55.349545	148.528018	60.406113	60.280673	183.026136	50.791065	37.790889	63.522	37.95268	61.164181	72.539843	78.404853	6.764841	5.922012	499.586762	955.428222	282.669665	11.123435	110.088994	63.905288	63.479782	163.567225	30.945134	80.321892	230.800933	40.333616	96.025511	124.663482	41.761523	22.074816	46.184624	50.517153	52.463405	66.409495	183.506677	68.55816	66.313009	108.74536
tRNA-Trp-CCA-5-1	81.280484	28.621748	21.642407	13.242214	19.669696	22.305063	19.416515	30.458861	8.648443	31.5389	39.525111	52.070569	29.684762	76.693565	16.832164	49.767688	19.470775	11.680978	28.391969	29.574062	15.557489	12.881528	59.354229	52.529325	24.168407	32.20768	20.197795	65.735995	35.390116	62.399022	13.831571	46.386069	8.793662	10.103489	23.784861	46.871728	63.262196	25.672689	47.83546	0	25.139759	11.466589	29.860828	27.314347	36.186451	49.922012	14.274701	12.780445	11.836725
tRNA-Trp-CCA-chr7-31	30.048181	13.429444	38.96319	14.439321	20.985427	35.880574	31.543925	62.948987	26.142756	49.373893	38.38464	10.712474	30.680232	51.008854	17.106897	26.170378	24.355319	54.240365	61.155471	17.997652	25.047424	40.136063	49.300105	77.386996	25.615414	55.718754	0	30.419183	8.180044	25.74572	42.747928	48.170222	36.144069	10.33392	13.29395	39.298539	32.25089	49.011503	14.051315	94.475453	15.264721	48.401997	16.852966	2.253867	19.429004	12.306642	12.253812	38.404915	33.163925
tRNA-Tyr-ATA-1-1	11.943627	12.557667	7.460173	21.474051	15.829769	38.116142	46.936344	23.752841	34.2813	30.27936	13.191131	54.251536	46.314557	31.308464	51.493352	14.251539	32.612438	73.076963	30.989686	32.718547	38.840862	28.679082	28.104716	5.567474	72.634205	31.0835	0	36.746663	18.573451	25.94746	15.851888	23.76001	29.613204	13.681636	0	68.465819	25.929895	20.578934	0	15.3711	78.785665	10.256643	25.72444	20.163442	7.96276	17.842022	27.902311	47.872296	14.09867
tRNA-Tyr-GTA-1-1	94.62038	139.505557	140.13089	88.4136	115.082131	135.529481	45.530718	93.817842	25.665523	289.05408	565.330544	44.168446	137.216157	32.055589	60.923044	132.650725	58.393187	30.530606	240.784626	40.013603	39.715321	45.474557	70.55242	19.886399	20.790282	481.562755	1025.556636	111.350696	28.505963	97.019368	82.668442	93.295985	219.243162	39.073271	116.92322	166.334645	47.269303	76.821826	225.768737	81.537474	32.90384	34.906224	36.487377	72.879083	66.132402	131.150458	224.544003	70.606111	101.350538
tRNA-Tyr-GTA-10-1	35.921443	33.531037	32.021864	11.421095	22.779189	54.887904	12.36054	26.351811	22.615429	21.806667	60.767561	37.736807	25.498213	62.766974	39.877172	61.989498	41.839827	29.111029	30.798409	19.555019	20.933965	49.409725	75.658	13.270149	142.496142	0	40.6772	51.240822	36.355442	43.380068	39.898234	20.908426	35.146894	6.030194	69.713083	104.790576	49.156667	19.832076	9.016785	23.553113	13.217066	20.497776	12.818634	48.904649	70.431046	52.030119	28.510624	22.813656	10.826455
tRNA-Tyr-GTA-11-1	25.567742	20.434304	23.741673	19.231233	29.21774	26.240408	18.941883	15.581968	25.57467	14.498007	38.340749	59.188605	20.208606	34.291317	20.600341	25.68059	26.442072	37.285726	32.452416	32.78167	37.799163	43.93368	30.519136	45.4055	14.521221	19.840694	12.253769	10.134885	26.380153	18.600077	12.822062	12.220914	51.551244	52.4662	29.536747	62.522107	24.452774	30.566304	17.502917	11.753279	39.323832	30.29515	19.511456	41.642875	20.450344	19.064401	5.310659	21.377374	20.331474
tRNA-Tyr-GTA-12-1	14.486305	47.794666	29.353186	19.700737	12.562916	67.832379	76.473724	19.132354	47.977497	55.676943	33.759392	51.093794	16.670793	3.741241	28.78871	28.711109	36.111682	35.950816	48.322056	12.797444	49.274868	39.792512	28.448124	40.726871	46.844305	43.281265	9.900874	27.99281	14.383786	19.598281	22.961507	35.539245	37.988004	27.298772	38.66506	22.265712	59.608974	15.311293	20.466383	12.706646	33.920952	33.461948	46.563549	4.965213	24.62789	16.492532	59.392678	45.280376	42.781355
tRNA-Tyr-GTA-2-1	92.354655	57.190691	96.54583	32.830935	84.296483	93.030615	37.68246	59.19465	35.757376	147.13601	45.380454	53.176556	121.731634	42.176435	33.583553	119.820126	42.522217	25.082677	36.550899	53.192999	30.80105	41.135393	59.075159	8.356609	31.80439	272.353834	95.554954	62.537988	37.992263	71.772155	37.87341	56.962038	108.437168	26.045453	48.737542	314.468672	155.664353	155.410293	111.350712	24.984834	39.985783	48.300557	35.890965	56.695415	56.028613	82.682474	106.719444	51.656969	100.084103
tRNA-Tyr-GTA-3-1	308.74826	94.810826	115.952505	57.555045	109.978694	67.042113	20.783417	81.702629	28.138274	196.688294	113.912716	58.346756	139.478304	40.8892	79.068678	244.505175	85.693819	31.576029	54.435464	67.42148	71.94806	54.609714	92.152512	4.032149	13.054045	266.625882	123.409464	53.564657	17.746392	125.602288	36.425063	43.566689	137.736081	33.477377	55.617024	229.388712	53.286825	196.334762	122.742833	87.753013	39.466062	56.712674	45.463269	93.544438	98.565623	111.129421	118.634397	57.867108	125.635121
tRNA-Tyr-GTA-4-1	131.301609	66.969167	106.79893	43.459241	32.275331	131.851296	75.218237	133.096776	36.183352	78.462007	19.707187	73.894965	62.295093	185.35871	23.934721	135.833382	46.888338	36.889175	80.535481	3.089073	55.511897	36.282121	98.734718	50.497018	38.287376	444.189278	441.971942	85.857232	18.829933	123.325187	95.89815	85.827374	122.026625	18.407325	107.651477	75.241192	61.269053	326.460668	142.69624	36.796613	63.203786	53.321437	47.207225	36.658223	52.437095	209.713974	148.823319	38.295334	172.739016
tRNA-Tyr-GTA-5-1	48.368433	85.179886	99.424472	54.820907	58.777714	114.591405	47.36659	85.835931	15.361013	276.500689	67.678827	71.875276	157.199026	14.195814	68.632225	119.43552	54.62995	13.064653	51.646159	20.606432	39.870234	32.373545	88.001072	5.135158	4.268313	439.741253	853.109091	241.049616	2.81274	105.223668	50.740351	64.327048	237.978887	4.143959	19.977844	270.540969	54.007923	46.731578	138.047938	84.02645	18.990472	24.897613	34.725595	32.735235	82.384432	143.008636	120.987965	42.236066	91.878409
tRNA-Tyr-GTA-5-2	119.398385	107.763269	120.584765	49.729954	51.294057	117.444679	31.141577	130.109121	20.982652	137.895375	42.211554	89.273733	126.579153	50.531398	60.672459	134.843484	63.928483	14.045022	33.667588	37.500772	39.786922	37.228024	109.767379	9.982273	0	310.506946	2686.870577	728.009107	8.524017	150.363336	42.050997	54.433164	74.345751	16.854498	92.96657	91.228218	62.713858	60.209824	230.384016	14.088173	14.462627	27.354268	27.712552	29.974772	49.721287	241.187002	41.381561	47.51605	102.799493
tRNA-Tyr-GTA-5-3	47.672213	91.569509	252.831936	51.285078	99.607524	162.374527	31.484515	600.634192	22.257149	62.349882	103.954936	61.200965	203.842456	86.912638	46.886612	116.542908	70.32332	74.604927	53.919418	37.613507	56.142001	73.53299	39.493047	25.036514	10.698481	474.024878	636.093106	209.887726	14.913314	75.944715	59.56734	83.462306	42.418118	18.660663	15.364307	169.994	61.534609	86.618856	120.902266	71.019918	39.625517	51.479978	41.684761	26.789664	61.442961	123.874528	133.066188	57.222844	174.932901
tRNA-Tyr-GTA-5-4	50.989933	42.013362	138.432572	46.494794	78.545052	186.211153	72.662144	84.145198	41.080272	106.353947	46.457179	92.878019	135.783873	340.187267	53.945365	87.044391	48.422838	30.7162	85.561666	6.055075	29.852414	50.803153	22.562368	52.690401	27.695766	598.398774	723.690295	214.680032	4.327142	52.565693	72.917707	74.282268	28.601582	15.082087	50.550256	2886.73078	67.008103	93.224441	121.64675	30.394403	50.884073	56.424271	45.504817	57.511067	58.533956	196.261804	138.390564	75.862995	127.097405
tRNA-Tyr-GTA-5-5	220.023622	146.877243	212.513425	57.140149	91.315224	127.516137	58.887515	174.914001	24.815929	140.036745	83.543001	49.919481	191.791246	35.864348	59.999498	366.395218	82.960382	11.283598	111.289354	10.651837	114.041212	37.552979	116.247165	1.806534	0	679.512015	830.529779	114.525359	31.361729	187.372621	227.960815	187.407847	89.806902	32.074953	50.671321	350.200075	63.336651	110.461131	334.061464	36.457576	31.849195	148.998674	88.134365	195.202553	120.86727	173.051268	165.733293	36.271407	162.848832
tRNA-Tyr-GTA-6-1	120.865228	101.889335	84.398508	78.454153	147.425665	140.585988	63.894613	80.106515	39.892824	151.209557	109.812203	49.481099	70.890069	37.016154	57.094307	129.913392	46.836048	33.4614	80.795725	31.057021	37.596004	41.521251	74.946299	0	5.357169	263.325415	96.861174	45.454203	15.503744	76.907703	57.840902	64.552552	58.583579	53.798338	41.585876	18.258569	79.453056	255.442655	111.774597	45.962873	32.421388	51.473082	44.893159	76.300488	49.310279	111.023224	141.603925	86.045685	116.114542
tRNA-Tyr-GTA-7-1	15.517857	37.731909	40.1091	41.817087	27.352017	102.898951	65.919001	31.474514	26.766076	40.267369	12.966667	54.645006	37.102947	78.849498	34.931822	85.149971	27.85013	29.764596	31.44155	11.90792	28.365383	26.48552	82.847058	124.242157	13.887414	142.908692	19.490126	97.132807	18.808634	65.348882	28.144579	52.607114	60.969381	20.342775	0	47.900649	48.983203	189.745956	133.777301	40.28992	74.465131	14.387481	33.996051	13.40952	67.41403	172.735387	48.119779	20.918654	37.172582
tRNA-Tyr-GTA-8-1	162.443921	83.348188	54.381553	37.157633	59.6208	89.899307	42.166766	42.021026	17.69448	93.874575	36.243305	47.429918	75.380636	34.69864	104.019095	128.518814	50.957776	43.774632	45.066903	71.056011	45.328395	46.173015	57.824014	5.101515	3.264871	101.765421	21.777217	33.072952	11.045757	59.747635	56.39882	70.907757	37.183551	66.471335	58.219637	92.328765	57.193124	388.94566	71.284127	19.522389	54.203059	54.295043	54.300986	43.351603	34.800339	53.041126	73.747309	42.73994	113.554369
tRNA-Tyr-GTA-9-1	12.041482	39.274719	43.0899	28.450352	56.333856	15.292258	44.485848	10.55556	36.515446	30.589137	15.40893	26.137194	19.853624	21.145151	49.381417	15.338837	2.535	58.722401	42.360249	10.711808	16.470141	35.505492	10.005563	9.069663	73.789043	11.752586	15.886017	44.727868	11.778453	17.240249	75.230817	35.429695	12.234591	7.341741	38.719907	36.238019	20.32	35.593868	19.941829	10.160112	27.353966	72.563627	10.896153	9.583777	16.733231	6.496753	54.735197	42.900022	44.986283
tRNA-Val-AAC-1-1	197.266314	124.748447	153.767976	47.131232	57.342572	79.704305	35.223492	141.073723	22.462591	297.67523	44.712263	38.200872	114.927231	8.931513	77.576388	169.82292	69.31833	20.883618	64.75853	26.560644	170.881832	41.176752	76.362466	2.157724	1.957657	353.369725	498.686177	98.971048	9.416531	78.050252	53.848029	75.074774	84.981446	64.331814	53.436536	118.352571	67.99063	88.193129	81.517842	40.235293	25.344915	36.480768	47.717127	74.386374	28.493798	133.244973	94.982341	47.791182	95.181564
tRNA-Val-AAC-1-2	37.064691	60.936976	118.40579	53.727709	28.04935	101.21766	48.473801	37.384607	8.557294	23.262284	100.659829	13.230908	33.345761	35.431994	22.529722	7.285536	38.966192	23.659303	47.998263	5.731819	30.903872	32.905398	8.960869	3.207172	5.997566	193.861934	96.541525	53.516324	9.385578	6.917962	44.943578	58.024661	0	0	27.211328	52.038758	7.660029	43.476783	26.564186	1.536466	18.643798	22.894359	10.206674	7.928992	10.751458	49.362858	103.773901	33.668519	83.411641
tRNA-Val-AAC-1-3	27.444873	119.463313	259.908475	57.12043	87.061644	143.071758	54.192796	54.786597	17.745947	16.863005	59.672154	11.702086	94.958812	8.887762	26.400099	39.253779	46.75323	28.482048	89.312153	11.209173	41.807984	63.76298	13.467877	3.575828	0	158.033559	63.892782	34.455451	5.521592	30.379829	83.664615	86.230558	7.373152	6.052646	7.461975	107.124011	24.465304	70.457694	13.299493	29.501245	43.058431	49.660993	15.703437	31.41356	18.784059	70.950788	141.693193	68.897459	167.318348
tRNA-Val-AAC-1-4	168.877023	85.648976	237.770302	75.37725	80.83174	145.51823	54.996883	225.272025	17.490631	219.14495	103.441141	106.016529	181.936382	41.79414	68.175933	250.465227	72.295686	23.590248	115.511131	41.836505	83.005897	48.869002	111.582221	3.727743	9.647484	581.832806	182.047385	62.886318	23.538026	161.052718	46.093326	76.91629	158.816726	23.177781	69.118444	230.18456	154.690196	187.920896	242.708965	70.757133	30.193	40.223493	60.730678	74.82137	88.933662	323.255112	140.258745	82.21442	163.874686
tRNA-Val-AAC-1-5	178.714011	209.122713	249.962645	57.428568	101.639454	109.743581	42.196182	347.354337	27.021074	172.696087	68.693972	40.153825	312.482105	67.279103	94.856697	169.176223	66.440776	41.003776	112.365257	93.165305	87.595554	34.358142	48.985298	2.120698	3.978148	216.862454	448.418399	91.864713	10.038167	115.008341	75.390072	78.09102	98.169331	23.632792	72.286183	101.13003	58.821035	83.605778	90.099302	72.619726	38.801662	37.79725	62.889492	52.827919	50.009564	205.792551	117.39262	117.795501	120.957433
tRNA-Val-AAC-2-1	75.170176	135.552487	149.908338	116.306578	58.561269	198.295222	84.700912	499.559911	13.646342	205.993881	116.587598	66.581851	201.616375	40.78346	49.506767	185.439476	41.484527	20.226948	104.17391	32.497732	56.713347	58.154366	102.97668	8.197693	34.816611	965.000736	1757.841776	466.972535	22.067091	117.070238	44.627211	71.168917	164.312274	28.432193	88.264894	112.598608	59.096827	98.181161	204.371387	51.05244	43.12284	28.99842	46.118133	45.059123	73.51768	198.611373	214.591662	53.276211	244.588791
tRNA-Val-AAC-3-1	67.353829	85.75985	119.504495	35.569447	61.391991	98.277738	59.008382	60.321848	18.456947	185.356697	35.181106	56.71497	120.607619	86.374757	67.800466	101.13689	76.228492	35.926629	65.143914	56.13188	56.645021	61.474552	41.717117	6.458582	16.728405	150.587353	64.69156	31.259994	11.295905	52.040522	40.925296	59.597205	147.250631	73.259063	83.918003	107.870979	75.210846	108.303586	65.926321	55.023691	41.104308	47.080397	60.489614	45.736534	31.113824	63.991599	185.39317	61.55568	155.46056
tRNA-Val-AAC-4-1	39.513712	41.912516	39.247631	39.835746	23.731946	28.705269	35.769955	45.284804	7.344293	28.241557	28.724754	22.636859	44.544871	18.311317	35.078057	52.612085	33.458441	15.309448	25.147569	20.496237	22.685665	23.035707	35.317607	23.494675	37.565255	29.696622	33.784925	12.838958	77.374184	46.85181	29.291832	28.414772	9.18267	15.066006	27.737005	59.960069	35.969116	156.554164	10.496161	24.642925	35.125214	22.25721	24.785549	6.146347	31.734477	56.592353	32.898009	25.904616	67.954323
tRNA-Val-AAC-5-1	131.720367	87.455655	165.466245	54.853662	102.410244	111.225919	24.819702	62.590496	23.347498	156.202413	68.524323	47.975552	120.963777	27.228307	61.527481	98.91875	93.758767	35.395941	88.759708	47.897505	56.230498	38.143495	56.137403	0	7.388748	347.084839	210.536772	81.811773	17.981767	73.350736	37.424389	50.715626	73.364543	17.854107	83.371086	75.405229	40.70883	66.409644	81.296723	47.392231	65.851867	39.376149	48.35114	68.978876	54.888286	88.285742	105.803644	57.740225	136.876976
tRNA-Val-AAC-6-1	139.296595	88.021334	75.461294	43.692957	61.059428	88.091609	59.952993	52.110564	21.150687	161.525984	80.877762	32.645793	83.95283	31.260728	71.553387	111.333521	67.98914	30.750902	66.351289	59.0848	39.264096	53.097976	61.687909	2.020216	14.70041	801.050343	473.492532	125.551949	26.555806	62.281489	66.018472	68.072051	61.709565	136.89313	79.707938	60.305702	54.569666	96.407686	75.101286	32.291574	36.612758	48.040875	42.313871	36.369521	49.704594	94.861281	104.732197	48.932979	121.895471
tRNA-Val-AAC-chr6-87	28.531567	21.705416	51.972821	50.241758	1.947968	22.886439	21.980396	6.965694	32.829729	16.269448	10.290839	47.776124	6.922446	23.848354	30.636312	15.722785	33.481605	31.833499	36.623982	35.674117	18.948432	30.485297	9.868506	26.340805	45.415579	7.40566	0	16.618326	19.110718	23.939426	23.639222	18.478932	61.946677	39.274418	25.259584	40.329264	11.842022	15.175661	16.986081	35.043351	8.862094	30.911354	19.543514	38.06193	19.926484	15.932481	13.182501	21.330549	26.23483
tRNA-Val-CAC-1-1	105.306595	200.149847	292.316939	44.282327	85.864864	149.808631	48.189575	163.032636	20.288318	300.937856	31.515361	69.208744	252.470675	175.745849	104.870311	198.669043	74.761355	17.035979	105.074346	42.661213	232.861028	68.374301	104.057694	4.960094	4.684788	761.189151	1748.773217	661.732161	22.664152	157.246635	68.393943	115.555192	187.104228	26.572513	94.373295	918.22329	68.775527	495.919668	205.317697	34.308378	33.334259	34.788329	60.898357	52.983567	91.596971	218.432012	115.949455	76.264702	138.794864
tRNA-Val-CAC-1-4	165.002446	109.377311	193.812159	43.510115	79.513112	91.019055	43.695786	120.478748	25.883916	161.471568	126.875422	78.352791	221.213336	19.603597	53.102525	106.867115	71.767918	28.355782	72.751463	60.665784	46.18271	50.385258	70.642919	4.58475	40.876056	1001.373801	404.349316	170.295576	47.65562	97.828483	112.30274	137.146409	42.080095	22.403012	124.825879	115.452733	66.250843	92.996082	99.844725	30.477141	44.508614	51.547996	35.856176	68.328287	49.360121	199.620909	68.598511	62.105549	102.774732
tRNA-Val-CAC-1-5	86.900529	126.979932	278.908794	33.84431	93.002935	111.606479	51.459036	218.348725	14.766953	207.578035	45.289844	58.697101	201.995751	76.745804	86.655663	194.023432	56.082777	32.273708	85.457391	55.78327	120.846173	60.889557	97.024687	8.310526	19.884745	477.20685	868.623887	641.720083	5.5284	154.124824	85.543781	68.344469	153.757558	14.166612	46.393102	287.127678	55.447668	106.358427	213.194607	62.491313	33.333853	36.817206	38.740871	54.011492	87.709969	407.373408	123.341934	90.269986	151.765863
tRNA-Val-CAC-1-6	106.749832	114.242671	201.259769	49.222937	74.395797	138.327937	69.271935	166.738366	14.400197	244.213349	35.664549	58.965529	120.03185	81.757928	126.273241	174.986	65.193729	26.986574	105.232037	51.128503	234.63026	55.645845	88.197492	2.81914	21.401958	561.226928	816.804437	217.134706	6.624987	144.20392	62.242587	77.23248	71.071744	29.153136	136.315006	848.782974	64.534387	139.752793	125.405805	60.133314	55.953707	28.369685	98.142089	101.352979	111.77765	225.606705	127.14873	95.353941	139.806965
tRNA-Val-CAC-11-2	45.289869	136.524836	101.583689	47.029626	60.41789	65.986656	51.941188	0	19.047788	26.472945	111.154678	0	65.493041	0	17.150853	74.214522	33.779593	37.922533	87.148025	0	8.57601	53.212337	21.329958	8.388915	0	62.362044	27.066244	0	6.61479	14.607947	56.388041	44.505098	12.08055	0	0	10.059847	16.233226	47.331798	34.137656	0	56.604755	34.671446	23.773574	13.40952	35.9136	48.951835	183.907028	49.454343	113.490105
tRNA-Val-CAC-2-1	195.764675	118.478105	104.605376	50.117484	83.686124	76.269012	30.849549	263.693423	22.702409	250.60237	56.537158	52.347749	90.627737	54.079516	63.506729	141.218265	58.557409	29.814051	59.836777	33.624311	86.640148	49.863105	72.719397	1.505758	10.175545	419.689212	296.382247	70.133556	11.884633	97.318102	71.913005	69.422494	121.964384	39.033139	62.594611	109.324193	66.075317	346.840906	85.975466	61.805666	33.413672	51.46178	54.382221	88.289427	41.14746	111.563642	100.732985	68.471413	106.972971
tRNA-Val-CAC-3-1	213.110887	219.563448	213.078052	88.092245	115.092906	273.765674	67.524918	156.726911	30.838058	219.65821	93.910695	63.565473	214.858534	40.68528	78.490266	197.15921	64.591756	21.301243	123.944263	52.816016	84.964983	40.238829	83.958293	4.368435	6.917506	306.457165	296.125986	68.890687	3.462382	167.274309	90.851721	121.221298	100.247487	14.778797	36.783389	79.195083	71.004245	137.70874	231.533668	59.591038	37.687722	61.882742	84.554179	151.124631	117.152224	132.029689	168.255606	82.3646	189.697033
tRNA-Val-CAC-4-1	108.694215	75.402965	229.039174	82.216002	75.424543	65.200949	48.250826	63.477933	19.167171	60.81623	84.151705	6.763234	51.619254	17.00298	60.578711	105.139039	63.725453	31.07943	58.782532	12.0108	59.305829	36.25506	21.049725	3.327129	0	21.782487	0	0	0	51.124153	42.805189	62.334034	14.32851	8.6116	0	51.601949	19.35035	57.957301	84.972732	14.046125	47.114747	32.576222	54.793261	40.22592	53.870906	56.46916	154.509569	63.630872	149.14055
tRNA-Val-CAC-5-1	48.913879	102.644194	164.009658	33.952994	58.08267	114.935797	14.864688	95.216497	27.939157	56.494618	42.650441	35.127791	95.693143	0	40.847301	67.53553	35.440743	29.83295	70.312028	5.90531	53.143391	57.740712	30.082249	0	18.482092	98.2976190000001	45.967056	19.949508	4.325055	88.148724	29.153677	57.672707	28.659495	8.271785	0	45.815738	42.669478	46.284641	86.178555	12.58707	56.176443	26.841676	36.957782	40.226074	32.9208	74.68461	111.400816	59.290885	85.675844
tRNA-Val-CAC-6-1	113.24108	84.683966	62.158789	55.34055	42.755828	101.538437	73.712298	166.339579	9.045631	39.711329	41.713184	58.783355	130.245134	27.511015	78.021414	180.626994	83.088288	19.536367	48.890403	43.564165	57.751292	46.534628	52.527011	3.754703	28.99326	245.4501	284.838745	118.242948	6.103448	94.073639	53.14864	70.042939	12.261327	18.843563	28.130879	139.575812	34.656263	179.974555	140.015409	0	62.354561	30.005782	42.483503	104.861022	63.243956	322.461955	88.247035	60.516656	149.621892
tRNA-Val-CAC-7-1	44.436596	15.618918	44.986031	39.011423	26.157984	28.537047	42.462503	56.569121	10.258299	34.352014	43.161984	26.808292	29.052758	26.421711	45.80728	20.368768	41.555235	50.520801	32.984621	48.345	5.64072	44.090165	25.751884	26.891115	21.098619	22.148016	0	5.609264	39.816045	23.97028	26.289819	45.67613	6.771647	50.964299	20.495208	48.020152	38.577824	27.962452	38.918937	31.600888	63.85917	33.520585	30.518627	28.378159	22.791865	22.701252	8.570012	21.8786	12.71349
tRNA-Val-CAC-9-1	46.938707	67.506994	56.127346	57.557414	40.280744	70.764153	29.986802	68.448546	19.333169	37.184329	42.589574	36.790174	26.818749	39.193501	11.474569	48.710439	43.184983	16.643182	63.12526	53.668689	49.84755	44.835132	33.624316	14.145743	33.652079	100.120993	25.612809	39.629201	18.385509	54.986242	55.985129	89.478963	12.506451	32.660712	55.756008	46.045093	27.850131	220.767826	37.903453	24.085288	42.189173	47.858879	31.395923	45.335188	29.21273	60.117123	73.014797	39.313396	72.511209
tRNA-Val-CAC-chr1-134	5.63242	35.405794	26.201415	0.419543	11.102475	15.253648	36.848074	10.57968	8.367326	23.04784	43.865274	21.690587	13.534769	16.16511	24.283493	16.368432	41.155422	26.201564	20.217078	0	6.038068	25.630194	25.477813	0.081251	0	10.961579	0	0	14.442093	20.676736	20.102426	34.184966	0	0	0	29.265248	16.598836	39.704931	30.835818	12.110712	15.161213	37.823031	14.43157	9.34615	73.308793	33.321301	51.230619	19.908633	52.717563
tRNA-Val-CAC-chr1-136	45.289809	84.90346	26.446953	109.067189	82.263406	73.482464	85.433099	0	29.711114	29.935849	65.842987	14.20124	16.618084	0	8.575515	68.031105	23.139702	36.400793	112.036718	0	15.846975	48.156317	27.943299	0	0	43.343832	0	0	12.517095	36.517016	73.577396	71.994194	0	0	0	10.059847	12.89939	31.528126	0	19.91625	36.173413	38.444947	11.465327	40.22592	17.9568	9.857044	326.934248	40.897999	179.698415
tRNA-Val-CAC-chr1-16	27.174476	128.01645	178.623022	89.08223	104.72509	145.840021	114.477011	21.15936	50.731453	23.75412	140.354696	16.366208	65.402034	34.00585	57.708105	129.875855	4.498899	28.155355	108.65196	46.429026	11.31039	50.727816	21.47744	0	0	16.369786	13.70464	13.695831	5.217698	36.517006	42.613639	65.570096	0	7.07079	34.948231	13.389005	14.093668	74.400582	17.032389	15.267111	66.37278	50.399888	14.524251	40.22592	26.9352	58.329916	171.612442	94.086126	203.925813
tRNA-Val-CAC-chr1-93	54.919227	151.451224	106.935462	88.182013	60.912171	80.350793	52.919762	50.23089	13.523762	40.153021	58.093405	25.455233	82.285634	30.01973	24.677418	54.484471	54.891633	42.821181	64.414555	10.28822	49.05417	42.576321	10.398446	6.170829	7.61985	35.242055	31.68925	13.450386	11.466202	47.694453	33.477172	53.20212	42.98788	0	0	13.389005	19.351638	61.224396	22.495375	15.971526	60.303964	30.173774	80.264382	9.21128	8.024672	28.367442	113.667281	47.899184	109.311742
tRNA-Val-TAC-1-1	96.792593	137.144309	189.203444	59.795639	113.168519	140.267537	39.587939	160.10311	19.739281	311.082431	60.122693	67.489276	194.856875	124.052491	87.224539	177.852598	87.489252	29.866996	103.247076	74.863435	65.324125	67.552184	106.333613	14.324302	7.607493	536.221562	494.532644	224.694942	4.430772	123.92436	71.727795	83.918085	144.611392	53.041611	81.800167	183.845731	84.209244	120.323607	156.727292	69.208691	49.288735	44.075344	59.236156	73.494971	69.301765	273.795185	153.38122	62.415758	184.905235
tRNA-Val-TAC-1-2	73.956401	65.050688	170.606692	33.986595	42.086754	83.341492	29.185211	96.138603	20.507361	266.482552	17.614259	82.754089	184.204135	62.644005	161.998366	156.893319	63.080675	45.593835	51.595234	59.547371	201.027502	42.84104	82.440836	0.290469	0	323.003978	1239.846922	339.269748	10.237473	127.615728	34.033899	60.695951	202.841053	47.535833	43.86739	246.723292	35.495436	20.855711	115.403567	12.846974	26.339983	26.519296	55.457509	33.085716	42.886759	136.992322	110.636239	39.662845	57.915413
tRNA-Val-TAC-2-1	83.23913	147.39819	184.587961	73.076624	124.989983	145.425872	73.626682	330.054868	22.218648	262.500386	303.170375	61.169867	150.200356	22.304634	80.304378	112.53176	72.131497	36.567319	83.499182	76.605066	57.717911	54.903859	55.059402	0	16.219504	899.599915	661.656749	245.309792	5.489101	76.578134	74.804047	99.23437	106.194599	21.040787	36.604204	94.349161	73.744524	117.821262	119.376474	17.268164	36.597818	43.077957	40.795783	84.062087	50.390554	326.989856	137.048958	183.429006	182.805125
tRNA-Val-TAC-3-1	65.090068	76.445232	120.316193	50.636907	70.513669	128.979432	60.181035	63.559703	39.270556	53.668631	92.545026	69.769709	113.692554	16.215788	35.586422	126.805108	113.371098	26.384327	87.928159	32.816505	50.241164	46.25664	35.154318	24.681754	37.302984	107.948488	15.345277	58.538627	4.268302	88.366951	51.742695	61.868604	5.267895	7.331906	79.474838	63.976469	48.735054	86.022941	105.582754	0	18.966044	67.677968	37.878944	53.766848	35.144604	106.898681	114.940422	43.594525	216.897953
tRNA-Val-TAC-4-1	194.128877	117.009828	107.884485	73.707037	94.063853	117.304078	46.822239	132.4528	15.834764	106.900591	73.45232	39.789865	147.945643	55.256946	55.64069	238.88976	90.577029	35.673174	126.722236	50.175041	59.373958	57.305641	76.346149	9.194614	21.113291	263.51519	152.351536	100.103582	7.112256	98.913041	57.223594	62.871696	86.963777	14.338046	28.187349	76.172011	76.599876	210.505571	135.978884	36.534212	54.764976	56.270263	51.020677	113.349385	97.75355	149.415934	170.729752	55.883558	164.05705
tRNA-Val-TAC-chr17-24	0	27.34501	2.956692	41.976467	13.327252	16.40231	34.753629	0	8.115026	9.909172	19.846529	0	0	11.438271	5.286012	18.555645	5.20474	1.553157	26.387451	4.565643	9.236904	25.93737	8.147485	0.132935	32.90625	0	58.233143	42.240131	10.981101	11.813413	22.427296	19.571663	5.377332	0	69.753391	60.503828	10.590326	17.317277	18.008445	29.296459	3.797216	28.511533	23.897285	13.40952	0	13.100238	3.421642	23.14682	33.328208
tRNA-Val-TAC-chr2-6	33.874014	57.787299	28.646987	20.471389	15.485887	36.464516	59.595749	21.337045	19.857871	39.950968	36.396565	50.598144	20.832418	20.821553	20.099205	12.898739	30.858957	19.59882	16.483258	33.094943	15.199434	19.236577	23.447358	122.318872	28.600745	52.893511	27.806031	71.60713	44.98403	47.096229	28.402383	48.078334	53.515794	8.353252	24.529547	87.200157	79.604581	27.287652	32.316692	5.056605	13.878184	13.839636	15.06367	20.815982	34.935589	50.873084	26.041922	29.021952	18.406793
protein_exp	3.653435359	3.270372455	3.973247979	4.493233148	3.017805577	2.718667761	5.301768094	3.704918431	4.177360622	2.250546958	3.006250542	5.611496353	3.781137959	3.885915963	3.712218398	1.817772863	0.518543531	0.399906795	3.668218110	2.887773713	3.449591453	4.088829642	4.645631215	0.000000000	0.000000000	0.000000000	0.000000000	0.000000000	0.000000000	2.753627355	6.405825623	3.994727445	3.474789480	7.231787585	6.794560851	4.776850884	4.840065368	4.025738545	4.591318778	2.361143243	4.515214829	6.301280956	2.290152734	1.547219425	1.867888339	4.218901689	6.347497553	0.834675982	4.793951934
[truncated: 35 more columns]
