# Supplementary material for: Integrated genomic analysis reveals regulatory pathways and dynamic landscapes of the tRNA transcriptome
Source: Sci Rep. 2021 Mar 4;11:5226. doi: 10.1038/s41598-021-83469-6 (PMC7933247; doi:10.1038/s41598-021-83469-6)
Supplement: Supplementary file 2 — Supplementary Data. [file 41598_2021_83469_MOESM2_ESM.zip › 4_Cleavage_Sites.tsv]

#SampleID	tRNA_family	tRNA_ID	ID	Position	PType	Intensity	Intensity_5	Intensity_3	SNRatio	Seq_5	Seq_3	full_Seq
ENCFF001RMK	TF_tRNA-His-GTG-1-1	tRNA-His-GTG-1-1	P76	16	D-loop	161	0	161	161.0	GTATAGTG	GTTAGTAC	GTATAGTGGTTAGTAC
ENCFF001RMK	TF_tRNA-His-GTG-1-1	tRNA-His-GTG-1-1	P131	71	End	1812	1812	0	1812.0	TCACGGCA	GGTGGTTC	TCACGGCAGGTGGTTC
ENCFF001RMK	TF_tRNA-His-GTG-1-1	tRNA-His-GTG-1-1	P71	11	D-loop	185	0	185	185.0	TGATCGTA	TAGTGGTT	TGATCGTATAGTGGTT
ENCFF001RMK	TF_tRNA-His-GTG-1-1	tRNA-His-GTG-1-1	P69	9	D-loop	117	0	117	117.0	CGTGATCG	TATAGTGG	CGTGATCGTATAGTGG
ENCFF001RMK	TF_tRNA-His-GTG-1-1	tRNA-His-GTG-1-1	P92	32	A-loop	3669	3669	0	3669.0	TCTGCGTT	GTGGCCGC	TCTGCGTTGTGGCCGC
ENCFF001RMK	TF_tRNA-His-GTG-1-1	tRNA-His-GTG-1-1	P96	36	Anticodon	904	904	0	904.0	CGTTGTGG	CCGCAGCA	CGTTGTGGCCGCAGCA
ENCFF001RMK	TF_tRNA-His-GTG-1-1	tRNA-His-GTG-1-1	P97	37	A-loop	383	0	383	383.0	GTTGTGGC	CGCAGCAA	GTTGTGGCCGCAGCAA
ENCFF001RMK	TF_tRNA-His-GTG-1-1	tRNA-His-GTG-1-1	P59	-1	Start	5138	0	5138	5138.0	AGTGGCTC	GCCGTGAT	AGTGGCTCGCCGTGAT
ENCFF001RMK	TF_tRNA-Phe-GAA-1-1	tRNA-Phe-GAA-1-4	P132	72	End	151	151	0	151.0	TTTCGGCA	CTTCCTCT	TTTCGGCACTTCCTCT
ENCFF001RMK	TF_tRNA-Glu-CTC-1-1	tRNA-Glu-CTC-1-6	P76	16	D-loop	168	0	168	168.0	GTCTAGTG	GTTAGGAT	GTCTAGTGGTTAGGAT
ENCFF001RMK	TF_tRNA-Glu-CTC-1-1	tRNA-Glu-CTC-1-6	P73	13	D-loop	2833	0	2833	2833.0	GTGGTCTA	GTGGTTAG	GTGGTCTAGTGGTTAG
ENCFF001RMK	TF_tRNA-Glu-CTC-1-1	tRNA-Glu-CTC-1-6	P70	10	D-loop	455	0	455	455.0	CTGGTGGT	CTAGTGGT	CTGGTGGTCTAGTGGT
ENCFF001RMK	TF_tRNA-Glu-CTC-1-1	tRNA-Glu-CTC-1-6	P66	6	stem_for	12359	0	12359	12359.0	TTCCCTGG	TGGTCTAG	TTCCCTGGTGGTCTAG
ENCFF001RMK	TF_tRNA-Glu-CTC-1-1	tRNA-Glu-CTC-1-6	P68	8	Other	1040	0	1040	1040.0	CCCTGGTG	GTCTAGTG	CCCTGGTGGTCTAGTG
ENCFF001RMK	TF_tRNA-Glu-CTC-1-1	tRNA-Glu-CTC-1-6	P92	32	A-loop	115631	115564	67	115631.0	TCGGCGCT	CTCACCGC	TCGGCGCTCTCACCGC
ENCFF001RMK	TF_tRNA-Glu-CTC-1-1	tRNA-Glu-CTC-1-6	P94	34	Anticodon	10383	10383	0	10383.0	GGCGCTCT	CACCGCCG	GGCGCTCTCACCGCCG
ENCFF001RMK	TF_tRNA-Glu-CTC-1-1	tRNA-Glu-CTC-1-6	P95	35	Anticodon	830	0	830	830.0	GCGCTCTC	ACCGCCGC	GCGCTCTCACCGCCGC
ENCFF001RMK	TF_tRNA-Glu-CTC-1-1	tRNA-Glu-CTC-1-6	P79	19	D-loop	429	0	429	429.0	TAGTGGTT	AGGATTCG	TAGTGGTTAGGATTCG
ENCFF001RMK	TF_tRNA-Glu-CTC-1-1	tRNA-Glu-CTC-1-6	P59	-1	Start	115845	0	115845	115845.0	CTTCAGCT	TCCCTGGT	CTTCAGCTTCCCTGGT
ENCFF001RMK	TF_tRNA-Glu-CTC-1-1	tRNA-Glu-CTC-1-6	P82	22	D-loop	909	0	909	909.0	TGGTTAGG	ATTCGGCG	TGGTTAGGATTCGGCG
ENCFF001RMK	TF_tRNA-Glu-CTC-1-1	tRNA-Glu-CTC-1-6	P131	71	End	12283	12283	0	12283.0	TCAGGGAA	TGAGGTTT	TCAGGGAATGAGGTTT
ENCFF001RMK	TF_tRNA-Glu-CTC-1-1	tRNA-Glu-CTC-1-7	P76	16	D-loop	168	0	168	168.0	GTCTAGTG	GTTAGGAT	GTCTAGTGGTTAGGAT
ENCFF001RMK	TF_tRNA-Glu-CTC-1-1	tRNA-Glu-CTC-1-7	P73	13	D-loop	2833	0	2833	2833.0	GTGGTCTA	GTGGTTAG	GTGGTCTAGTGGTTAG
ENCFF001RMK	TF_tRNA-Glu-CTC-1-1	tRNA-Glu-CTC-1-7	P70	10	D-loop	455	0	455	455.0	CTGGTGGT	CTAGTGGT	CTGGTGGTCTAGTGGT
ENCFF001RMK	TF_tRNA-Glu-CTC-1-1	tRNA-Glu-CTC-1-7	P66	6	stem_for	12359	0	12359	12359.0	TTCCCTGG	TGGTCTAG	TTCCCTGGTGGTCTAG
ENCFF001RMK	TF_tRNA-Glu-CTC-1-1	tRNA-Glu-CTC-1-7	P68	8	Other	1040	0	1040	1040.0	CCCTGGTG	GTCTAGTG	CCCTGGTGGTCTAGTG
ENCFF001RMK	TF_tRNA-Glu-CTC-1-1	tRNA-Glu-CTC-1-7	P92	32	A-loop	139835	139768	67	139835.0	TCGGCGCT	CTCACCGC	TCGGCGCTCTCACCGC
ENCFF001RMK	TF_tRNA-Glu-CTC-1-1	tRNA-Glu-CTC-1-7	P94	34	Anticodon	12147	12147	0	12147.0	GGCGCTCT	CACCGCCG	GGCGCTCTCACCGCCG
ENCFF001RMK	TF_tRNA-Glu-CTC-1-1	tRNA-Glu-CTC-1-7	P95	35	Anticodon	1019	0	1019	1019.0	GCGCTCTC	ACCGCCGC	GCGCTCTCACCGCCGC
ENCFF001RMK	TF_tRNA-Glu-CTC-1-1	tRNA-Glu-CTC-1-7	P79	19	D-loop	429	0	429	429.0	TAGTGGTT	AGGATTCG	TAGTGGTTAGGATTCG
ENCFF001RMK	TF_tRNA-Glu-CTC-1-1	tRNA-Glu-CTC-1-7	P59	-1	Start	141865	0	141865	141865.0	GTGCAAGT	TCCCTGGT	GTGCAAGTTCCCTGGT
ENCFF001RMK	TF_tRNA-Glu-CTC-1-1	tRNA-Glu-CTC-1-7	P82	22	D-loop	909	0	909	909.0	TGGTTAGG	ATTCGGCG	TGGTTAGGATTCGGCG
ENCFF001RMK	TF_tRNA-Glu-CTC-1-1	tRNA-Glu-CTC-1-7	P55	-5	5-UTR	133	0	133	133.0	CGTTGTGC	AAGTTCCC	CGTTGTGCAAGTTCCC
ENCFF001RMK	TF_tRNA-Glu-CTC-1-1	tRNA-Glu-CTC-1-7	P131	71	End	12472	12472	0	12472.0	TCAGGGAA	GTCTTGTT	TCAGGGAAGTCTTGTT
ENCFF001RMK	TF_tRNA-Glu-CTC-1-1	tRNA-Glu-CTC-1-4	P76	16	D-loop	168	0	168	168.0	GTCTAGTG	GTTAGGAT	GTCTAGTGGTTAGGAT
ENCFF001RMK	TF_tRNA-Glu-CTC-1-1	tRNA-Glu-CTC-1-4	P73	13	D-loop	2833	0	2833	2833.0	GTGGTCTA	GTGGTTAG	GTGGTCTAGTGGTTAG
ENCFF001RMK	TF_tRNA-Glu-CTC-1-1	tRNA-Glu-CTC-1-4	P70	10	D-loop	455	0	455	455.0	CTGGTGGT	CTAGTGGT	CTGGTGGTCTAGTGGT
ENCFF001RMK	TF_tRNA-Glu-CTC-1-1	tRNA-Glu-CTC-1-4	P66	6	stem_for	12359	0	12359	12359.0	CTCCCTGG	TGGTCTAG	CTCCCTGGTGGTCTAG
ENCFF001RMK	TF_tRNA-Glu-CTC-1-1	tRNA-Glu-CTC-1-4	P68	8	Other	1040	0	1040	1040.0	CCCTGGTG	GTCTAGTG	CCCTGGTGGTCTAGTG
ENCFF001RMK	TF_tRNA-Glu-CTC-1-1	tRNA-Glu-CTC-1-4	P92	32	A-loop	115795	115728	67	115795.0	TCGGCGCT	CTCACCGC	TCGGCGCTCTCACCGC
ENCFF001RMK	TF_tRNA-Glu-CTC-1-1	tRNA-Glu-CTC-1-4	P94	34	Anticodon	10383	10383	0	10383.0	GGCGCTCT	CACCGCCG	GGCGCTCTCACCGCCG
ENCFF001RMK	TF_tRNA-Glu-CTC-1-1	tRNA-Glu-CTC-1-4	P95	35	Anticodon	830	0	830	830.0	GCGCTCTC	ACCGCCGC	GCGCTCTCACCGCCGC
ENCFF001RMK	TF_tRNA-Glu-CTC-1-1	tRNA-Glu-CTC-1-4	P79	19	D-loop	429	0	429	429.0	TAGTGGTT	AGGATTCG	TAGTGGTTAGGATTCG
ENCFF001RMK	TF_tRNA-Glu-CTC-1-1	tRNA-Glu-CTC-1-4	P59	-1	Start	115845	0	115845	115845.0	GCCGCCTC	TCCCTGGT	GCCGCCTCTCCCTGGT
ENCFF001RMK	TF_tRNA-Glu-CTC-1-1	tRNA-Glu-CTC-1-4	P82	22	D-loop	909	0	909	909.0	TGGTTAGG	ATTCGGCG	TGGTTAGGATTCGGCG
ENCFF001RMK	TF_tRNA-Glu-CTC-1-1	tRNA-Glu-CTC-1-4	P55	-5	5-UTR	160	0	160	160.0	TGAAGCCG	CCTCTCCC	TGAAGCCGCCTCTCCC
ENCFF001RMK	TF_tRNA-Glu-CTC-1-1	tRNA-Glu-CTC-1-4	P131	71	End	12283	12283	0	12283.0	TCAGGGAA	GCCTTCCT	TCAGGGAAGCCTTCCT
ENCFF001RMK	TF_tRNA-Glu-CTC-1-1	tRNA-Glu-CTC-1-5	P76	16	D-loop	168	0	168	168.0	GTCTAGTG	GTTAGGAT	GTCTAGTGGTTAGGAT
ENCFF001RMK	TF_tRNA-Glu-CTC-1-1	tRNA-Glu-CTC-1-5	P73	13	D-loop	2833	0	2833	2833.0	GTGGTCTA	GTGGTTAG	GTGGTCTAGTGGTTAG
ENCFF001RMK	TF_tRNA-Glu-CTC-1-1	tRNA-Glu-CTC-1-5	P70	10	D-loop	455	0	455	455.0	CTGGTGGT	CTAGTGGT	CTGGTGGTCTAGTGGT
ENCFF001RMK	TF_tRNA-Glu-CTC-1-1	tRNA-Glu-CTC-1-5	P66	6	stem_for	12359	0	12359	12359.0	CTCCCTGG	TGGTCTAG	CTCCCTGGTGGTCTAG
ENCFF001RMK	TF_tRNA-Glu-CTC-1-1	tRNA-Glu-CTC-1-5	P68	8	Other	1040	0	1040	1040.0	CCCTGGTG	GTCTAGTG	CCCTGGTGGTCTAGTG
ENCFF001RMK	TF_tRNA-Glu-CTC-1-1	tRNA-Glu-CTC-1-5	P92	32	A-loop	115795	115728	67	115795.0	TCGGCGCT	CTCACCGC	TCGGCGCTCTCACCGC
ENCFF001RMK	TF_tRNA-Glu-CTC-1-1	tRNA-Glu-CTC-1-5	P94	34	Anticodon	10383	10383	0	10383.0	GGCGCTCT	CACCGCCG	GGCGCTCTCACCGCCG
ENCFF001RMK	TF_tRNA-Glu-CTC-1-1	tRNA-Glu-CTC-1-5	P95	35	Anticodon	830	0	830	830.0	GCGCTCTC	ACCGCCGC	GCGCTCTCACCGCCGC
ENCFF001RMK	TF_tRNA-Glu-CTC-1-1	tRNA-Glu-CTC-1-5	P79	19	D-loop	429	0	429	429.0	TAGTGGTT	AGGATTCG	TAGTGGTTAGGATTCG
ENCFF001RMK	TF_tRNA-Glu-CTC-1-1	tRNA-Glu-CTC-1-5	P59	-1	Start	115845	0	115845	115845.0	GCCGCCTC	TCCCTGGT	GCCGCCTCTCCCTGGT
ENCFF001RMK	TF_tRNA-Glu-CTC-1-1	tRNA-Glu-CTC-1-5	P82	22	D-loop	909	0	909	909.0	TGGTTAGG	ATTCGGCG	TGGTTAGGATTCGGCG
ENCFF001RMK	TF_tRNA-Glu-CTC-1-1	tRNA-Glu-CTC-1-5	P55	-5	5-UTR	160	0	160	160.0	TGAAGCCG	CCTCTCCC	TGAAGCCGCCTCTCCC
ENCFF001RMK	TF_tRNA-Glu-CTC-1-1	tRNA-Glu-CTC-1-5	P131	71	End	12283	12283	0	12283.0	TCAGGGAA	GCCTTCCT	TCAGGGAAGCCTTCCT
ENCFF001RMK	TF_tRNA-Glu-CTC-1-1	tRNA-Glu-CTC-1-2	P76	16	D-loop	168	0	168	168.0	GTCTAGTG	GTTAGGAT	GTCTAGTGGTTAGGAT
ENCFF001RMK	TF_tRNA-Glu-CTC-1-1	tRNA-Glu-CTC-1-2	P73	13	D-loop	2833	0	2833	2833.0	GTGGTCTA	GTGGTTAG	GTGGTCTAGTGGTTAG
ENCFF001RMK	TF_tRNA-Glu-CTC-1-1	tRNA-Glu-CTC-1-2	P70	10	D-loop	455	0	455	455.0	CTGGTGGT	CTAGTGGT	CTGGTGGTCTAGTGGT
ENCFF001RMK	TF_tRNA-Glu-CTC-1-1	tRNA-Glu-CTC-1-2	P66	6	stem_for	12359	0	12359	12359.0	CTCCCTGG	TGGTCTAG	CTCCCTGGTGGTCTAG
ENCFF001RMK	TF_tRNA-Glu-CTC-1-1	tRNA-Glu-CTC-1-2	P68	8	Other	1040	0	1040	1040.0	CCCTGGTG	GTCTAGTG	CCCTGGTGGTCTAGTG
ENCFF001RMK	TF_tRNA-Glu-CTC-1-1	tRNA-Glu-CTC-1-2	P92	32	A-loop	115795	115728	67	115795.0	TCGGCGCT	CTCACCGC	TCGGCGCTCTCACCGC
ENCFF001RMK	TF_tRNA-Glu-CTC-1-1	tRNA-Glu-CTC-1-2	P94	34	Anticodon	10383	10383	0	10383.0	GGCGCTCT	CACCGCCG	GGCGCTCTCACCGCCG
ENCFF001RMK	TF_tRNA-Glu-CTC-1-1	tRNA-Glu-CTC-1-2	P95	35	Anticodon	830	0	830	830.0	GCGCTCTC	ACCGCCGC	GCGCTCTCACCGCCGC
ENCFF001RMK	TF_tRNA-Glu-CTC-1-1	tRNA-Glu-CTC-1-2	P79	19	D-loop	429	0	429	429.0	TAGTGGTT	AGGATTCG	TAGTGGTTAGGATTCG
ENCFF001RMK	TF_tRNA-Glu-CTC-1-1	tRNA-Glu-CTC-1-2	P59	-1	Start	115845	0	115845	115845.0	GCCGCCTC	TCCCTGGT	GCCGCCTCTCCCTGGT
ENCFF001RMK	TF_tRNA-Glu-CTC-1-1	tRNA-Glu-CTC-1-2	P82	22	D-loop	909	0	909	909.0	TGGTTAGG	ATTCGGCG	TGGTTAGGATTCGGCG
ENCFF001RMK	TF_tRNA-Glu-CTC-1-1	tRNA-Glu-CTC-1-2	P55	-5	5-UTR	160	0	160	160.0	TGAAGCCG	CCTCTCCC	TGAAGCCGCCTCTCCC
ENCFF001RMK	TF_tRNA-Glu-CTC-1-1	tRNA-Glu-CTC-1-2	P131	71	End	12283	12283	0	12283.0	TCAGGGAA	GCCTTCCT	TCAGGGAAGCCTTCCT
ENCFF001RMK	TF_tRNA-Glu-CTC-1-1	tRNA-Glu-CTC-1-3	P76	16	D-loop	168	0	168	168.0	GTCTAGTG	GTTAGGAT	GTCTAGTGGTTAGGAT
ENCFF001RMK	TF_tRNA-Glu-CTC-1-1	tRNA-Glu-CTC-1-3	P73	13	D-loop	2833	0	2833	2833.0	GTGGTCTA	GTGGTTAG	GTGGTCTAGTGGTTAG
ENCFF001RMK	TF_tRNA-Glu-CTC-1-1	tRNA-Glu-CTC-1-3	P70	10	D-loop	455	0	455	455.0	CTGGTGGT	CTAGTGGT	CTGGTGGTCTAGTGGT
ENCFF001RMK	TF_tRNA-Glu-CTC-1-1	tRNA-Glu-CTC-1-3	P66	6	stem_for	12359	0	12359	12359.0	CTCCCTGG	TGGTCTAG	CTCCCTGGTGGTCTAG
ENCFF001RMK	TF_tRNA-Glu-CTC-1-1	tRNA-Glu-CTC-1-3	P68	8	Other	1040	0	1040	1040.0	CCCTGGTG	GTCTAGTG	CCCTGGTGGTCTAGTG
ENCFF001RMK	TF_tRNA-Glu-CTC-1-1	tRNA-Glu-CTC-1-3	P92	32	A-loop	115795	115728	67	115795.0	TCGGCGCT	CTCACCGC	TCGGCGCTCTCACCGC
ENCFF001RMK	TF_tRNA-Glu-CTC-1-1	tRNA-Glu-CTC-1-3	P94	34	Anticodon	10383	10383	0	10383.0	GGCGCTCT	CACCGCCG	GGCGCTCTCACCGCCG
ENCFF001RMK	TF_tRNA-Glu-CTC-1-1	tRNA-Glu-CTC-1-3	P95	35	Anticodon	830	0	830	830.0	GCGCTCTC	ACCGCCGC	GCGCTCTCACCGCCGC
ENCFF001RMK	TF_tRNA-Glu-CTC-1-1	tRNA-Glu-CTC-1-3	P79	19	D-loop	429	0	429	429.0	TAGTGGTT	AGGATTCG	TAGTGGTTAGGATTCG
ENCFF001RMK	TF_tRNA-Glu-CTC-1-1	tRNA-Glu-CTC-1-3	P59	-1	Start	115845	0	115845	115845.0	GCCGCCTC	TCCCTGGT	GCCGCCTCTCCCTGGT
ENCFF001RMK	TF_tRNA-Glu-CTC-1-1	tRNA-Glu-CTC-1-3	P82	22	D-loop	909	0	909	909.0	TGGTTAGG	ATTCGGCG	TGGTTAGGATTCGGCG
ENCFF001RMK	TF_tRNA-Glu-CTC-1-1	tRNA-Glu-CTC-1-3	P55	-5	5-UTR	160	0	160	160.0	TGAAGCCG	CCTCTCCC	TGAAGCCGCCTCTCCC
ENCFF001RMK	TF_tRNA-Glu-CTC-1-1	tRNA-Glu-CTC-1-3	P131	71	End	12283	12283	0	12283.0	TCAGGGAA	GCCTTCCT	TCAGGGAAGCCTTCCT
ENCFF001RMK	TF_tRNA-Glu-CTC-1-1	tRNA-Glu-CTC-1-1	P76	16	D-loop	168	0	168	168.0	GTCTAGTG	GTTAGGAT	GTCTAGTGGTTAGGAT
ENCFF001RMK	TF_tRNA-Glu-CTC-1-1	tRNA-Glu-CTC-1-1	P73	13	D-loop	2833	0	2833	2833.0	GTGGTCTA	GTGGTTAG	GTGGTCTAGTGGTTAG
ENCFF001RMK	TF_tRNA-Glu-CTC-1-1	tRNA-Glu-CTC-1-1	P70	10	D-loop	455	0	455	455.0	CTGGTGGT	CTAGTGGT	CTGGTGGTCTAGTGGT
ENCFF001RMK	TF_tRNA-Glu-CTC-1-1	tRNA-Glu-CTC-1-1	P66	6	stem_for	12359	0	12359	12359.0	TTCCCTGG	TGGTCTAG	TTCCCTGGTGGTCTAG
ENCFF001RMK	TF_tRNA-Glu-CTC-1-1	tRNA-Glu-CTC-1-1	P68	8	Other	1040	0	1040	1040.0	CCCTGGTG	GTCTAGTG	CCCTGGTGGTCTAGTG
ENCFF001RMK	TF_tRNA-Glu-CTC-1-1	tRNA-Glu-CTC-1-1	P92	32	A-loop	115579	115512	67	115579.0	TCGGCGCT	CTCACCGC	TCGGCGCTCTCACCGC
ENCFF001RMK	TF_tRNA-Glu-CTC-1-1	tRNA-Glu-CTC-1-1	P94	34	Anticodon	10383	10383	0	10383.0	GGCGCTCT	CACCGCCG	GGCGCTCTCACCGCCG
ENCFF001RMK	TF_tRNA-Glu-CTC-1-1	tRNA-Glu-CTC-1-1	P95	35	Anticodon	830	0	830	830.0	GCGCTCTC	ACCGCCGC	GCGCTCTCACCGCCGC
ENCFF001RMK	TF_tRNA-Glu-CTC-1-1	tRNA-Glu-CTC-1-1	P79	19	D-loop	429	0	429	429.0	TAGTGGTT	AGGATTCG	TAGTGGTTAGGATTCG
ENCFF001RMK	TF_tRNA-Glu-CTC-1-1	tRNA-Glu-CTC-1-1	P59	-1	Start	115845	0	115845	115845.0	TAGCAGCT	TCCCTGGT	TAGCAGCTTCCCTGGT
ENCFF001RMK	TF_tRNA-Glu-CTC-1-1	tRNA-Glu-CTC-1-1	P82	22	D-loop	909	0	909	909.0	TGGTTAGG	ATTCGGCG	TGGTTAGGATTCGGCG
ENCFF001RMK	TF_tRNA-Glu-CTC-1-1	tRNA-Glu-CTC-1-1	P131	71	End	12283	12283	0	12283.0	TCAGGGAA	AGAGTAAC	TCAGGGAAAGAGTAAC
ENCFF001RMK	TF_tRNA-His-GTG-1-1	tRNA-His-GTG-1-7	P76	16	D-loop	161	0	161	161.0	GTATAGTG	GTTAGTAC	GTATAGTGGTTAGTAC
ENCFF001RMK	TF_tRNA-His-GTG-1-1	tRNA-His-GTG-1-7	P131	71	End	1812	1812	0	1812.0	TCACGGCA	TTGTGGGA	TCACGGCATTGTGGGA
ENCFF001RMK	TF_tRNA-His-GTG-1-1	tRNA-His-GTG-1-7	P71	11	D-loop	185	0	185	185.0	TGATCGTA	TAGTGGTT	TGATCGTATAGTGGTT
ENCFF001RMK	TF_tRNA-His-GTG-1-1	tRNA-His-GTG-1-7	P69	9	D-loop	117	0	117	117.0	CGTGATCG	TATAGTGG	CGTGATCGTATAGTGG
ENCFF001RMK	TF_tRNA-His-GTG-1-1	tRNA-His-GTG-1-7	P92	32	A-loop	3669	3669	0	3669.0	TCTGCGTT	GTGGCCGC	TCTGCGTTGTGGCCGC
ENCFF001RMK	TF_tRNA-His-GTG-1-1	tRNA-His-GTG-1-7	P96	36	Anticodon	904	904	0	904.0	CGTTGTGG	CCGCAGCA	CGTTGTGGCCGCAGCA
ENCFF001RMK	TF_tRNA-His-GTG-1-1	tRNA-His-GTG-1-7	P97	37	A-loop	383	0	383	383.0	GTTGTGGC	CGCAGCAA	GTTGTGGCCGCAGCAA
ENCFF001RMK	TF_tRNA-His-GTG-1-1	tRNA-His-GTG-1-7	P59	-1	Start	5138	0	5138	5138.0	GGTAGCTC	GCCGTGAT	GGTAGCTCGCCGTGAT
ENCFF001RMK	TF_tRNA-Val-CAC-1-1	tRNA-Val-CAC-chr1-93	P61	1	stem_for	1829	0	1829	1829.0	CTTGTGGT	TTCCGTAG	CTTGTGGTTTCCGTAG
ENCFF001RMK	TF_tRNA-Val-CAC-1-1	tRNA-Val-CAC-chr1-93	P92	32	A-loop	58849	58849	0	58849.0	GTTCGCCT	CACACGCG	GTTCGCCTCACACGCG
ENCFF001RMK	TF_tRNA-Val-CAC-1-1	tRNA-Val-CAC-chr1-93	P59	-1	Start	64908	0	64908	64908.0	TGCTTGTG	GTTTCCGT	TGCTTGTGGTTTCCGT
ENCFF001RMK	TF_tRNA-Val-CAC-1-1	tRNA-Val-CAC-chr1-93	P95	35	Anticodon	916	916	0	916.0	CGCCTCAC	ACGCGAAA	CGCCTCACACGCGAAA
ENCFF001RMK	TF_tRNA-Val-CAC-2-1	tRNA-Val-CAC-2-1	P92	32	A-loop	20790	20790	0	20790.0	GTTCGCCT	CACACGCG	GTTCGCCTCACACGCG
ENCFF001RMK	TF_tRNA-Val-CAC-2-1	tRNA-Val-CAC-2-1	P59	-1	Start	22735	0	22735	22735.0	ATGTCAGG	GCTTCTGT	ATGTCAGGGCTTCTGT
ENCFF001RMK	TF_tRNA-Val-CAC-3-1	tRNA-Val-CAC-3-1	P61	1	stem_for	305	0	305	305.0	CTACCGGT	TTCCGTAG	CTACCGGTTTCCGTAG
ENCFF001RMK	TF_tRNA-Val-CAC-3-1	tRNA-Val-CAC-3-1	P92	32	A-loop	13899	13899	0	13899.0	ATTCGCCT	CACACGCG	ATTCGCCTCACACGCG
ENCFF001RMK	TF_tRNA-Val-CAC-3-1	tRNA-Val-CAC-3-1	P59	-1	Start	14739	0	14739	14739.0	GCCTACCG	GTTTCCGT	GCCTACCGGTTTCCGT
ENCFF001RMK	TF_tRNA-Cys-GCA-8-1	tRNA-Cys-GCA-8-1	P91	31	A-loop	102	102	0	102.0	ATTTGACT	GCAGATCA	ATTTGACTGCAGATCA
ENCFF001RMK	TF_tRNA-Asp-GTC-2-1	tRNA-Asp-GTC-2-2	P131	71	End	640	640	0	640.0	ACGGGGAG	GCAGCCGT	ACGGGGAGGCAGCCGT
ENCFF001RMK	TF_tRNA-Asp-GTC-2-1	tRNA-Asp-GTC-2-2	P68	8	Other	119	0	119	119.0	CCTCGTTA	GTATAGTG	CCTCGTTAGTATAGTG
ENCFF001RMK	TF_tRNA-Asp-GTC-2-1	tRNA-Asp-GTC-2-2	P92	32	A-loop	341	341	0	341.0	CCCCGCCT	GTCACGCG	CCCCGCCTGTCACGCG
ENCFF001RMK	TF_tRNA-Asp-GTC-2-1	tRNA-Asp-GTC-2-2	P94	34	Anticodon	483	483	0	483.0	CCGCCTGT	CACGCGGG	CCGCCTGTCACGCGGG
ENCFF001RMK	TF_tRNA-Asp-GTC-2-1	tRNA-Asp-GTC-2-2	P97	37	A-loop	323	0	323	323.0	CCTGTCAC	GCGGGAGA	CCTGTCACGCGGGAGA
ENCFF001RMK	TF_tRNA-Asp-GTC-2-1	tRNA-Asp-GTC-2-2	P59	-1	Start	743	0	743	743.0	CGCCGTCG	TCCTCGTT	CGCCGTCGTCCTCGTT
ENCFF001RMK	TF_tRNA-Val-CAC-1-1	tRNA-Val-CAC-1-1	P61	1	stem_for	1829	0	1829	1829.0	CGCCTGGT	TTCCGTAG	CGCCTGGTTTCCGTAG
ENCFF001RMK	TF_tRNA-Val-CAC-1-1	tRNA-Val-CAC-1-1	P92	32	A-loop	58849	58849	0	58849.0	GTTCGCCT	CACACGCG	GTTCGCCTCACACGCG
ENCFF001RMK	TF_tRNA-Val-CAC-1-1	tRNA-Val-CAC-1-1	P59	-1	Start	64908	0	64908	64908.0	ACCGCCTG	GTTTCCGT	ACCGCCTGGTTTCCGT
ENCFF001RMK	TF_tRNA-Val-CAC-1-1	tRNA-Val-CAC-1-1	P95	35	Anticodon	916	916	0	916.0	CGCCTCAC	ACGCGAAA	CGCCTCACACGCGAAA
ENCFF001RMK	TF_tRNA-Val-TAC-1-1	tRNA-Val-TAC-1-2	P61	1	stem_for	108	0	108	108.0	CGTAGAGG	TTCCATAG	CGTAGAGGTTCCATAG
ENCFF001RMK	TF_tRNA-Val-TAC-1-1	tRNA-Val-TAC-1-2	P93	33	A-loop	1320	1039	281	1320.0	TCTGCTTT	ACACGCAG	TCTGCTTTACACGCAG
ENCFF001RMK	TF_tRNA-Val-TAC-1-1	tRNA-Val-TAC-1-2	P59	-1	Start	1085	0	1085	1085.0	CTCGTAGA	GGTTCCAT	CTCGTAGAGGTTCCAT
ENCFF001RMK	TF_tRNA-Val-TAC-1-1	tRNA-Val-TAC-1-2	P132	72	End	1978	1978	0	1978.0	TGGAACCA	TAGCCGTA	TGGAACCATAGCCGTA
ENCFF001RMK	TF_tRNA-Val-TAC-1-1	tRNA-Val-TAC-1-2	P95	35	Anticodon	1696	0	1696	1696.0	TGCTTTAC	ACGCAGAA	TGCTTTACACGCAGAA
ENCFF001RMK	TF_tRNA-Val-TAC-2-1	tRNA-Val-TAC-2-1	P93	33	A-loop	281	0	281	281.0	TCTGCTTT	ACACGCAG	TCTGCTTTACACGCAG
ENCFF001RMK	TF_tRNA-Val-TAC-2-1	tRNA-Val-TAC-2-1	P95	35	Anticodon	1696	0	1696	1696.0	TGCTTTAC	ACGCAGAA	TGCTTTACACGCAGAA
ENCFF001RMK	TF_tRNA-Val-TAC-2-1	tRNA-Val-TAC-2-1	P132	72	End	1978	1978	0	1978.0	TGGAACCA	CGGCGTGA	TGGAACCACGGCGTGA
ENCFF001RMK	TF_tRNA-Arg-TCG-3-1	tRNA-Arg-TCG-3-1	P132	72	End	3866	3866	0	3866.0	CGTGGTCG	GAACGTTT	CGTGGTCGGAACGTTT
ENCFF001RMK	TF_tRNA-Arg-TCG-3-1	tRNA-Arg-TCG-3-1	P104	44	Other	509	0	509	509.0	ATCAGAAG	ATTGAGGG	ATCAGAAGATTGAGGG
ENCFF001RMK	TF_tRNA-Arg-TCG-3-1	tRNA-Arg-TCG-3-1	P93	33	A-loop	1582	1582	0	1582.0	TCTGACTT	CGGATCAG	TCTGACTTCGGATCAG
ENCFF001RMK	TF_tRNA-Arg-TCG-3-1	tRNA-Arg-TCG-3-1	P86	26	A-loop	294	0	294	294.0	TAAGGCGT	CTGACTTC	TAAGGCGTCTGACTTC
ENCFF001RMK	TF_tRNA-Arg-TCG-3-1	tRNA-Arg-TCG-3-1	P102	42	A-loop	424	0	424	424.0	GGATCAGA	AGATTGAG	GGATCAGAAGATTGAG
ENCFF001RMK	TF_tRNA-Arg-TCG-3-1	tRNA-Arg-TCG-3-1	P59	-1	Start	1582	0	1582	1582.0	CAGCCGGA	GACCGCGT	CAGCCGGAGACCGCGT
ENCFF001RMK	TF_tRNA-Arg-TCG-3-1	tRNA-Arg-TCG-3-1	P97	37	A-loop	968	0	968	968.0	ACTTCGGA	TCAGAAGA	ACTTCGGATCAGAAGA
ENCFF001RMK	TF_tRNA-Cys-GCA-4-1	tRNA-Cys-GCA-4-1	P61	1	stem_for	1247	0	1247	1247.0	AGGCGCGG	GGGTATAG	AGGCGCGGGGGTATAG
ENCFF001RMK	TF_tRNA-Cys-GCA-4-1	tRNA-Cys-GCA-4-1	P91	31	A-loop	5165	5165	0	5165.0	ATTTGACT	GCAGATCA	ATTTGACTGCAGATCA
ENCFF001RMK	TF_tRNA-Cys-GCA-4-1	tRNA-Cys-GCA-4-1	P93	33	Anticodon	1495	1495	0	1495.0	TTGACTGC	AGATCAAG	TTGACTGCAGATCAAG
ENCFF001RMK	TF_tRNA-Cys-GCA-4-1	tRNA-Cys-GCA-4-1	P59	-1	Start	5455	0	5455	5455.0	AGAGGCGC	GGGGGTAT	AGAGGCGCGGGGGTAT
ENCFF001RMK	TF_tRNA-Leu-CAA-4-1	tRNA-Leu-CAA-4-1	P59	-1	Start	263	0	263	263.0	TTCCGAGT	GTCAGGAT	TTCCGAGTGTCAGGAT
ENCFF001RMK	TF_tRNA-Leu-CAA-4-1	tRNA-Leu-CAA-4-1	P85	25	D-loop	263	263	0	263.0	TCTAAGGC	GCCAGACT	TCTAAGGCGCCAGACT
ENCFF001RMK	TF_tRNA-Asn-GTT-2-1	tRNA-Asn-GTT-2-6	P99	39	A-loop	172	0	172	172.0	CTGTTAAC	CGAAAGGT	CTGTTAACCGAAAGGT
ENCFF001RMK	TF_tRNA-Asn-GTT-2-1	tRNA-Asn-GTT-2-6	P133	73	End	422	422	0	422.0	CAGGGACG	CGTGGTGA	CAGGGACGCGTGGTGA
ENCFF001RMK	TF_tRNA-Asn-GTT-2-1	tRNA-Asn-GTT-2-4	P99	39	A-loop	172	0	172	172.0	CTGTTAAC	CGAAAGGT	CTGTTAACCGAAAGGT
ENCFF001RMK	TF_tRNA-Asn-GTT-2-1	tRNA-Asn-GTT-2-4	P133	73	End	422	422	0	422.0	CAGGGACG	GTCAGTGC	CAGGGACGGTCAGTGC
ENCFF001RMK	TF_tRNA-Arg-CCG-2-1	tRNA-Arg-CCG-2-1	P92	32	A-loop	7449	7449	0	7449.0	ATCAGCCT	CCGGAGCT	ATCAGCCTCCGGAGCT
ENCFF001RMK	TF_tRNA-Arg-CCG-2-1	tRNA-Arg-CCG-2-1	P59	-1	Start	7861	0	7861	7861.0	CCTGTGGT	GACCCAGT	CCTGTGGTGACCCAGT
ENCFF001RMK	TF_tRNA-Arg-CCG-2-1	tRNA-Arg-CCG-2-1	P132	72	End	784	784	0	784.0	CTGGGTCG	CGTGAGAT	CTGGGTCGCGTGAGAT
ENCFF001RMK	TF_tRNA-Arg-CCG-2-1	tRNA-Arg-CCG-2-1	P97	37	A-loop	413	0	413	413.0	CCTCCGGA	GCTGGGGA	CCTCCGGAGCTGGGGA
ENCFF001RMK	TF_tRNA-Ser-AGA-1-1	tRNA-Ser-AGA-1-1	P141	81	End	199	199	0	199.0	CGACTACG	ATAACGTT	CGACTACGATAACGTT
ENCFF001RMK	TF_tRNA-Ser-AGA-1-1	tRNA-Ser-AGA-1-1	P97	37	A-loop	143	0	143	143.0	ACTAGAAA	TCCATTGG	ACTAGAAATCCATTGG
ENCFF001RMK	TF_tRNA-Asp-GTC-2-1	tRNA-Asp-GTC-2-11	P131	71	End	640	640	0	640.0	ACGGGGAG	AGTACTAG	ACGGGGAGAGTACTAG
ENCFF001RMK	TF_tRNA-Asp-GTC-2-1	tRNA-Asp-GTC-2-11	P68	8	Other	119	0	119	119.0	CCTCGTTA	GTATAGTG	CCTCGTTAGTATAGTG
ENCFF001RMK	TF_tRNA-Asp-GTC-2-1	tRNA-Asp-GTC-2-11	P92	32	A-loop	341	341	0	341.0	CCCCGCCT	GTCACGCG	CCCCGCCTGTCACGCG
ENCFF001RMK	TF_tRNA-Asp-GTC-2-1	tRNA-Asp-GTC-2-11	P94	34	Anticodon	483	483	0	483.0	CCGCCTGT	CACGCGGG	CCGCCTGTCACGCGGG
ENCFF001RMK	TF_tRNA-Asp-GTC-2-1	tRNA-Asp-GTC-2-11	P97	37	A-loop	323	0	323	323.0	CCTGTCAC	GCGGGAGA	CCTGTCACGCGGGAGA
ENCFF001RMK	TF_tRNA-Asp-GTC-2-1	tRNA-Asp-GTC-2-11	P59	-1	Start	743	0	743	743.0	CAGGTCCC	TCCTCGTT	CAGGTCCCTCCTCGTT
ENCFF001RMK	TF_tRNA-Cys-GCA-15-1	tRNA-Cys-GCA-15-1	P91	31	A-loop	102	102	0	102.0	ATTTGACT	GCAGATCA	ATTTGACTGCAGATCA
ENCFF001RMK	TF_tRNA-Pro-AGG-1-1	tRNA-Pro-AGG-1-1	P166	106	3-UTR	118	0	118	118.0	GCTCGGTC	GCCCAGGC	GCTCGGTCGCCCAGGC
ENCFF001RMK	TF_tRNA-Leu-CAG-1-1	tRNA-Leu-CAG-1-2	P59	-1	Start	115	0	115	115.0	GGCGCGCC	GTCAGGAT	GGCGCGCCGTCAGGAT
ENCFF001RMK	TF_tRNA-Leu-CAG-1-1	tRNA-Leu-CAG-1-7	P113	53	Other	128	0	128	128.0	TCCCCTGG	AGGCGTGG	TCCCCTGGAGGCGTGG
ENCFF001RMK	TF_tRNA-Leu-CAG-1-1	tRNA-Leu-CAG-1-7	P59	-1	Start	115	0	115	115.0	ATAAGCGC	GTCAGGAT	ATAAGCGCGTCAGGAT
ENCFF001RMK	TF_tRNA-Leu-CAG-2-1	tRNA-Leu-CAG-2-2	P93	33	A-loop	1806	1806	0	1806.0	GCTGCGTT	CAGGTCGC	GCTGCGTTCAGGTCGC
ENCFF001RMK	TF_tRNA-Leu-CAG-2-1	tRNA-Leu-CAG-2-2	P59	-1	Start	2057	0	2057	2057.0	TGCAAGCA	GTCAGGAT	TGCAAGCAGTCAGGAT
ENCFF001RMK	TF_tRNA-Leu-CAG-2-1	tRNA-Leu-CAG-2-2	P97	37	Anticodon	251	251	0	251.0	CGTTCAGG	TCGCAGTC	CGTTCAGGTCGCAGTC
ENCFF001RMK	TF_tRNA-Leu-CAG-2-1	tRNA-Leu-CAG-2-1	P59	-1	Start	115	0	115	115.0	CCTAGGAA	GTCAGGAT	CCTAGGAAGTCAGGAT
ENCFF001RMK	TF_tRNA-Cys-GCA-12-1	tRNA-Cys-GCA-12-1	P164	104	3-UTR	544	0	544	544.0	TTTGAGAT	AGAGTCTC	TTTGAGATAGAGTCTC
ENCFF001RMK	TF_tRNA-Arg-TCG-1-1	tRNA-Arg-TCG-1-1	P105	45	Other	2081	0	2081	2081.0	TCAGAAGA	TTGCAGGT	TCAGAAGATTGCAGGT
ENCFF001RMK	TF_tRNA-Arg-TCG-1-1	tRNA-Arg-TCG-1-1	P99	39	A-loop	2766	0	2766	2766.0	TTCGGATC	AGAAGATT	TTCGGATCAGAAGATT
ENCFF001RMK	TF_tRNA-Arg-TCG-1-1	tRNA-Arg-TCG-1-1	P86	26	A-loop	241	0	241	241.0	TAAGGCGT	CTGACTTC	TAAGGCGTCTGACTTC
ENCFF001RMK	TF_tRNA-Arg-TCG-1-1	tRNA-Arg-TCG-1-1	P132	72	End	20630	20630	0	20630.0	CGCGGTCG	AAGGGAGG	CGCGGTCGAAGGGAGG
ENCFF001RMK	TF_tRNA-Arg-TCG-1-1	tRNA-Arg-TCG-1-1	P97	37	A-loop	7015	0	7015	7015.0	ACTTCGGA	TCAGAAGA	ACTTCGGATCAGAAGA
ENCFF001RMK	TF_tRNA-iMet-CAT-2-1	tRNA-iMet-CAT-2-1	P61	1	stem_for	4553	0	4553	4553.0	TCCGTTAG	CAGAGTGG	TCCGTTAGCAGAGTGG
ENCFF001RMK	TF_tRNA-iMet-CAT-2-1	tRNA-iMet-CAT-2-1	P90	30	A-loop	28516	28516	0	28516.0	TGCTGGGC	CCATAACC	TGCTGGGCCCATAACC
ENCFF001RMK	TF_tRNA-iMet-CAT-2-1	tRNA-iMet-CAT-2-1	P59	-1	Start	24332	0	24332	24332.0	TTTCCGTT	AGCAGAGT	TTTCCGTTAGCAGAGT
ENCFF001RMK	TF_tRNA-iMet-CAT-2-1	tRNA-iMet-CAT-2-1	P64	4	stem_for	313	0	313	313.0	GTTAGCAG	AGTGGCGC	GTTAGCAGAGTGGCGC
ENCFF001RMK	TF_tRNA-Asp-GTC-2-1	tRNA-Asp-GTC-2-4	P131	71	End	640	640	0	640.0	ACGGGGAG	GCAGCCGT	ACGGGGAGGCAGCCGT
ENCFF001RMK	TF_tRNA-Asp-GTC-2-1	tRNA-Asp-GTC-2-4	P68	8	Other	119	0	119	119.0	CCTCGTTA	GTATAGTG	CCTCGTTAGTATAGTG
ENCFF001RMK	TF_tRNA-Asp-GTC-2-1	tRNA-Asp-GTC-2-4	P92	32	A-loop	341	341	0	341.0	CCCCGCCT	GTCACGCG	CCCCGCCTGTCACGCG
ENCFF001RMK	TF_tRNA-Asp-GTC-2-1	tRNA-Asp-GTC-2-4	P94	34	Anticodon	483	483	0	483.0	CCGCCTGT	CACGCGGG	CCGCCTGTCACGCGGG
ENCFF001RMK	TF_tRNA-Asp-GTC-2-1	tRNA-Asp-GTC-2-4	P97	37	A-loop	323	0	323	323.0	CCTGTCAC	GCGGGAGA	CCTGTCACGCGGGAGA
ENCFF001RMK	TF_tRNA-Asp-GTC-2-1	tRNA-Asp-GTC-2-4	P59	-1	Start	743	0	743	743.0	CGCCGTCG	TCCTCGTT	CGCCGTCGTCCTCGTT
ENCFF001RMK	TF_tRNA-Leu-TAA-1-1	tRNA-Leu-TAA-1-1	P92	32	A-loop	357	357	0	357.0	GTTGGACT	TAAGATCC	GTTGGACTTAAGATCC
ENCFF001RMK	TF_tRNA-Leu-TAA-1-1	tRNA-Leu-TAA-1-1	P109	49	Other	243	243	0	243.0	ATGGACAT	ATGTCCGC	ATGGACATATGTCCGC
ENCFF001RMK	TF_tRNA-Leu-TAA-1-1	tRNA-Leu-TAA-1-1	P59	-1	Start	917	0	917	917.0	ACGTCTGC	ACCAGGAT	ACGTCTGCACCAGGAT
ENCFF001RMK	TF_tRNA-Lys-TTT-3-1	tRNA-Lys-TTT-3-3	P132	72	End	7221	7221	0	7221.0	TTCGGGCG	GGAGTGGT	TTCGGGCGGGAGTGGT
ENCFF001RMK	TF_tRNA-Lys-TTT-3-1	tRNA-Lys-TTT-3-3	P107	47	Other	1573	0	1573	1573.0	TGAGGGTC	CAGGGTTC	TGAGGGTCCAGGGTTC
ENCFF001RMK	TF_tRNA-Lys-TTT-3-1	tRNA-Lys-TTT-3-3	P95	35	Anticodon	590	590	0	590.0	AGACTTTT	AATCTGAG	AGACTTTTAATCTGAG
ENCFF001RMK	TF_tRNA-Lys-TTT-3-1	tRNA-Lys-TTT-3-3	P129	69	stem_rev	124	124	0	124.0	CTGTTCGG	GCGGGAGT	CTGTTCGGGCGGGAGT
ENCFF001RMK	TF_tRNA-Lys-TTT-3-1	tRNA-Lys-TTT-3-3	P97	37	A-loop	3070	0	3070	3070.0	ACTTTTAA	TCTGAGGG	ACTTTTAATCTGAGGG
ENCFF001RMK	TF_tRNA-Lys-TTT-3-1	tRNA-Lys-TTT-3-3	P59	-1	Start	1400	0	1400	1400.0	TGCAGGGA	GCCCGGAT	TGCAGGGAGCCCGGAT
ENCFF001RMK	TF_tRNA-Lys-TTT-3-1	tRNA-Lys-TTT-3-3	P55	-5	5-UTR	693	0	693	693.0	CTTTTGCA	GGGAGCCC	CTTTTGCAGGGAGCCC
ENCFF001RMK	TF_tRNA-Lys-TTT-3-1	tRNA-Lys-TTT-3-3	P92	32	A-loop	943	943	0	943.0	ATCAGACT	TTTAATCT	ATCAGACTTTTAATCT
ENCFF001RMK	TF_tRNA-Asp-GTC-2-1	tRNA-Asp-GTC-2-10	P131	71	End	640	640	0	640.0	ACGGGGAG	GCCGGGTA	ACGGGGAGGCCGGGTA
ENCFF001RMK	TF_tRNA-Asp-GTC-2-1	tRNA-Asp-GTC-2-10	P68	8	Other	119	0	119	119.0	CCTCGTTA	GTATAGTG	CCTCGTTAGTATAGTG
ENCFF001RMK	TF_tRNA-Asp-GTC-2-1	tRNA-Asp-GTC-2-10	P92	32	A-loop	341	341	0	341.0	CCCCGCCT	GTCACGCG	CCCCGCCTGTCACGCG
ENCFF001RMK	TF_tRNA-Asp-GTC-2-1	tRNA-Asp-GTC-2-10	P94	34	Anticodon	483	483	0	483.0	CCGCCTGT	CACGCGGG	CCGCCTGTCACGCGGG
ENCFF001RMK	TF_tRNA-Asp-GTC-2-1	tRNA-Asp-GTC-2-10	P97	37	A-loop	323	0	323	323.0	CCTGTCAC	GCGGGAGA	CCTGTCACGCGGGAGA
ENCFF001RMK	TF_tRNA-Asp-GTC-2-1	tRNA-Asp-GTC-2-10	P59	-1	Start	743	0	743	743.0	ACGGCTTG	TCCTCGTT	ACGGCTTGTCCTCGTT
ENCFF001RMK	TF_tRNA-iMet-CAT-1-1	tRNA-iMet-CAT-1-8	P61	1	stem_for	4553	0	4553	4553.0	ATAGCCAG	CAGAGTGG	ATAGCCAGCAGAGTGG
ENCFF001RMK	TF_tRNA-iMet-CAT-1-1	tRNA-iMet-CAT-1-8	P90	30	A-loop	26484	26484	0	26484.0	TGCTGGGC	CCATAACC	TGCTGGGCCCATAACC
ENCFF001RMK	TF_tRNA-iMet-CAT-1-1	tRNA-iMet-CAT-1-8	P59	-1	Start	22300	0	22300	22300.0	TTATAGCC	AGCAGAGT	TTATAGCCAGCAGAGT
ENCFF001RMK	TF_tRNA-iMet-CAT-1-1	tRNA-iMet-CAT-1-8	P64	4	stem_for	313	0	313	313.0	GCCAGCAG	AGTGGCGC	GCCAGCAGAGTGGCGC
ENCFF001RMK	TF_tRNA-iMet-CAT-1-1	tRNA-iMet-CAT-1-4	P61	1	stem_for	4553	0	4553	4553.0	TCGCGTAG	CAGAGTGG	TCGCGTAGCAGAGTGG
ENCFF001RMK	TF_tRNA-iMet-CAT-1-1	tRNA-iMet-CAT-1-4	P90	30	A-loop	26484	26484	0	26484.0	TGCTGGGC	CCATAACC	TGCTGGGCCCATAACC
ENCFF001RMK	TF_tRNA-iMet-CAT-1-1	tRNA-iMet-CAT-1-4	P59	-1	Start	22300	0	22300	22300.0	ACTCGCGT	AGCAGAGT	ACTCGCGTAGCAGAGT
ENCFF001RMK	TF_tRNA-iMet-CAT-1-1	tRNA-iMet-CAT-1-4	P64	4	stem_for	313	0	313	313.0	CGTAGCAG	AGTGGCGC	CGTAGCAGAGTGGCGC
ENCFF001RMK	TF_tRNA-iMet-CAT-1-1	tRNA-iMet-CAT-1-5	P61	1	stem_for	4553	0	4553	4553.0	CCGCTTAG	CAGAGTGG	CCGCTTAGCAGAGTGG
ENCFF001RMK	TF_tRNA-iMet-CAT-1-1	tRNA-iMet-CAT-1-5	P90	30	A-loop	26484	26484	0	26484.0	TGCTGGGC	CCATAACC	TGCTGGGCCCATAACC
ENCFF001RMK	TF_tRNA-iMet-CAT-1-1	tRNA-iMet-CAT-1-5	P59	-1	Start	22300	0	22300	22300.0	AACCGCTT	AGCAGAGT	AACCGCTTAGCAGAGT
ENCFF001RMK	TF_tRNA-iMet-CAT-1-1	tRNA-iMet-CAT-1-5	P64	4	stem_for	313	0	313	313.0	CTTAGCAG	AGTGGCGC	CTTAGCAGAGTGGCGC
ENCFF001RMK	TF_tRNA-iMet-CAT-1-1	tRNA-iMet-CAT-1-6	P61	1	stem_for	4553	0	4553	4553.0	GGGGACAG	CAGAGTGG	GGGGACAGCAGAGTGG
ENCFF001RMK	TF_tRNA-iMet-CAT-1-1	tRNA-iMet-CAT-1-6	P90	30	A-loop	26484	26484	0	26484.0	TGCTGGGC	CCATAACC	TGCTGGGCCCATAACC
ENCFF001RMK	TF_tRNA-iMet-CAT-1-1	tRNA-iMet-CAT-1-6	P59	-1	Start	22300	0	22300	22300.0	AAGGGGAC	AGCAGAGT	AAGGGGACAGCAGAGT
ENCFF001RMK	TF_tRNA-iMet-CAT-1-1	tRNA-iMet-CAT-1-6	P64	4	stem_for	313	0	313	313.0	GACAGCAG	AGTGGCGC	GACAGCAGAGTGGCGC
ENCFF001RMK	TF_tRNA-iMet-CAT-1-1	tRNA-iMet-CAT-1-7	P61	1	stem_for	4553	0	4553	4553.0	GTATAGAG	CAGAGTGG	GTATAGAGCAGAGTGG
ENCFF001RMK	TF_tRNA-iMet-CAT-1-1	tRNA-iMet-CAT-1-7	P90	30	A-loop	26484	26484	0	26484.0	TGCTGGGC	CCATAACC	TGCTGGGCCCATAACC
ENCFF001RMK	TF_tRNA-iMet-CAT-1-1	tRNA-iMet-CAT-1-7	P59	-1	Start	22300	0	22300	22300.0	CCGTATAG	AGCAGAGT	CCGTATAGAGCAGAGT
ENCFF001RMK	TF_tRNA-iMet-CAT-1-1	tRNA-iMet-CAT-1-7	P64	4	stem_for	313	0	313	313.0	TAGAGCAG	AGTGGCGC	TAGAGCAGAGTGGCGC
ENCFF001RMK	TF_tRNA-iMet-CAT-1-1	tRNA-iMet-CAT-1-1	P61	1	stem_for	4553	0	4553	4553.0	CTAGATAG	CAGAGTGG	CTAGATAGCAGAGTGG
ENCFF001RMK	TF_tRNA-iMet-CAT-1-1	tRNA-iMet-CAT-1-1	P55	-5	5-UTR	313	0	313	313.0	TTAGTTCT	AGATAGCA	TTAGTTCTAGATAGCA
ENCFF001RMK	TF_tRNA-iMet-CAT-1-1	tRNA-iMet-CAT-1-1	P90	30	A-loop	26797	26797	0	26797.0	TGCTGGGC	CCATAACC	TGCTGGGCCCATAACC
ENCFF001RMK	TF_tRNA-iMet-CAT-1-1	tRNA-iMet-CAT-1-1	P59	-1	Start	22300	0	22300	22300.0	TTCTAGAT	AGCAGAGT	TTCTAGATAGCAGAGT
ENCFF001RMK	TF_tRNA-iMet-CAT-1-1	tRNA-iMet-CAT-1-1	P64	4	stem_for	313	0	313	313.0	GATAGCAG	AGTGGCGC	GATAGCAGAGTGGCGC
ENCFF001RMK	TF_tRNA-iMet-CAT-1-1	tRNA-iMet-CAT-1-2	P61	1	stem_for	4553	0	4553	4553.0	CAGAACAG	CAGAGTGG	CAGAACAGCAGAGTGG
ENCFF001RMK	TF_tRNA-iMet-CAT-1-1	tRNA-iMet-CAT-1-2	P90	30	A-loop	26484	26484	0	26484.0	TGCTGGGC	CCATAACC	TGCTGGGCCCATAACC
ENCFF001RMK	TF_tRNA-iMet-CAT-1-1	tRNA-iMet-CAT-1-2	P59	-1	Start	22300	0	22300	22300.0	GGCAGAAC	AGCAGAGT	GGCAGAACAGCAGAGT
ENCFF001RMK	TF_tRNA-iMet-CAT-1-1	tRNA-iMet-CAT-1-2	P64	4	stem_for	313	0	313	313.0	AACAGCAG	AGTGGCGC	AACAGCAGAGTGGCGC
ENCFF001RMK	TF_tRNA-iMet-CAT-1-1	tRNA-iMet-CAT-1-3	P61	1	stem_for	4553	0	4553	4553.0	CGAGACAG	CAGAGTGG	CGAGACAGCAGAGTGG
ENCFF001RMK	TF_tRNA-iMet-CAT-1-1	tRNA-iMet-CAT-1-3	P90	30	A-loop	26484	26484	0	26484.0	TGCTGGGC	CCATAACC	TGCTGGGCCCATAACC
ENCFF001RMK	TF_tRNA-iMet-CAT-1-1	tRNA-iMet-CAT-1-3	P59	-1	Start	22300	0	22300	22300.0	GTCGAGAC	AGCAGAGT	GTCGAGACAGCAGAGT
ENCFF001RMK	TF_tRNA-iMet-CAT-1-1	tRNA-iMet-CAT-1-3	P64	4	stem_for	313	0	313	313.0	GACAGCAG	AGTGGCGC	GACAGCAGAGTGGCGC
ENCFF001RMK	TF_tRNA-Arg-CCG-1-1	tRNA-Arg-CCG-1-1	P104	44	Other	509	0	509	509.0	ATCAGAAG	ATTGAGGG	ATCAGAAGATTGAGGG
ENCFF001RMK	TF_tRNA-Arg-CCG-1-1	tRNA-Arg-CCG-1-1	P102	42	A-loop	424	0	424	424.0	GGATCAGA	AGATTGAG	GGATCAGAAGATTGAG
ENCFF001RMK	TF_tRNA-Arg-CCG-1-1	tRNA-Arg-CCG-1-1	P132	72	End	3572	3572	0	3572.0	CGTGGTCG	TGTTCTTA	CGTGGTCGTGTTCTTA
ENCFF001RMK	TF_tRNA-Arg-CCG-1-1	tRNA-Arg-CCG-1-1	P97	37	A-loop	968	0	968	968.0	ATTCCGGA	TCAGAAGA	ATTCCGGATCAGAAGA
ENCFF001RMK	TF_tRNA-Arg-CCG-1-1	tRNA-Arg-CCG-1-3	P104	44	Other	509	0	509	509.0	ATCAGAAG	ATTGAGGG	ATCAGAAGATTGAGGG
ENCFF001RMK	TF_tRNA-Arg-CCG-1-1	tRNA-Arg-CCG-1-3	P102	42	A-loop	424	0	424	424.0	GGATCAGA	AGATTGAG	GGATCAGAAGATTGAG
ENCFF001RMK	TF_tRNA-Arg-CCG-1-1	tRNA-Arg-CCG-1-3	P132	72	End	3572	3572	0	3572.0	CGTGGTCG	TTGCCATG	CGTGGTCGTTGCCATG
ENCFF001RMK	TF_tRNA-Arg-CCG-1-1	tRNA-Arg-CCG-1-3	P97	37	A-loop	968	0	968	968.0	ATTCCGGA	TCAGAAGA	ATTCCGGATCAGAAGA
ENCFF001RMK	TF_tRNA-Arg-CCG-1-1	tRNA-Arg-CCG-1-2	P104	44	Other	509	0	509	509.0	ATCAGAAG	ATTGAGGG	ATCAGAAGATTGAGGG
ENCFF001RMK	TF_tRNA-Arg-CCG-1-1	tRNA-Arg-CCG-1-2	P102	42	A-loop	424	0	424	424.0	GGATCAGA	AGATTGAG	GGATCAGAAGATTGAG
ENCFF001RMK	TF_tRNA-Arg-CCG-1-1	tRNA-Arg-CCG-1-2	P132	72	End	3572	3572	0	3572.0	CGTGGTCG	TCGTTTTG	CGTGGTCGTCGTTTTG
ENCFF001RMK	TF_tRNA-Arg-CCG-1-1	tRNA-Arg-CCG-1-2	P97	37	A-loop	968	0	968	968.0	ATTCCGGA	TCAGAAGA	ATTCCGGATCAGAAGA
ENCFF001RMK	TF_tRNA-Cys-GCA-14-1	tRNA-Cys-GCA-14-1	P91	31	A-loop	102	102	0	102.0	ATTTGACT	GCAGATCA	ATTTGACTGCAGATCA
ENCFF001RMK	TF_tRNA-SeC-TCA-2-1	tRNA-SeC-TCA-2-1	P61	1	Other	131	0	131	131.0	CAAAAGCT	CGGATGAT	CAAAAGCTCGGATGAT
ENCFF001RMK	TF_tRNA-SeC-TCA-2-1	tRNA-SeC-TCA-2-1	P95	35	Anticodon	131	131	0	131.0	CAGGCTTC	AAACCTGT	CAGGCTTCAAACCTGT
ENCFF001RMK	TF_tRNA-Cys-GCA-19-1	tRNA-Cys-GCA-19-1	P91	31	A-loop	102	102	0	102.0	ATTTGACT	GCAAATCA	ATTTGACTGCAAATCA
ENCFF001RMK	TF_tRNA-Glu-TTC-2-1	tRNA-Glu-TTC-2-2	P61	1	stem_for	427	0	427	427.0	GTCATCTC	CCACATGG	GTCATCTCCCACATGG
ENCFF001RMK	TF_tRNA-Glu-TTC-2-1	tRNA-Glu-TTC-2-2	P89	29	A-loop	248	248	0	248.0	GATTCCTG	GTTTTCAC	GATTCCTGGTTTTCAC
ENCFF001RMK	TF_tRNA-Glu-TTC-2-1	tRNA-Glu-TTC-2-2	P131	71	End	2064	2064	0	2064.0	TGTGGGAA	TGACTGGA	TGTGGGAATGACTGGA
ENCFF001RMK	TF_tRNA-Glu-TTC-2-1	tRNA-Glu-TTC-2-2	P70	10	D-loop	284	0	284	284.0	CACATGGT	CTAGCGGT	CACATGGTCTAGCGGT
ENCFF001RMK	TF_tRNA-Glu-TTC-2-1	tRNA-Glu-TTC-2-2	P93	33	A-loop	37542	37401	141	37542.0	CCTGGTTT	TCACCCAG	CCTGGTTTTCACCCAG
ENCFF001RMK	TF_tRNA-Glu-TTC-2-1	tRNA-Glu-TTC-2-2	P78	18	D-loop	342	0	342	342.0	CTAGCGGT	TAGGATTC	CTAGCGGTTAGGATTC
ENCFF001RMK	TF_tRNA-Glu-TTC-2-1	tRNA-Glu-TTC-2-2	P59	-1	Start	62403	0	62403	62403.0	TTGTCATC	TCCCACAT	TTGTCATCTCCCACAT
ENCFF001RMK	TF_tRNA-Glu-TTC-2-1	tRNA-Glu-TTC-2-2	P64	4	stem_for	1679	0	1679	1679.0	ATCTCCCA	CATGGTCT	ATCTCCCACATGGTCT
ENCFF001RMK	TF_tRNA-Cys-GCA-10-1	tRNA-Cys-GCA-10-1	P91	31	A-loop	102	102	0	102.0	ATTTGACT	GCAGATCA	ATTTGACTGCAGATCA
ENCFF001RMK	TF_tRNA-SeC-TCA-1-1	tRNA-SeC-TCA-1-1	P62	2	stem_for	131	0	131	131.0	GTCCTGCC	CGGATGAT	GTCCTGCCCGGATGAT
ENCFF001RMK	TF_tRNA-SeC-TCA-1-1	tRNA-SeC-TCA-1-1	P117	57	Other	181	0	181	181.0	TCTAGCGA	CAGAGTGG	TCTAGCGACAGAGTGG
ENCFF001RMK	TF_tRNA-SeC-TCA-1-1	tRNA-SeC-TCA-1-1	P93	33	A-loop	789	0	789	789.0	GTGCAGGC	TTCAAACC	GTGCAGGCTTCAAACC
ENCFF001RMK	TF_tRNA-SeC-TCA-1-1	tRNA-SeC-TCA-1-1	P95	35	A-loop	2681	0	2681	2681.0	GCAGGCTT	CAAACCTG	GCAGGCTTCAAACCTG
ENCFF001RMK	TF_tRNA-SeC-TCA-1-1	tRNA-SeC-TCA-1-1	P96	36	Anticodon	3759	3759	0	3759.0	CAGGCTTC	AAACCTGT	CAGGCTTCAAACCTGT
ENCFF001RMK	TF_tRNA-SeC-TCA-1-1	tRNA-SeC-TCA-1-1	P59	-1	Start	4209	0	4209	4209.0	GTTGTCCT	GCCCGGAT	GTTGTCCTGCCCGGAT
ENCFF001RMK	TF_tRNA-SeC-TCA-1-1	tRNA-SeC-TCA-1-1	P146	86	stem_rev	5416	5416	0	5416.0	TTCGGGCG	GTAGTAAC	TTCGGGCGGTAGTAAC
ENCFF001RMK	TF_tRNA-Trp-CCA-2-1	tRNA-Trp-CCA-2-1	P131	71	End	134	134	0	134.0	CGGGGTCA	AGGTTGGG	CGGGGTCAAGGTTGGG
ENCFF001RMK	TF_tRNA-Trp-CCA-2-1	tRNA-Trp-CCA-2-1	P96	36	A-loop	134	0	134	134.0	ACTCCAGA	TCAGAAGG	ACTCCAGATCAGAAGG
ENCFF001RMK	TF_tRNA-Lys-CTT-6-1	tRNA-Lys-CTT-6-1	P92	32	A-loop	101	101	0	101.0	ATGGGACT	CTTAATCC	ATGGGACTCTTAATCC
ENCFF001RMK	TF_tRNA-Lys-CTT-6-1	tRNA-Lys-CTT-6-1	P64	4	Other	101	0	101	101.0	TGGGACGA	GCTAGCTC	TGGGACGAGCTAGCTC
ENCFF001RMK	TF_tRNA-Lys-CTT-2-1	tRNA-Lys-CTT-2-1	P61	1	stem_for	398	0	398	398.0	ATCAGTGC	CCGGCTAG	ATCAGTGCCCGGCTAG
ENCFF001RMK	TF_tRNA-Lys-CTT-2-1	tRNA-Lys-CTT-2-1	P73	13	D-loop	104	0	104	104.0	CTAGCTCA	GTCGGTAG	CTAGCTCAGTCGGTAG
ENCFF001RMK	TF_tRNA-Lys-CTT-2-1	tRNA-Lys-CTT-2-1	P132	72	End	1304	1304	0	1304.0	GTTGGGCG	CTGTGTTT	GTTGGGCGCTGTGTTT
ENCFF001RMK	TF_tRNA-Lys-CTT-2-1	tRNA-Lys-CTT-2-1	P71	11	D-loop	128	0	128	128.0	GGCTAGCT	CAGTCGGT	GGCTAGCTCAGTCGGT
ENCFF001RMK	TF_tRNA-Lys-CTT-2-1	tRNA-Lys-CTT-2-1	P92	32	A-loop	32597	32474	123	32597.0	ATGAGACT	CTTAATCT	ATGAGACTCTTAATCT
ENCFF001RMK	TF_tRNA-Lys-CTT-2-1	tRNA-Lys-CTT-2-1	P94	34	Anticodon	5036	5036	0	5036.0	GAGACTCT	TAATCTCA	GAGACTCTTAATCTCA
ENCFF001RMK	TF_tRNA-Lys-CTT-2-1	tRNA-Lys-CTT-2-1	P97	37	A-loop	446	0	446	446.0	ACTCTTAA	TCTCAGGG	ACTCTTAATCTCAGGG
ENCFF001RMK	TF_tRNA-Lys-CTT-2-1	tRNA-Lys-CTT-2-1	P59	-1	Start	36907	0	36907	36907.0	TAATCAGT	GCCCGGCT	TAATCAGTGCCCGGCT
ENCFF001RMK	TF_tRNA-Lys-CTT-2-1	tRNA-Lys-CTT-2-2	P61	1	stem_for	398	0	398	398.0	TCGGGCGC	CCGGCTAG	TCGGGCGCCCGGCTAG
ENCFF001RMK	TF_tRNA-Lys-CTT-2-1	tRNA-Lys-CTT-2-2	P73	13	D-loop	104	0	104	104.0	CTAGCTCA	GTCGGTAG	CTAGCTCAGTCGGTAG
ENCFF001RMK	TF_tRNA-Lys-CTT-2-1	tRNA-Lys-CTT-2-2	P132	72	End	1304	1304	0	1304.0	GTTGGGCG	GCAACTGG	GTTGGGCGGCAACTGG
ENCFF001RMK	TF_tRNA-Lys-CTT-2-1	tRNA-Lys-CTT-2-2	P71	11	D-loop	128	0	128	128.0	GGCTAGCT	CAGTCGGT	GGCTAGCTCAGTCGGT
ENCFF001RMK	TF_tRNA-Lys-CTT-2-1	tRNA-Lys-CTT-2-2	P92	32	A-loop	32597	32474	123	32597.0	ATGAGACT	CTTAATCT	ATGAGACTCTTAATCT
ENCFF001RMK	TF_tRNA-Lys-CTT-2-1	tRNA-Lys-CTT-2-2	P94	34	Anticodon	5036	5036	0	5036.0	GAGACTCT	TAATCTCA	GAGACTCTTAATCTCA
ENCFF001RMK	TF_tRNA-Lys-CTT-2-1	tRNA-Lys-CTT-2-2	P97	37	A-loop	446	0	446	446.0	ACTCTTAA	TCTCAGGG	ACTCTTAATCTCAGGG
ENCFF001RMK	TF_tRNA-Lys-CTT-2-1	tRNA-Lys-CTT-2-2	P59	-1	Start	36907	0	36907	36907.0	CATCGGGC	GCCCGGCT	CATCGGGCGCCCGGCT
ENCFF001RMK	TF_tRNA-Lys-CTT-2-1	tRNA-Lys-CTT-2-3	P61	1	stem_for	398	0	398	398.0	ATGGCCGC	CCGGCTAG	ATGGCCGCCCGGCTAG
ENCFF001RMK	TF_tRNA-Lys-CTT-2-1	tRNA-Lys-CTT-2-3	P73	13	D-loop	104	0	104	104.0	CTAGCTCA	GTCGGTAG	CTAGCTCAGTCGGTAG
ENCFF001RMK	TF_tRNA-Lys-CTT-2-1	tRNA-Lys-CTT-2-3	P132	72	End	1304	1304	0	1304.0	GTTGGGCG	TAATTTCG	GTTGGGCGTAATTTCG
ENCFF001RMK	TF_tRNA-Lys-CTT-2-1	tRNA-Lys-CTT-2-3	P71	11	D-loop	128	0	128	128.0	GGCTAGCT	CAGTCGGT	GGCTAGCTCAGTCGGT
ENCFF001RMK	TF_tRNA-Lys-CTT-2-1	tRNA-Lys-CTT-2-3	P92	32	A-loop	32597	32474	123	32597.0	ATGAGACT	CTTAATCT	ATGAGACTCTTAATCT
ENCFF001RMK	TF_tRNA-Lys-CTT-2-1	tRNA-Lys-CTT-2-3	P94	34	Anticodon	5036	5036	0	5036.0	GAGACTCT	TAATCTCA	GAGACTCTTAATCTCA
ENCFF001RMK	TF_tRNA-Lys-CTT-2-1	tRNA-Lys-CTT-2-3	P97	37	A-loop	446	0	446	446.0	ACTCTTAA	TCTCAGGG	ACTCTTAATCTCAGGG
ENCFF001RMK	TF_tRNA-Lys-CTT-2-1	tRNA-Lys-CTT-2-3	P59	-1	Start	36907	0	36907	36907.0	ACATGGCC	GCCCGGCT	ACATGGCCGCCCGGCT
ENCFF001RMK	TF_tRNA-Lys-CTT-2-1	tRNA-Lys-CTT-2-4	P61	1	stem_for	398	0	398	398.0	GGGTGAGC	CCGGCTAG	GGGTGAGCCCGGCTAG
ENCFF001RMK	TF_tRNA-Lys-CTT-2-1	tRNA-Lys-CTT-2-4	P73	13	D-loop	104	0	104	104.0	CTAGCTCA	GTCGGTAG	CTAGCTCAGTCGGTAG
ENCFF001RMK	TF_tRNA-Lys-CTT-2-1	tRNA-Lys-CTT-2-4	P132	72	End	1304	1304	0	1304.0	GTTGGGCG	CTCTGGTT	GTTGGGCGCTCTGGTT
ENCFF001RMK	TF_tRNA-Lys-CTT-2-1	tRNA-Lys-CTT-2-4	P71	11	D-loop	128	0	128	128.0	GGCTAGCT	CAGTCGGT	GGCTAGCTCAGTCGGT
ENCFF001RMK	TF_tRNA-Lys-CTT-2-1	tRNA-Lys-CTT-2-4	P92	32	A-loop	32597	32474	123	32597.0	ATGAGACT	CTTAATCT	ATGAGACTCTTAATCT
ENCFF001RMK	TF_tRNA-Lys-CTT-2-1	tRNA-Lys-CTT-2-4	P94	34	Anticodon	5036	5036	0	5036.0	GAGACTCT	TAATCTCA	GAGACTCTTAATCTCA
ENCFF001RMK	TF_tRNA-Lys-CTT-2-1	tRNA-Lys-CTT-2-4	P97	37	A-loop	446	0	446	446.0	ACTCTTAA	TCTCAGGG	ACTCTTAATCTCAGGG
ENCFF001RMK	TF_tRNA-Lys-CTT-2-1	tRNA-Lys-CTT-2-4	P59	-1	Start	36907	0	36907	36907.0	TCGGGTGA	GCCCGGCT	TCGGGTGAGCCCGGCT
ENCFF001RMK	TF_tRNA-Lys-CTT-2-1	tRNA-Lys-CTT-2-5	P61	1	stem_for	398	0	398	398.0	CGTGTCGC	CCGGCTAG	CGTGTCGCCCGGCTAG
ENCFF001RMK	TF_tRNA-Lys-CTT-2-1	tRNA-Lys-CTT-2-5	P73	13	D-loop	104	0	104	104.0	CTAGCTCA	GTCGGTAG	CTAGCTCAGTCGGTAG
ENCFF001RMK	TF_tRNA-Lys-CTT-2-1	tRNA-Lys-CTT-2-5	P132	72	End	1304	1304	0	1304.0	GTTGGGCG	ATTCCTTT	GTTGGGCGATTCCTTT
ENCFF001RMK	TF_tRNA-Lys-CTT-2-1	tRNA-Lys-CTT-2-5	P71	11	D-loop	128	0	128	128.0	GGCTAGCT	CAGTCGGT	GGCTAGCTCAGTCGGT
ENCFF001RMK	TF_tRNA-Lys-CTT-2-1	tRNA-Lys-CTT-2-5	P92	32	A-loop	32597	32474	123	32597.0	ATGAGACT	CTTAATCT	ATGAGACTCTTAATCT
ENCFF001RMK	TF_tRNA-Lys-CTT-2-1	tRNA-Lys-CTT-2-5	P94	34	Anticodon	5036	5036	0	5036.0	GAGACTCT	TAATCTCA	GAGACTCTTAATCTCA
ENCFF001RMK	TF_tRNA-Lys-CTT-2-1	tRNA-Lys-CTT-2-5	P97	37	A-loop	446	0	446	446.0	ACTCTTAA	TCTCAGGG	ACTCTTAATCTCAGGG
ENCFF001RMK	TF_tRNA-Lys-CTT-2-1	tRNA-Lys-CTT-2-5	P59	-1	Start	36907	0	36907	36907.0	GGCGTGTC	GCCCGGCT	GGCGTGTCGCCCGGCT
ENCFF001RMK	TF_tRNA-Asn-GTT-3-1	tRNA-Asn-GTT-3-1	P99	39	A-loop	172	0	172	172.0	CTGTTAAC	CGAAAGGT	CTGTTAACCGAAAGGT
ENCFF001RMK	TF_tRNA-Asn-GTT-3-1	tRNA-Asn-GTT-3-1	P133	73	End	422	422	0	422.0	CAGGGACG	CTTGTTTG	CAGGGACGCTTGTTTG
ENCFF001RMK	TF_tRNA-Lys-CTT-1-1	tRNA-Lys-CTT-1-2	P61	1	stem_for	960	0	960	960.0	CTAACTGC	CCGGCTAG	CTAACTGCCCGGCTAG
ENCFF001RMK	TF_tRNA-Lys-CTT-1-1	tRNA-Lys-CTT-1-2	P111	51	T-loop	186	186	0	186.0	GGTCGTGG	GTTCGAGC	GGTCGTGGGTTCGAGC
ENCFF001RMK	TF_tRNA-Lys-CTT-1-1	tRNA-Lys-CTT-1-2	P132	72	End	1081	1081	0	1081.0	GTTGGGCG	GGTTTGTT	GTTGGGCGGGTTTGTT
ENCFF001RMK	TF_tRNA-Lys-CTT-1-1	tRNA-Lys-CTT-1-2	P71	11	D-loop	231	0	231	231.0	GGCTAGCT	CAGTCGGT	GGCTAGCTCAGTCGGT
ENCFF001RMK	TF_tRNA-Lys-CTT-1-1	tRNA-Lys-CTT-1-2	P92	32	A-loop	67259	67259	0	67259.0	ATGGGACT	CTTAATCC	ATGGGACTCTTAATCC
ENCFF001RMK	TF_tRNA-Lys-CTT-1-1	tRNA-Lys-CTT-1-2	P95	35	Anticodon	5562	5562	0	5562.0	GGACTCTT	AATCCCAG	GGACTCTTAATCCCAG
ENCFF001RMK	TF_tRNA-Lys-CTT-1-1	tRNA-Lys-CTT-1-2	P59	-1	Start	75038	0	75038	75038.0	CTCTAACT	GCCCGGCT	CTCTAACTGCCCGGCT
ENCFF001RMK	TF_tRNA-Lys-CTT-1-1	tRNA-Lys-CTT-1-1	P61	1	stem_for	960	0	960	960.0	ACAGGCGC	CCGGCTAG	ACAGGCGCCCGGCTAG
ENCFF001RMK	TF_tRNA-Lys-CTT-1-1	tRNA-Lys-CTT-1-1	P111	51	T-loop	186	186	0	186.0	GGTCGTGG	GTTCGAGC	GGTCGTGGGTTCGAGC
ENCFF001RMK	TF_tRNA-Lys-CTT-1-1	tRNA-Lys-CTT-1-1	P132	72	End	1081	1081	0	1081.0	GTTGGGCG	CGGGTTGT	GTTGGGCGCGGGTTGT
ENCFF001RMK	TF_tRNA-Lys-CTT-1-1	tRNA-Lys-CTT-1-1	P71	11	D-loop	231	0	231	231.0	GGCTAGCT	CAGTCGGT	GGCTAGCTCAGTCGGT
ENCFF001RMK	TF_tRNA-Lys-CTT-1-1	tRNA-Lys-CTT-1-1	P92	32	A-loop	67259	67259	0	67259.0	ATGGGACT	CTTAATCC	ATGGGACTCTTAATCC
ENCFF001RMK	TF_tRNA-Lys-CTT-1-1	tRNA-Lys-CTT-1-1	P95	35	Anticodon	5562	5562	0	5562.0	GGACTCTT	AATCCCAG	GGACTCTTAATCCCAG
ENCFF001RMK	TF_tRNA-Lys-CTT-1-1	tRNA-Lys-CTT-1-1	P59	-1	Start	75038	0	75038	75038.0	TAACAGGC	GCCCGGCT	TAACAGGCGCCCGGCT
ENCFF001RMK	TF_tRNA-Cys-GCA-13-1	tRNA-Cys-GCA-13-1	P91	31	A-loop	102	102	0	102.0	ATTTGACT	GCAGATCA	ATTTGACTGCAGATCA
ENCFF001RMK	TF_tRNA-Arg-ACG-2-1	tRNA-Arg-ACG-2-1	P92	32	A-loop	518	518	0	518.0	GTCTGACT	ACGGATCA	GTCTGACTACGGATCA
ENCFF001RMK	TF_tRNA-Arg-ACG-2-1	tRNA-Arg-ACG-2-1	P59	-1	Start	460	0	460	460.0	GCAAGTCG	GGGCCAGT	GCAAGTCGGGGCCAGT
ENCFF001RMK	TF_tRNA-Arg-ACG-2-1	tRNA-Arg-ACG-2-1	P132	72	End	185	185	0	185.0	CTGGCTCG	CGATGTCT	CTGGCTCGCGATGTCT
ENCFF001RMK	TF_tRNA-Arg-ACG-2-1	tRNA-Arg-ACG-2-3	P92	32	A-loop	518	518	0	518.0	GTCTGACT	ACGGATCA	GTCTGACTACGGATCA
ENCFF001RMK	TF_tRNA-Arg-ACG-2-1	tRNA-Arg-ACG-2-3	P59	-1	Start	460	0	460	460.0	GCAACCGA	GGGCCAGT	GCAACCGAGGGCCAGT
ENCFF001RMK	TF_tRNA-Arg-ACG-2-1	tRNA-Arg-ACG-2-3	P132	72	End	185	185	0	185.0	CTGGCTCG	GGTGTTAA	CTGGCTCGGGTGTTAA
ENCFF001RMK	TF_tRNA-Arg-ACG-2-1	tRNA-Arg-ACG-2-4	P92	32	A-loop	518	518	0	518.0	GTCTGACT	ACGGATCA	GTCTGACTACGGATCA
ENCFF001RMK	TF_tRNA-Arg-ACG-2-1	tRNA-Arg-ACG-2-4	P59	-1	Start	460	0	460	460.0	ACAGGCAG	GGGCCAGT	ACAGGCAGGGGCCAGT
ENCFF001RMK	TF_tRNA-Arg-ACG-2-1	tRNA-Arg-ACG-2-4	P132	72	End	185	185	0	185.0	CTGGCTCG	CTTGTGCT	CTGGCTCGCTTGTGCT
ENCFF001RMK	TF_tRNA-Arg-ACG-1-1	tRNA-Arg-ACG-1-3	P98	38	A-loop	105	0	105	105.0	CTACGGAT	CAGAAGAT	CTACGGATCAGAAGAT
ENCFF001RMK	TF_tRNA-Arg-ACG-1-1	tRNA-Arg-ACG-1-3	P92	32	A-loop	518	518	0	518.0	GTCTGACT	ACGGATCA	GTCTGACTACGGATCA
ENCFF001RMK	TF_tRNA-Arg-ACG-1-1	tRNA-Arg-ACG-1-3	P59	-1	Start	460	0	460	460.0	CCATCTCA	GGGCCAGT	CCATCTCAGGGCCAGT
ENCFF001RMK	TF_tRNA-Arg-ACG-1-1	tRNA-Arg-ACG-1-3	P132	72	End	197	197	0	197.0	CTGGCTCG	GTGGGGTT	CTGGCTCGGTGGGGTT
ENCFF001RMK	TF_tRNA-Arg-ACG-1-1	tRNA-Arg-ACG-1-2	P98	38	A-loop	105	0	105	105.0	CTACGGAT	CAGAAGAT	CTACGGATCAGAAGAT
ENCFF001RMK	TF_tRNA-Arg-ACG-1-1	tRNA-Arg-ACG-1-2	P92	32	A-loop	518	518	0	518.0	GTCTGACT	ACGGATCA	GTCTGACTACGGATCA
ENCFF001RMK	TF_tRNA-Arg-ACG-1-1	tRNA-Arg-ACG-1-2	P59	-1	Start	460	0	460	460.0	TACGCGCA	GGGCCAGT	TACGCGCAGGGCCAGT
ENCFF001RMK	TF_tRNA-Arg-ACG-1-1	tRNA-Arg-ACG-1-2	P132	72	End	197	197	0	197.0	CTGGCTCG	GTGTAAGC	CTGGCTCGGTGTAAGC
ENCFF001RMK	TF_tRNA-Arg-ACG-1-1	tRNA-Arg-ACG-1-1	P98	38	A-loop	105	0	105	105.0	CTACGGAT	CAGAAGAT	CTACGGATCAGAAGAT
ENCFF001RMK	TF_tRNA-Arg-ACG-1-1	tRNA-Arg-ACG-1-1	P92	32	A-loop	518	518	0	518.0	GTCTGACT	ACGGATCA	GTCTGACTACGGATCA
ENCFF001RMK	TF_tRNA-Arg-ACG-1-1	tRNA-Arg-ACG-1-1	P59	-1	Start	460	0	460	460.0	TCGTCAGA	GGGCCAGT	TCGTCAGAGGGCCAGT
ENCFF001RMK	TF_tRNA-Arg-ACG-1-1	tRNA-Arg-ACG-1-1	P132	72	End	197	197	0	197.0	CTGGCTCG	TTCGACTT	CTGGCTCGTTCGACTT
ENCFF001RMK	TF_tRNA-Leu-CAG-1-1	tRNA-Leu-CAG-1-1	P59	-1	Start	115	0	115	115.0	GGCGCGCC	GTCAGGAT	GGCGCGCCGTCAGGAT
ENCFF001RMK	TF_tRNA-Ala-TGC-8-1	tRNA-Ala-TGC-8-1	P93	33	Anticodon	406	406	0	406.0	ATGCTTTG	CATGTATG	ATGCTTTGCATGTATG
ENCFF001RMK	TF_tRNA-Ala-TGC-8-1	tRNA-Ala-TGC-8-1	P59	-1	Start	406	0	406	406.0	TTTAGGAA	GGGGGTGT	TTTAGGAAGGGGGTGT
ENCFF001RMK	TF_tRNA-Leu-CAG-1-1	tRNA-Leu-CAG-1-3	P59	-1	Start	115	0	115	115.0	GGCGCGCC	GTCAGGAT	GGCGCGCCGTCAGGAT
ENCFF001RMK	TF_tRNA-Val-AAC-1-1	tRNA-Val-AAC-1-3	P61	1	stem_for	1750	0	1750	1750.0	GTGCAAGT	TTCCGTAG	GTGCAAGTTTCCGTAG
ENCFF001RMK	TF_tRNA-Val-AAC-1-1	tRNA-Val-AAC-1-3	P92	32	A-loop	58822	58822	0	58822.0	GTTCGCCT	AACACGCG	GTTCGCCTAACACGCG
ENCFF001RMK	TF_tRNA-Val-AAC-1-1	tRNA-Val-AAC-1-3	P59	-1	Start	62074	0	62074	62074.0	GCGTGCAA	GTTTCCGT	GCGTGCAAGTTTCCGT
ENCFF001RMK	TF_tRNA-Val-AAC-1-1	tRNA-Val-AAC-1-4	P61	1	stem_for	1750	0	1750	1750.0	GCATCTGT	TTCCGTAG	GCATCTGTTTCCGTAG
ENCFF001RMK	TF_tRNA-Val-AAC-1-1	tRNA-Val-AAC-1-4	P92	32	A-loop	58822	58822	0	58822.0	GTTCGCCT	AACACGCG	GTTCGCCTAACACGCG
ENCFF001RMK	TF_tRNA-Val-AAC-1-1	tRNA-Val-AAC-1-4	P59	-1	Start	62074	0	62074	62074.0	CCGCATCT	GTTTCCGT	CCGCATCTGTTTCCGT
ENCFF001RMK	TF_tRNA-Leu-CAG-1-1	tRNA-Leu-CAG-1-5	P59	-1	Start	115	0	115	115.0	GGCGCGCC	GTCAGGAT	GGCGCGCCGTCAGGAT
ENCFF001RMK	TF_tRNA-Arg-ACG-2-1	tRNA-Arg-ACG-2-2	P92	32	A-loop	518	518	0	518.0	GTCTGACT	ACGGATCA	GTCTGACTACGGATCA
ENCFF001RMK	TF_tRNA-Arg-ACG-2-1	tRNA-Arg-ACG-2-2	P59	-1	Start	460	0	460	460.0	ACAACGAC	GGGCCAGT	ACAACGACGGGCCAGT
ENCFF001RMK	TF_tRNA-Arg-ACG-2-1	tRNA-Arg-ACG-2-2	P132	72	End	185	185	0	185.0	CTGGCTCG	GAGGCTTA	CTGGCTCGGAGGCTTA
ENCFF001RMK	TF_tRNA-Leu-CAG-1-1	tRNA-Leu-CAG-1-4	P59	-1	Start	115	0	115	115.0	GGCGCGCC	GTCAGGAT	GGCGCGCCGTCAGGAT
ENCFF001RMK	TF_tRNA-Val-AAC-4-1	tRNA-Val-AAC-4-1	P61	1	stem_for	1750	0	1750	1750.0	GAGGGTGT	TTCCGTAG	GAGGGTGTTTCCGTAG
ENCFF001RMK	TF_tRNA-Val-AAC-4-1	tRNA-Val-AAC-4-1	P92	32	A-loop	58822	58822	0	58822.0	GTTCGCCT	AACACGCG	GTTCGCCTAACACGCG
ENCFF001RMK	TF_tRNA-Val-AAC-4-1	tRNA-Val-AAC-4-1	P59	-1	Start	62074	0	62074	62074.0	AAGAGGGT	GTTTCCGT	AAGAGGGTGTTTCCGT
ENCFF001RMK	TF_tRNA-Pro-TGG-2-1	tRNA-Pro-TGG-2-1	P65	5	stem_for	333	0	333	333.0	ATGGCTCG	TTGGTCTA	ATGGCTCGTTGGTCTA
ENCFF001RMK	TF_tRNA-Pro-TGG-2-1	tRNA-Pro-TGG-2-1	P94	34	Anticodon	1097	1097	0	1097.0	CGGTTTGG	GTCCGAGA	CGGTTTGGGTCCGAGA
ENCFF001RMK	TF_tRNA-Pro-TGG-2-1	tRNA-Pro-TGG-2-1	P59	-1	Start	764	0	764	764.0	CAGCAGAT	GGCTCGTT	CAGCAGATGGCTCGTT
ENCFF001RMK	TF_tRNA-Val-AAC-2-1	tRNA-Val-AAC-2-1	P61	1	stem_for	5214	0	5214	5214.0	GTGTGGGT	TTCCGTAG	GTGTGGGTTTCCGTAG
ENCFF001RMK	TF_tRNA-Val-AAC-2-1	tRNA-Val-AAC-2-1	P92	32	A-loop	199267	199267	0	199267.0	GTTCGCCT	AACACGCG	GTTCGCCTAACACGCG
ENCFF001RMK	TF_tRNA-Val-AAC-2-1	tRNA-Val-AAC-2-1	P59	-1	Start	216389	0	216389	216389.0	AGGTGTGG	GTTTCCGT	AGGTGTGGGTTTCCGT
ENCFF001RMK	TF_tRNA-Val-AAC-2-1	tRNA-Val-AAC-2-1	P95	35	Anticodon	3869	3869	0	3869.0	CGCCTAAC	ACGCGAAA	CGCCTAACACGCGAAA
ENCFF001RMK	TF_tRNA-Leu-TAG-1-1	tRNA-Leu-TAG-1-1	P94	34	A-loop	1294	1294	0	1294.0	CTGGATTT	AGGCTCCA	CTGGATTTAGGCTCCA
ENCFF001RMK	TF_tRNA-Leu-TAG-1-1	tRNA-Leu-TAG-1-1	P59	-1	Start	1294	0	1294	1294.0	TTCGTGCA	GGTAGCGT	TTCGTGCAGGTAGCGT
ENCFF001RMK	TF_tRNA-Glu-TTC-4-2	tRNA-Glu-TTC-chr1-138	P59	-1	Start	690	0	690	690.0	CCTGTGTG	TCCCTGGT	CCTGTGTGTCCCTGGT
ENCFF001RMK	TF_tRNA-Glu-TTC-4-2	tRNA-Glu-TTC-chr1-138	P92	32	A-loop	583	583	0	583.0	TCGGCGCT	TTCACCGC	TCGGCGCTTTCACCGC
ENCFF001RMK	TF_tRNA-Glu-TTC-4-2	tRNA-Glu-TTC-chr1-138	P131	71	End	973	973	0	973.0	TCAGGGAA	TTGTTTTA	TCAGGGAATTGTTTTA
ENCFF001RMK	TF_tRNA-Glu-TTC-4-2	tRNA-Glu-TTC-chr1-138	P95	35	Anticodon	830	0	830	830.0	GCGCTTTC	ACCGCCGC	GCGCTTTCACCGCCGC
ENCFF001RMK	TF_tRNA-Val-TAC-1-1	tRNA-Val-TAC-1-1	P61	1	stem_for	108	0	108	108.0	GTGTGGGG	TTCCATAG	GTGTGGGGTTCCATAG
ENCFF001RMK	TF_tRNA-Val-TAC-1-1	tRNA-Val-TAC-1-1	P93	33	A-loop	1320	1039	281	1320.0	TCTGCTTT	ACACGCAG	TCTGCTTTACACGCAG
ENCFF001RMK	TF_tRNA-Val-TAC-1-1	tRNA-Val-TAC-1-1	P59	-1	Start	1085	0	1085	1085.0	TCGTGTGG	GGTTCCAT	TCGTGTGGGGTTCCAT
ENCFF001RMK	TF_tRNA-Val-TAC-1-1	tRNA-Val-TAC-1-1	P132	72	End	1978	1978	0	1978.0	TGGAACCA	TGAGATGT	TGGAACCATGAGATGT
ENCFF001RMK	TF_tRNA-Val-TAC-1-1	tRNA-Val-TAC-1-1	P95	35	Anticodon	1696	0	1696	1696.0	TGCTTTAC	ACGCAGAA	TGCTTTACACGCAGAA
ENCFF001RMK	TF_tRNA-Val-CAC-4-1	tRNA-Val-CAC-4-1	P61	1	stem_for	1829	0	1829	1829.0	CGTGTGGT	TTCCGTAG	CGTGTGGTTTCCGTAG
ENCFF001RMK	TF_tRNA-Val-CAC-4-1	tRNA-Val-CAC-4-1	P92	32	A-loop	60750	60750	0	60750.0	GTTCGCCT	CACACGCG	GTTCGCCTCACACGCG
ENCFF001RMK	TF_tRNA-Val-CAC-4-1	tRNA-Val-CAC-4-1	P59	-1	Start	67620	0	67620	67620.0	CGCGTGTG	GTTTCCGT	CGCGTGTGGTTTCCGT
ENCFF001RMK	TF_tRNA-Val-CAC-4-1	tRNA-Val-CAC-4-1	P95	35	Anticodon	1727	1727	0	1727.0	CGCCTCAC	ACGCGAAA	CGCCTCACACGCGAAA
ENCFF001RMK	TF_tRNA-Asn-GTT-2-1	tRNA-Asn-GTT-2-2	P99	39	A-loop	172	0	172	172.0	CTGTTAAC	CGAAAGGT	CTGTTAACCGAAAGGT
ENCFF001RMK	TF_tRNA-Asn-GTT-2-1	tRNA-Asn-GTT-2-2	P133	73	End	422	422	0	422.0	CAGGGACG	GCTGAAAT	CAGGGACGGCTGAAAT
ENCFF001RMK	TF_tRNA-Asn-GTT-2-1	tRNA-Asn-GTT-2-3	P113	53	T-loop	107	0	107	107.0	GTTGGTGG	TTCGAGCC	GTTGGTGGTTCGAGCC
ENCFF001RMK	TF_tRNA-Asn-GTT-2-1	tRNA-Asn-GTT-2-3	P99	39	A-loop	172	0	172	172.0	CTGTTAAC	CGAAAGGT	CTGTTAACCGAAAGGT
ENCFF001RMK	TF_tRNA-Asn-GTT-2-1	tRNA-Asn-GTT-2-3	P133	73	End	422	422	0	422.0	CAGGGACG	CGCTCTCC	CAGGGACGCGCTCTCC
ENCFF001RMK	TF_tRNA-Asn-GTT-2-1	tRNA-Asn-GTT-2-1	P99	39	A-loop	172	0	172	172.0	CTGTTAAC	CGAAAGGT	CTGTTAACCGAAAGGT
ENCFF001RMK	TF_tRNA-Asn-GTT-2-1	tRNA-Asn-GTT-2-1	P133	73	End	422	422	0	422.0	CAGGGACG	CTTGTTCG	CAGGGACGCTTGTTCG
ENCFF001RMK	TF_tRNA-Lys-CTT-3-1	tRNA-Lys-CTT-3-1	P92	32	A-loop	123	0	123	123.0	ATGAGACC	CTTAATCT	ATGAGACCCTTAATCT
ENCFF001RMK	TF_tRNA-Lys-CTT-3-1	tRNA-Lys-CTT-3-1	P132	72	End	916	916	0	916.0	GTTGGGCG	TGAGATTT	GTTGGGCGTGAGATTT
ENCFF001RMK	TF_tRNA-Lys-CTT-3-1	tRNA-Lys-CTT-3-1	P97	37	A-loop	446	0	446	446.0	ACCCTTAA	TCTCAGGG	ACCCTTAATCTCAGGG
ENCFF001RMK	TF_tRNA-Asn-GTT-2-1	tRNA-Asn-GTT-2-5	P99	39	A-loop	172	0	172	172.0	CTGTTAAC	CGAAAGGT	CTGTTAACCGAAAGGT
ENCFF001RMK	TF_tRNA-Asn-GTT-2-1	tRNA-Asn-GTT-2-5	P145	85	3-UTR	111	111	0	111.0	GACCTTTT	TTTTTTTT	GACCTTTTTTTTTTTT
ENCFF001RMK	TF_tRNA-Asn-GTT-2-1	tRNA-Asn-GTT-2-5	P65	5	stem_for	111	0	111	111.0	CGGTCTCT	GTGGCGCA	CGGTCTCTGTGGCGCA
ENCFF001RMK	TF_tRNA-Asn-GTT-2-1	tRNA-Asn-GTT-2-5	P133	73	End	422	422	0	422.0	CAGGGACG	CTATGACC	CAGGGACGCTATGACC
ENCFF001RMK	TF_tRNA-Gly-CCC-6-1	tRNA-Gly-CCC-6-1	P54	-6	5-UTR	35426	0	35426	35426.0	AGAGAGAG	GCACTGGT	AGAGAGAGGCACTGGT
ENCFF001RMK	TF_tRNA-Gly-CCC-6-1	tRNA-Gly-CCC-6-1	P60	0	Other	7180	0	7180	7180.0	AGGCACTG	GTGGTTCA	AGGCACTGGTGGTTCA
ENCFF001RMK	TF_tRNA-Gly-CCC-6-1	tRNA-Gly-CCC-6-1	P63	3	Other	601	0	601	601.0	CACTGGTG	GTTCAGTG	CACTGGTGGTTCAGTG
ENCFF001RMK	TF_tRNA-Gly-CCC-6-1	tRNA-Gly-CCC-6-1	P58	-2	5-UTR	199	0	199	199.0	AGAGGCAC	TGGTGGTT	AGAGGCACTGGTGGTT
ENCFF001RMK	TF_tRNA-Gly-CCC-6-1	tRNA-Gly-CCC-6-1	P86	26	A-loop	44256	44256	0	44256.0	TCTCGCCT	CCCACGCG	TCTCGCCTCCCACGCG
ENCFF001RMK	TF_tRNA-Gly-TCC-1-1	tRNA-Gly-TCC-1-1	P93	33	A-loop	623	623	0	623.0	GCTGCCTT	CCAAGCAG	GCTGCCTTCCAAGCAG
ENCFF001RMK	TF_tRNA-Gly-TCC-1-1	tRNA-Gly-TCC-1-1	P59	-1	Start	623	0	623	623.0	CTATCAGG	GCGTTGGT	CTATCAGGGCGTTGGT
ENCFF001RMK	TF_tRNA-Arg-CCT-4-1	tRNA-Arg-CCT-4-1	P98	38	A-loop	2415	0	2415	2415.0	CTCCTAAG	CCAGGGAT	CTCCTAAGCCAGGGAT
ENCFF001RMK	TF_tRNA-Arg-CCT-4-1	tRNA-Arg-CCT-4-1	P132	72	End	15138	15138	0	15138.0	CTGGGGTG	GCCTGTGA	CTGGGGTGGCCTGTGA
ENCFF001RMK	TF_tRNA-Arg-CCT-4-1	tRNA-Arg-CCT-4-1	P115	55	T-loop	1687	0	1687	1687.0	GTGGGTTC	GAGTCCCA	GTGGGTTCGAGTCCCA
ENCFF001RMK	TF_tRNA-Arg-CCT-4-1	tRNA-Arg-CCT-4-1	P93	33	A-loop	4269	0	4269	4269.0	TTGGCCTC	CTAAGCCA	TTGGCCTCCTAAGCCA
ENCFF001RMK	TF_tRNA-Arg-CCT-4-1	tRNA-Arg-CCT-4-1	P100	40	A-loop	1056	0	1056	1056.0	CCTAAGCC	AGGGATTG	CCTAAGCCAGGGATTG
ENCFF001RMK	TF_tRNA-Arg-CCT-4-1	tRNA-Arg-CCT-4-1	P102	42	A-loop	231	0	231	231.0	TAAGCCAG	GGATTGTG	TAAGCCAGGGATTGTG
ENCFF001RMK	TF_tRNA-Arg-CCT-4-1	tRNA-Arg-CCT-4-1	P59	-1	Start	315	0	315	315.0	TTGCAGAA	GCCCCAGT	TTGCAGAAGCCCCAGT
ENCFF001RMK	TF_tRNA-Arg-CCT-4-1	tRNA-Arg-CCT-4-1	P146	86	3-UTR	440	440	0	440.0	GACTTTTG	TCCTTTTT	GACTTTTGTCCTTTTT
ENCFF001RMK	TF_tRNA-Arg-CCT-4-1	tRNA-Arg-CCT-4-1	P57	-3	5-UTR	125	0	125	125.0	GTTTGCAG	AAGCCCCA	GTTTGCAGAAGCCCCA
ENCFF001RMK	TF_tRNA-Glu-TTC-1-1	tRNA-Glu-TTC-1-1	P61	1	stem_for	644	0	644	644.0	AGCAGTTC	CCATATGG	AGCAGTTCCCATATGG
ENCFF001RMK	TF_tRNA-Glu-TTC-1-1	tRNA-Glu-TTC-1-1	P89	29	A-loop	223	223	0	223.0	GATTCCTG	GTTTTCAC	GATTCCTGGTTTTCAC
ENCFF001RMK	TF_tRNA-Glu-TTC-1-1	tRNA-Glu-TTC-1-1	P93	33	A-loop	41035	41035	0	41035.0	CCTGGTTT	TCACCCAG	CCTGGTTTTCACCCAG
ENCFF001RMK	TF_tRNA-Glu-TTC-1-1	tRNA-Glu-TTC-1-1	P59	-1	Start	69864	0	69864	69864.0	TCAGCAGT	TCCCATAT	TCAGCAGTTCCCATAT
ENCFF001RMK	TF_tRNA-Arg-TCT-3-1	tRNA-Arg-TCT-3-2	P110	50	A-loop	385	0	385	385.0	TAGAGAAA	TTCAAAGG	TAGAGAAATTCAAAGG
ENCFF001RMK	TF_tRNA-Arg-TCT-3-1	tRNA-Arg-TCT-3-2	P145	85	End	658	658	0	658.0	CAGAGTCG	CTTTTTGT	CAGAGTCGCTTTTTGT
ENCFF001RMK	TF_tRNA-Arg-TCT-3-1	tRNA-Arg-TCT-3-1	P150	90	End	658	658	0	658.0	CAGAGTCG	AATTTTGA	CAGAGTCGAATTTTGA
ENCFF001RMK	TF_tRNA-Arg-TCT-3-1	tRNA-Arg-TCT-3-1	P115	55	A-loop	385	0	385	385.0	TGTGGTCA	TTCAAAGG	TGTGGTCATTCAAAGG
ENCFF001RMK	TF_tRNA-Lys-CTT-4-1	tRNA-Lys-CTT-4-1	P61	1	stem_for	960	0	960	960.0	AGGGAAGC	CCGGCTAG	AGGGAAGCCCGGCTAG
ENCFF001RMK	TF_tRNA-Lys-CTT-4-1	tRNA-Lys-CTT-4-1	P132	72	End	916	916	0	916.0	GTTGGGCG	ACTTGTTT	GTTGGGCGACTTGTTT
ENCFF001RMK	TF_tRNA-Lys-CTT-4-1	tRNA-Lys-CTT-4-1	P92	32	A-loop	67382	67259	123	67382.0	ATGGGACT	CTTAATCT	ATGGGACTCTTAATCT
ENCFF001RMK	TF_tRNA-Lys-CTT-4-1	tRNA-Lys-CTT-4-1	P95	35	Anticodon	5562	5562	0	5562.0	GGACTCTT	AATCTCAG	GGACTCTTAATCTCAG
ENCFF001RMK	TF_tRNA-Lys-CTT-4-1	tRNA-Lys-CTT-4-1	P97	37	A-loop	446	0	446	446.0	ACTCTTAA	TCTCAGGG	ACTCTTAATCTCAGGG
ENCFF001RMK	TF_tRNA-Lys-CTT-4-1	tRNA-Lys-CTT-4-1	P59	-1	Start	74247	0	74247	74247.0	CCAGGGAA	GCCCGGCT	CCAGGGAAGCCCGGCT
ENCFF001RMK	TF_tRNA-Gly-CCC-1-2	tRNA-Gly-CCC-1-2	P65	5	stem_for	3661	0	3661	3661.0	AGGCATTG	GTGGTTCA	AGGCATTGGTGGTTCA
ENCFF001RMK	TF_tRNA-Gly-CCC-1-2	tRNA-Gly-CCC-1-2	P83	23	D-loop	1024	1024	0	1024.0	GGTAGAAT	TCTCGCCT	GGTAGAATTCTCGCCT
ENCFF001RMK	TF_tRNA-Gly-CCC-1-2	tRNA-Gly-CCC-1-2	P68	8	Other	506	0	506	506.0	CATTGGTG	GTTCAGTG	CATTGGTGGTTCAGTG
ENCFF001RMK	TF_tRNA-Gly-CCC-1-2	tRNA-Gly-CCC-1-2	P59	-1	Start	385874	0	385874	385874.0	ACGCAGAG	GCATTGGT	ACGCAGAGGCATTGGT
ENCFF001RMK	TF_tRNA-Gly-CCC-1-2	tRNA-Gly-CCC-1-2	P91	31	A-loop	359596	359596	0	359596.0	TCTCGCCT	CCCACGCG	TCTCGCCTCCCACGCG
ENCFF001RMK	TF_tRNA-Gly-CCC-1-2	tRNA-Gly-CCC-1-2	P56	-4	5-UTR	1024	0	1024	1024.0	GTTACGCA	GAGGCATT	GTTACGCAGAGGCATT
ENCFF001RMK	TF_tRNA-Val-AAC-3-1	tRNA-Val-AAC-3-1	P61	1	stem_for	1750	0	1750	1750.0	AGGGTTGT	TTCCGTAG	AGGGTTGTTTCCGTAG
ENCFF001RMK	TF_tRNA-Val-AAC-3-1	tRNA-Val-AAC-3-1	P92	32	A-loop	58822	58822	0	58822.0	GTTCGCCT	AACACGCG	GTTCGCCTAACACGCG
ENCFF001RMK	TF_tRNA-Val-AAC-3-1	tRNA-Val-AAC-3-1	P59	-1	Start	62074	0	62074	62074.0	GCAGGGTT	GTTTCCGT	GCAGGGTTGTTTCCGT
ENCFF001RMK	TF_tRNA-Gly-CCC-1-2	tRNA-Gly-CCC-chr1-137	P65	5	stem_for	3661	0	3661	3661.0	AGGCATTG	GTGGTTCA	AGGCATTGGTGGTTCA
ENCFF001RMK	TF_tRNA-Gly-CCC-1-2	tRNA-Gly-CCC-chr1-137	P83	23	D-loop	1024	1024	0	1024.0	GGTAGAAT	TCTCGCCT	GGTAGAATTCTCGCCT
ENCFF001RMK	TF_tRNA-Gly-CCC-1-2	tRNA-Gly-CCC-chr1-137	P68	8	Other	506	0	506	506.0	CATTGGTG	GTTCAGTG	CATTGGTGGTTCAGTG
ENCFF001RMK	TF_tRNA-Gly-CCC-1-2	tRNA-Gly-CCC-chr1-137	P59	-1	Start	385874	0	385874	385874.0	ACGCAGAG	GCATTGGT	ACGCAGAGGCATTGGT
ENCFF001RMK	TF_tRNA-Gly-CCC-1-2	tRNA-Gly-CCC-chr1-137	P91	31	A-loop	359596	359596	0	359596.0	TCTCGCCT	CCCACGCG	TCTCGCCTCCCACGCG
ENCFF001RMK	TF_tRNA-Gly-CCC-1-2	tRNA-Gly-CCC-chr1-137	P56	-4	5-UTR	1024	0	1024	1024.0	GTTACGCA	GAGGCATT	GTTACGCAGAGGCATT
ENCFF001RMK	TF_tRNA-Gly-CCC-chr1-135	tRNA-Gly-CCC-chr1-135	P91	31	A-loop	1395	1395	0	1395.0	TCTCGCCT	CCCATGCG	TCTCGCCTCCCATGCG
ENCFF001RMK	TF_tRNA-Gly-CCC-chr1-135	tRNA-Gly-CCC-chr1-135	P59	-1	Start	1395	0	1395	1395.0	CCAGAGAG	GCGTTGGT	CCAGAGAGGCGTTGGT
ENCFF001RMK	TF_tRNA-Glu-TTC-4-2	tRNA-Glu-TTC-4-2	P59	-1	Start	690	0	690	690.0	ACCAGCCC	TCCCTGGT	ACCAGCCCTCCCTGGT
ENCFF001RMK	TF_tRNA-Glu-TTC-4-2	tRNA-Glu-TTC-4-2	P92	32	A-loop	583	583	0	583.0	TCGGCGCT	TTCACCGC	TCGGCGCTTTCACCGC
ENCFF001RMK	TF_tRNA-Glu-TTC-4-2	tRNA-Glu-TTC-4-2	P131	71	End	973	973	0	973.0	TCAGGGAA	GTTTGCTT	TCAGGGAAGTTTGCTT
ENCFF001RMK	TF_tRNA-Glu-TTC-4-2	tRNA-Glu-TTC-4-2	P95	35	Anticodon	830	0	830	830.0	GCGCTTTC	ACCGCCGC	GCGCTTTCACCGCCGC
ENCFF001RMK	TF_tRNA-Leu-CAA-3-1	tRNA-Leu-CAA-3-1	P59	-1	Start	263	0	263	263.0	CAGTGCGT	GTCAGGAT	CAGTGCGTGTCAGGAT
ENCFF001RMK	TF_tRNA-Leu-CAA-3-1	tRNA-Leu-CAA-3-1	P85	25	D-loop	263	263	0	263.0	TCTAAGGC	GCCAGACT	TCTAAGGCGCCAGACT
ENCFF001RMK	TF_tRNA-Gly-CCC-2-1	tRNA-Gly-CCC-2-1	P91	31	A-loop	2407	1945	462	2407.0	GCAAGATT	CCCATTCT	GCAAGATTCCCATTCT
ENCFF001RMK	TF_tRNA-Gly-CCC-2-1	tRNA-Gly-CCC-2-1	P94	34	Anticodon	560	341	218	560.0	AGATTCCC	ATTCTTGC	AGATTCCCATTCTTGC
ENCFF001RMK	TF_tRNA-Gly-CCC-2-1	tRNA-Gly-CCC-2-1	P59	-1	Start	2422	0	2422	2422.0	TGTCAACA	GCGCCGCT	TGTCAACAGCGCCGCT
ENCFF001RMK	TF_tRNA-Gly-CCC-2-1	tRNA-Gly-CCC-2-1	P130	70	End	966	966	0	966.0	GCGGCGCA	TAGGCGTT	GCGGCGCATAGGCGTT
ENCFF001RMK	TF_tRNA-Gly-CCC-2-1	tRNA-Gly-CCC-2-2	P91	31	A-loop	2407	1945	462	2407.0	GCAAGATT	CCCATTCT	GCAAGATTCCCATTCT
ENCFF001RMK	TF_tRNA-Gly-CCC-2-1	tRNA-Gly-CCC-2-2	P94	34	Anticodon	560	341	218	560.0	AGATTCCC	ATTCTTGC	AGATTCCCATTCTTGC
ENCFF001RMK	TF_tRNA-Gly-CCC-2-1	tRNA-Gly-CCC-2-2	P59	-1	Start	2422	0	2422	2422.0	CTTAGACA	GCGCCGCT	CTTAGACAGCGCCGCT
ENCFF001RMK	TF_tRNA-Gly-CCC-2-1	tRNA-Gly-CCC-2-2	P130	70	End	966	966	0	966.0	GCGGCGCA	CTTAGTTT	GCGGCGCACTTAGTTT
ENCFF001RMK	TF_tRNA-Met-CAT-3-1	tRNA-Met-CAT-3-1	P132	72	End	157	157	0	157.0	AGGGGGCA	AGGCGTCT	AGGGGGCAAGGCGTCT
ENCFF001RMK	TF_tRNA-Met-CAT-3-1	tRNA-Met-CAT-3-2	P132	72	End	157	157	0	157.0	AGGGGGCA	GCTGCCAT	AGGGGGCAGCTGCCAT
ENCFF001RMK	TF_tRNA-Tyr-GTA-2-1	tRNA-Tyr-GTA-2-1	P112	52	A-loop	110	0	110	110.0	GCGTGGCA	ATCCTTAG	GCGTGGCAATCCTTAG
ENCFF001RMK	TF_tRNA-Tyr-GTA-2-1	tRNA-Tyr-GTA-2-1	P148	88	End	156	156	0	156.0	TCGAAGGA	CTTCGTCT	TCGAAGGACTTCGTCT
ENCFF001RMK	TF_tRNA-Asn-GTT-chr1-29	tRNA-Asn-GTT-chr1-29	P115	55	T-loop	125	0	125	125.0	TGGTGGTT	CCAGCCCA	TGGTGGTTCCAGCCCA
ENCFF001RMK	TF_tRNA-Leu-CAG-1-1	tRNA-Leu-CAG-1-6	P59	-1	Start	115	0	115	115.0	AAACATGT	GTCAGGAT	AAACATGTGTCAGGAT
ENCFF001RMK	TF_tRNA-Met-CAT-6-1	tRNA-Met-CAT-6-1	P92	32	A-loop	490	0	490	490.0	GTCAGTCT	CATAATCT	GTCAGTCTCATAATCT
ENCFF001RMK	TF_tRNA-Met-CAT-6-1	tRNA-Met-CAT-6-1	P132	72	End	1855	1855	0	1855.0	ACGGGGCA	GTCTAACG	ACGGGGCAGTCTAACG
ENCFF001RMK	TF_tRNA-Met-CAT-6-1	tRNA-Met-CAT-6-1	P97	37	A-loop	1365	0	1365	1365.0	TCTCATAA	TCTGAAGG	TCTCATAATCTGAAGG
ENCFF001RMK	TF_tRNA-Asn-GTT-2-1	tRNA-Asn-GTT-chr1-21	P99	39	A-loop	172	0	172	172.0	CTGTTAAC	CGAAAGGT	CTGTTAACCGAAAGGT
ENCFF001RMK	TF_tRNA-Asn-GTT-2-1	tRNA-Asn-GTT-chr1-21	P133	73	End	422	422	0	422.0	CAGGGACG	CCTCTTTG	CAGGGACGCCTCTTTG
ENCFF001RMK	TF_tRNA-Ala-TGC-2-1	tRNA-Ala-TGC-2-1	P61	1	stem_for	254	0	254	254.0	ATGTGTGG	GGATGTAG	ATGTGTGGGGATGTAG
ENCFF001RMK	TF_tRNA-Ala-TGC-2-1	tRNA-Ala-TGC-2-1	P91	31	A-loop	601	601	0	601.0	GCATGCTT	TGCATGTA	GCATGCTTTGCATGTA
ENCFF001RMK	TF_tRNA-Ala-TGC-2-1	tRNA-Ala-TGC-2-1	P93	33	Anticodon	1410	1410	0	1410.0	ATGCTTTG	CATGTATG	ATGCTTTGCATGTATG
ENCFF001RMK	TF_tRNA-Ala-TGC-2-1	tRNA-Ala-TGC-2-1	P59	-1	Start	1757	0	1757	1757.0	CTATGTGT	GGGGATGT	CTATGTGTGGGGATGT
ENCFF001RMK	TF_tRNA-Pro-TGG-3-1	tRNA-Pro-TGG-3-5	P61	1	stem_for	119	0	119	119.0	AGCGGCGG	CTCGTTGG	AGCGGCGGCTCGTTGG
ENCFF001RMK	TF_tRNA-Pro-TGG-3-1	tRNA-Pro-TGG-3-5	P65	5	stem_for	405	0	405	405.0	GCGGCTCG	TTGGTCTA	GCGGCTCGTTGGTCTA
ENCFF001RMK	TF_tRNA-Pro-TGG-3-1	tRNA-Pro-TGG-3-5	P94	34	Anticodon	1350	1350	0	1350.0	CGCTTTGG	GTGCGAGA	CGCTTTGGGTGCGAGA
ENCFF001RMK	TF_tRNA-Pro-TGG-3-1	tRNA-Pro-TGG-3-5	P59	-1	Start	826	0	826	826.0	GAAGCGGC	GGCTCGTT	GAAGCGGCGGCTCGTT
ENCFF001RMK	TF_tRNA-Pro-TGG-3-1	tRNA-Pro-TGG-3-4	P61	1	stem_for	119	0	119	119.0	AGCGGCGG	CTCGTTGG	AGCGGCGGCTCGTTGG
ENCFF001RMK	TF_tRNA-Pro-TGG-3-1	tRNA-Pro-TGG-3-4	P65	5	stem_for	405	0	405	405.0	GCGGCTCG	TTGGTCTA	GCGGCTCGTTGGTCTA
ENCFF001RMK	TF_tRNA-Pro-TGG-3-1	tRNA-Pro-TGG-3-4	P94	34	Anticodon	1350	1350	0	1350.0	CGCTTTGG	GTGCGAGA	CGCTTTGGGTGCGAGA
ENCFF001RMK	TF_tRNA-Pro-TGG-3-1	tRNA-Pro-TGG-3-4	P59	-1	Start	826	0	826	826.0	GAAGCGGC	GGCTCGTT	GAAGCGGCGGCTCGTT
ENCFF001RMK	TF_tRNA-Pro-TGG-3-1	tRNA-Pro-TGG-3-1	P61	1	stem_for	119	0	119	119.0	ACAGCCGG	CTCGTTGG	ACAGCCGGCTCGTTGG
ENCFF001RMK	TF_tRNA-Pro-TGG-3-1	tRNA-Pro-TGG-3-1	P65	5	stem_for	405	0	405	405.0	CCGGCTCG	TTGGTCTA	CCGGCTCGTTGGTCTA
ENCFF001RMK	TF_tRNA-Pro-TGG-3-1	tRNA-Pro-TGG-3-1	P94	34	Anticodon	1350	1350	0	1350.0	CGCTTTGG	GTGCGAGA	CGCTTTGGGTGCGAGA
ENCFF001RMK	TF_tRNA-Pro-TGG-3-1	tRNA-Pro-TGG-3-1	P59	-1	Start	826	0	826	826.0	AGACAGCC	GGCTCGTT	AGACAGCCGGCTCGTT
ENCFF001RMK	TF_tRNA-Pro-TGG-3-1	tRNA-Pro-TGG-3-3	P61	1	stem_for	119	0	119	119.0	CGTCCTGG	CTCGTTGG	CGTCCTGGCTCGTTGG
ENCFF001RMK	TF_tRNA-Pro-TGG-3-1	tRNA-Pro-TGG-3-3	P65	5	stem_for	405	0	405	405.0	CTGGCTCG	TTGGTCTA	CTGGCTCGTTGGTCTA
ENCFF001RMK	TF_tRNA-Pro-TGG-3-1	tRNA-Pro-TGG-3-3	P94	34	Anticodon	1350	1350	0	1350.0	CGCTTTGG	GTGCGAGA	CGCTTTGGGTGCGAGA
ENCFF001RMK	TF_tRNA-Pro-TGG-3-1	tRNA-Pro-TGG-3-3	P59	-1	Start	826	0	826	826.0	GTCGTCCT	GGCTCGTT	GTCGTCCTGGCTCGTT
ENCFF001RMK	TF_tRNA-Pro-TGG-3-1	tRNA-Pro-TGG-3-2	P61	1	stem_for	119	0	119	119.0	TACAGTGG	CTCGTTGG	TACAGTGGCTCGTTGG
ENCFF001RMK	TF_tRNA-Pro-TGG-3-1	tRNA-Pro-TGG-3-2	P65	5	stem_for	405	0	405	405.0	GTGGCTCG	TTGGTCTA	GTGGCTCGTTGGTCTA
ENCFF001RMK	TF_tRNA-Pro-TGG-3-1	tRNA-Pro-TGG-3-2	P94	34	Anticodon	1350	1350	0	1350.0	CGCTTTGG	GTGCGAGA	CGCTTTGGGTGCGAGA
ENCFF001RMK	TF_tRNA-Pro-TGG-3-1	tRNA-Pro-TGG-3-2	P59	-1	Start	826	0	826	826.0	GCTACAGT	GGCTCGTT	GCTACAGTGGCTCGTT
ENCFF001RMK	TF_tRNA-Tyr-GTA-5-1	tRNA-Tyr-GTA-5-3	P113	53	A-loop	214	0	214	214.0	ACATTTGT	GGACATCC	ACATTTGTGGACATCC
ENCFF001RMK	TF_tRNA-Tyr-GTA-5-1	tRNA-Tyr-GTA-5-3	P153	93	End	156	156	0	156.0	TCGAAGGA	GCTGCCGT	TCGAAGGAGCTGCCGT
ENCFF001RMK	TF_tRNA-Tyr-GTA-5-1	tRNA-Tyr-GTA-5-2	P148	88	End	156	156	0	156.0	TCGAAGGA	GAGACACC	TCGAAGGAGAGACACC
ENCFF001RMK	TF_tRNA-Tyr-GTA-5-1	tRNA-Tyr-GTA-5-1	P152	92	End	156	156	0	156.0	TCGAAGGA	GACAAGTG	TCGAAGGAGACAAGTG
ENCFF001RMK	TF_tRNA-Tyr-GTA-5-1	tRNA-Tyr-GTA-5-5	P113	53	A-loop	228	0	228	228.0	TGTGGTCA	TCCTTAGG	TGTGGTCATCCTTAGG
ENCFF001RMK	TF_tRNA-Tyr-GTA-5-1	tRNA-Tyr-GTA-5-5	P148	88	End	156	156	0	156.0	TCGAAGGA	GACGCTGC	TCGAAGGAGACGCTGC
ENCFF001RMK	TF_tRNA-Tyr-GTA-5-1	tRNA-Tyr-GTA-5-4	P153	93	End	156	156	0	156.0	TCGAAGGA	AGTGCCCG	TCGAAGGAAGTGCCCG
ENCFF001RMK	TF_tRNA-Gly-TCC-3-1	tRNA-Gly-TCC-3-1	P56	-4	5-UTR	324	0	324	324.0	CTAGCACC	GGAGCGTT	CTAGCACCGGAGCGTT
ENCFF001RMK	TF_tRNA-Gly-TCC-3-1	tRNA-Gly-TCC-3-1	P139	79	3-UTR	578	578	0	578.0	AGTCGTTT	TGGGTGTT	AGTCGTTTTGGGTGTT
ENCFF001RMK	TF_tRNA-Val-AAC-1-1	tRNA-Val-AAC-1-5	P61	1	stem_for	1750	0	1750	1750.0	CCGTTGGT	TTCCGTAG	CCGTTGGTTTCCGTAG
ENCFF001RMK	TF_tRNA-Val-AAC-1-1	tRNA-Val-AAC-1-5	P92	32	A-loop	58849	58849	0	58849.0	GTTCGCCT	AACACGCG	GTTCGCCTAACACGCG
ENCFF001RMK	TF_tRNA-Val-AAC-1-1	tRNA-Val-AAC-1-5	P59	-1	Start	62074	0	62074	62074.0	AACCGTTG	GTTTCCGT	AACCGTTGGTTTCCGT
ENCFF001RMK	TF_tRNA-Arg-CCT-3-1	tRNA-Arg-CCT-3-1	P92	32	A-loop	358	0	358	358.0	ATTGGCCT	CCTAAGCC	ATTGGCCTCCTAAGCC
ENCFF001RMK	TF_tRNA-Arg-CCT-3-1	tRNA-Arg-CCT-3-1	P132	72	End	979	979	0	979.0	CCGGGGTA	AAGAAAGG	CCGGGGTAAAGAAAGG
ENCFF001RMK	TF_tRNA-Asp-GTC-1-1	tRNA-Asp-GTC-1-1	P92	32	A-loop	751	751	0	751.0	CCCCGCCT	GTCACGCG	CCCCGCCTGTCACGCG
ENCFF001RMK	TF_tRNA-Asp-GTC-1-1	tRNA-Asp-GTC-1-1	P97	37	A-loop	233	0	233	233.0	CCTGTCAC	GCGGGAGA	CCTGTCACGCGGGAGA
ENCFF001RMK	TF_tRNA-Asp-GTC-1-1	tRNA-Asp-GTC-1-1	P94	34	Anticodon	211	211	0	211.0	CCGCCTGT	CACGCGGG	CCGCCTGTCACGCGGG
ENCFF001RMK	TF_tRNA-Asp-GTC-1-1	tRNA-Asp-GTC-1-1	P131	71	End	233	233	0	233.0	ACGGGGAG	GTGTGTAG	ACGGGGAGGTGTGTAG
ENCFF001RMK	TF_tRNA-Asp-GTC-1-1	tRNA-Asp-GTC-1-1	P59	-1	Start	962	0	962	962.0	CTAACGAC	TCCTCGTT	CTAACGACTCCTCGTT
ENCFF001RMK	TF_tRNA-His-GTG-1-1	tRNA-His-GTG-1-8	P76	16	D-loop	161	0	161	161.0	GTATAGTG	GTTAGTAC	GTATAGTGGTTAGTAC
ENCFF001RMK	TF_tRNA-His-GTG-1-1	tRNA-His-GTG-1-8	P131	71	End	1812	1812	0	1812.0	TCACGGCA	TTGTGAGG	TCACGGCATTGTGAGG
ENCFF001RMK	TF_tRNA-His-GTG-1-1	tRNA-His-GTG-1-8	P71	11	D-loop	185	0	185	185.0	TGATCGTA	TAGTGGTT	TGATCGTATAGTGGTT
ENCFF001RMK	TF_tRNA-His-GTG-1-1	tRNA-His-GTG-1-8	P69	9	D-loop	117	0	117	117.0	CGTGATCG	TATAGTGG	CGTGATCGTATAGTGG
ENCFF001RMK	TF_tRNA-His-GTG-1-1	tRNA-His-GTG-1-8	P92	32	A-loop	3669	3669	0	3669.0	TCTGCGTT	GTGGCCGC	TCTGCGTTGTGGCCGC
ENCFF001RMK	TF_tRNA-His-GTG-1-1	tRNA-His-GTG-1-8	P96	36	Anticodon	904	904	0	904.0	CGTTGTGG	CCGCAGCA	CGTTGTGGCCGCAGCA
ENCFF001RMK	TF_tRNA-His-GTG-1-1	tRNA-His-GTG-1-8	P97	37	A-loop	383	0	383	383.0	GTTGTGGC	CGCAGCAA	GTTGTGGCCGCAGCAA
ENCFF001RMK	TF_tRNA-His-GTG-1-1	tRNA-His-GTG-1-8	P59	-1	Start	5138	0	5138	5138.0	AGTAGCTC	GCCGTGAT	AGTAGCTCGCCGTGAT
ENCFF001RMK	TF_tRNA-His-GTG-1-1	tRNA-His-GTG-1-9	P76	16	D-loop	161	0	161	161.0	GTATAGTG	GTTAGTAC	GTATAGTGGTTAGTAC
ENCFF001RMK	TF_tRNA-His-GTG-1-1	tRNA-His-GTG-1-9	P131	71	End	1929	1929	0	1929.0	TCACGGCA	TTGTGGAA	TCACGGCATTGTGGAA
ENCFF001RMK	TF_tRNA-His-GTG-1-1	tRNA-His-GTG-1-9	P71	11	D-loop	185	0	185	185.0	TGATCGTA	TAGTGGTT	TGATCGTATAGTGGTT
ENCFF001RMK	TF_tRNA-His-GTG-1-1	tRNA-His-GTG-1-9	P69	9	D-loop	117	0	117	117.0	CGTGATCG	TATAGTGG	CGTGATCGTATAGTGG
ENCFF001RMK	TF_tRNA-His-GTG-1-1	tRNA-His-GTG-1-9	P92	32	A-loop	3669	3669	0	3669.0	TCTGCGTT	GTGGCCGC	TCTGCGTTGTGGCCGC
ENCFF001RMK	TF_tRNA-His-GTG-1-1	tRNA-His-GTG-1-9	P96	36	Anticodon	904	904	0	904.0	CGTTGTGG	CCGCAGCA	CGTTGTGGCCGCAGCA
ENCFF001RMK	TF_tRNA-His-GTG-1-1	tRNA-His-GTG-1-9	P97	37	A-loop	500	0	500	500.0	GTTGTGGC	CGCAGCAA	GTTGTGGCCGCAGCAA
ENCFF001RMK	TF_tRNA-His-GTG-1-1	tRNA-His-GTG-1-9	P59	-1	Start	5138	0	5138	5138.0	GGTAGCTC	GCCGTGAT	GGTAGCTCGCCGTGAT
ENCFF001RMK	TF_tRNA-His-GTG-1-1	tRNA-His-GTG-1-2	P76	16	D-loop	161	0	161	161.0	GTATAGTG	GTTAGTAC	GTATAGTGGTTAGTAC
ENCFF001RMK	TF_tRNA-His-GTG-1-1	tRNA-His-GTG-1-2	P131	71	End	1812	1812	0	1812.0	TCACGGCA	AAGTTGCT	TCACGGCAAAGTTGCT
ENCFF001RMK	TF_tRNA-His-GTG-1-1	tRNA-His-GTG-1-2	P71	11	D-loop	185	0	185	185.0	TGATCGTA	TAGTGGTT	TGATCGTATAGTGGTT
ENCFF001RMK	TF_tRNA-His-GTG-1-1	tRNA-His-GTG-1-2	P69	9	D-loop	117	0	117	117.0	CGTGATCG	TATAGTGG	CGTGATCGTATAGTGG
ENCFF001RMK	TF_tRNA-His-GTG-1-1	tRNA-His-GTG-1-2	P92	32	A-loop	3669	3669	0	3669.0	TCTGCGTT	GTGGCCGC	TCTGCGTTGTGGCCGC
ENCFF001RMK	TF_tRNA-His-GTG-1-1	tRNA-His-GTG-1-2	P96	36	Anticodon	904	904	0	904.0	CGTTGTGG	CCGCAGCA	CGTTGTGGCCGCAGCA
ENCFF001RMK	TF_tRNA-His-GTG-1-1	tRNA-His-GTG-1-2	P97	37	A-loop	383	0	383	383.0	GTTGTGGC	CGCAGCAA	GTTGTGGCCGCAGCAA
ENCFF001RMK	TF_tRNA-His-GTG-1-1	tRNA-His-GTG-1-2	P59	-1	Start	5138	0	5138	5138.0	TGTGGCCC	GCCGTGAT	TGTGGCCCGCCGTGAT
ENCFF001RMK	TF_tRNA-His-GTG-1-1	tRNA-His-GTG-1-3	P76	16	D-loop	161	0	161	161.0	GTATAGTG	GTTAGTAC	GTATAGTGGTTAGTAC
ENCFF001RMK	TF_tRNA-His-GTG-1-1	tRNA-His-GTG-1-3	P131	71	End	1812	1812	0	1812.0	TCACGGCA	ATGTCGTT	TCACGGCAATGTCGTT
ENCFF001RMK	TF_tRNA-His-GTG-1-1	tRNA-His-GTG-1-3	P71	11	D-loop	185	0	185	185.0	TGATCGTA	TAGTGGTT	TGATCGTATAGTGGTT
ENCFF001RMK	TF_tRNA-His-GTG-1-1	tRNA-His-GTG-1-3	P69	9	D-loop	117	0	117	117.0	CGTGATCG	TATAGTGG	CGTGATCGTATAGTGG
ENCFF001RMK	TF_tRNA-His-GTG-1-1	tRNA-His-GTG-1-3	P92	32	A-loop	3669	3669	0	3669.0	TCTGCGTT	GTGGCCGC	TCTGCGTTGTGGCCGC
ENCFF001RMK	TF_tRNA-His-GTG-1-1	tRNA-His-GTG-1-3	P96	36	Anticodon	904	904	0	904.0	CGTTGTGG	CCGCAGCA	CGTTGTGGCCGCAGCA
ENCFF001RMK	TF_tRNA-His-GTG-1-1	tRNA-His-GTG-1-3	P97	37	A-loop	383	0	383	383.0	GTTGTGGC	CGCAGCAA	GTTGTGGCCGCAGCAA
ENCFF001RMK	TF_tRNA-His-GTG-1-1	tRNA-His-GTG-1-3	P59	-1	Start	5138	0	5138	5138.0	TGTGGCTC	GCCGTGAT	TGTGGCTCGCCGTGAT
ENCFF001RMK	TF_tRNA-His-GTG-1-1	tRNA-His-GTG-1-4	P76	16	D-loop	161	0	161	161.0	GTATAGTG	GTTAGTAC	GTATAGTGGTTAGTAC
ENCFF001RMK	TF_tRNA-His-GTG-1-1	tRNA-His-GTG-1-4	P131	71	End	1812	1812	0	1812.0	TCACGGCA	ATGTCGTT	TCACGGCAATGTCGTT
ENCFF001RMK	TF_tRNA-His-GTG-1-1	tRNA-His-GTG-1-4	P71	11	D-loop	185	0	185	185.0	TGATCGTA	TAGTGGTT	TGATCGTATAGTGGTT
ENCFF001RMK	TF_tRNA-His-GTG-1-1	tRNA-His-GTG-1-4	P69	9	D-loop	117	0	117	117.0	CGTGATCG	TATAGTGG	CGTGATCGTATAGTGG
ENCFF001RMK	TF_tRNA-His-GTG-1-1	tRNA-His-GTG-1-4	P92	32	A-loop	3669	3669	0	3669.0	TCTGCGTT	GTGGCCGC	TCTGCGTTGTGGCCGC
ENCFF001RMK	TF_tRNA-His-GTG-1-1	tRNA-His-GTG-1-4	P96	36	Anticodon	904	904	0	904.0	CGTTGTGG	CCGCAGCA	CGTTGTGGCCGCAGCA
ENCFF001RMK	TF_tRNA-His-GTG-1-1	tRNA-His-GTG-1-4	P97	37	A-loop	383	0	383	383.0	GTTGTGGC	CGCAGCAA	GTTGTGGCCGCAGCAA
ENCFF001RMK	TF_tRNA-His-GTG-1-1	tRNA-His-GTG-1-4	P59	-1	Start	5138	0	5138	5138.0	TGTGGCTC	GCCGTGAT	TGTGGCTCGCCGTGAT
ENCFF001RMK	TF_tRNA-His-GTG-1-1	tRNA-His-GTG-1-5	P76	16	D-loop	161	0	161	161.0	GTATAGTG	GTTAGTAC	GTATAGTGGTTAGTAC
ENCFF001RMK	TF_tRNA-His-GTG-1-1	tRNA-His-GTG-1-5	P131	71	End	1812	1812	0	1812.0	TCACGGCA	GTACCTTG	TCACGGCAGTACCTTG
ENCFF001RMK	TF_tRNA-His-GTG-1-1	tRNA-His-GTG-1-5	P71	11	D-loop	185	0	185	185.0	TGATCGTA	TAGTGGTT	TGATCGTATAGTGGTT
ENCFF001RMK	TF_tRNA-His-GTG-1-1	tRNA-His-GTG-1-5	P69	9	D-loop	117	0	117	117.0	CGTGATCG	TATAGTGG	CGTGATCGTATAGTGG
ENCFF001RMK	TF_tRNA-His-GTG-1-1	tRNA-His-GTG-1-5	P92	32	A-loop	4708	4708	0	4708.0	TCTGCGTT	GTGGCCGC	TCTGCGTTGTGGCCGC
ENCFF001RMK	TF_tRNA-His-GTG-1-1	tRNA-His-GTG-1-5	P94	34	Anticodon	711	711	0	711.0	TGCGTTGT	GGCCGCAG	TGCGTTGTGGCCGCAG
ENCFF001RMK	TF_tRNA-His-GTG-1-1	tRNA-His-GTG-1-5	P96	36	Anticodon	1157	1157	0	1157.0	CGTTGTGG	CCGCAGCA	CGTTGTGGCCGCAGCA
ENCFF001RMK	TF_tRNA-His-GTG-1-1	tRNA-His-GTG-1-5	P97	37	A-loop	383	0	383	383.0	GTTGTGGC	CGCAGCAA	GTTGTGGCCGCAGCAA
ENCFF001RMK	TF_tRNA-His-GTG-1-1	tRNA-His-GTG-1-5	P59	-1	Start	5138	0	5138	5138.0	GGTGGCGT	GCCGTGAT	GGTGGCGTGCCGTGAT
ENCFF001RMK	TF_tRNA-His-GTG-1-1	tRNA-His-GTG-1-6	P76	16	D-loop	161	0	161	161.0	GTATAGTG	GTTAGTAC	GTATAGTGGTTAGTAC
ENCFF001RMK	TF_tRNA-His-GTG-1-1	tRNA-His-GTG-1-6	P131	71	End	1812	1812	0	1812.0	TCACGGCA	GGAGGGGA	TCACGGCAGGAGGGGA
ENCFF001RMK	TF_tRNA-His-GTG-1-1	tRNA-His-GTG-1-6	P71	11	D-loop	185	0	185	185.0	TGATCGTA	TAGTGGTT	TGATCGTATAGTGGTT
ENCFF001RMK	TF_tRNA-His-GTG-1-1	tRNA-His-GTG-1-6	P69	9	D-loop	117	0	117	117.0	CGTGATCG	TATAGTGG	CGTGATCGTATAGTGG
ENCFF001RMK	TF_tRNA-His-GTG-1-1	tRNA-His-GTG-1-6	P92	32	A-loop	4708	4708	0	4708.0	TCTGCGTT	GTGGCCGC	TCTGCGTTGTGGCCGC
ENCFF001RMK	TF_tRNA-His-GTG-1-1	tRNA-His-GTG-1-6	P94	34	Anticodon	711	711	0	711.0	TGCGTTGT	GGCCGCAG	TGCGTTGTGGCCGCAG
ENCFF001RMK	TF_tRNA-His-GTG-1-1	tRNA-His-GTG-1-6	P96	36	Anticodon	1157	1157	0	1157.0	CGTTGTGG	CCGCAGCA	CGTTGTGGCCGCAGCA
ENCFF001RMK	TF_tRNA-His-GTG-1-1	tRNA-His-GTG-1-6	P97	37	A-loop	383	0	383	383.0	GTTGTGGC	CGCAGCAA	GTTGTGGCCGCAGCAA
ENCFF001RMK	TF_tRNA-His-GTG-1-1	tRNA-His-GTG-1-6	P59	-1	Start	5138	0	5138	5138.0	AGTAGCTT	GCCGTGAT	AGTAGCTTGCCGTGAT
ENCFF001RMK	TF_tRNA-Asn-GTT-2-1	tRNA-Asn-GTT-chr1-110	P99	39	A-loop	172	0	172	172.0	CTGTTAAC	CGAAAGGT	CTGTTAACCGAAAGGT
ENCFF001RMK	TF_tRNA-Asn-GTT-2-1	tRNA-Asn-GTT-chr1-110	P133	73	End	422	422	0	422.0	CAGGGACG	CTTGTTTG	CAGGGACGCTTGTTTG
ENCFF001RMK	TF_tRNA-Arg-TCT-1-1	tRNA-Arg-TCT-1-1	P110	50	A-loop	20079	0	20079	20079.0	GAAGGCAT	TCAAAGGT	GAAGGCATTCAAAGGT
ENCFF001RMK	TF_tRNA-Arg-TCT-1-1	tRNA-Arg-TCT-1-1	P91	31	A-loop	374	0	374	374.0	CATTGGAC	TTCTAGAG	CATTGGACTTCTAGAG
ENCFF001RMK	TF_tRNA-Arg-TCT-1-1	tRNA-Arg-TCT-1-1	P92	32	A-loop	1228	1228	0	1228.0	ATTGGACT	TCTAGAGG	ATTGGACTTCTAGAGG
ENCFF001RMK	TF_tRNA-Arg-TCT-1-1	tRNA-Arg-TCT-1-1	P93	33	A-loop	1978	0	1978	1978.0	TTGGACTT	CTAGAGGC	TTGGACTTCTAGAGGC
ENCFF001RMK	TF_tRNA-Arg-TCT-1-1	tRNA-Arg-TCT-1-1	P96	36	Anticodon	1411	0	1411	1411.0	GACTTCTA	GAGGCTGA	GACTTCTAGAGGCTGA
ENCFF001RMK	TF_tRNA-Arg-TCT-1-1	tRNA-Arg-TCT-1-1	P59	-1	Start	1228	0	1228	1228.0	CAACAGGT	GGCTCCGT	CAACAGGTGGCTCCGT
ENCFF001RMK	TF_tRNA-Arg-TCT-1-1	tRNA-Arg-TCT-1-1	P144	84	End	46148	46148	0	46148.0	CGGAGTCG	TAACGCTT	CGGAGTCGTAACGCTT
ENCFF001RMK	TF_tRNA-Val-TAC-4-1	tRNA-Val-TAC-4-1	P91	31	A-loop	358	358	0	358.0	CATTCGCC	TTACACGC	CATTCGCCTTACACGC
ENCFF001RMK	TF_tRNA-Val-TAC-4-1	tRNA-Val-TAC-4-1	P93	33	A-loop	5954	5954	0	5954.0	TTCGCCTT	ACACGCGA	TTCGCCTTACACGCGA
ENCFF001RMK	TF_tRNA-Val-TAC-4-1	tRNA-Val-TAC-4-1	P59	-1	Start	6312	0	6312	6312.0	GCACACAG	GTTTCCGT	GCACACAGGTTTCCGT
ENCFF001RMK	TF_tRNA-Val-CAC-1-1	tRNA-Val-CAC-1-6	P61	1	stem_for	1829	0	1829	1829.0	TAGTGGGT	TTCCGTAG	TAGTGGGTTTCCGTAG
ENCFF001RMK	TF_tRNA-Val-CAC-1-1	tRNA-Val-CAC-1-6	P92	32	A-loop	58849	58849	0	58849.0	GTTCGCCT	CACACGCG	GTTCGCCTCACACGCG
ENCFF001RMK	TF_tRNA-Val-CAC-1-1	tRNA-Val-CAC-1-6	P59	-1	Start	64908	0	64908	64908.0	CTTAGTGG	GTTTCCGT	CTTAGTGGGTTTCCGT
ENCFF001RMK	TF_tRNA-Val-CAC-1-1	tRNA-Val-CAC-1-6	P95	35	Anticodon	916	916	0	916.0	CGCCTCAC	ACGCGAAA	CGCCTCACACGCGAAA
ENCFF001RMK	TF_tRNA-Val-CAC-1-1	tRNA-Val-CAC-1-4	P61	1	stem_for	1829	0	1829	1829.0	ATGCAGGT	TTCCGTAG	ATGCAGGTTTCCGTAG
ENCFF001RMK	TF_tRNA-Val-CAC-1-1	tRNA-Val-CAC-1-4	P92	32	A-loop	58849	58849	0	58849.0	GTTCGCCT	CACACGCG	GTTCGCCTCACACGCG
ENCFF001RMK	TF_tRNA-Val-CAC-1-1	tRNA-Val-CAC-1-4	P59	-1	Start	64908	0	64908	64908.0	CCATGCAG	GTTTCCGT	CCATGCAGGTTTCCGT
ENCFF001RMK	TF_tRNA-Val-CAC-1-1	tRNA-Val-CAC-1-4	P95	35	Anticodon	916	916	0	916.0	CGCCTCAC	ACGCGAAA	CGCCTCACACGCGAAA
ENCFF001RMK	TF_tRNA-Val-CAC-1-1	tRNA-Val-CAC-1-5	P61	1	stem_for	1829	0	1829	1829.0	AAGGTGGT	TTCCGTAG	AAGGTGGTTTCCGTAG
ENCFF001RMK	TF_tRNA-Val-CAC-1-1	tRNA-Val-CAC-1-5	P92	32	A-loop	58849	58849	0	58849.0	GTTCGCCT	CACACGCG	GTTCGCCTCACACGCG
ENCFF001RMK	TF_tRNA-Val-CAC-1-1	tRNA-Val-CAC-1-5	P59	-1	Start	64908	0	64908	64908.0	CCAAGGTG	GTTTCCGT	CCAAGGTGGTTTCCGT
ENCFF001RMK	TF_tRNA-Val-CAC-1-1	tRNA-Val-CAC-1-5	P95	35	Anticodon	916	916	0	916.0	CGCCTCAC	ACGCGAAA	CGCCTCACACGCGAAA
ENCFF001RMK	TF_tRNA-Val-CAC-1-1	tRNA-Val-CAC-1-2	P61	1	stem_for	1829	0	1829	1829.0	AAGCCGGT	TTCCGTAG	AAGCCGGTTTCCGTAG
ENCFF001RMK	TF_tRNA-Val-CAC-1-1	tRNA-Val-CAC-1-2	P92	32	A-loop	58849	58849	0	58849.0	GTTCGCCT	CACACGCG	GTTCGCCTCACACGCG
ENCFF001RMK	TF_tRNA-Val-CAC-1-1	tRNA-Val-CAC-1-2	P59	-1	Start	64908	0	64908	64908.0	TCAAGCCG	GTTTCCGT	TCAAGCCGGTTTCCGT
ENCFF001RMK	TF_tRNA-Val-CAC-1-1	tRNA-Val-CAC-1-2	P95	35	Anticodon	916	916	0	916.0	CGCCTCAC	ACGCGAAA	CGCCTCACACGCGAAA
ENCFF001RMK	TF_tRNA-Val-CAC-1-1	tRNA-Val-CAC-1-3	P61	1	stem_for	1829	0	1829	1829.0	AAGCCGGT	TTCCGTAG	AAGCCGGTTTCCGTAG
ENCFF001RMK	TF_tRNA-Val-CAC-1-1	tRNA-Val-CAC-1-3	P92	32	A-loop	58849	58849	0	58849.0	GTTCGCCT	CACACGCG	GTTCGCCTCACACGCG
ENCFF001RMK	TF_tRNA-Val-CAC-1-1	tRNA-Val-CAC-1-3	P59	-1	Start	64908	0	64908	64908.0	TCAAGCCG	GTTTCCGT	TCAAGCCGGTTTCCGT
ENCFF001RMK	TF_tRNA-Val-CAC-1-1	tRNA-Val-CAC-1-3	P95	35	Anticodon	916	916	0	916.0	CGCCTCAC	ACGCGAAA	CGCCTCACACGCGAAA
ENCFF001RMK	TF_tRNA-Arg-TCT-2-1	tRNA-Arg-TCT-2-1	P112	52	A-loop	123	0	123	123.0	TAGAGCAA	TTCAAAGG	TAGAGCAATTCAAAGG
ENCFF001RMK	TF_tRNA-Arg-TCT-2-1	tRNA-Arg-TCT-2-1	P147	87	End	123	123	0	123.0	CAGAGTCG	ATTTTATT	CAGAGTCGATTTTATT
ENCFF001RMK	TF_tRNA-Asp-GTC-5-1	tRNA-Asp-GTC-5-1	P68	8	Other	119	0	119	119.0	CCTCATCA	GTATAGTG	CCTCATCAGTATAGTG
ENCFF001RMK	TF_tRNA-Gly-CCC-3-1	tRNA-Gly-CCC-3-1	P91	31	A-loop	495	495	0	495.0	TCTCGCCT	CCCACGCA	TCTCGCCTCCCACGCA
ENCFF001RMK	TF_tRNA-Gly-CCC-3-1	tRNA-Gly-CCC-3-1	P59	-1	Start	495	0	495	495.0	AGTTAAAA	GCATTGGT	AGTTAAAAGCATTGGT
ENCFF001RMK	TF_tRNA-Asp-GTC-2-1	tRNA-Asp-GTC-2-7	P131	71	End	640	640	0	640.0	ACGGGGAG	AAAAGTTG	ACGGGGAGAAAAGTTG
ENCFF001RMK	TF_tRNA-Asp-GTC-2-1	tRNA-Asp-GTC-2-7	P68	8	Other	119	0	119	119.0	CCTCGTTA	GTATAGTG	CCTCGTTAGTATAGTG
ENCFF001RMK	TF_tRNA-Asp-GTC-2-1	tRNA-Asp-GTC-2-7	P92	32	A-loop	341	341	0	341.0	CCCCGCCT	GTCACGCG	CCCCGCCTGTCACGCG
ENCFF001RMK	TF_tRNA-Asp-GTC-2-1	tRNA-Asp-GTC-2-7	P94	34	Anticodon	483	483	0	483.0	CCGCCTGT	CACGCGGG	CCGCCTGTCACGCGGG
ENCFF001RMK	TF_tRNA-Asp-GTC-2-1	tRNA-Asp-GTC-2-7	P97	37	A-loop	323	0	323	323.0	CCTGTCAC	GCGGGAGA	CCTGTCACGCGGGAGA
ENCFF001RMK	TF_tRNA-Asp-GTC-2-1	tRNA-Asp-GTC-2-7	P59	-1	Start	743	0	743	743.0	AGAGTTCT	TCCTCGTT	AGAGTTCTTCCTCGTT
ENCFF001RMK	TF_tRNA-Asp-GTC-2-1	tRNA-Asp-GTC-2-6	P131	71	End	640	640	0	640.0	ACGGGGAG	GAGGCTTA	ACGGGGAGGAGGCTTA
ENCFF001RMK	TF_tRNA-Asp-GTC-2-1	tRNA-Asp-GTC-2-6	P68	8	Other	119	0	119	119.0	CCTCGTTA	GTATAGTG	CCTCGTTAGTATAGTG
ENCFF001RMK	TF_tRNA-Asp-GTC-2-1	tRNA-Asp-GTC-2-6	P92	32	A-loop	341	341	0	341.0	CCCCGCCT	GTCACGCG	CCCCGCCTGTCACGCG
ENCFF001RMK	TF_tRNA-Asp-GTC-2-1	tRNA-Asp-GTC-2-6	P94	34	Anticodon	483	483	0	483.0	CCGCCTGT	CACGCGGG	CCGCCTGTCACGCGGG
ENCFF001RMK	TF_tRNA-Asp-GTC-2-1	tRNA-Asp-GTC-2-6	P97	37	A-loop	323	0	323	323.0	CCTGTCAC	GCGGGAGA	CCTGTCACGCGGGAGA
ENCFF001RMK	TF_tRNA-Asp-GTC-2-1	tRNA-Asp-GTC-2-6	P59	-1	Start	743	0	743	743.0	ACGTCAAT	TCCTCGTT	ACGTCAATTCCTCGTT
ENCFF001RMK	TF_tRNA-Asp-GTC-2-1	tRNA-Asp-GTC-2-5	P131	71	End	640	640	0	640.0	ACGGGGAG	GCAGCCGT	ACGGGGAGGCAGCCGT
ENCFF001RMK	TF_tRNA-Asp-GTC-2-1	tRNA-Asp-GTC-2-5	P68	8	Other	119	0	119	119.0	CCTCGTTA	GTATAGTG	CCTCGTTAGTATAGTG
ENCFF001RMK	TF_tRNA-Asp-GTC-2-1	tRNA-Asp-GTC-2-5	P92	32	A-loop	341	341	0	341.0	CCCCGCCT	GTCACGCG	CCCCGCCTGTCACGCG
ENCFF001RMK	TF_tRNA-Asp-GTC-2-1	tRNA-Asp-GTC-2-5	P94	34	Anticodon	483	483	0	483.0	CCGCCTGT	CACGCGGG	CCGCCTGTCACGCGGG
ENCFF001RMK	TF_tRNA-Asp-GTC-2-1	tRNA-Asp-GTC-2-5	P97	37	A-loop	323	0	323	323.0	CCTGTCAC	GCGGGAGA	CCTGTCACGCGGGAGA
ENCFF001RMK	TF_tRNA-Asp-GTC-2-1	tRNA-Asp-GTC-2-5	P59	-1	Start	743	0	743	743.0	CGCCGTCG	TCCTCGTT	CGCCGTCGTCCTCGTT
ENCFF001RMK	TF_tRNA-Asp-GTC-2-1	tRNA-Asp-GTC-2-3	P131	71	End	640	640	0	640.0	ACGGGGAG	GCAGCCGT	ACGGGGAGGCAGCCGT
ENCFF001RMK	TF_tRNA-Asp-GTC-2-1	tRNA-Asp-GTC-2-3	P68	8	Other	119	0	119	119.0	CCTCGTTA	GTATAGTG	CCTCGTTAGTATAGTG
ENCFF001RMK	TF_tRNA-Asp-GTC-2-1	tRNA-Asp-GTC-2-3	P92	32	A-loop	341	341	0	341.0	CCCCGCCT	GTCACGCG	CCCCGCCTGTCACGCG
ENCFF001RMK	TF_tRNA-Asp-GTC-2-1	tRNA-Asp-GTC-2-3	P94	34	Anticodon	483	483	0	483.0	CCGCCTGT	CACGCGGG	CCGCCTGTCACGCGGG
ENCFF001RMK	TF_tRNA-Asp-GTC-2-1	tRNA-Asp-GTC-2-3	P97	37	A-loop	323	0	323	323.0	CCTGTCAC	GCGGGAGA	CCTGTCACGCGGGAGA
ENCFF001RMK	TF_tRNA-Asp-GTC-2-1	tRNA-Asp-GTC-2-3	P59	-1	Start	743	0	743	743.0	CGCCGTCG	TCCTCGTT	CGCCGTCGTCCTCGTT
ENCFF001RMK	TF_tRNA-Asp-GTC-2-1	tRNA-Asp-GTC-2-1	P131	71	End	640	640	0	640.0	ACGGGGAG	GCAGCCGT	ACGGGGAGGCAGCCGT
ENCFF001RMK	TF_tRNA-Asp-GTC-2-1	tRNA-Asp-GTC-2-1	P68	8	Other	119	0	119	119.0	CCTCGTTA	GTATAGTG	CCTCGTTAGTATAGTG
ENCFF001RMK	TF_tRNA-Asp-GTC-2-1	tRNA-Asp-GTC-2-1	P92	32	A-loop	341	341	0	341.0	CCCCGCCT	GTCACGCG	CCCCGCCTGTCACGCG
ENCFF001RMK	TF_tRNA-Asp-GTC-2-1	tRNA-Asp-GTC-2-1	P94	34	Anticodon	483	483	0	483.0	CCGCCTGT	CACGCGGG	CCGCCTGTCACGCGGG
ENCFF001RMK	TF_tRNA-Asp-GTC-2-1	tRNA-Asp-GTC-2-1	P97	37	A-loop	323	0	323	323.0	CCTGTCAC	GCGGGAGA	CCTGTCACGCGGGAGA
ENCFF001RMK	TF_tRNA-Asp-GTC-2-1	tRNA-Asp-GTC-2-1	P59	-1	Start	743	0	743	743.0	CGCCGTCG	TCCTCGTT	CGCCGTCGTCCTCGTT
ENCFF001RMK	TF_tRNA-Asp-GTC-2-1	tRNA-Asp-GTC-2-9	P62	2	stem_for	694	0	694	694.0	GGCGGTCC	TCGTTAGT	GGCGGTCCTCGTTAGT
ENCFF001RMK	TF_tRNA-Asp-GTC-2-1	tRNA-Asp-GTC-2-9	P131	71	End	640	640	0	640.0	ACGGGGAG	GCCAAGTA	ACGGGGAGGCCAAGTA
ENCFF001RMK	TF_tRNA-Asp-GTC-2-1	tRNA-Asp-GTC-2-9	P68	8	Other	119	0	119	119.0	CCTCGTTA	GTATAGTG	CCTCGTTAGTATAGTG
ENCFF001RMK	TF_tRNA-Asp-GTC-2-1	tRNA-Asp-GTC-2-9	P92	32	A-loop	341	341	0	341.0	CCCCGCCT	GTCACGCG	CCCCGCCTGTCACGCG
ENCFF001RMK	TF_tRNA-Asp-GTC-2-1	tRNA-Asp-GTC-2-9	P94	34	Anticodon	1453	1453	0	1453.0	CCGCCTGT	CACGCGGG	CCGCCTGTCACGCGGG
ENCFF001RMK	TF_tRNA-Asp-GTC-2-1	tRNA-Asp-GTC-2-9	P97	37	A-loop	323	0	323	323.0	CCTGTCAC	GCGGGAGA	CCTGTCACGCGGGAGA
ENCFF001RMK	TF_tRNA-Asp-GTC-2-1	tRNA-Asp-GTC-2-9	P59	-1	Start	1019	0	1019	1019.0	ATGGGCGG	TCCTCGTT	ATGGGCGGTCCTCGTT
ENCFF001RMK	TF_tRNA-Asp-GTC-2-1	tRNA-Asp-GTC-2-8	P131	71	End	640	640	0	640.0	ACGGGGAG	GCACAGTA	ACGGGGAGGCACAGTA
ENCFF001RMK	TF_tRNA-Asp-GTC-2-1	tRNA-Asp-GTC-2-8	P68	8	Other	119	0	119	119.0	CCTCGTTA	GTATAGTG	CCTCGTTAGTATAGTG
ENCFF001RMK	TF_tRNA-Asp-GTC-2-1	tRNA-Asp-GTC-2-8	P92	32	A-loop	341	341	0	341.0	CCCCGCCT	GTCACGCG	CCCCGCCTGTCACGCG
ENCFF001RMK	TF_tRNA-Asp-GTC-2-1	tRNA-Asp-GTC-2-8	P94	34	Anticodon	483	483	0	483.0	CCGCCTGT	CACGCGGG	CCGCCTGTCACGCGGG
ENCFF001RMK	TF_tRNA-Asp-GTC-2-1	tRNA-Asp-GTC-2-8	P97	37	A-loop	323	0	323	323.0	CCTGTCAC	GCGGGAGA	CCTGTCACGCGGGAGA
ENCFF001RMK	TF_tRNA-Asp-GTC-2-1	tRNA-Asp-GTC-2-8	P59	-1	Start	743	0	743	743.0	CGTGCGGT	TCCTCGTT	CGTGCGGTTCCTCGTT
ENCFF001RMK	TF_tRNA-Gly-GCC-5-1	tRNA-Gly-GCC-5-1	P65	5	stem_for	4613	0	4613	4613.0	GAGCATTG	GTGGTTCA	GAGCATTGGTGGTTCA
ENCFF001RMK	TF_tRNA-Gly-GCC-5-1	tRNA-Gly-GCC-5-1	P91	31	A-loop	382762	382762	0	382762.0	TCTCGCCT	GCCATGCG	TCTCGCCTGCCATGCG
ENCFF001RMK	TF_tRNA-Gly-GCC-5-1	tRNA-Gly-GCC-5-1	P93	33	Anticodon	72875	72875	0	72875.0	TCGCCTGC	CATGCGGG	TCGCCTGCCATGCGGG
ENCFF001RMK	TF_tRNA-Gly-GCC-5-1	tRNA-Gly-GCC-5-1	P78	18	D-loop	106	106	0	106.0	TCAGTGGT	AGAATTCT	TCAGTGGTAGAATTCT
ENCFF001RMK	TF_tRNA-Gly-GCC-5-1	tRNA-Gly-GCC-5-1	P84	24	D-loop	222	222	0	222.0	GTAGAATT	CTCGCCTG	GTAGAATTCTCGCCTG
ENCFF001RMK	TF_tRNA-Gly-GCC-5-1	tRNA-Gly-GCC-5-1	P59	-1	Start	510889	0	510889	510889.0	CAGCTGGA	GCATTGGT	CAGCTGGAGCATTGGT
ENCFF001RMK	TF_tRNA-Gly-GCC-5-1	tRNA-Gly-GCC-5-1	P68	8	Other	642	0	642	642.0	CATTGGTG	GTTCAGTG	CATTGGTGGTTCAGTG
ENCFF001RMK	TF_tRNA-Gly-GCC-5-1	tRNA-Gly-GCC-5-1	P55	-5	5-UTR	105	0	105	105.0	CAAACAGC	TGGAGCAT	CAAACAGCTGGAGCAT
ENCFF001RMK	TF_tRNA-Met-CAT-1-1	tRNA-Met-CAT-1-1	P92	32	A-loop	847	0	847	847.0	GTCAGTCT	CATAATCT	GTCAGTCTCATAATCT
ENCFF001RMK	TF_tRNA-Met-CAT-1-1	tRNA-Met-CAT-1-1	P94	34	Anticodon	294	0	294	294.0	CAGTCTCA	TAATCTGA	CAGTCTCATAATCTGA
ENCFF001RMK	TF_tRNA-Met-CAT-1-1	tRNA-Met-CAT-1-1	P132	72	End	3811	3811	0	3811.0	ACGGGGCA	CAATAATT	ACGGGGCACAATAATT
ENCFF001RMK	TF_tRNA-Met-CAT-1-1	tRNA-Met-CAT-1-1	P97	37	A-loop	2149	0	2149	2149.0	TCTCATAA	TCTGAAGG	TCTCATAATCTGAAGG
ENCFF001RMK	TF_tRNA-Glu-TTC-chr1-127	tRNA-Glu-TTC-chr1-127	P92	32	A-loop	583	583	0	583.0	TCGGCGCT	TTCACCGC	TCGGCGCTTTCACCGC
ENCFF001RMK	TF_tRNA-Glu-TTC-chr1-127	tRNA-Glu-TTC-chr1-127	P59	-1	Start	690	0	690	690.0	CTGTTGTT	TCCCTGGT	CTGTTGTTTCCCTGGT
ENCFF001RMK	TF_tRNA-Glu-TTC-1-1	tRNA-Glu-TTC-1-2	P61	1	stem_for	644	0	644	644.0	AGCACTTC	CCATATGG	AGCACTTCCCATATGG
ENCFF001RMK	TF_tRNA-Glu-TTC-1-1	tRNA-Glu-TTC-1-2	P89	29	A-loop	223	223	0	223.0	GATTCCTG	GTTTTCAC	GATTCCTGGTTTTCAC
ENCFF001RMK	TF_tRNA-Glu-TTC-1-1	tRNA-Glu-TTC-1-2	P93	33	A-loop	41147	41147	0	41147.0	CCTGGTTT	TCACCCAG	CCTGGTTTTCACCCAG
ENCFF001RMK	TF_tRNA-Glu-TTC-1-1	tRNA-Glu-TTC-1-2	P59	-1	Start	69976	0	69976	69976.0	ATAGCACT	TCCCATAT	ATAGCACTTCCCATAT
ENCFF001RMK	TF_tRNA-Glu-TTC-2-1	tRNA-Glu-TTC-2-1	P61	1	stem_for	427	0	427	427.0	GCCGTCTC	CCACATGG	GCCGTCTCCCACATGG
ENCFF001RMK	TF_tRNA-Glu-TTC-2-1	tRNA-Glu-TTC-2-1	P89	29	A-loop	248	248	0	248.0	GATTCCTG	GTTTTCAC	GATTCCTGGTTTTCAC
ENCFF001RMK	TF_tRNA-Glu-TTC-2-1	tRNA-Glu-TTC-2-1	P131	71	End	2064	2064	0	2064.0	TGTGGGAA	CGCCGAAA	TGTGGGAACGCCGAAA
ENCFF001RMK	TF_tRNA-Glu-TTC-2-1	tRNA-Glu-TTC-2-1	P70	10	D-loop	284	0	284	284.0	CACATGGT	CTAGCGGT	CACATGGTCTAGCGGT
ENCFF001RMK	TF_tRNA-Glu-TTC-2-1	tRNA-Glu-TTC-2-1	P93	33	A-loop	37542	37401	141	37542.0	CCTGGTTT	TCACCCAG	CCTGGTTTTCACCCAG
ENCFF001RMK	TF_tRNA-Glu-TTC-2-1	tRNA-Glu-TTC-2-1	P78	18	D-loop	342	0	342	342.0	CTAGCGGT	TAGGATTC	CTAGCGGTTAGGATTC
ENCFF001RMK	TF_tRNA-Glu-TTC-2-1	tRNA-Glu-TTC-2-1	P59	-1	Start	62403	0	62403	62403.0	TTGCCGTC	TCCCACAT	TTGCCGTCTCCCACAT
ENCFF001RMK	TF_tRNA-Glu-TTC-2-1	tRNA-Glu-TTC-2-1	P64	4	stem_for	1679	0	1679	1679.0	GTCTCCCA	CATGGTCT	GTCTCCCACATGGTCT
ENCFF001RMK	TF_tRNA-Ala-CGC-3-1	tRNA-Ala-CGC-3-1	P61	1	stem_for	514	0	514	514.0	CGGCTGGG	GGATGTAG	CGGCTGGGGGATGTAG
ENCFF001RMK	TF_tRNA-Ala-CGC-3-1	tRNA-Ala-CGC-3-1	P91	31	A-loop	1933	1933	0	1933.0	GCGCGCTT	CGCATGTG	GCGCGCTTCGCATGTG
ENCFF001RMK	TF_tRNA-Ala-CGC-3-1	tRNA-Ala-CGC-3-1	P87	27	A-loop	2244	2244	0	2244.0	GAGCGCGC	GCTTCGCA	GAGCGCGCGCTTCGCA
ENCFF001RMK	TF_tRNA-Ala-CGC-3-1	tRNA-Ala-CGC-3-1	P59	-1	Start	3663	0	3663	3663.0	TTCGGCTG	GGGGATGT	TTCGGCTGGGGGATGT
ENCFF001RMK	TF_tRNA-Arg-CCT-1-1	tRNA-Arg-CCT-1-1	P93	33	A-loop	138	0	138	138.0	CTGGCCTC	CTAAGCCA	CTGGCCTCCTAAGCCA
ENCFF001RMK	TF_tRNA-Arg-CCT-1-1	tRNA-Arg-CCT-1-1	P132	72	End	138	138	0	138.0	CTGGGGTA	GAGGTGAA	CTGGGGTAGAGGTGAA
ENCFF001RMK	TF_tRNA-Lys-TTT-5-1	tRNA-Lys-TTT-5-1	P92	32	A-loop	943	943	0	943.0	ATCAGACT	TTTAATCT	ATCAGACTTTTAATCT
ENCFF001RMK	TF_tRNA-Lys-TTT-5-1	tRNA-Lys-TTT-5-1	P106	46	Other	101	0	101	101.0	CTGAGGGT	CCGGGGTT	CTGAGGGTCCGGGGTT
ENCFF001RMK	TF_tRNA-Lys-TTT-5-1	tRNA-Lys-TTT-5-1	P59	-1	Start	1400	0	1400	1400.0	CTTCAGGG	GCCCGGAT	CTTCAGGGGCCCGGAT
ENCFF001RMK	TF_tRNA-Lys-TTT-5-1	tRNA-Lys-TTT-5-1	P132	72	End	101	101	0	101.0	TTCGGGCG	GATGCTGT	TTCGGGCGGATGCTGT
ENCFF001RMK	TF_tRNA-Glu-TTC-3-1	tRNA-Glu-TTC-3-1	P92	32	A-loop	583	583	0	583.0	TCGGCGCT	TTCACCGC	TCGGCGCTTTCACCGC
ENCFF001RMK	TF_tRNA-Glu-TTC-3-1	tRNA-Glu-TTC-3-1	P59	-1	Start	690	0	690	690.0	CCTGTGTG	TCCCTGGT	CCTGTGTGTCCCTGGT
ENCFF001RMK	TF_tRNA-Ser-GCT-5-1	tRNA-Ser-GCT-5-1	P141	81	End	102	102	0	102.0	CCTCGTCG	GCTGCATA	CCTCGTCGGCTGCATA
ENCFF001RMK	TF_tRNA-Ser-GCT-5-1	tRNA-Ser-GCT-5-1	P116	56	Other	102	0	102	102.0	CTGCACAC	GTGGGTTC	CTGCACACGTGGGTTC
ENCFF001RMK	TF_tRNA-Asp-GTC-3-1	tRNA-Asp-GTC-3-1	P131	71	End	618	618	0	618.0	ACGGGGAG	ACGAAGCA	ACGGGGAGACGAAGCA
ENCFF001RMK	TF_tRNA-Asp-GTC-3-1	tRNA-Asp-GTC-3-1	P97	37	A-loop	323	0	323	323.0	TCTGTCAC	GCGGGAGA	TCTGTCACGCGGGAGA
ENCFF001RMK	TF_tRNA-Phe-GAA-1-1	tRNA-Phe-GAA-1-5	P132	72	End	151	151	0	151.0	TTTCGGCA	GCTACTTT	TTTCGGCAGCTACTTT
ENCFF001RMK	TF_tRNA-Phe-GAA-1-1	tRNA-Phe-GAA-1-6	P132	72	End	151	151	0	151.0	TTTCGGCA	GAAGTTTT	TTTCGGCAGAAGTTTT
ENCFF001RMK	TF_tRNA-Phe-GAA-1-1	tRNA-Phe-GAA-1-1	P132	72	End	151	151	0	151.0	TTTCGGCA	GGGTTTTT	TTTCGGCAGGGTTTTT
ENCFF001RMK	TF_tRNA-Phe-GAA-1-1	tRNA-Phe-GAA-1-2	P132	72	End	151	151	0	151.0	TTTCGGCA	TGAGAGCG	TTTCGGCATGAGAGCG
ENCFF001RMK	TF_tRNA-Phe-GAA-1-1	tRNA-Phe-GAA-1-3	P132	72	End	151	151	0	151.0	TTTCGGCA	GACCTTTT	TTTCGGCAGACCTTTT
ENCFF001RMK	TF_tRNA-Gln-CTG-5-1	tRNA-Gln-CTG-5-1	P98	38	A-loop	366	366	0	366.0	CTCTGAAT	CCGGTAAT	CTCTGAATCCGGTAAT
ENCFF001RMK	TF_tRNA-Gln-CTG-5-1	tRNA-Gln-CTG-5-1	P59	-1	Start	366	0	366	366.0	CAGCTTCA	GGTTCCAT	CAGCTTCAGGTTCCAT
ENCFF001RMK	TF_tRNA-Gly-GCC-2-1	tRNA-Gly-GCC-2-1	P76	16	D-loop	842	0	842	842.0	GTTCAGTG	GTAGAATT	GTTCAGTGGTAGAATT
ENCFF001RMK	TF_tRNA-Gly-GCC-2-1	tRNA-Gly-GCC-2-1	P55	-5	5-UTR	204	0	204	204.0	TAGCTGAC	AGTAGCAT	TAGCTGACAGTAGCAT
ENCFF001RMK	TF_tRNA-Gly-GCC-2-1	tRNA-Gly-GCC-2-1	P74	14	D-loop	258	0	258	258.0	TGGTTCAG	TGGTAGAA	TGGTTCAGTGGTAGAA
ENCFF001RMK	TF_tRNA-Gly-GCC-2-1	tRNA-Gly-GCC-2-1	P65	5	stem_for	4613	0	4613	4613.0	TAGCATTG	GTGGTTCA	TAGCATTGGTGGTTCA
ENCFF001RMK	TF_tRNA-Gly-GCC-2-1	tRNA-Gly-GCC-2-1	P70	10	D-loop	169	0	169	169.0	TTGGTGGT	TCAGTGGT	TTGGTGGTTCAGTGGT
ENCFF001RMK	TF_tRNA-Gly-GCC-2-1	tRNA-Gly-GCC-2-1	P68	8	Other	696	0	696	696.0	CATTGGTG	GTTCAGTG	CATTGGTGGTTCAGTG
ENCFF001RMK	TF_tRNA-Gly-GCC-2-1	tRNA-Gly-GCC-2-1	P93	33	Anticodon	70147	70147	0	70147.0	TCGCCTGC	CACGCGGG	TCGCCTGCCACGCGGG
ENCFF001RMK	TF_tRNA-Gly-GCC-2-1	tRNA-Gly-GCC-2-1	P94	34	Anticodon	215	0	215	215.0	CGCCTGCC	ACGCGGGA	CGCCTGCCACGCGGGA
ENCFF001RMK	TF_tRNA-Gly-GCC-2-1	tRNA-Gly-GCC-2-1	P110	50	T-loop	118	118	0	118.0	GGCCCGGG	TTCGATTC	GGCCCGGGTTCGATTC
ENCFF001RMK	TF_tRNA-Gly-GCC-2-1	tRNA-Gly-GCC-2-1	P78	18	D-loop	127	106	21	127.0	TCAGTGGT	AGAATTCT	TCAGTGGTAGAATTCT
ENCFF001RMK	TF_tRNA-Gly-GCC-2-1	tRNA-Gly-GCC-2-1	P59	-1	Start	482774	0	482774	482774.0	TGACAGTA	GCATTGGT	TGACAGTAGCATTGGT
ENCFF001RMK	TF_tRNA-Gly-GCC-2-1	tRNA-Gly-GCC-2-1	P91	31	A-loop	360853	360853	0	360853.0	TCTCGCCT	GCCACGCG	TCTCGCCTGCCACGCG
ENCFF001RMK	TF_tRNA-Gly-GCC-2-1	tRNA-Gly-GCC-2-1	P130	70	End	2250	2250	0	2250.0	CCAATGCA	CTTTCATT	CCAATGCACTTTCATT
ENCFF001RMK	TF_tRNA-Gly-GCC-2-1	tRNA-Gly-GCC-2-1	P52	-8	5-UTR	1704	0	1704	1704.0	CTTTAGCT	GACAGTAG	CTTTAGCTGACAGTAG
ENCFF001RMK	TF_tRNA-Gly-GCC-2-1	tRNA-Gly-GCC-2-2	P76	16	D-loop	842	0	842	842.0	GTTCAGTG	GTAGAATT	GTTCAGTGGTAGAATT
ENCFF001RMK	TF_tRNA-Gly-GCC-2-1	tRNA-Gly-GCC-2-2	P74	14	D-loop	258	0	258	258.0	TGGTTCAG	TGGTAGAA	TGGTTCAGTGGTAGAA
ENCFF001RMK	TF_tRNA-Gly-GCC-2-1	tRNA-Gly-GCC-2-2	P65	5	stem_for	4613	0	4613	4613.0	AAGCATTG	GTGGTTCA	AAGCATTGGTGGTTCA
ENCFF001RMK	TF_tRNA-Gly-GCC-2-1	tRNA-Gly-GCC-2-2	P70	10	D-loop	169	0	169	169.0	TTGGTGGT	TCAGTGGT	TTGGTGGTTCAGTGGT
ENCFF001RMK	TF_tRNA-Gly-GCC-2-1	tRNA-Gly-GCC-2-2	P68	8	Other	696	0	696	696.0	CATTGGTG	GTTCAGTG	CATTGGTGGTTCAGTG
ENCFF001RMK	TF_tRNA-Gly-GCC-2-1	tRNA-Gly-GCC-2-2	P93	33	Anticodon	69732	69732	0	69732.0	TCGCCTGC	CACGCGGG	TCGCCTGCCACGCGGG
ENCFF001RMK	TF_tRNA-Gly-GCC-2-1	tRNA-Gly-GCC-2-2	P94	34	Anticodon	215	0	215	215.0	CGCCTGCC	ACGCGGGA	CGCCTGCCACGCGGGA
ENCFF001RMK	TF_tRNA-Gly-GCC-2-1	tRNA-Gly-GCC-2-2	P110	50	T-loop	118	118	0	118.0	GGCCCGGG	TTCGATTC	GGCCCGGGTTCGATTC
ENCFF001RMK	TF_tRNA-Gly-GCC-2-1	tRNA-Gly-GCC-2-2	P78	18	D-loop	127	106	21	127.0	TCAGTGGT	AGAATTCT	TCAGTGGTAGAATTCT
ENCFF001RMK	TF_tRNA-Gly-GCC-2-1	tRNA-Gly-GCC-2-2	P84	24	D-loop	111	111	0	111.0	GTAGAATT	CTCGCCTG	GTAGAATTCTCGCCTG
ENCFF001RMK	TF_tRNA-Gly-GCC-2-1	tRNA-Gly-GCC-2-2	P87	27	A-loop	177	177	0	177.0	GAATTCTC	GCCTGCCA	GAATTCTCGCCTGCCA
ENCFF001RMK	TF_tRNA-Gly-GCC-2-1	tRNA-Gly-GCC-2-2	P59	-1	Start	482774	0	482774	482774.0	TGCTATAA	GCATTGGT	TGCTATAAGCATTGGT
ENCFF001RMK	TF_tRNA-Gly-GCC-2-1	tRNA-Gly-GCC-2-2	P91	31	A-loop	360431	360431	0	360431.0	TCTCGCCT	GCCACGCG	TCTCGCCTGCCACGCG
ENCFF001RMK	TF_tRNA-Gly-GCC-2-1	tRNA-Gly-GCC-2-2	P130	70	End	2250	2250	0	2250.0	CCAATGCA	AGTTTTGA	CCAATGCAAGTTTTGA
ENCFF001RMK	TF_tRNA-Gly-GCC-2-1	tRNA-Gly-GCC-2-2	P52	-8	5-UTR	504	0	504	504.0	GCACATTT	GCTATAAG	GCACATTTGCTATAAG
ENCFF001RMK	TF_tRNA-Gly-GCC-2-1	tRNA-Gly-GCC-2-3	P76	16	D-loop	842	0	842	842.0	GTTCAGTG	GTAGAATT	GTTCAGTGGTAGAATT
ENCFF001RMK	TF_tRNA-Gly-GCC-2-1	tRNA-Gly-GCC-2-3	P74	14	D-loop	258	0	258	258.0	TGGTTCAG	TGGTAGAA	TGGTTCAGTGGTAGAA
ENCFF001RMK	TF_tRNA-Gly-GCC-2-1	tRNA-Gly-GCC-2-3	P65	5	stem_for	4613	0	4613	4613.0	AGGCATTG	GTGGTTCA	AGGCATTGGTGGTTCA
ENCFF001RMK	TF_tRNA-Gly-GCC-2-1	tRNA-Gly-GCC-2-3	P70	10	D-loop	169	0	169	169.0	TTGGTGGT	TCAGTGGT	TTGGTGGTTCAGTGGT
ENCFF001RMK	TF_tRNA-Gly-GCC-2-1	tRNA-Gly-GCC-2-3	P83	23	D-loop	1024	1024	0	1024.0	GGTAGAAT	TCTCGCCT	GGTAGAATTCTCGCCT
ENCFF001RMK	TF_tRNA-Gly-GCC-2-1	tRNA-Gly-GCC-2-3	P68	8	Other	696	0	696	696.0	CATTGGTG	GTTCAGTG	CATTGGTGGTTCAGTG
ENCFF001RMK	TF_tRNA-Gly-GCC-2-1	tRNA-Gly-GCC-2-3	P93	33	Anticodon	69732	69732	0	69732.0	TCGCCTGC	CACGCGGG	TCGCCTGCCACGCGGG
ENCFF001RMK	TF_tRNA-Gly-GCC-2-1	tRNA-Gly-GCC-2-3	P94	34	Anticodon	215	0	215	215.0	CGCCTGCC	ACGCGGGA	CGCCTGCCACGCGGGA
ENCFF001RMK	TF_tRNA-Gly-GCC-2-1	tRNA-Gly-GCC-2-3	P110	50	T-loop	118	118	0	118.0	GGCCCGGG	TTCGATTC	GGCCCGGGTTCGATTC
ENCFF001RMK	TF_tRNA-Gly-GCC-2-1	tRNA-Gly-GCC-2-3	P59	-1	Start	482774	0	482774	482774.0	TACGCGAG	GCATTGGT	TACGCGAGGCATTGGT
ENCFF001RMK	TF_tRNA-Gly-GCC-2-1	tRNA-Gly-GCC-2-3	P91	31	A-loop	359596	359596	0	359596.0	TCTCGCCT	GCCACGCG	TCTCGCCTGCCACGCG
ENCFF001RMK	TF_tRNA-Gly-GCC-2-1	tRNA-Gly-GCC-2-3	P130	70	End	2250	2250	0	2250.0	CCAATGCA	ACGATGAC	CCAATGCAACGATGAC
ENCFF001RMK	TF_tRNA-Gly-GCC-2-1	tRNA-Gly-GCC-2-3	P56	-4	5-UTR	1024	0	1024	1024.0	TTGTACGC	GAGGCATT	TTGTACGCGAGGCATT
ENCFF001RMK	TF_tRNA-Gly-GCC-2-1	tRNA-Gly-GCC-2-4	P76	16	D-loop	842	0	842	842.0	GTTCAGTG	GTAGAATT	GTTCAGTGGTAGAATT
ENCFF001RMK	TF_tRNA-Gly-GCC-2-1	tRNA-Gly-GCC-2-4	P55	-5	5-UTR	105	0	105	105.0	CACTCAGC	TGGAGCAT	CACTCAGCTGGAGCAT
ENCFF001RMK	TF_tRNA-Gly-GCC-2-1	tRNA-Gly-GCC-2-4	P74	14	D-loop	258	0	258	258.0	TGGTTCAG	TGGTAGAA	TGGTTCAGTGGTAGAA
ENCFF001RMK	TF_tRNA-Gly-GCC-2-1	tRNA-Gly-GCC-2-4	P65	5	stem_for	4613	0	4613	4613.0	GAGCATTG	GTGGTTCA	GAGCATTGGTGGTTCA
ENCFF001RMK	TF_tRNA-Gly-GCC-2-1	tRNA-Gly-GCC-2-4	P70	10	D-loop	169	0	169	169.0	TTGGTGGT	TCAGTGGT	TTGGTGGTTCAGTGGT
ENCFF001RMK	TF_tRNA-Gly-GCC-2-1	tRNA-Gly-GCC-2-4	P68	8	Other	696	0	696	696.0	CATTGGTG	GTTCAGTG	CATTGGTGGTTCAGTG
ENCFF001RMK	TF_tRNA-Gly-GCC-2-1	tRNA-Gly-GCC-2-4	P93	33	Anticodon	69732	69732	0	69732.0	TCGCCTGC	CACGCGGG	TCGCCTGCCACGCGGG
ENCFF001RMK	TF_tRNA-Gly-GCC-2-1	tRNA-Gly-GCC-2-4	P94	34	Anticodon	215	0	215	215.0	CGCCTGCC	ACGCGGGA	CGCCTGCCACGCGGGA
ENCFF001RMK	TF_tRNA-Gly-GCC-2-1	tRNA-Gly-GCC-2-4	P110	50	T-loop	118	118	0	118.0	GGCCCGGG	TTCGATTC	GGCCCGGGTTCGATTC
ENCFF001RMK	TF_tRNA-Gly-GCC-2-1	tRNA-Gly-GCC-2-4	P78	18	D-loop	127	106	21	127.0	TCAGTGGT	AGAATTCT	TCAGTGGTAGAATTCT
ENCFF001RMK	TF_tRNA-Gly-GCC-2-1	tRNA-Gly-GCC-2-4	P84	24	D-loop	222	222	0	222.0	GTAGAATT	CTCGCCTG	GTAGAATTCTCGCCTG
ENCFF001RMK	TF_tRNA-Gly-GCC-2-1	tRNA-Gly-GCC-2-4	P59	-1	Start	482774	0	482774	482774.0	CAGCTGGA	GCATTGGT	CAGCTGGAGCATTGGT
ENCFF001RMK	TF_tRNA-Gly-GCC-2-1	tRNA-Gly-GCC-2-4	P91	31	A-loop	360350	360350	0	360350.0	TCTCGCCT	GCCACGCG	TCTCGCCTGCCACGCG
ENCFF001RMK	TF_tRNA-Gly-GCC-2-1	tRNA-Gly-GCC-2-4	P130	70	End	2250	2250	0	2250.0	CCAATGCA	GCAGCTGA	CCAATGCAGCAGCTGA
ENCFF001RMK	TF_tRNA-Gly-GCC-2-1	tRNA-Gly-GCC-2-5	P76	16	D-loop	842	0	842	842.0	GTTCAGTG	GTAGAATT	GTTCAGTGGTAGAATT
ENCFF001RMK	TF_tRNA-Gly-GCC-2-1	tRNA-Gly-GCC-2-5	P74	14	D-loop	258	0	258	258.0	TGGTTCAG	TGGTAGAA	TGGTTCAGTGGTAGAA
ENCFF001RMK	TF_tRNA-Gly-GCC-2-1	tRNA-Gly-GCC-2-5	P65	5	stem_for	4613	0	4613	4613.0	GGGCATTG	GTGGTTCA	GGGCATTGGTGGTTCA
ENCFF001RMK	TF_tRNA-Gly-GCC-2-1	tRNA-Gly-GCC-2-5	P70	10	D-loop	169	0	169	169.0	TTGGTGGT	TCAGTGGT	TTGGTGGTTCAGTGGT
ENCFF001RMK	TF_tRNA-Gly-GCC-2-1	tRNA-Gly-GCC-2-5	P91	31	A-loop	359394	359394	0	359394.0	TCTCGCCT	GCCACGCG	TCTCGCCTGCCACGCG
ENCFF001RMK	TF_tRNA-Gly-GCC-2-1	tRNA-Gly-GCC-2-5	P93	33	Anticodon	69732	69732	0	69732.0	TCGCCTGC	CACGCGGG	TCGCCTGCCACGCGGG
ENCFF001RMK	TF_tRNA-Gly-GCC-2-1	tRNA-Gly-GCC-2-5	P94	34	Anticodon	215	0	215	215.0	CGCCTGCC	ACGCGGGA	CGCCTGCCACGCGGGA
ENCFF001RMK	TF_tRNA-Gly-GCC-2-1	tRNA-Gly-GCC-2-5	P110	50	T-loop	118	118	0	118.0	GGCCCGGG	TTCGATTC	GGCCCGGGTTCGATTC
ENCFF001RMK	TF_tRNA-Gly-GCC-2-1	tRNA-Gly-GCC-2-5	P59	-1	Start	482774	0	482774	482774.0	CATCTGGG	GCATTGGT	CATCTGGGGCATTGGT
ENCFF001RMK	TF_tRNA-Gly-GCC-2-1	tRNA-Gly-GCC-2-5	P68	8	Other	696	0	696	696.0	CATTGGTG	GTTCAGTG	CATTGGTGGTTCAGTG
ENCFF001RMK	TF_tRNA-Gly-GCC-2-1	tRNA-Gly-GCC-2-5	P54	-6	5-UTR	220	0	220	220.0	GCTCACAT	CTGGGGCA	GCTCACATCTGGGGCA
ENCFF001RMK	TF_tRNA-Gly-GCC-2-1	tRNA-Gly-GCC-2-5	P130	70	End	2250	2250	0	2250.0	CCAATGCA	GCAGCAGA	CCAATGCAGCAGCAGA
ENCFF001RMK	TF_tRNA-Gly-GCC-2-1	tRNA-Gly-GCC-2-5	P82	22	D-loop	4125	4125	0	4125.0	TGGTAGAA	TTCTCGCC	TGGTAGAATTCTCGCC
ENCFF001RMK	TF_tRNA-Gly-GCC-2-1	tRNA-Gly-GCC-2-5	P57	-3	5-UTR	4674	0	4674	4674.0	CACATCTG	GGGCATTG	CACATCTGGGGCATTG
ENCFF001RMK	TF_tRNA-Gly-GCC-2-1	tRNA-Gly-GCC-2-6	P76	16	D-loop	842	0	842	842.0	GTTCAGTG	GTAGAATT	GTTCAGTGGTAGAATT
ENCFF001RMK	TF_tRNA-Gly-GCC-2-1	tRNA-Gly-GCC-2-6	P74	14	D-loop	258	0	258	258.0	TGGTTCAG	TGGTAGAA	TGGTTCAGTGGTAGAA
ENCFF001RMK	TF_tRNA-Gly-GCC-2-1	tRNA-Gly-GCC-2-6	P65	5	stem_for	4613	0	4613	4613.0	GCGCATTG	GTGGTTCA	GCGCATTGGTGGTTCA
ENCFF001RMK	TF_tRNA-Gly-GCC-2-1	tRNA-Gly-GCC-2-6	P70	10	D-loop	169	0	169	169.0	TTGGTGGT	TCAGTGGT	TTGGTGGTTCAGTGGT
ENCFF001RMK	TF_tRNA-Gly-GCC-2-1	tRNA-Gly-GCC-2-6	P68	8	Other	696	0	696	696.0	CATTGGTG	GTTCAGTG	CATTGGTGGTTCAGTG
ENCFF001RMK	TF_tRNA-Gly-GCC-2-1	tRNA-Gly-GCC-2-6	P81	21	D-loop	219	219	0	219.0	GTGGTAGA	ATTCTCGC	GTGGTAGAATTCTCGC
ENCFF001RMK	TF_tRNA-Gly-GCC-2-1	tRNA-Gly-GCC-2-6	P93	33	Anticodon	69732	69732	0	69732.0	TCGCCTGC	CACGCGGG	TCGCCTGCCACGCGGG
ENCFF001RMK	TF_tRNA-Gly-GCC-2-1	tRNA-Gly-GCC-2-6	P94	34	Anticodon	215	0	215	215.0	CGCCTGCC	ACGCGGGA	CGCCTGCCACGCGGGA
ENCFF001RMK	TF_tRNA-Gly-GCC-2-1	tRNA-Gly-GCC-2-6	P110	50	T-loop	118	118	0	118.0	GGCCCGGG	TTCGATTC	GGCCCGGGTTCGATTC
ENCFF001RMK	TF_tRNA-Gly-GCC-2-1	tRNA-Gly-GCC-2-6	P84	24	D-loop	295	295	0	295.0	GTAGAATT	CTCGCCTG	GTAGAATTCTCGCCTG
ENCFF001RMK	TF_tRNA-Gly-GCC-2-1	tRNA-Gly-GCC-2-6	P59	-1	Start	482774	0	482774	482774.0	TAAGCCGC	GCATTGGT	TAAGCCGCGCATTGGT
ENCFF001RMK	TF_tRNA-Gly-GCC-2-1	tRNA-Gly-GCC-2-6	P91	31	A-loop	362905	362905	0	362905.0	TCTCGCCT	GCCACGCG	TCTCGCCTGCCACGCG
ENCFF001RMK	TF_tRNA-Gly-GCC-2-1	tRNA-Gly-GCC-2-6	P130	70	End	2250	2250	0	2250.0	CCAATGCA	CGAGTACA	CCAATGCACGAGTACA
ENCFF001RMK	TF_tRNA-Gly-GCC-2-1	tRNA-Gly-GCC-2-6	P53	-7	5-UTR	628	0	628	628.0	AATCTTTA	AGCCGCGC	AATCTTTAAGCCGCGC
ENCFF001RMK	TF_tRNA-Gly-GCC-1-1	tRNA-Gly-GCC-1-3	P110	50	T-loop	118	118	0	118.0	GGCCCGGG	TTCGATTC	GGCCCGGGTTCGATTC
ENCFF001RMK	TF_tRNA-Gly-GCC-1-1	tRNA-Gly-GCC-1-3	P65	5	stem_for	8132	0	8132	8132.0	GTGCATGG	GTGGTTCA	GTGCATGGGTGGTTCA
ENCFF001RMK	TF_tRNA-Gly-GCC-1-1	tRNA-Gly-GCC-1-3	P68	8	Other	737	0	737	737.0	CATGGGTG	GTTCAGTG	CATGGGTGGTTCAGTG
ENCFF001RMK	TF_tRNA-Gly-GCC-1-1	tRNA-Gly-GCC-1-3	P93	33	Anticodon	1581	1581	0	1581.0	TCGCCTGC	CACGCGGG	TCGCCTGCCACGCGGG
ENCFF001RMK	TF_tRNA-Gly-GCC-1-1	tRNA-Gly-GCC-1-3	P59	-1	Start	16788	0	16788	16788.0	CCATCGGT	GCATGGGT	CCATCGGTGCATGGGT
ENCFF001RMK	TF_tRNA-Gly-GCC-1-1	tRNA-Gly-GCC-1-3	P91	31	A-loop	22100	22100	0	22100.0	TCTCGCCT	GCCACGCG	TCTCGCCTGCCACGCG
ENCFF001RMK	TF_tRNA-Gly-GCC-1-1	tRNA-Gly-GCC-1-2	P110	50	T-loop	118	118	0	118.0	GGCCCGGG	TTCGATTC	GGCCCGGGTTCGATTC
ENCFF001RMK	TF_tRNA-Gly-GCC-1-1	tRNA-Gly-GCC-1-2	P65	5	stem_for	952	0	952	952.0	GTGCATGG	GTGGTTCA	GTGCATGGGTGGTTCA
ENCFF001RMK	TF_tRNA-Gly-GCC-1-1	tRNA-Gly-GCC-1-2	P68	8	Other	136	0	136	136.0	CATGGGTG	GTTCAGTG	CATGGGTGGTTCAGTG
ENCFF001RMK	TF_tRNA-Gly-GCC-1-1	tRNA-Gly-GCC-1-2	P93	33	Anticodon	1581	1581	0	1581.0	TCGCCTGC	CACGCGGG	TCGCCTGCCACGCGGG
ENCFF001RMK	TF_tRNA-Gly-GCC-1-1	tRNA-Gly-GCC-1-2	P59	-1	Start	16788	0	16788	16788.0	CCATCGGT	GCATGGGT	CCATCGGTGCATGGGT
ENCFF001RMK	TF_tRNA-Gly-GCC-1-1	tRNA-Gly-GCC-1-2	P91	31	A-loop	14583	14583	0	14583.0	TCTCGCCT	GCCACGCG	TCTCGCCTGCCACGCG
ENCFF001RMK	TF_tRNA-Gly-GCC-1-1	tRNA-Gly-GCC-1-1	P110	50	T-loop	118	118	0	118.0	GGCCCGGG	TTCGATTC	GGCCCGGGTTCGATTC
ENCFF001RMK	TF_tRNA-Gly-GCC-1-1	tRNA-Gly-GCC-1-1	P65	5	stem_for	952	0	952	952.0	GTGCATGG	GTGGTTCA	GTGCATGGGTGGTTCA
ENCFF001RMK	TF_tRNA-Gly-GCC-1-1	tRNA-Gly-GCC-1-1	P68	8	Other	136	0	136	136.0	CATGGGTG	GTTCAGTG	CATGGGTGGTTCAGTG
ENCFF001RMK	TF_tRNA-Gly-GCC-1-1	tRNA-Gly-GCC-1-1	P93	33	Anticodon	1581	1581	0	1581.0	TCGCCTGC	CACGCGGG	TCGCCTGCCACGCGGG
ENCFF001RMK	TF_tRNA-Gly-GCC-1-1	tRNA-Gly-GCC-1-1	P59	-1	Start	16788	0	16788	16788.0	CCATCGGT	GCATGGGT	CCATCGGTGCATGGGT
ENCFF001RMK	TF_tRNA-Gly-GCC-1-1	tRNA-Gly-GCC-1-1	P91	31	A-loop	14583	14583	0	14583.0	TCTCGCCT	GCCACGCG	TCTCGCCTGCCACGCG
ENCFF001RMK	TF_tRNA-Gly-GCC-1-1	tRNA-Gly-GCC-1-5	P110	50	T-loop	118	118	0	118.0	GGCCCGGG	TTCGATTC	GGCCCGGGTTCGATTC
ENCFF001RMK	TF_tRNA-Gly-GCC-1-1	tRNA-Gly-GCC-1-5	P65	5	stem_for	8132	0	8132	8132.0	GTGCATGG	GTGGTTCA	GTGCATGGGTGGTTCA
ENCFF001RMK	TF_tRNA-Gly-GCC-1-1	tRNA-Gly-GCC-1-5	P68	8	Other	737	0	737	737.0	CATGGGTG	GTTCAGTG	CATGGGTGGTTCAGTG
ENCFF001RMK	TF_tRNA-Gly-GCC-1-1	tRNA-Gly-GCC-1-5	P93	33	Anticodon	1581	1581	0	1581.0	TCGCCTGC	CACGCGGG	TCGCCTGCCACGCGGG
ENCFF001RMK	TF_tRNA-Gly-GCC-1-1	tRNA-Gly-GCC-1-5	P59	-1	Start	16788	0	16788	16788.0	CTATCGGT	GCATGGGT	CTATCGGTGCATGGGT
ENCFF001RMK	TF_tRNA-Gly-GCC-1-1	tRNA-Gly-GCC-1-5	P91	31	A-loop	22100	22100	0	22100.0	TCTCGCCT	GCCACGCG	TCTCGCCTGCCACGCG
ENCFF001RMK	TF_tRNA-Gly-GCC-1-1	tRNA-Gly-GCC-1-4	P110	50	T-loop	118	118	0	118.0	GGCCCGGG	TTCGATTC	GGCCCGGGTTCGATTC
ENCFF001RMK	TF_tRNA-Gly-GCC-1-1	tRNA-Gly-GCC-1-4	P65	5	stem_for	8132	0	8132	8132.0	GTGCATGG	GTGGTTCA	GTGCATGGGTGGTTCA
ENCFF001RMK	TF_tRNA-Gly-GCC-1-1	tRNA-Gly-GCC-1-4	P68	8	Other	737	0	737	737.0	CATGGGTG	GTTCAGTG	CATGGGTGGTTCAGTG
ENCFF001RMK	TF_tRNA-Gly-GCC-1-1	tRNA-Gly-GCC-1-4	P93	33	Anticodon	1581	1581	0	1581.0	TCGCCTGC	CACGCGGG	TCGCCTGCCACGCGGG
ENCFF001RMK	TF_tRNA-Gly-GCC-1-1	tRNA-Gly-GCC-1-4	P59	-1	Start	16788	0	16788	16788.0	CCATCGGT	GCATGGGT	CCATCGGTGCATGGGT
ENCFF001RMK	TF_tRNA-Gly-GCC-1-1	tRNA-Gly-GCC-1-4	P91	31	A-loop	22100	22100	0	22100.0	TCTCGCCT	GCCACGCG	TCTCGCCTGCCACGCG
ENCFF001RMK	TF_tRNA-Ala-AGC-8-1	tRNA-Ala-AGC-8-2	P61	1	stem_for	185	0	185	185.0	AGCCGTGG	GGGATTAG	AGCCGTGGGGGATTAG
ENCFF001RMK	TF_tRNA-Ala-AGC-8-1	tRNA-Ala-AGC-8-2	P92	32	A-loop	1393	1393	0	1393.0	GCTCGCTT	AGCATGCG	GCTCGCTTAGCATGCG
ENCFF001RMK	TF_tRNA-Ala-AGC-8-1	tRNA-Ala-AGC-8-2	P59	-1	Start	1208	0	1208	1208.0	CCAGCCGT	GGGGGATT	CCAGCCGTGGGGGATT
ENCFF001RMK	TF_tRNA-Ala-AGC-8-1	tRNA-Ala-AGC-8-1	P61	1	stem_for	185	0	185	185.0	GCAGGCGG	GGGATTAG	GCAGGCGGGGGATTAG
ENCFF001RMK	TF_tRNA-Ala-AGC-8-1	tRNA-Ala-AGC-8-1	P92	32	A-loop	1393	1393	0	1393.0	GCTCGCTT	AGCATGCG	GCTCGCTTAGCATGCG
ENCFF001RMK	TF_tRNA-Ala-AGC-8-1	tRNA-Ala-AGC-8-1	P59	-1	Start	1208	0	1208	1208.0	CAGCAGGC	GGGGGATT	CAGCAGGCGGGGGATT
ENCFF001RMK	TF_tRNA-Val-CAC-6-1	tRNA-Val-CAC-6-1	P92	32	A-loop	262	262	0	262.0	GTTCGCCT	CACACGCG	GTTCGCCTCACACGCG
ENCFF001RMK	TF_tRNA-Val-CAC-6-1	tRNA-Val-CAC-6-1	P59	-1	Start	262	0	262	262.0	CCACAGTT	GTTTCCGT	CCACAGTTGTTTCCGT
ENCFF001RMK	TF_tRNA-Ser-GCT-3-1	tRNA-Ser-GCT-3-1	P141	81	End	102	102	0	102.0	CCTCGTCG	GCCCTGTT	CCTCGTCGGCCCTGTT
ENCFF001RMK	TF_tRNA-Ser-GCT-3-1	tRNA-Ser-GCT-3-1	P116	56	Other	102	0	102	102.0	TTGCACGC	GTGGGTTC	TTGCACGCGTGGGTTC
ENCFF001RMK	TF_tRNA-Lys-TTT-3-1	tRNA-Lys-TTT-3-2	P132	72	End	7221	7221	0	7221.0	TTCGGGCG	TCTTGTTC	TTCGGGCGTCTTGTTC
ENCFF001RMK	TF_tRNA-Lys-TTT-3-1	tRNA-Lys-TTT-3-2	P107	47	Other	1573	0	1573	1573.0	TGAGGGTC	CAGGGTTC	TGAGGGTCCAGGGTTC
ENCFF001RMK	TF_tRNA-Lys-TTT-3-1	tRNA-Lys-TTT-3-2	P95	35	Anticodon	2276	2276	0	2276.0	AGACTTTT	AATCTGAG	AGACTTTTAATCTGAG
ENCFF001RMK	TF_tRNA-Lys-TTT-3-1	tRNA-Lys-TTT-3-2	P129	69	stem_rev	124	124	0	124.0	CTGTTCGG	GCGTCTTG	CTGTTCGGGCGTCTTG
ENCFF001RMK	TF_tRNA-Lys-TTT-3-1	tRNA-Lys-TTT-3-2	P97	37	A-loop	3070	0	3070	3070.0	ACTTTTAA	TCTGAGGG	ACTTTTAATCTGAGGG
ENCFF001RMK	TF_tRNA-Lys-TTT-3-1	tRNA-Lys-TTT-3-2	P59	-1	Start	1400	0	1400	1400.0	CTACGGGA	GCCCGGAT	CTACGGGAGCCCGGAT
ENCFF001RMK	TF_tRNA-Lys-TTT-3-1	tRNA-Lys-TTT-3-2	P55	-5	5-UTR	693	0	693	693.0	TTGTCTAC	GGGAGCCC	TTGTCTACGGGAGCCC
ENCFF001RMK	TF_tRNA-Lys-TTT-3-1	tRNA-Lys-TTT-3-2	P92	32	A-loop	943	943	0	943.0	ATCAGACT	TTTAATCT	ATCAGACTTTTAATCT
ENCFF001RMK	TF_tRNA-Lys-TTT-3-1	tRNA-Lys-TTT-3-2	P53	-7	5-UTR	1686	0	1686	1686.0	TGTTGTCT	ACGGGAGC	TGTTGTCTACGGGAGC
ENCFF001RMK	TF_tRNA-Lys-TTT-3-1	tRNA-Lys-TTT-3-1	P132	72	End	7221	7221	0	7221.0	TTCGGGCG	TTTGTAGT	TTCGGGCGTTTGTAGT
ENCFF001RMK	TF_tRNA-Lys-TTT-3-1	tRNA-Lys-TTT-3-1	P107	47	Other	1573	0	1573	1573.0	TGAGGGTC	CAGGGTTC	TGAGGGTCCAGGGTTC
ENCFF001RMK	TF_tRNA-Lys-TTT-3-1	tRNA-Lys-TTT-3-1	P95	35	Anticodon	11247	11247	0	11247.0	AGACTTTT	AATCTGAG	AGACTTTTAATCTGAG
ENCFF001RMK	TF_tRNA-Lys-TTT-3-1	tRNA-Lys-TTT-3-1	P97	37	A-loop	3070	0	3070	3070.0	ACTTTTAA	TCTGAGGG	ACTTTTAATCTGAGGG
ENCFF001RMK	TF_tRNA-Lys-TTT-3-1	tRNA-Lys-TTT-3-1	P59	-1	Start	1400	0	1400	1400.0	TCGGGAGC	GCCCGGAT	TCGGGAGCGCCCGGAT
ENCFF001RMK	TF_tRNA-Lys-TTT-3-1	tRNA-Lys-TTT-3-1	P55	-5	5-UTR	1984	0	1984	1984.0	TTCTTCGG	GAGCGCCC	TTCTTCGGGAGCGCCC
ENCFF001RMK	TF_tRNA-Lys-TTT-3-1	tRNA-Lys-TTT-3-1	P92	32	A-loop	943	943	0	943.0	ATCAGACT	TTTAATCT	ATCAGACTTTTAATCT
ENCFF001RMK	TF_tRNA-Lys-TTT-3-1	tRNA-Lys-TTT-3-1	P53	-7	5-UTR	9243	0	9243	9243.0	TTTTCTTC	GGGAGCGC	TTTTCTTCGGGAGCGC
ENCFF001RMK	TF_tRNA-Lys-TTT-3-1	tRNA-Lys-TTT-3-4	P126	66	stem_rev	231	231	0	231.0	TCCCTGTT	CGGGCGGT	TCCCTGTTCGGGCGGT
ENCFF001RMK	TF_tRNA-Lys-TTT-3-1	tRNA-Lys-TTT-3-4	P132	72	End	7222	7222	0	7222.0	TTCGGGCG	GTATCTTT	TTCGGGCGGTATCTTT
ENCFF001RMK	TF_tRNA-Lys-TTT-3-1	tRNA-Lys-TTT-3-4	P107	47	Other	1573	0	1573	1573.0	TGAGGGTC	CAGGGTTC	TGAGGGTCCAGGGTTC
ENCFF001RMK	TF_tRNA-Lys-TTT-3-1	tRNA-Lys-TTT-3-4	P100	40	A-loop	989	0	989	989.0	TTTAATCT	GAGGGTCC	TTTAATCTGAGGGTCC
ENCFF001RMK	TF_tRNA-Lys-TTT-3-1	tRNA-Lys-TTT-3-4	P129	69	stem_rev	1550	1550	0	1550.0	CTGTTCGG	GCGGTATC	CTGTTCGGGCGGTATC
ENCFF001RMK	TF_tRNA-Lys-TTT-3-1	tRNA-Lys-TTT-3-4	P97	37	A-loop	3070	0	3070	3070.0	ACTTTTAA	TCTGAGGG	ACTTTTAATCTGAGGG
ENCFF001RMK	TF_tRNA-Lys-TTT-3-1	tRNA-Lys-TTT-3-4	P141	81	3-UTR	741	741	0	741.0	TATCTTTT	TTTTCCTC	TATCTTTTTTTTCCTC
ENCFF001RMK	TF_tRNA-Lys-TTT-3-1	tRNA-Lys-TTT-3-4	P59	-1	Start	1400	0	1400	1400.0	TACCGTGA	GCCCGGAT	TACCGTGAGCCCGGAT
ENCFF001RMK	TF_tRNA-Lys-TTT-3-1	tRNA-Lys-TTT-3-4	P55	-5	5-UTR	2403	0	2403	2403.0	TTACTACC	GTGAGCCC	TTACTACCGTGAGCCC
ENCFF001RMK	TF_tRNA-Lys-TTT-3-1	tRNA-Lys-TTT-3-4	P95	35	Anticodon	642	642	0	642.0	AGACTTTT	AATCTGAG	AGACTTTTAATCTGAG
ENCFF001RMK	TF_tRNA-Lys-TTT-3-1	tRNA-Lys-TTT-3-4	P92	32	A-loop	943	943	0	943.0	ATCAGACT	TTTAATCT	ATCAGACTTTTAATCT
ENCFF001RMK	TF_tRNA-Lys-TTT-3-1	tRNA-Lys-TTT-3-5	P126	66	stem_rev	133	133	0	133.0	TCCCTGTT	CGGGCGGC	TCCCTGTTCGGGCGGC
ENCFF001RMK	TF_tRNA-Lys-TTT-3-1	tRNA-Lys-TTT-3-5	P132	72	End	9405	9405	0	9405.0	TTCGGGCG	GCATGTCT	TTCGGGCGGCATGTCT
ENCFF001RMK	TF_tRNA-Lys-TTT-3-1	tRNA-Lys-TTT-3-5	P105	45	Other	788	0	788	788.0	TCTGAGGG	TCCAGGGT	TCTGAGGGTCCAGGGT
ENCFF001RMK	TF_tRNA-Lys-TTT-3-1	tRNA-Lys-TTT-3-5	P107	47	Other	1751	0	1751	1751.0	TGAGGGTC	CAGGGTTC	TGAGGGTCCAGGGTTC
ENCFF001RMK	TF_tRNA-Lys-TTT-3-1	tRNA-Lys-TTT-3-5	P129	69	stem_rev	1154	1154	0	1154.0	CTGTTCGG	GCGGCATG	CTGTTCGGGCGGCATG
ENCFF001RMK	TF_tRNA-Lys-TTT-3-1	tRNA-Lys-TTT-3-5	P97	37	A-loop	4702	0	4702	4702.0	ACTTTTAA	TCTGAGGG	ACTTTTAATCTGAGGG
ENCFF001RMK	TF_tRNA-Lys-TTT-3-1	tRNA-Lys-TTT-3-5	P59	-1	Start	1400	0	1400	1400.0	CGTGAAGA	GCCCGGAT	CGTGAAGAGCCCGGAT
ENCFF001RMK	TF_tRNA-Lys-TTT-3-1	tRNA-Lys-TTT-3-5	P54	-6	5-UTR	884	0	884	884.0	GCTCTCGT	GAAGAGCC	GCTCTCGTGAAGAGCC
ENCFF001RMK	TF_tRNA-Lys-TTT-3-1	tRNA-Lys-TTT-3-5	P92	32	A-loop	943	943	0	943.0	ATCAGACT	TTTAATCT	ATCAGACTTTTAATCT
ENCFF001RMK	TF_tRNA-Val-CAC-1-1	tRNA-Val-CAC-5-1	P61	1	stem_for	1829	0	1829	1829.0	CCTGTGGT	TTCCGTAG	CCTGTGGTTTCCGTAG
ENCFF001RMK	TF_tRNA-Val-CAC-1-1	tRNA-Val-CAC-5-1	P92	32	A-loop	58849	58849	0	58849.0	GTTCGCCT	CACACGCG	GTTCGCCTCACACGCG
ENCFF001RMK	TF_tRNA-Val-CAC-1-1	tRNA-Val-CAC-5-1	P59	-1	Start	64908	0	64908	64908.0	CGCCTGTG	GTTTCCGT	CGCCTGTGGTTTCCGT
ENCFF001RMK	TF_tRNA-Val-CAC-1-1	tRNA-Val-CAC-5-1	P95	35	Anticodon	916	916	0	916.0	CGCCTCAC	ACGCGAAA	CGCCTCACACGCGAAA
ENCFF001RMK	TF_tRNA-Ser-TGA-2-1	tRNA-Ser-TGA-2-1	P141	81	End	199	199	0	199.0	CGACTACG	GTTTTACC	CGACTACGGTTTTACC
ENCFF001RMK	TF_tRNA-Ser-TGA-2-1	tRNA-Ser-TGA-2-1	P97	37	A-loop	143	0	143	143.0	ACTTGAAA	TCCATTGG	ACTTGAAATCCATTGG
ENCFF001RMK	TF_tRNA-Val-AAC-5-1	tRNA-Val-AAC-5-1	P92	32	A-loop	247	247	0	247.0	GTTTGCCT	AACACGCG	GTTTGCCTAACACGCG
ENCFF001RMK	TF_tRNA-Val-AAC-5-1	tRNA-Val-AAC-5-1	P59	-1	Start	247	0	247	247.0	CTAAGCGA	GTTTCCGT	CTAAGCGAGTTTCCGT
ENCFF001RMK	TF_tRNA-Cys-GCA-9-1	tRNA-Cys-GCA-9-1	P91	31	A-loop	102	102	0	102.0	ATTTGACT	GCAGATCA	ATTTGACTGCAGATCA
ENCFF001RMK	TF_tRNA-Cys-GCA-9-1	tRNA-Cys-GCA-9-2	P91	31	A-loop	102	102	0	102.0	ATTTGACT	GCAGATCA	ATTTGACTGCAGATCA
ENCFF001RMK	TF_tRNA-Cys-GCA-9-1	tRNA-Cys-GCA-9-3	P91	31	A-loop	102	102	0	102.0	ATTTGACT	GCAGATCA	ATTTGACTGCAGATCA
ENCFF001RMK	TF_tRNA-Cys-GCA-9-1	tRNA-Cys-GCA-9-4	P91	31	A-loop	102	102	0	102.0	ATTTGACT	GCAGATCA	ATTTGACTGCAGATCA
ENCFF001RMK	TF_tRNA-Cys-GCA-2-1	tRNA-Cys-GCA-2-3	P61	1	stem_for	1247	0	1247	1247.0	GGCAGAGG	GGGTATAG	GGCAGAGGGGGTATAG
ENCFF001RMK	TF_tRNA-Cys-GCA-2-1	tRNA-Cys-GCA-2-3	P91	31	A-loop	5165	5165	0	5165.0	ATTTGACT	GCAGATCA	ATTTGACTGCAGATCA
ENCFF001RMK	TF_tRNA-Cys-GCA-2-1	tRNA-Cys-GCA-2-3	P93	33	Anticodon	1495	1495	0	1495.0	TTGACTGC	AGATCAAG	TTGACTGCAGATCAAG
ENCFF001RMK	TF_tRNA-Cys-GCA-2-1	tRNA-Cys-GCA-2-3	P59	-1	Start	5455	0	5455	5455.0	CCGGCAGA	GGGGGTAT	CCGGCAGAGGGGGTAT
ENCFF001RMK	TF_tRNA-Cys-GCA-2-1	tRNA-Cys-GCA-2-2	P61	1	stem_for	1247	0	1247	1247.0	GCCAGAGG	GGGTATAG	GCCAGAGGGGGTATAG
ENCFF001RMK	TF_tRNA-Cys-GCA-2-1	tRNA-Cys-GCA-2-2	P91	31	A-loop	5165	5165	0	5165.0	ATTTGACT	GCAGATCA	ATTTGACTGCAGATCA
ENCFF001RMK	TF_tRNA-Cys-GCA-2-1	tRNA-Cys-GCA-2-2	P93	33	Anticodon	1495	1495	0	1495.0	TTGACTGC	AGATCAAG	TTGACTGCAGATCAAG
ENCFF001RMK	TF_tRNA-Cys-GCA-2-1	tRNA-Cys-GCA-2-2	P59	-1	Start	5455	0	5455	5455.0	CCGCCAGA	GGGGGTAT	CCGCCAGAGGGGGTAT
ENCFF001RMK	TF_tRNA-Cys-GCA-2-1	tRNA-Cys-GCA-2-1	P61	1	stem_for	1247	0	1247	1247.0	AGTGGTGG	GGGTATAG	AGTGGTGGGGGTATAG
ENCFF001RMK	TF_tRNA-Cys-GCA-2-1	tRNA-Cys-GCA-2-1	P91	31	A-loop	5165	5165	0	5165.0	ATTTGACT	GCAGATCA	ATTTGACTGCAGATCA
ENCFF001RMK	TF_tRNA-Cys-GCA-2-1	tRNA-Cys-GCA-2-1	P93	33	Anticodon	1495	1495	0	1495.0	TTGACTGC	AGATCAAG	TTGACTGCAGATCAAG
ENCFF001RMK	TF_tRNA-Cys-GCA-2-1	tRNA-Cys-GCA-2-1	P59	-1	Start	5455	0	5455	5455.0	GCAGTGGT	GGGGGTAT	GCAGTGGTGGGGGTAT
ENCFF001RMK	TF_tRNA-Cys-GCA-2-1	tRNA-Cys-GCA-2-4	P61	1	stem_for	1247	0	1247	1247.0	CGTGGCGG	GGGTATAG	CGTGGCGGGGGTATAG
ENCFF001RMK	TF_tRNA-Cys-GCA-2-1	tRNA-Cys-GCA-2-4	P91	31	A-loop	5165	5165	0	5165.0	ATTTGACT	GCAGATCA	ATTTGACTGCAGATCA
ENCFF001RMK	TF_tRNA-Cys-GCA-2-1	tRNA-Cys-GCA-2-4	P93	33	Anticodon	1495	1495	0	1495.0	TTGACTGC	AGATCAAG	TTGACTGCAGATCAAG
ENCFF001RMK	TF_tRNA-Cys-GCA-2-1	tRNA-Cys-GCA-2-4	P59	-1	Start	5455	0	5455	5455.0	GGCGTGGC	GGGGGTAT	GGCGTGGCGGGGGTAT
ENCFF001RMK	TF_tRNA-Glu-CTC-2-1	tRNA-Glu-CTC-2-1	P68	8	Other	618	0	618	618.0	CCCTGGTG	GTCTAGTG	CCCTGGTGGTCTAGTG
ENCFF001RMK	TF_tRNA-Glu-CTC-2-1	tRNA-Glu-CTC-2-1	P92	32	A-loop	115564	115564	0	115564.0	TCGGCGCT	CTCACCGC	TCGGCGCTCTCACCGC
ENCFF001RMK	TF_tRNA-Glu-CTC-2-1	tRNA-Glu-CTC-2-1	P94	34	Anticodon	10383	10383	0	10383.0	GGCGCTCT	CACCGCCG	GGCGCTCTCACCGCCG
ENCFF001RMK	TF_tRNA-Glu-CTC-2-1	tRNA-Glu-CTC-2-1	P59	-1	Start	112969	0	112969	112969.0	TCATGTCT	TCCCTGGT	TCATGTCTTCCCTGGT
ENCFF001RMK	TF_tRNA-Glu-CTC-2-1	tRNA-Glu-CTC-2-1	P66	6	Other	12265	0	12265	12265.0	TTCCCTGG	TGGTCTAG	TTCCCTGGTGGTCTAG
ENCFF001RMK	TF_tRNA-Leu-CAA-1-1	tRNA-Leu-CAA-1-2	P59	-1	Start	263	0	263	263.0	TCCCAGGT	GTCAGGAT	TCCCAGGTGTCAGGAT
ENCFF001RMK	TF_tRNA-Leu-CAA-1-1	tRNA-Leu-CAA-1-2	P85	25	D-loop	263	263	0	263.0	TCTAAGGC	GCCAGACT	TCTAAGGCGCCAGACT
ENCFF001RMK	TF_tRNA-Cys-GCA-1-1	tRNA-Cys-GCA-1-1	P91	31	A-loop	225	225	0	225.0	ATTTGACT	GCAGATCA	ATTTGACTGCAGATCA
ENCFF001RMK	TF_tRNA-Cys-GCA-1-1	tRNA-Cys-GCA-1-1	P59	-1	Start	225	0	225	225.0	TGGCAGCA	GGGGGCAT	TGGCAGCAGGGGGCAT
ENCFF001RMK	TF_tRNA-Gly-GCC-3-1	tRNA-Gly-GCC-3-1	P110	50	T-loop	118	118	0	118.0	GGCCCGGG	TTTGATTC	GGCCCGGGTTTGATTC
ENCFF001RMK	TF_tRNA-Gly-GCC-3-1	tRNA-Gly-GCC-3-1	P65	5	stem_for	4613	0	4613	4613.0	GAGCATTG	GTGGTTCA	GAGCATTGGTGGTTCA
ENCFF001RMK	TF_tRNA-Gly-GCC-3-1	tRNA-Gly-GCC-3-1	P68	8	Other	642	0	642	642.0	CATTGGTG	GTTCAGTG	CATTGGTGGTTCAGTG
ENCFF001RMK	TF_tRNA-Gly-GCC-3-1	tRNA-Gly-GCC-3-1	P93	33	Anticodon	69732	69732	0	69732.0	TCGCCTGC	CACGCGGG	TCGCCTGCCACGCGGG
ENCFF001RMK	TF_tRNA-Gly-GCC-3-1	tRNA-Gly-GCC-3-1	P78	18	D-loop	106	106	0	106.0	TCAGTGGT	AGAATTCT	TCAGTGGTAGAATTCT
ENCFF001RMK	TF_tRNA-Gly-GCC-3-1	tRNA-Gly-GCC-3-1	P84	24	D-loop	222	222	0	222.0	GTAGAATT	CTCGCCTG	GTAGAATTCTCGCCTG
ENCFF001RMK	TF_tRNA-Gly-GCC-3-1	tRNA-Gly-GCC-3-1	P59	-1	Start	482568	0	482568	482568.0	CAGCTGGA	GCATTGGT	CAGCTGGAGCATTGGT
ENCFF001RMK	TF_tRNA-Gly-GCC-3-1	tRNA-Gly-GCC-3-1	P49	-11	5-UTR	102	0	102	102.0	ACATCCCT	ACCAGCTG	ACATCCCTACCAGCTG
ENCFF001RMK	TF_tRNA-Gly-GCC-3-1	tRNA-Gly-GCC-3-1	P91	31	A-loop	360452	360452	0	360452.0	TCTCGCCT	GCCACGCG	TCTCGCCTGCCACGCG
ENCFF001RMK	TF_tRNA-Gly-GCC-3-1	tRNA-Gly-GCC-3-1	P55	-5	5-UTR	105	0	105	105.0	CTACCAGC	TGGAGCAT	CTACCAGCTGGAGCAT
ENCFF001RMK	TF_tRNA-Cys-GCA-6-1	tRNA-Cys-GCA-6-1	P91	31	A-loop	1284	1284	0	1284.0	ATTTGACT	GCAGATCA	ATTTGACTGCAGATCA
ENCFF001RMK	TF_tRNA-Cys-GCA-6-1	tRNA-Cys-GCA-6-1	P93	33	Anticodon	221	221	0	221.0	TTGACTGC	AGATCAAG	TTGACTGCAGATCAAG
ENCFF001RMK	TF_tRNA-Cys-GCA-6-1	tRNA-Cys-GCA-6-1	P59	-1	Start	1505	0	1505	1505.0	GGCATCAA	GGGGGTGT	GGCATCAAGGGGGTGT
ENCFF001RMK	TF_tRNA-Ser-GCT-4-1	tRNA-Ser-GCT-4-1	P141	81	End	102	102	0	102.0	CCTCGTCG	TTTCTGGA	CCTCGTCGTTTCTGGA
ENCFF001RMK	TF_tRNA-Ser-GCT-4-1	tRNA-Ser-GCT-4-1	P116	56	Other	102	0	102	102.0	CTGCACGC	GTGGGTTC	CTGCACGCGTGGGTTC
ENCFF001RMK	TF_tRNA-Ser-GCT-4-1	tRNA-Ser-GCT-4-3	P141	81	End	102	102	0	102.0	CCTCGTCG	GCTAAGGA	CCTCGTCGGCTAAGGA
ENCFF001RMK	TF_tRNA-Ser-GCT-4-1	tRNA-Ser-GCT-4-3	P116	56	Other	102	0	102	102.0	CTGCACGC	GTGGGTTC	CTGCACGCGTGGGTTC
ENCFF001RMK	TF_tRNA-Ser-GCT-4-1	tRNA-Ser-GCT-4-2	P141	81	End	102	102	0	102.0	CCTCGTCG	ATGTGGTG	CCTCGTCGATGTGGTG
ENCFF001RMK	TF_tRNA-Ser-GCT-4-1	tRNA-Ser-GCT-4-2	P116	56	Other	102	0	102	102.0	CTGCACGC	GTGGGTTC	CTGCACGCGTGGGTTC
ENCFF001RMK	TF_tRNA-Leu-CAA-2-1	tRNA-Leu-CAA-2-1	P59	-1	Start	263	0	263	263.0	GTCACAGT	GTCAGGAT	GTCACAGTGTCAGGAT
ENCFF001RMK	TF_tRNA-Leu-CAA-2-1	tRNA-Leu-CAA-2-1	P85	25	D-loop	263	263	0	263.0	TCTAAGGC	GCCAGACT	TCTAAGGCGCCAGACT
ENCFF510IHL	TF_tRNA-Gln-TTG-3-1	tRNA-Gln-TTG-3-3	P98	38	A-loop	493	493	0	493.0	CTTTGAAT	CCAGCGAT	CTTTGAATCCAGCGAT
ENCFF510IHL	TF_tRNA-Gln-TTG-3-1	tRNA-Gln-TTG-3-3	P89	29	A-loop	123	123	0	123.0	CACTCTGG	ACTTTGAA	CACTCTGGACTTTGAA
ENCFF510IHL	TF_tRNA-Gln-TTG-3-1	tRNA-Gln-TTG-3-3	P116	56	T-loop	101	0	101	101.0	GAGTTCAA	ATCTCGGT	GAGTTCAAATCTCGGT
ENCFF510IHL	TF_tRNA-Gln-TTG-3-1	tRNA-Gln-TTG-3-3	P131	71	End	288	288	0	288.0	TGGGACCT	TCTTGGCT	TGGGACCTTCTTGGCT
ENCFF510IHL	TF_tRNA-Gln-TTG-3-1	tRNA-Gln-TTG-3-3	P71	11	D-loop	425	0	425	425.0	CCATGGTG	TAATGGTT	CCATGGTGTAATGGTT
ENCFF510IHL	TF_tRNA-Gln-TTG-3-1	tRNA-Gln-TTG-3-3	P69	9	D-loop	112	0	112	112.0	CCCCATGG	TGTAATGG	CCCCATGGTGTAATGG
ENCFF510IHL	TF_tRNA-Gln-TTG-3-1	tRNA-Gln-TTG-3-3	P118	58	T-loop	186	0	186	186.0	GTTCAAAT	CTCGGTGG	GTTCAAATCTCGGTGG
ENCFF510IHL	TF_tRNA-His-GTG-1-1	tRNA-His-GTG-1-1	P77	17	D-loop	886	131	755	886.0	TATAGTGG	TTAGTACT	TATAGTGGTTAGTACT
ENCFF510IHL	TF_tRNA-His-GTG-1-1	tRNA-His-GTG-1-1	P74	14	D-loop	848	0	848	848.0	TCGTATAG	TGGTTAGT	TCGTATAGTGGTTAGT
ENCFF510IHL	TF_tRNA-His-GTG-1-1	tRNA-His-GTG-1-1	P111	51	T-loop	190	190	0	190.0	AACCTCGG	TTCGAATC	AACCTCGGTTCGAATC
ENCFF510IHL	TF_tRNA-His-GTG-1-1	tRNA-His-GTG-1-1	P131	71	End	49318	49318	0	49318.0	TCACGGCA	GGTGGTTC	TCACGGCAGGTGGTTC
ENCFF510IHL	TF_tRNA-His-GTG-1-1	tRNA-His-GTG-1-1	P85	25	D-loop	408	395	13	408.0	TTAGTACT	CTGCGTTG	TTAGTACTCTGCGTTG
ENCFF510IHL	TF_tRNA-His-GTG-1-1	tRNA-His-GTG-1-1	P71	11	D-loop	5122	0	5122	5122.0	TGATCGTA	TAGTGGTT	TGATCGTATAGTGGTT
ENCFF510IHL	TF_tRNA-His-GTG-1-1	tRNA-His-GTG-1-1	P69	9	D-loop	3001	0	3001	3001.0	CGTGATCG	TATAGTGG	CGTGATCGTATAGTGG
ENCFF510IHL	TF_tRNA-His-GTG-1-1	tRNA-His-GTG-1-1	P92	32	A-loop	14254	14254	0	14254.0	TCTGCGTT	GTGGCCGC	TCTGCGTTGTGGCCGC
ENCFF510IHL	TF_tRNA-His-GTG-1-1	tRNA-His-GTG-1-1	P93	33	A-loop	377	0	377	377.0	CTGCGTTG	TGGCCGCA	CTGCGTTGTGGCCGCA
ENCFF510IHL	TF_tRNA-His-GTG-1-1	tRNA-His-GTG-1-1	P95	35	Anticodon	26732	0	26732	26732.0	GCGTTGTG	GCCGCAGC	GCGTTGTGGCCGCAGC
ENCFF510IHL	TF_tRNA-His-GTG-1-1	tRNA-His-GTG-1-1	P96	36	Anticodon	16501	16501	0	16501.0	CGTTGTGG	CCGCAGCA	CGTTGTGGCCGCAGCA
ENCFF510IHL	TF_tRNA-His-GTG-1-1	tRNA-His-GTG-1-1	P97	37	A-loop	2546	0	2546	2546.0	GTTGTGGC	CGCAGCAA	GTTGTGGCCGCAGCAA
ENCFF510IHL	TF_tRNA-His-GTG-1-1	tRNA-His-GTG-1-1	P83	23	D-loop	176	156	19	176.0	GGTTAGTA	CTCTGCGT	GGTTAGTACTCTGCGT
ENCFF510IHL	TF_tRNA-His-GTG-1-1	tRNA-His-GTG-1-1	P88	28	A-loop	626	626	0	626.0	GTACTCTG	CGTTGTGG	GTACTCTGCGTTGTGG
ENCFF510IHL	TF_tRNA-His-GTG-1-1	tRNA-His-GTG-1-1	P59	-1	Start	38314	0	38314	38314.0	AGTGGCTC	GCCGTGAT	AGTGGCTCGCCGTGAT
ENCFF510IHL	TF_tRNA-His-GTG-1-1	tRNA-His-GTG-1-1	P66	6	stem_for	435	0	435	435.0	CGCCGTGA	TCGTATAG	CGCCGTGATCGTATAG
ENCFF510IHL	TF_tRNA-His-GTG-1-1	tRNA-His-GTG-1-1	P99	39	A-loop	171	15	156	171.0	TGTGGCCG	CAGCAACC	TGTGGCCGCAGCAACC
ENCFF510IHL	TF_tRNA-His-GTG-1-1	tRNA-His-GTG-1-1	P115	55	T-loop	107	107	0	107.0	TCGGTTCG	AATCCGAG	TCGGTTCGAATCCGAG
ENCFF510IHL	TF_tRNA-His-GTG-1-1	tRNA-His-GTG-1-1	P81	21	D-loop	131	0	131	131.0	GTGGTTAG	TACTCTGC	GTGGTTAGTACTCTGC
ENCFF510IHL	TF_tRNA-His-GTG-1-1	tRNA-His-GTG-1-1	P106	46	Other	146	0	146	146.0	GCAGCAAC	CTCGGTTC	GCAGCAACCTCGGTTC
ENCFF510IHL	TF_tRNA-Phe-GAA-1-1	tRNA-Phe-GAA-1-4	P134	74	3-UTR	130	130	0	130.0	TCGGCACT	TCCTCTTT	TCGGCACTTCCTCTTT
ENCFF510IHL	TF_tRNA-Phe-GAA-1-1	tRNA-Phe-GAA-1-4	P106	46	Other	415	0	415	415.0	CTAAAGGT	CCCTGGTT	CTAAAGGTCCCTGGTT
ENCFF510IHL	TF_tRNA-Phe-GAA-1-1	tRNA-Phe-GAA-1-4	P96	36	Anticodon	2393	0	2393	2393.0	GACTGAAG	ATCTAAAG	GACTGAAGATCTAAAG
ENCFF510IHL	TF_tRNA-Phe-GAA-1-1	tRNA-Phe-GAA-1-4	P132	72	End	4066	4066	0	4066.0	TTTCGGCA	CTTCCTCT	TTTCGGCACTTCCTCT
ENCFF510IHL	TF_tRNA-Glu-CTC-1-1	tRNA-Glu-CTC-1-6	P76	16	D-loop	956	0	956	956.0	GTCTAGTG	GTTAGGAT	GTCTAGTGGTTAGGAT
ENCFF510IHL	TF_tRNA-Glu-CTC-1-1	tRNA-Glu-CTC-1-6	P99	39	A-loop	283	283	0	283.0	TCTCACCG	CCGCGGCC	TCTCACCGCCGCGGCC
ENCFF510IHL	TF_tRNA-Glu-CTC-1-1	tRNA-Glu-CTC-1-6	P110	50	T-loop	428	428	0	428.0	CGGCCCGG	GTTCGATT	CGGCCCGGGTTCGATT
ENCFF510IHL	TF_tRNA-Glu-CTC-1-1	tRNA-Glu-CTC-1-6	P88	28	A-loop	226	88	137	226.0	GGATTCGG	CGCTCTCA	GGATTCGGCGCTCTCA
ENCFF510IHL	TF_tRNA-Glu-CTC-1-1	tRNA-Glu-CTC-1-6	P72	12	D-loop	1365	0	1365	1365.0	GGTGGTCT	AGTGGTTA	GGTGGTCTAGTGGTTA
ENCFF510IHL	TF_tRNA-Glu-CTC-1-1	tRNA-Glu-CTC-1-6	P131	71	End	35614	35614	0	35614.0	TCAGGGAA	TGAGGTTT	TCAGGGAATGAGGTTT
ENCFF510IHL	TF_tRNA-Glu-CTC-1-1	tRNA-Glu-CTC-1-6	P70	10	D-loop	5747	0	5747	5747.0	CTGGTGGT	CTAGTGGT	CTGGTGGTCTAGTGGT
ENCFF510IHL	TF_tRNA-Glu-CTC-1-1	tRNA-Glu-CTC-1-6	P133	73	3-UTR	389	389	0	389.0	AGGGAATG	AGGTTTTT	AGGGAATGAGGTTTTT
ENCFF510IHL	TF_tRNA-Glu-CTC-1-1	tRNA-Glu-CTC-1-6	P90	30	A-loop	333	333	0	333.0	ATTCGGCG	CTCTCACC	ATTCGGCGCTCTCACC
ENCFF510IHL	TF_tRNA-Glu-CTC-1-1	tRNA-Glu-CTC-1-6	P68	8	Other	6901	0	6901	6901.0	CCCTGGTG	GTCTAGTG	CCCTGGTGGTCTAGTG
ENCFF510IHL	TF_tRNA-Glu-CTC-1-1	tRNA-Glu-CTC-1-6	P118	58	T-loop	513	481	32	513.0	GTTCGATT	CCCGGTCA	GTTCGATTCCCGGTCA
ENCFF510IHL	TF_tRNA-Glu-CTC-1-1	tRNA-Glu-CTC-1-6	P66	6	stem_for	15847	0	15847	15847.0	TTCCCTGG	TGGTCTAG	TTCCCTGGTGGTCTAG
ENCFF510IHL	TF_tRNA-Glu-CTC-1-1	tRNA-Glu-CTC-1-6	P94	34	Anticodon	20168	20168	0	20168.0	GGCGCTCT	CACCGCCG	GGCGCTCTCACCGCCG
ENCFF510IHL	TF_tRNA-Glu-CTC-1-1	tRNA-Glu-CTC-1-6	P95	35	Anticodon	2312	0	2312	2312.0	GCGCTCTC	ACCGCCGC	GCGCTCTCACCGCCGC
ENCFF510IHL	TF_tRNA-Glu-CTC-1-1	tRNA-Glu-CTC-1-6	P79	19	D-loop	1469	0	1469	1469.0	TAGTGGTT	AGGATTCG	TAGTGGTTAGGATTCG
ENCFF510IHL	TF_tRNA-Glu-CTC-1-1	tRNA-Glu-CTC-1-6	P105	45	Other	126	87	39	126.0	CGCCGCGG	CCCGGGTT	CGCCGCGGCCCGGGTT
ENCFF510IHL	TF_tRNA-Glu-CTC-1-1	tRNA-Glu-CTC-1-6	P59	-1	Start	50119	0	50119	50119.0	CTTCAGCT	TCCCTGGT	CTTCAGCTTCCCTGGT
ENCFF510IHL	TF_tRNA-Glu-CTC-1-1	tRNA-Glu-CTC-1-6	P82	22	D-loop	2300	0	2300	2300.0	TGGTTAGG	ATTCGGCG	TGGTTAGGATTCGGCG
ENCFF510IHL	TF_tRNA-Glu-CTC-1-1	tRNA-Glu-CTC-1-6	P92	32	A-loop	39447	39447	0	39447.0	TCGGCGCT	CTCACCGC	TCGGCGCTCTCACCGC
ENCFF510IHL	TF_tRNA-Glu-CTC-1-1	tRNA-Glu-CTC-1-7	P76	16	D-loop	956	0	956	956.0	GTCTAGTG	GTTAGGAT	GTCTAGTGGTTAGGAT
ENCFF510IHL	TF_tRNA-Glu-CTC-1-1	tRNA-Glu-CTC-1-7	P99	39	A-loop	283	283	0	283.0	TCTCACCG	CCGCGGCC	TCTCACCGCCGCGGCC
ENCFF510IHL	TF_tRNA-Glu-CTC-1-1	tRNA-Glu-CTC-1-7	P110	50	T-loop	428	428	0	428.0	CGGCCCGG	GTTCGATT	CGGCCCGGGTTCGATT
ENCFF510IHL	TF_tRNA-Glu-CTC-1-1	tRNA-Glu-CTC-1-7	P88	28	A-loop	226	88	137	226.0	GGATTCGG	CGCTCTCA	GGATTCGGCGCTCTCA
ENCFF510IHL	TF_tRNA-Glu-CTC-1-1	tRNA-Glu-CTC-1-7	P72	12	D-loop	1365	0	1365	1365.0	GGTGGTCT	AGTGGTTA	GGTGGTCTAGTGGTTA
ENCFF510IHL	TF_tRNA-Glu-CTC-1-1	tRNA-Glu-CTC-1-7	P131	71	End	35614	35614	0	35614.0	TCAGGGAA	GTCTTGTT	TCAGGGAAGTCTTGTT
ENCFF510IHL	TF_tRNA-Glu-CTC-1-1	tRNA-Glu-CTC-1-7	P70	10	D-loop	5642	0	5642	5642.0	CTGGTGGT	CTAGTGGT	CTGGTGGTCTAGTGGT
ENCFF510IHL	TF_tRNA-Glu-CTC-1-1	tRNA-Glu-CTC-1-7	P66	6	stem_for	15847	0	15847	15847.0	TTCCCTGG	TGGTCTAG	TTCCCTGGTGGTCTAG
ENCFF510IHL	TF_tRNA-Glu-CTC-1-1	tRNA-Glu-CTC-1-7	P90	30	A-loop	333	333	0	333.0	ATTCGGCG	CTCTCACC	ATTCGGCGCTCTCACC
ENCFF510IHL	TF_tRNA-Glu-CTC-1-1	tRNA-Glu-CTC-1-7	P68	8	Other	6901	0	6901	6901.0	CCCTGGTG	GTCTAGTG	CCCTGGTGGTCTAGTG
ENCFF510IHL	TF_tRNA-Glu-CTC-1-1	tRNA-Glu-CTC-1-7	P118	58	T-loop	513	481	32	513.0	GTTCGATT	CCCGGTCA	GTTCGATTCCCGGTCA
ENCFF510IHL	TF_tRNA-Glu-CTC-1-1	tRNA-Glu-CTC-1-7	P94	34	Anticodon	28793	28793	0	28793.0	GGCGCTCT	CACCGCCG	GGCGCTCTCACCGCCG
ENCFF510IHL	TF_tRNA-Glu-CTC-1-1	tRNA-Glu-CTC-1-7	P95	35	Anticodon	2312	0	2312	2312.0	GCGCTCTC	ACCGCCGC	GCGCTCTCACCGCCGC
ENCFF510IHL	TF_tRNA-Glu-CTC-1-1	tRNA-Glu-CTC-1-7	P79	19	D-loop	1469	0	1469	1469.0	TAGTGGTT	AGGATTCG	TAGTGGTTAGGATTCG
ENCFF510IHL	TF_tRNA-Glu-CTC-1-1	tRNA-Glu-CTC-1-7	P105	45	Other	126	87	39	126.0	CGCCGCGG	CCCGGGTT	CGCCGCGGCCCGGGTT
ENCFF510IHL	TF_tRNA-Glu-CTC-1-1	tRNA-Glu-CTC-1-7	P59	-1	Start	76449	0	76449	76449.0	GTGCAAGT	TCCCTGGT	GTGCAAGTTCCCTGGT
ENCFF510IHL	TF_tRNA-Glu-CTC-1-1	tRNA-Glu-CTC-1-7	P82	22	D-loop	2300	0	2300	2300.0	TGGTTAGG	ATTCGGCG	TGGTTAGGATTCGGCG
ENCFF510IHL	TF_tRNA-Glu-CTC-1-1	tRNA-Glu-CTC-1-7	P92	32	A-loop	56845	56845	0	56845.0	TCGGCGCT	CTCACCGC	TCGGCGCTCTCACCGC
ENCFF510IHL	TF_tRNA-Glu-CTC-1-1	tRNA-Glu-CTC-1-4	P76	16	D-loop	956	0	956	956.0	GTCTAGTG	GTTAGGAT	GTCTAGTGGTTAGGAT
ENCFF510IHL	TF_tRNA-Glu-CTC-1-1	tRNA-Glu-CTC-1-4	P99	39	A-loop	283	283	0	283.0	TCTCACCG	CCGCGGCC	TCTCACCGCCGCGGCC
ENCFF510IHL	TF_tRNA-Glu-CTC-1-1	tRNA-Glu-CTC-1-4	P110	50	T-loop	428	428	0	428.0	CGGCCCGG	GTTCGATT	CGGCCCGGGTTCGATT
ENCFF510IHL	TF_tRNA-Glu-CTC-1-1	tRNA-Glu-CTC-1-4	P88	28	A-loop	226	88	137	226.0	GGATTCGG	CGCTCTCA	GGATTCGGCGCTCTCA
ENCFF510IHL	TF_tRNA-Glu-CTC-1-1	tRNA-Glu-CTC-1-4	P72	12	D-loop	1365	0	1365	1365.0	GGTGGTCT	AGTGGTTA	GGTGGTCTAGTGGTTA
ENCFF510IHL	TF_tRNA-Glu-CTC-1-1	tRNA-Glu-CTC-1-4	P131	71	End	35614	35614	0	35614.0	TCAGGGAA	GCCTTCCT	TCAGGGAAGCCTTCCT
ENCFF510IHL	TF_tRNA-Glu-CTC-1-1	tRNA-Glu-CTC-1-4	P70	10	D-loop	5642	0	5642	5642.0	CTGGTGGT	CTAGTGGT	CTGGTGGTCTAGTGGT
ENCFF510IHL	TF_tRNA-Glu-CTC-1-1	tRNA-Glu-CTC-1-4	P66	6	stem_for	15847	0	15847	15847.0	CTCCCTGG	TGGTCTAG	CTCCCTGGTGGTCTAG
ENCFF510IHL	TF_tRNA-Glu-CTC-1-1	tRNA-Glu-CTC-1-4	P90	30	A-loop	333	333	0	333.0	ATTCGGCG	CTCTCACC	ATTCGGCGCTCTCACC
ENCFF510IHL	TF_tRNA-Glu-CTC-1-1	tRNA-Glu-CTC-1-4	P68	8	Other	6901	0	6901	6901.0	CCCTGGTG	GTCTAGTG	CCCTGGTGGTCTAGTG
ENCFF510IHL	TF_tRNA-Glu-CTC-1-1	tRNA-Glu-CTC-1-4	P118	58	T-loop	513	481	32	513.0	GTTCGATT	CCCGGTCA	GTTCGATTCCCGGTCA
ENCFF510IHL	TF_tRNA-Glu-CTC-1-1	tRNA-Glu-CTC-1-4	P94	34	Anticodon	20168	20168	0	20168.0	GGCGCTCT	CACCGCCG	GGCGCTCTCACCGCCG
ENCFF510IHL	TF_tRNA-Glu-CTC-1-1	tRNA-Glu-CTC-1-4	P95	35	Anticodon	2312	0	2312	2312.0	GCGCTCTC	ACCGCCGC	GCGCTCTCACCGCCGC
ENCFF510IHL	TF_tRNA-Glu-CTC-1-1	tRNA-Glu-CTC-1-4	P79	19	D-loop	1469	0	1469	1469.0	TAGTGGTT	AGGATTCG	TAGTGGTTAGGATTCG
ENCFF510IHL	TF_tRNA-Glu-CTC-1-1	tRNA-Glu-CTC-1-4	P105	45	Other	126	87	39	126.0	CGCCGCGG	CCCGGGTT	CGCCGCGGCCCGGGTT
ENCFF510IHL	TF_tRNA-Glu-CTC-1-1	tRNA-Glu-CTC-1-4	P59	-1	Start	49621	0	49621	49621.0	GCCGCCTC	TCCCTGGT	GCCGCCTCTCCCTGGT
ENCFF510IHL	TF_tRNA-Glu-CTC-1-1	tRNA-Glu-CTC-1-4	P82	22	D-loop	2300	0	2300	2300.0	TGGTTAGG	ATTCGGCG	TGGTTAGGATTCGGCG
ENCFF510IHL	TF_tRNA-Glu-CTC-1-1	tRNA-Glu-CTC-1-4	P92	32	A-loop	39447	39447	0	39447.0	TCGGCGCT	CTCACCGC	TCGGCGCTCTCACCGC
ENCFF510IHL	TF_tRNA-Glu-CTC-1-1	tRNA-Glu-CTC-1-5	P76	16	D-loop	956	0	956	956.0	GTCTAGTG	GTTAGGAT	GTCTAGTGGTTAGGAT
ENCFF510IHL	TF_tRNA-Glu-CTC-1-1	tRNA-Glu-CTC-1-5	P99	39	A-loop	283	283	0	283.0	TCTCACCG	CCGCGGCC	TCTCACCGCCGCGGCC
ENCFF510IHL	TF_tRNA-Glu-CTC-1-1	tRNA-Glu-CTC-1-5	P110	50	T-loop	428	428	0	428.0	CGGCCCGG	GTTCGATT	CGGCCCGGGTTCGATT
ENCFF510IHL	TF_tRNA-Glu-CTC-1-1	tRNA-Glu-CTC-1-5	P88	28	A-loop	226	88	137	226.0	GGATTCGG	CGCTCTCA	GGATTCGGCGCTCTCA
ENCFF510IHL	TF_tRNA-Glu-CTC-1-1	tRNA-Glu-CTC-1-5	P72	12	D-loop	1365	0	1365	1365.0	GGTGGTCT	AGTGGTTA	GGTGGTCTAGTGGTTA
ENCFF510IHL	TF_tRNA-Glu-CTC-1-1	tRNA-Glu-CTC-1-5	P131	71	End	35614	35614	0	35614.0	TCAGGGAA	GCCTTCCT	TCAGGGAAGCCTTCCT
ENCFF510IHL	TF_tRNA-Glu-CTC-1-1	tRNA-Glu-CTC-1-5	P70	10	D-loop	5642	0	5642	5642.0	CTGGTGGT	CTAGTGGT	CTGGTGGTCTAGTGGT
ENCFF510IHL	TF_tRNA-Glu-CTC-1-1	tRNA-Glu-CTC-1-5	P66	6	stem_for	15847	0	15847	15847.0	CTCCCTGG	TGGTCTAG	CTCCCTGGTGGTCTAG
ENCFF510IHL	TF_tRNA-Glu-CTC-1-1	tRNA-Glu-CTC-1-5	P90	30	A-loop	333	333	0	333.0	ATTCGGCG	CTCTCACC	ATTCGGCGCTCTCACC
ENCFF510IHL	TF_tRNA-Glu-CTC-1-1	tRNA-Glu-CTC-1-5	P68	8	Other	6901	0	6901	6901.0	CCCTGGTG	GTCTAGTG	CCCTGGTGGTCTAGTG
ENCFF510IHL	TF_tRNA-Glu-CTC-1-1	tRNA-Glu-CTC-1-5	P118	58	T-loop	513	481	32	513.0	GTTCGATT	CCCGGTCA	GTTCGATTCCCGGTCA
ENCFF510IHL	TF_tRNA-Glu-CTC-1-1	tRNA-Glu-CTC-1-5	P94	34	Anticodon	20168	20168	0	20168.0	GGCGCTCT	CACCGCCG	GGCGCTCTCACCGCCG
ENCFF510IHL	TF_tRNA-Glu-CTC-1-1	tRNA-Glu-CTC-1-5	P95	35	Anticodon	2312	0	2312	2312.0	GCGCTCTC	ACCGCCGC	GCGCTCTCACCGCCGC
ENCFF510IHL	TF_tRNA-Glu-CTC-1-1	tRNA-Glu-CTC-1-5	P79	19	D-loop	1469	0	1469	1469.0	TAGTGGTT	AGGATTCG	TAGTGGTTAGGATTCG
ENCFF510IHL	TF_tRNA-Glu-CTC-1-1	tRNA-Glu-CTC-1-5	P105	45	Other	126	87	39	126.0	CGCCGCGG	CCCGGGTT	CGCCGCGGCCCGGGTT
ENCFF510IHL	TF_tRNA-Glu-CTC-1-1	tRNA-Glu-CTC-1-5	P59	-1	Start	49621	0	49621	49621.0	GCCGCCTC	TCCCTGGT	GCCGCCTCTCCCTGGT
ENCFF510IHL	TF_tRNA-Glu-CTC-1-1	tRNA-Glu-CTC-1-5	P82	22	D-loop	2300	0	2300	2300.0	TGGTTAGG	ATTCGGCG	TGGTTAGGATTCGGCG
ENCFF510IHL	TF_tRNA-Glu-CTC-1-1	tRNA-Glu-CTC-1-5	P92	32	A-loop	39447	39447	0	39447.0	TCGGCGCT	CTCACCGC	TCGGCGCTCTCACCGC
ENCFF510IHL	TF_tRNA-Glu-CTC-1-1	tRNA-Glu-CTC-1-2	P76	16	D-loop	956	0	956	956.0	GTCTAGTG	GTTAGGAT	GTCTAGTGGTTAGGAT
ENCFF510IHL	TF_tRNA-Glu-CTC-1-1	tRNA-Glu-CTC-1-2	P99	39	A-loop	283	283	0	283.0	TCTCACCG	CCGCGGCC	TCTCACCGCCGCGGCC
ENCFF510IHL	TF_tRNA-Glu-CTC-1-1	tRNA-Glu-CTC-1-2	P110	50	T-loop	428	428	0	428.0	CGGCCCGG	GTTCGATT	CGGCCCGGGTTCGATT
ENCFF510IHL	TF_tRNA-Glu-CTC-1-1	tRNA-Glu-CTC-1-2	P88	28	A-loop	226	88	137	226.0	GGATTCGG	CGCTCTCA	GGATTCGGCGCTCTCA
ENCFF510IHL	TF_tRNA-Glu-CTC-1-1	tRNA-Glu-CTC-1-2	P72	12	D-loop	1365	0	1365	1365.0	GGTGGTCT	AGTGGTTA	GGTGGTCTAGTGGTTA
ENCFF510IHL	TF_tRNA-Glu-CTC-1-1	tRNA-Glu-CTC-1-2	P131	71	End	35614	35614	0	35614.0	TCAGGGAA	GCCTTCCT	TCAGGGAAGCCTTCCT
ENCFF510IHL	TF_tRNA-Glu-CTC-1-1	tRNA-Glu-CTC-1-2	P70	10	D-loop	5642	0	5642	5642.0	CTGGTGGT	CTAGTGGT	CTGGTGGTCTAGTGGT
ENCFF510IHL	TF_tRNA-Glu-CTC-1-1	tRNA-Glu-CTC-1-2	P66	6	stem_for	15847	0	15847	15847.0	CTCCCTGG	TGGTCTAG	CTCCCTGGTGGTCTAG
ENCFF510IHL	TF_tRNA-Glu-CTC-1-1	tRNA-Glu-CTC-1-2	P90	30	A-loop	333	333	0	333.0	ATTCGGCG	CTCTCACC	ATTCGGCGCTCTCACC
ENCFF510IHL	TF_tRNA-Glu-CTC-1-1	tRNA-Glu-CTC-1-2	P68	8	Other	6901	0	6901	6901.0	CCCTGGTG	GTCTAGTG	CCCTGGTGGTCTAGTG
ENCFF510IHL	TF_tRNA-Glu-CTC-1-1	tRNA-Glu-CTC-1-2	P118	58	T-loop	513	481	32	513.0	GTTCGATT	CCCGGTCA	GTTCGATTCCCGGTCA
ENCFF510IHL	TF_tRNA-Glu-CTC-1-1	tRNA-Glu-CTC-1-2	P94	34	Anticodon	20168	20168	0	20168.0	GGCGCTCT	CACCGCCG	GGCGCTCTCACCGCCG
ENCFF510IHL	TF_tRNA-Glu-CTC-1-1	tRNA-Glu-CTC-1-2	P95	35	Anticodon	2312	0	2312	2312.0	GCGCTCTC	ACCGCCGC	GCGCTCTCACCGCCGC
ENCFF510IHL	TF_tRNA-Glu-CTC-1-1	tRNA-Glu-CTC-1-2	P79	19	D-loop	1469	0	1469	1469.0	TAGTGGTT	AGGATTCG	TAGTGGTTAGGATTCG
ENCFF510IHL	TF_tRNA-Glu-CTC-1-1	tRNA-Glu-CTC-1-2	P105	45	Other	126	87	39	126.0	CGCCGCGG	CCCGGGTT	CGCCGCGGCCCGGGTT
ENCFF510IHL	TF_tRNA-Glu-CTC-1-1	tRNA-Glu-CTC-1-2	P59	-1	Start	49621	0	49621	49621.0	GCCGCCTC	TCCCTGGT	GCCGCCTCTCCCTGGT
ENCFF510IHL	TF_tRNA-Glu-CTC-1-1	tRNA-Glu-CTC-1-2	P82	22	D-loop	2300	0	2300	2300.0	TGGTTAGG	ATTCGGCG	TGGTTAGGATTCGGCG
ENCFF510IHL	TF_tRNA-Glu-CTC-1-1	tRNA-Glu-CTC-1-2	P92	32	A-loop	39447	39447	0	39447.0	TCGGCGCT	CTCACCGC	TCGGCGCTCTCACCGC
ENCFF510IHL	TF_tRNA-Glu-CTC-1-1	tRNA-Glu-CTC-1-3	P76	16	D-loop	956	0	956	956.0	GTCTAGTG	GTTAGGAT	GTCTAGTGGTTAGGAT
ENCFF510IHL	TF_tRNA-Glu-CTC-1-1	tRNA-Glu-CTC-1-3	P99	39	A-loop	283	283	0	283.0	TCTCACCG	CCGCGGCC	TCTCACCGCCGCGGCC
ENCFF510IHL	TF_tRNA-Glu-CTC-1-1	tRNA-Glu-CTC-1-3	P110	50	T-loop	428	428	0	428.0	CGGCCCGG	GTTCGATT	CGGCCCGGGTTCGATT
ENCFF510IHL	TF_tRNA-Glu-CTC-1-1	tRNA-Glu-CTC-1-3	P88	28	A-loop	226	88	137	226.0	GGATTCGG	CGCTCTCA	GGATTCGGCGCTCTCA
ENCFF510IHL	TF_tRNA-Glu-CTC-1-1	tRNA-Glu-CTC-1-3	P72	12	D-loop	1365	0	1365	1365.0	GGTGGTCT	AGTGGTTA	GGTGGTCTAGTGGTTA
ENCFF510IHL	TF_tRNA-Glu-CTC-1-1	tRNA-Glu-CTC-1-3	P131	71	End	35614	35614	0	35614.0	TCAGGGAA	GCCTTCCT	TCAGGGAAGCCTTCCT
ENCFF510IHL	TF_tRNA-Glu-CTC-1-1	tRNA-Glu-CTC-1-3	P70	10	D-loop	5642	0	5642	5642.0	CTGGTGGT	CTAGTGGT	CTGGTGGTCTAGTGGT
ENCFF510IHL	TF_tRNA-Glu-CTC-1-1	tRNA-Glu-CTC-1-3	P66	6	stem_for	15847	0	15847	15847.0	CTCCCTGG	TGGTCTAG	CTCCCTGGTGGTCTAG
ENCFF510IHL	TF_tRNA-Glu-CTC-1-1	tRNA-Glu-CTC-1-3	P90	30	A-loop	333	333	0	333.0	ATTCGGCG	CTCTCACC	ATTCGGCGCTCTCACC
ENCFF510IHL	TF_tRNA-Glu-CTC-1-1	tRNA-Glu-CTC-1-3	P68	8	Other	6901	0	6901	6901.0	CCCTGGTG	GTCTAGTG	CCCTGGTGGTCTAGTG
ENCFF510IHL	TF_tRNA-Glu-CTC-1-1	tRNA-Glu-CTC-1-3	P118	58	T-loop	513	481	32	513.0	GTTCGATT	CCCGGTCA	GTTCGATTCCCGGTCA
ENCFF510IHL	TF_tRNA-Glu-CTC-1-1	tRNA-Glu-CTC-1-3	P94	34	Anticodon	20168	20168	0	20168.0	GGCGCTCT	CACCGCCG	GGCGCTCTCACCGCCG
ENCFF510IHL	TF_tRNA-Glu-CTC-1-1	tRNA-Glu-CTC-1-3	P95	35	Anticodon	2312	0	2312	2312.0	GCGCTCTC	ACCGCCGC	GCGCTCTCACCGCCGC
ENCFF510IHL	TF_tRNA-Glu-CTC-1-1	tRNA-Glu-CTC-1-3	P79	19	D-loop	1469	0	1469	1469.0	TAGTGGTT	AGGATTCG	TAGTGGTTAGGATTCG
ENCFF510IHL	TF_tRNA-Glu-CTC-1-1	tRNA-Glu-CTC-1-3	P105	45	Other	126	87	39	126.0	CGCCGCGG	CCCGGGTT	CGCCGCGGCCCGGGTT
ENCFF510IHL	TF_tRNA-Glu-CTC-1-1	tRNA-Glu-CTC-1-3	P59	-1	Start	49621	0	49621	49621.0	GCCGCCTC	TCCCTGGT	GCCGCCTCTCCCTGGT
ENCFF510IHL	TF_tRNA-Glu-CTC-1-1	tRNA-Glu-CTC-1-3	P82	22	D-loop	2300	0	2300	2300.0	TGGTTAGG	ATTCGGCG	TGGTTAGGATTCGGCG
ENCFF510IHL	TF_tRNA-Glu-CTC-1-1	tRNA-Glu-CTC-1-3	P92	32	A-loop	39447	39447	0	39447.0	TCGGCGCT	CTCACCGC	TCGGCGCTCTCACCGC
ENCFF510IHL	TF_tRNA-Glu-CTC-1-1	tRNA-Glu-CTC-1-1	P76	16	D-loop	956	0	956	956.0	GTCTAGTG	GTTAGGAT	GTCTAGTGGTTAGGAT
ENCFF510IHL	TF_tRNA-Glu-CTC-1-1	tRNA-Glu-CTC-1-1	P99	39	A-loop	283	283	0	283.0	TCTCACCG	CCGCGGCC	TCTCACCGCCGCGGCC
ENCFF510IHL	TF_tRNA-Glu-CTC-1-1	tRNA-Glu-CTC-1-1	P110	50	T-loop	428	428	0	428.0	CGGCCCGG	GTTCGATT	CGGCCCGGGTTCGATT
ENCFF510IHL	TF_tRNA-Glu-CTC-1-1	tRNA-Glu-CTC-1-1	P88	28	A-loop	226	88	137	226.0	GGATTCGG	CGCTCTCA	GGATTCGGCGCTCTCA
ENCFF510IHL	TF_tRNA-Glu-CTC-1-1	tRNA-Glu-CTC-1-1	P72	12	D-loop	1365	0	1365	1365.0	GGTGGTCT	AGTGGTTA	GGTGGTCTAGTGGTTA
ENCFF510IHL	TF_tRNA-Glu-CTC-1-1	tRNA-Glu-CTC-1-1	P131	71	End	35614	35614	0	35614.0	TCAGGGAA	AGAGTAAC	TCAGGGAAAGAGTAAC
ENCFF510IHL	TF_tRNA-Glu-CTC-1-1	tRNA-Glu-CTC-1-1	P70	10	D-loop	5642	0	5642	5642.0	CTGGTGGT	CTAGTGGT	CTGGTGGTCTAGTGGT
ENCFF510IHL	TF_tRNA-Glu-CTC-1-1	tRNA-Glu-CTC-1-1	P66	6	stem_for	15847	0	15847	15847.0	TTCCCTGG	TGGTCTAG	TTCCCTGGTGGTCTAG
ENCFF510IHL	TF_tRNA-Glu-CTC-1-1	tRNA-Glu-CTC-1-1	P90	30	A-loop	333	333	0	333.0	ATTCGGCG	CTCTCACC	ATTCGGCGCTCTCACC
ENCFF510IHL	TF_tRNA-Glu-CTC-1-1	tRNA-Glu-CTC-1-1	P68	8	Other	6901	0	6901	6901.0	CCCTGGTG	GTCTAGTG	CCCTGGTGGTCTAGTG
ENCFF510IHL	TF_tRNA-Glu-CTC-1-1	tRNA-Glu-CTC-1-1	P118	58	T-loop	513	481	32	513.0	GTTCGATT	CCCGGTCA	GTTCGATTCCCGGTCA
ENCFF510IHL	TF_tRNA-Glu-CTC-1-1	tRNA-Glu-CTC-1-1	P94	34	Anticodon	20168	20168	0	20168.0	GGCGCTCT	CACCGCCG	GGCGCTCTCACCGCCG
ENCFF510IHL	TF_tRNA-Glu-CTC-1-1	tRNA-Glu-CTC-1-1	P95	35	Anticodon	2312	0	2312	2312.0	GCGCTCTC	ACCGCCGC	GCGCTCTCACCGCCGC
ENCFF510IHL	TF_tRNA-Glu-CTC-1-1	tRNA-Glu-CTC-1-1	P79	19	D-loop	1469	0	1469	1469.0	TAGTGGTT	AGGATTCG	TAGTGGTTAGGATTCG
ENCFF510IHL	TF_tRNA-Glu-CTC-1-1	tRNA-Glu-CTC-1-1	P105	45	Other	126	87	39	126.0	CGCCGCGG	CCCGGGTT	CGCCGCGGCCCGGGTT
ENCFF510IHL	TF_tRNA-Glu-CTC-1-1	tRNA-Glu-CTC-1-1	P59	-1	Start	49621	0	49621	49621.0	TAGCAGCT	TCCCTGGT	TAGCAGCTTCCCTGGT
ENCFF510IHL	TF_tRNA-Glu-CTC-1-1	tRNA-Glu-CTC-1-1	P82	22	D-loop	2300	0	2300	2300.0	TGGTTAGG	ATTCGGCG	TGGTTAGGATTCGGCG
ENCFF510IHL	TF_tRNA-Glu-CTC-1-1	tRNA-Glu-CTC-1-1	P92	32	A-loop	39447	39447	0	39447.0	TCGGCGCT	CTCACCGC	TCGGCGCTCTCACCGC
ENCFF510IHL	TF_tRNA-His-GTG-1-1	tRNA-His-GTG-1-7	P77	17	D-loop	886	131	755	886.0	TATAGTGG	TTAGTACT	TATAGTGGTTAGTACT
ENCFF510IHL	TF_tRNA-His-GTG-1-1	tRNA-His-GTG-1-7	P74	14	D-loop	848	0	848	848.0	TCGTATAG	TGGTTAGT	TCGTATAGTGGTTAGT
ENCFF510IHL	TF_tRNA-His-GTG-1-1	tRNA-His-GTG-1-7	P111	51	T-loop	190	190	0	190.0	AACCTCGG	TTCGAATC	AACCTCGGTTCGAATC
ENCFF510IHL	TF_tRNA-His-GTG-1-1	tRNA-His-GTG-1-7	P131	71	End	49318	49318	0	49318.0	TCACGGCA	TTGTGGGA	TCACGGCATTGTGGGA
ENCFF510IHL	TF_tRNA-His-GTG-1-1	tRNA-His-GTG-1-7	P85	25	D-loop	408	395	13	408.0	TTAGTACT	CTGCGTTG	TTAGTACTCTGCGTTG
ENCFF510IHL	TF_tRNA-His-GTG-1-1	tRNA-His-GTG-1-7	P71	11	D-loop	5122	0	5122	5122.0	TGATCGTA	TAGTGGTT	TGATCGTATAGTGGTT
ENCFF510IHL	TF_tRNA-His-GTG-1-1	tRNA-His-GTG-1-7	P69	9	D-loop	3001	0	3001	3001.0	CGTGATCG	TATAGTGG	CGTGATCGTATAGTGG
ENCFF510IHL	TF_tRNA-His-GTG-1-1	tRNA-His-GTG-1-7	P92	32	A-loop	14254	14254	0	14254.0	TCTGCGTT	GTGGCCGC	TCTGCGTTGTGGCCGC
ENCFF510IHL	TF_tRNA-His-GTG-1-1	tRNA-His-GTG-1-7	P93	33	A-loop	377	0	377	377.0	CTGCGTTG	TGGCCGCA	CTGCGTTGTGGCCGCA
ENCFF510IHL	TF_tRNA-His-GTG-1-1	tRNA-His-GTG-1-7	P95	35	Anticodon	26732	0	26732	26732.0	GCGTTGTG	GCCGCAGC	GCGTTGTGGCCGCAGC
ENCFF510IHL	TF_tRNA-His-GTG-1-1	tRNA-His-GTG-1-7	P96	36	Anticodon	16501	16501	0	16501.0	CGTTGTGG	CCGCAGCA	CGTTGTGGCCGCAGCA
ENCFF510IHL	TF_tRNA-His-GTG-1-1	tRNA-His-GTG-1-7	P97	37	A-loop	2546	0	2546	2546.0	GTTGTGGC	CGCAGCAA	GTTGTGGCCGCAGCAA
ENCFF510IHL	TF_tRNA-His-GTG-1-1	tRNA-His-GTG-1-7	P83	23	D-loop	176	156	19	176.0	GGTTAGTA	CTCTGCGT	GGTTAGTACTCTGCGT
ENCFF510IHL	TF_tRNA-His-GTG-1-1	tRNA-His-GTG-1-7	P88	28	A-loop	626	626	0	626.0	GTACTCTG	CGTTGTGG	GTACTCTGCGTTGTGG
ENCFF510IHL	TF_tRNA-His-GTG-1-1	tRNA-His-GTG-1-7	P59	-1	Start	38314	0	38314	38314.0	GGTAGCTC	GCCGTGAT	GGTAGCTCGCCGTGAT
ENCFF510IHL	TF_tRNA-His-GTG-1-1	tRNA-His-GTG-1-7	P66	6	stem_for	435	0	435	435.0	CGCCGTGA	TCGTATAG	CGCCGTGATCGTATAG
ENCFF510IHL	TF_tRNA-His-GTG-1-1	tRNA-His-GTG-1-7	P99	39	A-loop	171	15	156	171.0	TGTGGCCG	CAGCAACC	TGTGGCCGCAGCAACC
ENCFF510IHL	TF_tRNA-His-GTG-1-1	tRNA-His-GTG-1-7	P115	55	T-loop	107	107	0	107.0	TCGGTTCG	AATCCGAG	TCGGTTCGAATCCGAG
ENCFF510IHL	TF_tRNA-His-GTG-1-1	tRNA-His-GTG-1-7	P81	21	D-loop	131	0	131	131.0	GTGGTTAG	TACTCTGC	GTGGTTAGTACTCTGC
ENCFF510IHL	TF_tRNA-His-GTG-1-1	tRNA-His-GTG-1-7	P106	46	Other	146	0	146	146.0	GCAGCAAC	CTCGGTTC	GCAGCAACCTCGGTTC
ENCFF510IHL	TF_tRNA-Val-CAC-1-1	tRNA-Val-CAC-chr1-93	P98	38	A-loop	177	177	0	177.0	CTCACACG	CGAAAGGT	CTCACACGCGAAAGGT
ENCFF510IHL	TF_tRNA-Val-CAC-1-1	tRNA-Val-CAC-chr1-93	P114	54	T-loop	1166	0	1166	1166.0	CCCCGGTT	CGAAACCG	CCCCGGTTCGAAACCG
ENCFF510IHL	TF_tRNA-Val-CAC-1-1	tRNA-Val-CAC-chr1-93	P132	72	End	2543	2543	0	2543.0	CGGAAACA	TAGGTTTT	CGGAAACATAGGTTTT
ENCFF510IHL	TF_tRNA-Val-CAC-1-1	tRNA-Val-CAC-chr1-93	P92	32	A-loop	23702	23688	13	23702.0	GTTCGCCT	CACACGCG	GTTCGCCTCACACGCG
ENCFF510IHL	TF_tRNA-Val-CAC-1-1	tRNA-Val-CAC-chr1-93	P95	35	Anticodon	669	669	0	669.0	CGCCTCAC	ACGCGAAA	CGCCTCACACGCGAAA
ENCFF510IHL	TF_tRNA-Val-CAC-1-1	tRNA-Val-CAC-chr1-93	P97	37	A-loop	262	0	262	262.0	CCTCACAC	GCGAAAGG	CCTCACACGCGAAAGG
ENCFF510IHL	TF_tRNA-Val-CAC-1-1	tRNA-Val-CAC-chr1-93	P59	-1	Start	27381	0	27381	27381.0	TGCTTGTG	GTTTCCGT	TGCTTGTGGTTTCCGT
ENCFF510IHL	TF_tRNA-Val-CAC-1-1	tRNA-Val-CAC-chr1-93	P117	57	T-loop	450	0	450	450.0	CGGTTCGA	AACCGGGC	CGGTTCGAAACCGGGC
ENCFF510IHL	TF_tRNA-Val-CAC-2-1	tRNA-Val-CAC-2-1	P61	1	stem_for	111	0	111	111.0	GTCAGGGC	TTCTGTAG	GTCAGGGCTTCTGTAG
ENCFF510IHL	TF_tRNA-Val-CAC-2-1	tRNA-Val-CAC-2-1	P64	4	stem_for	265	0	265	265.0	AGGGCTTC	TGTAGTGT	AGGGCTTCTGTAGTGT
ENCFF510IHL	TF_tRNA-Val-CAC-2-1	tRNA-Val-CAC-2-1	P132	72	End	138	138	0	138.0	CAGAAGCA	ACCTGTAT	CAGAAGCAACCTGTAT
ENCFF510IHL	TF_tRNA-Val-CAC-2-1	tRNA-Val-CAC-2-1	P105	45	Other	146	146	0	146.0	GCGAAAGG	TCCCCGGT	GCGAAAGGTCCCCGGT
ENCFF510IHL	TF_tRNA-Val-CAC-2-1	tRNA-Val-CAC-2-1	P92	32	A-loop	25332	25332	0	25332.0	GTTCGCCT	CACACGCG	GTTCGCCTCACACGCG
ENCFF510IHL	TF_tRNA-Val-CAC-2-1	tRNA-Val-CAC-2-1	P97	37	A-loop	138	0	138	138.0	CCTCACAC	GCGAAAGG	CCTCACACGCGAAAGG
ENCFF510IHL	TF_tRNA-Val-CAC-2-1	tRNA-Val-CAC-2-1	P59	-1	Start	26601	0	26601	26601.0	ATGTCAGG	GCTTCTGT	ATGTCAGGGCTTCTGT
ENCFF510IHL	TF_tRNA-Val-CAC-3-1	tRNA-Val-CAC-3-1	P118	58	T-loop	256	0	256	256.0	GGTTCGAT	CCCGGGCG	GGTTCGATCCCGGGCG
ENCFF510IHL	TF_tRNA-Val-CAC-3-1	tRNA-Val-CAC-3-1	P97	37	A-loop	874	0	874	874.0	CCTCACAC	GCGAAAGG	CCTCACACGCGAAAGG
ENCFF510IHL	TF_tRNA-Val-CAC-3-1	tRNA-Val-CAC-3-1	P92	32	A-loop	2888	2888	0	2888.0	ATTCGCCT	CACACGCG	ATTCGCCTCACACGCG
ENCFF510IHL	TF_tRNA-Val-CAC-3-1	tRNA-Val-CAC-3-1	P132	72	End	902	902	0	902.0	CGGAAACA	GGTCAGCT	CGGAAACAGGTCAGCT
ENCFF510IHL	TF_tRNA-Val-CAC-3-1	tRNA-Val-CAC-3-1	P59	-1	Start	3144	0	3144	3144.0	GCCTACCG	GTTTCCGT	GCCTACCGGTTTCCGT
ENCFF510IHL	TF_tRNA-Asp-GTC-2-1	tRNA-Asp-GTC-2-2	P98	38	A-loop	435	0	435	435.0	CTGTCACG	CGGGAGAC	CTGTCACGCGGGAGAC
ENCFF510IHL	TF_tRNA-Asp-GTC-2-1	tRNA-Asp-GTC-2-2	P65	5	stem_for	134	0	134	134.0	CGTCCTCG	TTAGTATA	CGTCCTCGTTAGTATA
ENCFF510IHL	TF_tRNA-Asp-GTC-2-1	tRNA-Asp-GTC-2-2	P131	71	End	6550	6550	0	6550.0	ACGGGGAG	GCAGCCGT	ACGGGGAGGCAGCCGT
ENCFF510IHL	TF_tRNA-Asp-GTC-2-1	tRNA-Asp-GTC-2-2	P68	8	Other	372	0	372	372.0	CCTCGTTA	GTATAGTG	CCTCGTTAGTATAGTG
ENCFF510IHL	TF_tRNA-Asp-GTC-2-1	tRNA-Asp-GTC-2-2	P118	58	T-loop	104	0	104	104.0	GTTCGATT	CCCCGACG	GTTCGATTCCCCGACG
ENCFF510IHL	TF_tRNA-Asp-GTC-2-1	tRNA-Asp-GTC-2-2	P94	34	Anticodon	4053	347	3706	4053.0	CCGCCTGT	CACGCGGG	CCGCCTGTCACGCGGG
ENCFF510IHL	TF_tRNA-Asp-GTC-2-1	tRNA-Asp-GTC-2-2	P85	25	D-loop	161	0	161	161.0	TGAGTATC	CCCGCCTG	TGAGTATCCCCGCCTG
ENCFF510IHL	TF_tRNA-Asp-GTC-2-1	tRNA-Asp-GTC-2-2	P59	-1	Start	1351	0	1351	1351.0	CGCCGTCG	TCCTCGTT	CGCCGTCGTCCTCGTT
ENCFF510IHL	TF_tRNA-Asp-GTC-2-1	tRNA-Asp-GTC-2-2	P92	32	A-loop	160	160	0	160.0	CCCCGCCT	GTCACGCG	CCCCGCCTGTCACGCG
ENCFF510IHL	TF_tRNA-Ala-AGC-2-1	tRNA-Ala-AGC-2-2	P131	71	End	113	113	0	113.0	CACCTCCA	GCTTCATT	CACCTCCAGCTTCATT
ENCFF510IHL	TF_tRNA-Val-CAC-1-1	tRNA-Val-CAC-1-1	P98	38	A-loop	177	177	0	177.0	CTCACACG	CGAAAGGT	CTCACACGCGAAAGGT
ENCFF510IHL	TF_tRNA-Val-CAC-1-1	tRNA-Val-CAC-1-1	P117	57	T-loop	450	0	450	450.0	CGGTTCGA	AACCGGGC	CGGTTCGAAACCGGGC
ENCFF510IHL	TF_tRNA-Val-CAC-1-1	tRNA-Val-CAC-1-1	P132	72	End	1239	1239	0	1239.0	CGGAAACA	AAGTGGTT	CGGAAACAAAGTGGTT
ENCFF510IHL	TF_tRNA-Val-CAC-1-1	tRNA-Val-CAC-1-1	P92	32	A-loop	23702	23688	13	23702.0	GTTCGCCT	CACACGCG	GTTCGCCTCACACGCG
ENCFF510IHL	TF_tRNA-Val-CAC-1-1	tRNA-Val-CAC-1-1	P95	35	Anticodon	669	669	0	669.0	CGCCTCAC	ACGCGAAA	CGCCTCACACGCGAAA
ENCFF510IHL	TF_tRNA-Val-CAC-1-1	tRNA-Val-CAC-1-1	P97	37	A-loop	262	0	262	262.0	CCTCACAC	GCGAAAGG	CCTCACACGCGAAAGG
ENCFF510IHL	TF_tRNA-Val-CAC-1-1	tRNA-Val-CAC-1-1	P59	-1	Start	27381	0	27381	27381.0	ACCGCCTG	GTTTCCGT	ACCGCCTGGTTTCCGT
ENCFF510IHL	TF_tRNA-Val-TAC-1-1	tRNA-Val-TAC-1-2	P94	34	Anticodon	1020	0	1020	1020.0	CTGCTTTA	CACGCAGA	CTGCTTTACACGCAGA
ENCFF510IHL	TF_tRNA-Val-TAC-1-1	tRNA-Val-TAC-1-2	P132	72	End	1149	1149	0	1149.0	TGGAACCA	TAGCCGTA	TGGAACCATAGCCGTA
ENCFF510IHL	TF_tRNA-Val-TAC-2-1	tRNA-Val-TAC-2-1	P94	34	Anticodon	1020	0	1020	1020.0	CTGCTTTA	CACGCAGA	CTGCTTTACACGCAGA
ENCFF510IHL	TF_tRNA-Val-TAC-2-1	tRNA-Val-TAC-2-1	P132	72	End	1149	1149	0	1149.0	TGGAACCA	CGGCGTGA	TGGAACCACGGCGTGA
ENCFF510IHL	TF_tRNA-Arg-TCG-3-1	tRNA-Arg-TCG-3-1	P90	30	A-loop	330	0	330	330.0	GCGTCTGA	CTTCGGAT	GCGTCTGACTTCGGAT
ENCFF510IHL	TF_tRNA-Arg-TCG-3-1	tRNA-Arg-TCG-3-1	P104	44	Other	554	0	554	554.0	ATCAGAAG	ATTGAGGG	ATCAGAAGATTGAGGG
ENCFF510IHL	TF_tRNA-Arg-TCG-3-1	tRNA-Arg-TCG-3-1	P101	41	A-loop	122	0	122	122.0	CGGATCAG	AAGATTGA	CGGATCAGAAGATTGA
ENCFF510IHL	TF_tRNA-Arg-TCG-3-1	tRNA-Arg-TCG-3-1	P132	72	End	3061	3061	0	3061.0	CGTGGTCG	GAACGTTT	CGTGGTCGGAACGTTT
ENCFF510IHL	TF_tRNA-Arg-TCG-3-1	tRNA-Arg-TCG-3-1	P97	37	A-loop	999	0	999	999.0	ACTTCGGA	TCAGAAGA	ACTTCGGATCAGAAGA
ENCFF510IHL	TF_tRNA-Pro-AGG-3-1	tRNA-Pro-AGG-3-1	P140	80	T-loop	4056	0	4056	4056.0	GGTTCAAA	TCCCGGAC	GGTTCAAATCCCGGAC
ENCFF510IHL	TF_tRNA-Pro-AGG-3-1	tRNA-Pro-AGG-3-1	P154	94	End	5514	5514	0	5514.0	ACGAGCCC	ACACTTTA	ACGAGCCCACACTTTA
ENCFF510IHL	TF_tRNA-Leu-CAA-4-1	tRNA-Leu-CAA-4-1	P150	90	T-loop	163	0	163	163.0	GGGTTCGA	ATCCCACT	GGGTTCGAATCCCACT
ENCFF510IHL	TF_tRNA-Leu-CAA-4-1	tRNA-Leu-CAA-4-1	P152	92	T-loop	365	0	365	365.0	GTTCGAAT	CCCACTTC	GTTCGAATCCCACTTC
ENCFF510IHL	TF_tRNA-Leu-CAA-4-1	tRNA-Leu-CAA-4-1	P175	115	3-UTR	115	115	0	115.0	TTCGTTTT	ATTAGCAT	TTCGTTTTATTAGCAT
ENCFF510IHL	TF_tRNA-Leu-CAA-4-1	tRNA-Leu-CAA-4-1	P96	36	Anticodon	123	0	123	123.0	AGACTCAA	GGTAAGCA	AGACTCAAGGTAAGCA
ENCFF510IHL	TF_tRNA-Leu-CAA-4-1	tRNA-Leu-CAA-4-1	P165	105	End	652	652	0	652.0	TTCTGACA	CATTCGTT	TTCTGACACATTCGTT
ENCFF510IHL	TF_tRNA-Ala-AGC-2-1	tRNA-Ala-AGC-7-1	P131	71	End	113	113	0	113.0	CACCTCCA	GTAGTTGA	CACCTCCAGTAGTTGA
ENCFF510IHL	TF_tRNA-Ala-AGC-1-1	tRNA-Ala-AGC-1-1	P131	71	End	111	111	0	111.0	TACCTCCA	GGCCGTGT	TACCTCCAGGCCGTGT
ENCFF510IHL	TF_tRNA-Asn-GTT-2-1	tRNA-Asn-GTT-2-6	P99	39	A-loop	1228	0	1228	1228.0	CTGTTAAC	CGAAAGGT	CTGTTAACCGAAAGGT
ENCFF510IHL	TF_tRNA-Asn-GTT-2-1	tRNA-Asn-GTT-2-6	P94	34	A-loop	966	0	966	966.0	TTCGGCTG	TTAACCGA	TTCGGCTGTTAACCGA
ENCFF510IHL	TF_tRNA-Asn-GTT-2-1	tRNA-Asn-GTT-2-6	P133	73	End	2876	2876	0	2876.0	CAGGGACG	CGTGGTGA	CAGGGACGCGTGGTGA
ENCFF510IHL	TF_tRNA-Asn-GTT-2-1	tRNA-Asn-GTT-2-4	P99	39	A-loop	1228	0	1228	1228.0	CTGTTAAC	CGAAAGGT	CTGTTAACCGAAAGGT
ENCFF510IHL	TF_tRNA-Asn-GTT-2-1	tRNA-Asn-GTT-2-4	P94	34	A-loop	966	0	966	966.0	TTCGGCTG	TTAACCGA	TTCGGCTGTTAACCGA
ENCFF510IHL	TF_tRNA-Asn-GTT-2-1	tRNA-Asn-GTT-2-4	P133	73	End	2876	2876	0	2876.0	CAGGGACG	GTCAGTGC	CAGGGACGGTCAGTGC
ENCFF510IHL	TF_tRNA-Arg-CCG-2-1	tRNA-Arg-CCG-2-1	P98	38	A-loop	1051	0	1051	1051.0	CTCCGGAG	CTGGGGAT	CTCCGGAGCTGGGGAT
ENCFF510IHL	TF_tRNA-Arg-CCG-2-1	tRNA-Arg-CCG-2-1	P132	72	End	4623	4623	0	4623.0	CTGGGTCG	CGTGAGAT	CTGGGTCGCGTGAGAT
ENCFF510IHL	TF_tRNA-Arg-CCG-2-1	tRNA-Arg-CCG-2-1	P92	32	A-loop	223	223	0	223.0	ATCAGCCT	CCGGAGCT	ATCAGCCTCCGGAGCT
ENCFF510IHL	TF_tRNA-Arg-CCG-2-1	tRNA-Arg-CCG-2-1	P86	26	A-loop	124	0	124	124.0	TAAGGCAT	CAGCCTCC	TAAGGCATCAGCCTCC
ENCFF510IHL	TF_tRNA-Arg-CCG-2-1	tRNA-Arg-CCG-2-1	P100	40	A-loop	136	0	136	136.0	CCGGAGCT	GGGGATTG	CCGGAGCTGGGGATTG
ENCFF510IHL	TF_tRNA-Arg-CCG-2-1	tRNA-Arg-CCG-2-1	P59	-1	Start	4282	0	4282	4282.0	CCTGTGGT	GACCCAGT	CCTGTGGTGACCCAGT
ENCFF510IHL	TF_tRNA-Ser-AGA-1-1	tRNA-Ser-AGA-1-1	P77	17	D-loop	446	446	0	446.0	CCGAGTGG	TTAAGGCG	CCGAGTGGTTAAGGCG
ENCFF510IHL	TF_tRNA-Ser-AGA-1-1	tRNA-Ser-AGA-1-1	P110	50	Other	531	0	531	531.0	TGGGGTTT	CCCCGCGC	TGGGGTTTCCCCGCGC
ENCFF510IHL	TF_tRNA-Ser-AGA-1-1	tRNA-Ser-AGA-1-1	P82	22	D-loop	175	175	0	175.0	TGGTTAAG	GCGATGGA	TGGTTAAGGCGATGGA
ENCFF510IHL	TF_tRNA-Ser-AGA-1-1	tRNA-Ser-AGA-1-1	P93	33	A-loop	1324	0	1324	1324.0	ATGGACTA	GAAATCCA	ATGGACTAGAAATCCA
ENCFF510IHL	TF_tRNA-Ser-AGA-1-1	tRNA-Ser-AGA-1-1	P138	78	stem_rev	116	116	0	116.0	TGCCGACT	ACGATAAC	TGCCGACTACGATAAC
ENCFF510IHL	TF_tRNA-Ser-AGA-1-1	tRNA-Ser-AGA-1-1	P96	36	Anticodon	9517	0	9517	9517.0	GACTAGAA	ATCCATTG	GACTAGAAATCCATTG
ENCFF510IHL	TF_tRNA-Ser-AGA-1-1	tRNA-Ser-AGA-1-1	P141	81	End	23154	23154	0	23154.0	CGACTACG	ATAACGTT	CGACTACGATAACGTT
ENCFF510IHL	TF_tRNA-Ser-AGA-1-1	tRNA-Ser-AGA-1-1	P59	-1	Start	642	0	642	642.0	TTCTTTGT	GTAGTCGT	TTCTTTGTGTAGTCGT
ENCFF510IHL	TF_tRNA-Leu-AAG-2-1	tRNA-Leu-AAG-2-3	P141	81	End	394	394	0	394.0	CGCTGCCA	GGTGCTTC	CGCTGCCAGGTGCTTC
ENCFF510IHL	TF_tRNA-Leu-AAG-2-1	tRNA-Leu-AAG-2-3	P126	66	T-loop	103	0	103	103.0	GGGTTCGA	ATCCCACC	GGGTTCGAATCCCACC
ENCFF510IHL	TF_tRNA-Leu-AAG-2-1	tRNA-Leu-AAG-2-3	P128	68	T-loop	169	0	169	169.0	GTTCGAAT	CCCACCGC	GTTCGAATCCCACCGC
ENCFF510IHL	TF_tRNA-Lys-CTT-10-1	tRNA-Lys-CTT-10-1	P63	3	stem_for	262	262	0	262.0	AGAAGCCC	AGCTAGCT	AGAAGCCCAGCTAGCT
ENCFF510IHL	TF_tRNA-Lys-CTT-10-1	tRNA-Lys-CTT-10-1	P67	7	stem_for	2142	2142	0	2142.0	GCCCAGCT	AGCTCAGT	GCCCAGCTAGCTCAGT
ENCFF510IHL	TF_tRNA-Lys-CTT-10-1	tRNA-Lys-CTT-10-1	P0	-60	5-UTR	6861	0	6861	6861.0	C	TTAGAGGT	CTTAGAGGT
ENCFF510IHL	TF_tRNA-Lys-CTT-10-1	tRNA-Lys-CTT-10-1	P25	-35	5-UTR	210	210	0	210.0	GAAACGAT	CTCAACCT	GAAACGATCTCAACCT
ENCFF510IHL	TF_tRNA-Lys-CTT-10-1	tRNA-Lys-CTT-10-1	P18	-42	5-UTR	130	0	130	130.0	TGGGGCCG	AAACGATC	TGGGGCCGAAACGATC
ENCFF510IHL	TF_tRNA-Lys-CTT-10-1	tRNA-Lys-CTT-10-1	P21	-39	5-UTR	262	262	0	262.0	GGCCGAAA	CGATCTCA	GGCCGAAACGATCTCA
ENCFF510IHL	TF_tRNA-Lys-CTT-10-1	tRNA-Lys-CTT-10-1	P32	-28	5-UTR	824	824	0	824.0	TCTCAACC	TATTCTCA	TCTCAACCTATTCTCA
ENCFF510IHL	TF_tRNA-Lys-CTT-10-1	tRNA-Lys-CTT-10-1	P19	-41	5-UTR	114	114	0	114.0	GGGGCCGA	AACGATCT	GGGGCCGAAACGATCT
ENCFF510IHL	TF_tRNA-Lys-CTT-10-1	tRNA-Lys-CTT-10-1	P30	-30	5-UTR	328	328	0	328.0	GATCTCAA	CCTATTCT	GATCTCAACCTATTCT
ENCFF510IHL	TF_tRNA-Lys-CTT-10-1	tRNA-Lys-CTT-10-1	P40	-20	5-UTR	207	207	0	207.0	TATTCTCA	AACTTTAA	TATTCTCAAACTTTAA
ENCFF510IHL	TF_tRNA-Lys-CTT-10-1	tRNA-Lys-CTT-10-1	P37	-23	5-UTR	264	264	0	264.0	ACCTATTC	TCAAACTT	ACCTATTCTCAAACTT
ENCFF510IHL	TF_tRNA-Lys-CTT-10-1	tRNA-Lys-CTT-10-1	P52	-8	5-UTR	130	130	0	130.0	TTAAATGG	GCAAGAAG	TTAAATGGGCAAGAAG
ENCFF510IHL	TF_tRNA-Lys-CTT-10-1	tRNA-Lys-CTT-10-1	P35	-25	5-UTR	272	272	0	272.0	CAACCTAT	TCTCAAAC	CAACCTATTCTCAAAC
ENCFF510IHL	TF_tRNA-Asp-GTC-2-1	tRNA-Asp-GTC-2-11	P98	38	A-loop	435	0	435	435.0	CTGTCACG	CGGGAGAC	CTGTCACGCGGGAGAC
ENCFF510IHL	TF_tRNA-Asp-GTC-2-1	tRNA-Asp-GTC-2-11	P65	5	stem_for	134	0	134	134.0	CCTCCTCG	TTAGTATA	CCTCCTCGTTAGTATA
ENCFF510IHL	TF_tRNA-Asp-GTC-2-1	tRNA-Asp-GTC-2-11	P131	71	End	6550	6550	0	6550.0	ACGGGGAG	AGTACTAG	ACGGGGAGAGTACTAG
ENCFF510IHL	TF_tRNA-Asp-GTC-2-1	tRNA-Asp-GTC-2-11	P68	8	Other	372	0	372	372.0	CCTCGTTA	GTATAGTG	CCTCGTTAGTATAGTG
ENCFF510IHL	TF_tRNA-Asp-GTC-2-1	tRNA-Asp-GTC-2-11	P118	58	T-loop	104	0	104	104.0	GTTCGATT	CCCCGACG	GTTCGATTCCCCGACG
ENCFF510IHL	TF_tRNA-Asp-GTC-2-1	tRNA-Asp-GTC-2-11	P94	34	Anticodon	4053	347	3706	4053.0	CCGCCTGT	CACGCGGG	CCGCCTGTCACGCGGG
ENCFF510IHL	TF_tRNA-Asp-GTC-2-1	tRNA-Asp-GTC-2-11	P85	25	D-loop	161	0	161	161.0	TGAGTATC	CCCGCCTG	TGAGTATCCCCGCCTG
ENCFF510IHL	TF_tRNA-Asp-GTC-2-1	tRNA-Asp-GTC-2-11	P59	-1	Start	1351	0	1351	1351.0	CAGGTCCC	TCCTCGTT	CAGGTCCCTCCTCGTT
ENCFF510IHL	TF_tRNA-Asp-GTC-2-1	tRNA-Asp-GTC-2-11	P92	32	A-loop	160	160	0	160.0	CCCCGCCT	GTCACGCG	CCCCGCCTGTCACGCG
ENCFF510IHL	TF_tRNA-Leu-AAG-1-1	tRNA-Leu-AAG-1-2	P141	81	End	884	884	0	884.0	CGCTGCCA	GCTTGTTG	CGCTGCCAGCTTGTTG
ENCFF510IHL	TF_tRNA-Leu-AAG-1-1	tRNA-Leu-AAG-1-2	P126	66	T-loop	103	0	103	103.0	GGGTTCGA	ATCCCACC	GGGTTCGAATCCCACC
ENCFF510IHL	TF_tRNA-Leu-AAG-1-1	tRNA-Leu-AAG-1-2	P95	35	Anticodon	531	0	531	531.0	TGGATTAA	GGCTCCAG	TGGATTAAGGCTCCAG
ENCFF510IHL	TF_tRNA-Leu-AAG-1-1	tRNA-Leu-AAG-1-2	P128	68	T-loop	169	0	169	169.0	GTTCGAAT	CCCACCGC	GTTCGAATCCCACCGC
ENCFF510IHL	TF_tRNA-Pro-AGG-2-1	tRNA-Pro-AGG-2-5	P116	56	T-loop	868	0	868	868.0	GGGTTCAA	ATCCCGGA	GGGTTCAAATCCCGGA
ENCFF510IHL	TF_tRNA-Pro-AGG-2-1	tRNA-Pro-AGG-2-5	P131	71	End	1480	1480	0	1480.0	ACGAGCCC	TGTTCCTT	ACGAGCCCTGTTCCTT
ENCFF510IHL	TF_tRNA-Pro-AGG-2-1	tRNA-Pro-AGG-2-5	P91	31	A-loop	216	216	0	216.0	TCTCGCTT	AGGGTGCG	TCTCGCTTAGGGTGCG
ENCFF510IHL	TF_tRNA-Pro-AGG-2-1	tRNA-Pro-AGG-2-5	P118	58	T-loop	533	0	533	533.0	GTTCAAAT	CCCGGACG	GTTCAAATCCCGGACG
ENCFF510IHL	TF_tRNA-Pro-AGG-2-1	tRNA-Pro-AGG-2-5	P59	-1	Start	112	0	112	112.0	TCATAGGT	GGCTCGTT	TCATAGGTGGCTCGTT
ENCFF510IHL	TF_tRNA-Pro-AGG-2-1	tRNA-Pro-AGG-2-5	P65	5	stem_for	103	0	103	103.0	GTGGCTCG	TTGGTCTA	GTGGCTCGTTGGTCTA
ENCFF510IHL	TF_tRNA-Pro-AGG-2-1	tRNA-Pro-AGG-2-4	P116	56	T-loop	868	0	868	868.0	GGGTTCAA	ATCCCGGA	GGGTTCAAATCCCGGA
ENCFF510IHL	TF_tRNA-Pro-AGG-2-1	tRNA-Pro-AGG-2-4	P131	71	End	1480	1480	0	1480.0	ACGAGCCC	TCATTTTC	ACGAGCCCTCATTTTC
ENCFF510IHL	TF_tRNA-Pro-AGG-2-1	tRNA-Pro-AGG-2-4	P91	31	A-loop	216	216	0	216.0	TCTCGCTT	AGGGTGCG	TCTCGCTTAGGGTGCG
ENCFF510IHL	TF_tRNA-Pro-AGG-2-1	tRNA-Pro-AGG-2-4	P118	58	T-loop	533	0	533	533.0	GTTCAAAT	CCCGGACG	GTTCAAATCCCGGACG
ENCFF510IHL	TF_tRNA-Pro-AGG-2-1	tRNA-Pro-AGG-2-4	P59	-1	Start	112	0	112	112.0	CGAGCGAC	GGCTCGTT	CGAGCGACGGCTCGTT
ENCFF510IHL	TF_tRNA-Pro-AGG-2-1	tRNA-Pro-AGG-2-4	P65	5	stem_for	103	0	103	103.0	ACGGCTCG	TTGGTCTA	ACGGCTCGTTGGTCTA
ENCFF510IHL	TF_tRNA-Pro-AGG-2-1	tRNA-Pro-AGG-2-7	P116	56	T-loop	868	0	868	868.0	GGGTTCAA	ATCCCGGA	GGGTTCAAATCCCGGA
ENCFF510IHL	TF_tRNA-Pro-AGG-2-1	tRNA-Pro-AGG-2-7	P131	71	End	1480	1480	0	1480.0	ACGAGCCC	GGTTTTTG	ACGAGCCCGGTTTTTG
ENCFF510IHL	TF_tRNA-Pro-AGG-2-1	tRNA-Pro-AGG-2-7	P91	31	A-loop	216	216	0	216.0	TCTCGCTT	AGGGTGCG	TCTCGCTTAGGGTGCG
ENCFF510IHL	TF_tRNA-Pro-AGG-2-1	tRNA-Pro-AGG-2-7	P118	58	T-loop	533	0	533	533.0	GTTCAAAT	CCCGGACG	GTTCAAATCCCGGACG
ENCFF510IHL	TF_tRNA-Pro-AGG-2-1	tRNA-Pro-AGG-2-7	P59	-1	Start	112	0	112	112.0	GGGCGTGT	GGCTCGTT	GGGCGTGTGGCTCGTT
ENCFF510IHL	TF_tRNA-Pro-AGG-2-1	tRNA-Pro-AGG-2-7	P65	5	stem_for	103	0	103	103.0	GTGGCTCG	TTGGTCTA	GTGGCTCGTTGGTCTA
ENCFF510IHL	TF_tRNA-Pro-AGG-2-1	tRNA-Pro-AGG-2-6	P116	56	T-loop	868	0	868	868.0	GGGTTCAA	ATCCCGGA	GGGTTCAAATCCCGGA
ENCFF510IHL	TF_tRNA-Pro-AGG-2-1	tRNA-Pro-AGG-2-6	P131	71	End	1480	1480	0	1480.0	ACGAGCCC	TCGCTCTT	ACGAGCCCTCGCTCTT
ENCFF510IHL	TF_tRNA-Pro-AGG-2-1	tRNA-Pro-AGG-2-6	P91	31	A-loop	216	216	0	216.0	TCTCGCTT	AGGGTGCG	TCTCGCTTAGGGTGCG
ENCFF510IHL	TF_tRNA-Pro-AGG-2-1	tRNA-Pro-AGG-2-6	P118	58	T-loop	533	0	533	533.0	GTTCAAAT	CCCGGACG	GTTCAAATCCCGGACG
ENCFF510IHL	TF_tRNA-Pro-AGG-2-1	tRNA-Pro-AGG-2-6	P59	-1	Start	112	0	112	112.0	TGTATCGC	GGCTCGTT	TGTATCGCGGCTCGTT
ENCFF510IHL	TF_tRNA-Pro-AGG-2-1	tRNA-Pro-AGG-2-6	P65	5	stem_for	103	0	103	103.0	GCGGCTCG	TTGGTCTA	GCGGCTCGTTGGTCTA
ENCFF510IHL	TF_tRNA-Pro-AGG-2-1	tRNA-Pro-AGG-2-1	P118	58	T-loop	533	0	533	533.0	GTTCAAAT	CCCGGACG	GTTCAAATCCCGGACG
ENCFF510IHL	TF_tRNA-Pro-AGG-2-1	tRNA-Pro-AGG-2-1	P116	56	T-loop	868	0	868	868.0	GGGTTCAA	ATCCCGGA	GGGTTCAAATCCCGGA
ENCFF510IHL	TF_tRNA-Pro-AGG-2-1	tRNA-Pro-AGG-2-1	P131	71	End	1480	1480	0	1480.0	ACGAGCCC	TGTTTTGG	ACGAGCCCTGTTTTGG
ENCFF510IHL	TF_tRNA-Pro-AGG-2-1	tRNA-Pro-AGG-2-3	P118	58	T-loop	533	0	533	533.0	GTTCAAAT	CCCGGACG	GTTCAAATCCCGGACG
ENCFF510IHL	TF_tRNA-Pro-AGG-2-1	tRNA-Pro-AGG-2-3	P116	56	T-loop	868	0	868	868.0	GGGTTCAA	ATCCCGGA	GGGTTCAAATCCCGGA
ENCFF510IHL	TF_tRNA-Pro-AGG-2-1	tRNA-Pro-AGG-2-3	P131	71	End	1480	1480	0	1480.0	ACGAGCCC	TACTTTTT	ACGAGCCCTACTTTTT
ENCFF510IHL	TF_tRNA-Pro-AGG-2-1	tRNA-Pro-AGG-2-2	P118	58	T-loop	533	0	533	533.0	GTTCAAAT	CCCGGACG	GTTCAAATCCCGGACG
ENCFF510IHL	TF_tRNA-Pro-AGG-2-1	tRNA-Pro-AGG-2-2	P116	56	T-loop	868	0	868	868.0	GGGTTCAA	ATCCCGGA	GGGTTCAAATCCCGGA
ENCFF510IHL	TF_tRNA-Pro-AGG-2-1	tRNA-Pro-AGG-2-2	P131	71	End	1480	1480	0	1480.0	ACGAGCCC	TAGTTTTG	ACGAGCCCTAGTTTTG
ENCFF510IHL	TF_tRNA-Pro-AGG-2-1	tRNA-Pro-AGG-2-8	P116	56	T-loop	868	0	868	868.0	GGGTTCAA	ATCCCGGA	GGGTTCAAATCCCGGA
ENCFF510IHL	TF_tRNA-Pro-AGG-2-1	tRNA-Pro-AGG-2-8	P131	71	End	1480	1480	0	1480.0	ACGAGCCC	GGCTTTTG	ACGAGCCCGGCTTTTG
ENCFF510IHL	TF_tRNA-Pro-AGG-2-1	tRNA-Pro-AGG-2-8	P91	31	A-loop	216	216	0	216.0	TCTCGCTT	AGGGTGCG	TCTCGCTTAGGGTGCG
ENCFF510IHL	TF_tRNA-Pro-AGG-2-1	tRNA-Pro-AGG-2-8	P118	58	T-loop	533	0	533	533.0	GTTCAAAT	CCCGGACG	GTTCAAATCCCGGACG
ENCFF510IHL	TF_tRNA-Pro-AGG-2-1	tRNA-Pro-AGG-2-8	P59	-1	Start	112	0	112	112.0	AATCGTGT	GGCTCGTT	AATCGTGTGGCTCGTT
ENCFF510IHL	TF_tRNA-Pro-AGG-2-1	tRNA-Pro-AGG-2-8	P65	5	stem_for	103	0	103	103.0	GTGGCTCG	TTGGTCTA	GTGGCTCGTTGGTCTA
ENCFF510IHL	TF_tRNA-Pro-AGG-1-1	tRNA-Pro-AGG-1-1	P186	126	3-UTR	475	475	0	475.0	GTGCAGTG	GCGCT	GTGCAGTGGCGCT
ENCFF510IHL	TF_tRNA-Pro-AGG-1-1	tRNA-Pro-AGG-1-1	P116	56	T-loop	868	0	868	868.0	GGGTTCAA	ATCCCGGA	GGGTTCAAATCCCGGA
ENCFF510IHL	TF_tRNA-Pro-AGG-1-1	tRNA-Pro-AGG-1-1	P131	71	End	1458	1458	0	1458.0	ACGAGCCC	CTCTTCTT	ACGAGCCCCTCTTCTT
ENCFF510IHL	TF_tRNA-Pro-AGG-1-1	tRNA-Pro-AGG-1-1	P170	110	3-UTR	255	0	255	255.0	GGTCGCCC	AGGCTGGA	GGTCGCCCAGGCTGGA
ENCFF510IHL	TF_tRNA-Pro-AGG-1-1	tRNA-Pro-AGG-1-1	P118	58	T-loop	533	0	533	533.0	GTTCAAAT	CCCGGACG	GTTCAAATCCCGGACG
ENCFF510IHL	TF_tRNA-Pro-AGG-1-1	tRNA-Pro-AGG-1-1	P166	106	3-UTR	612	0	612	612.0	GCTCGGTC	GCCCAGGC	GCTCGGTCGCCCAGGC
ENCFF510IHL	TF_tRNA-Pro-AGG-1-1	tRNA-Pro-AGG-1-1	P188	128	3-UTR	832	832	0	832.0	GCAGTGGC	GCT	GCAGTGGCGCT
ENCFF510IHL	TF_tRNA-Cys-GCA-11-1	tRNA-Cys-GCA-11-1	P130	70	stem_rev	180	180	0	180.0	GTGCCCCC	TGAATAGT	GTGCCCCCTGAATAGT
ENCFF510IHL	TF_tRNA-Cys-GCA-11-1	tRNA-Cys-GCA-11-1	P96	36	A-loop	180	0	180	180.0	ACTGCAGA	TCAAGAGG	ACTGCAGATCAAGAGG
ENCFF510IHL	TF_tRNA-Trp-CCA-3-1	tRNA-Trp-CCA-3-3	P116	56	T-loop	214	0	214	214.0	GTGTTCAA	ATCACGTC	GTGTTCAAATCACGTC
ENCFF510IHL	TF_tRNA-Trp-CCA-3-1	tRNA-Trp-CCA-3-3	P131	71	End	214	214	0	214.0	CGGGGTCA	GCGGCTAT	CGGGGTCAGCGGCTAT
ENCFF510IHL	TF_tRNA-Trp-CCA-3-1	tRNA-Trp-CCA-3-2	P116	56	T-loop	214	0	214	214.0	GTGTTCAA	ATCACGTC	GTGTTCAAATCACGTC
ENCFF510IHL	TF_tRNA-Trp-CCA-3-1	tRNA-Trp-CCA-3-2	P131	71	End	214	214	0	214.0	CGGGGTCA	ACAGTTTT	CGGGGTCAACAGTTTT
ENCFF510IHL	TF_tRNA-Trp-CCA-3-1	tRNA-Trp-CCA-3-1	P116	56	T-loop	214	0	214	214.0	GTGTTCAA	ATCACGTC	GTGTTCAAATCACGTC
ENCFF510IHL	TF_tRNA-Trp-CCA-3-1	tRNA-Trp-CCA-3-1	P131	71	End	214	214	0	214.0	CGGGGTCA	TGGGTGGT	CGGGGTCATGGGTGGT
ENCFF510IHL	TF_tRNA-Leu-CAG-1-1	tRNA-Leu-CAG-1-2	P127	67	T-loop	183	0	183	183.0	GGGTTCGA	ATCCCACT	GGGTTCGAATCCCACT
ENCFF510IHL	TF_tRNA-Leu-CAG-1-1	tRNA-Leu-CAG-1-2	P142	82	End	612	612	0	612.0	TCCTGACA	AGCCGACC	TCCTGACAAGCCGACC
ENCFF510IHL	TF_tRNA-Leu-CAG-1-1	tRNA-Leu-CAG-1-2	P59	-1	Start	102	0	102	102.0	GGCGCGCC	GTCAGGAT	GGCGCGCCGTCAGGAT
ENCFF510IHL	TF_tRNA-Leu-CAG-1-1	tRNA-Leu-CAG-1-2	P129	69	T-loop	345	0	345	345.0	GTTCGAAT	CCCACTCC	GTTCGAATCCCACTCC
ENCFF510IHL	TF_tRNA-Leu-CAG-1-1	tRNA-Leu-CAG-1-7	P127	67	T-loop	183	0	183	183.0	GGGTTCGA	ATCCCACT	GGGTTCGAATCCCACT
ENCFF510IHL	TF_tRNA-Leu-CAG-1-1	tRNA-Leu-CAG-1-7	P124	64	T-loop	143	0	143	143.0	CGTGGGTT	CGAATCCC	CGTGGGTTCGAATCCC
ENCFF510IHL	TF_tRNA-Leu-CAG-1-1	tRNA-Leu-CAG-1-7	P142	82	End	884	884	0	884.0	TCCTGACA	GTTCGTAC	TCCTGACAGTTCGTAC
ENCFF510IHL	TF_tRNA-Leu-CAG-1-1	tRNA-Leu-CAG-1-7	P59	-1	Start	102	0	102	102.0	ATAAGCGC	GTCAGGAT	ATAAGCGCGTCAGGAT
ENCFF510IHL	TF_tRNA-Leu-CAG-1-1	tRNA-Leu-CAG-1-7	P129	69	T-loop	345	0	345	345.0	GTTCGAAT	CCCACTCC	GTTCGAATCCCACTCC
ENCFF510IHL	TF_tRNA-Leu-CAG-2-1	tRNA-Leu-CAG-2-2	P142	82	End	704	704	0	704.0	TTCTGACA	GAGCTCAA	TTCTGACAGAGCTCAA
ENCFF510IHL	TF_tRNA-Leu-CAG-2-1	tRNA-Leu-CAG-2-2	P59	-1	Start	102	0	102	102.0	TGCAAGCA	GTCAGGAT	TGCAAGCAGTCAGGAT
ENCFF510IHL	TF_tRNA-Leu-CAG-2-1	tRNA-Leu-CAG-2-2	P129	69	T-loop	365	0	365	365.0	GTTCGAAT	CCCACTTC	GTTCGAATCCCACTTC
ENCFF510IHL	TF_tRNA-Leu-CAG-2-1	tRNA-Leu-CAG-2-1	P142	82	End	704	704	0	704.0	TTCTGACA	AGCGCTCT	TTCTGACAAGCGCTCT
ENCFF510IHL	TF_tRNA-Leu-CAG-2-1	tRNA-Leu-CAG-2-1	P59	-1	Start	102	0	102	102.0	CCTAGGAA	GTCAGGAT	CCTAGGAAGTCAGGAT
ENCFF510IHL	TF_tRNA-Leu-CAG-2-1	tRNA-Leu-CAG-2-1	P129	69	T-loop	365	0	365	365.0	GTTCGAAT	CCCACTTC	GTTCGAATCCCACTTC
ENCFF510IHL	TF_tRNA-Trp-CCA-4-1	tRNA-Trp-CCA-4-1	P116	56	T-loop	214	0	214	214.0	GTGTTCGA	ATCACGTC	GTGTTCGAATCACGTC
ENCFF510IHL	TF_tRNA-Trp-CCA-4-1	tRNA-Trp-CCA-4-1	P131	71	End	214	214	0	214.0	CGGGGTCA	AACTTTTT	CGGGGTCAAACTTTTT
ENCFF510IHL	TF_tRNA-Arg-TCG-6-1	tRNA-Arg-TCG-6-1	P168	108	3-UTR	192	0	192	192.0	TGGCTTAT	GCCTGTAA	TGGCTTATGCCTGTAA
ENCFF510IHL	TF_tRNA-Arg-TCG-5-1	tRNA-Arg-TCG-5-1	P119	59	T-loop	110	0	110	110.0	GTTCGAAT	CCCTTCGT	GTTCGAATCCCTTCGT
ENCFF510IHL	TF_tRNA-Arg-TCG-5-1	tRNA-Arg-TCG-5-1	P132	72	End	110	110	0	110.0	CGTGGTTG	ATTCTCCC	CGTGGTTGATTCTCCC
ENCFF510IHL	TF_tRNA-Cys-GCA-12-1	tRNA-Cys-GCA-12-1	P167	107	3-UTR	148	0	148	148.0	GAGATAGA	GTCTCACT	GAGATAGAGTCTCACT
ENCFF510IHL	TF_tRNA-Cys-GCA-12-1	tRNA-Cys-GCA-12-1	P164	104	3-UTR	431	0	431	431.0	TTTGAGAT	AGAGTCTC	TTTGAGATAGAGTCTC
ENCFF510IHL	TF_tRNA-Arg-TCG-1-1	tRNA-Arg-TCG-1-1	P108	48	T-loop	120	0	120	120.0	GAAGATTG	CAGGTTCG	GAAGATTGCAGGTTCG
ENCFF510IHL	TF_tRNA-Arg-TCG-1-1	tRNA-Arg-TCG-1-1	P132	72	End	13470	13470	0	13470.0	CGCGGTCG	AAGGGAGG	CGCGGTCGAAGGGAGG
ENCFF510IHL	TF_tRNA-Arg-TCG-1-1	tRNA-Arg-TCG-1-1	P105	45	Other	1288	0	1288	1288.0	TCAGAAGA	TTGCAGGT	TCAGAAGATTGCAGGT
ENCFF510IHL	TF_tRNA-Arg-TCG-1-1	tRNA-Arg-TCG-1-1	P94	34	Anticodon	463	0	463	463.0	CTGACTTC	GGATCAGA	CTGACTTCGGATCAGA
ENCFF510IHL	TF_tRNA-Arg-TCG-1-1	tRNA-Arg-TCG-1-1	P119	59	T-loop	133	0	133	133.0	GTTCGAGT	CCTGCCGC	GTTCGAGTCCTGCCGC
ENCFF510IHL	TF_tRNA-Arg-TCG-1-1	tRNA-Arg-TCG-1-1	P101	41	A-loop	1442	0	1442	1442.0	CGGATCAG	AAGATTGC	CGGATCAGAAGATTGC
ENCFF510IHL	TF_tRNA-Arg-TCG-1-1	tRNA-Arg-TCG-1-1	P97	37	A-loop	6120	0	6120	6120.0	ACTTCGGA	TCAGAAGA	ACTTCGGATCAGAAGA
ENCFF510IHL	TF_tRNA-iMet-CAT-2-1	tRNA-iMet-CAT-2-1	P90	30	A-loop	306	306	0	306.0	TGCTGGGC	CCATAACC	TGCTGGGCCCATAACC
ENCFF510IHL	TF_tRNA-iMet-CAT-2-1	tRNA-iMet-CAT-2-1	P80	20	D-loop	345	345	0	345.0	AGCGGAAG	CGTGCTGG	AGCGGAAGCGTGCTGG
ENCFF510IHL	TF_tRNA-iMet-CAT-2-1	tRNA-iMet-CAT-2-1	P59	-1	Start	746	0	746	746.0	TTTCCGTT	AGCAGAGT	TTTCCGTTAGCAGAGT
ENCFF510IHL	TF_tRNA-Asp-GTC-2-1	tRNA-Asp-GTC-2-4	P98	38	A-loop	435	0	435	435.0	CTGTCACG	CGGGAGAC	CTGTCACGCGGGAGAC
ENCFF510IHL	TF_tRNA-Asp-GTC-2-1	tRNA-Asp-GTC-2-4	P65	5	stem_for	134	0	134	134.0	CGTCCTCG	TTAGTATA	CGTCCTCGTTAGTATA
ENCFF510IHL	TF_tRNA-Asp-GTC-2-1	tRNA-Asp-GTC-2-4	P131	71	End	6550	6550	0	6550.0	ACGGGGAG	GCAGCCGT	ACGGGGAGGCAGCCGT
ENCFF510IHL	TF_tRNA-Asp-GTC-2-1	tRNA-Asp-GTC-2-4	P68	8	Other	372	0	372	372.0	CCTCGTTA	GTATAGTG	CCTCGTTAGTATAGTG
ENCFF510IHL	TF_tRNA-Asp-GTC-2-1	tRNA-Asp-GTC-2-4	P118	58	T-loop	104	0	104	104.0	GTTCGATT	CCCCGACG	GTTCGATTCCCCGACG
ENCFF510IHL	TF_tRNA-Asp-GTC-2-1	tRNA-Asp-GTC-2-4	P94	34	Anticodon	4053	347	3706	4053.0	CCGCCTGT	CACGCGGG	CCGCCTGTCACGCGGG
ENCFF510IHL	TF_tRNA-Asp-GTC-2-1	tRNA-Asp-GTC-2-4	P85	25	D-loop	161	0	161	161.0	TGAGTATC	CCCGCCTG	TGAGTATCCCCGCCTG
ENCFF510IHL	TF_tRNA-Asp-GTC-2-1	tRNA-Asp-GTC-2-4	P59	-1	Start	1351	0	1351	1351.0	CGCCGTCG	TCCTCGTT	CGCCGTCGTCCTCGTT
ENCFF510IHL	TF_tRNA-Asp-GTC-2-1	tRNA-Asp-GTC-2-4	P92	32	A-loop	160	160	0	160.0	CCCCGCCT	GTCACGCG	CCCCGCCTGTCACGCG
ENCFF510IHL	TF_tRNA-Leu-TAA-1-1	tRNA-Leu-TAA-1-1	P112	52	Other	819	819	0	819.0	GACATATG	TCCGCGTG	GACATATGTCCGCGTG
ENCFF510IHL	TF_tRNA-Leu-TAA-1-1	tRNA-Leu-TAA-1-1	P109	49	Other	857	857	0	857.0	ATGGACAT	ATGTCCGC	ATGGACATATGTCCGC
ENCFF510IHL	TF_tRNA-Leu-TAA-1-1	tRNA-Leu-TAA-1-1	P82	22	D-loop	118	118	0	118.0	TGGTTAAG	GCGTTGGA	TGGTTAAGGCGTTGGA
ENCFF510IHL	TF_tRNA-Leu-TAA-1-1	tRNA-Leu-TAA-1-1	P93	33	A-loop	217	217	0	217.0	TTGGACTT	AAGATCCA	TTGGACTTAAGATCCA
ENCFF510IHL	TF_tRNA-Leu-TAA-1-1	tRNA-Leu-TAA-1-1	P128	68	T-loop	159	0	159	159.0	GGTTCGAA	CCCCACTC	GGTTCGAACCCCACTC
ENCFF510IHL	TF_tRNA-Leu-TAA-1-1	tRNA-Leu-TAA-1-1	P142	82	End	159	159	0	159.0	TCCTGGTA	GCTTTAGG	TCCTGGTAGCTTTAGG
ENCFF510IHL	TF_tRNA-Leu-TAA-1-1	tRNA-Leu-TAA-1-1	P59	-1	Start	2011	0	2011	2011.0	ACGTCTGC	ACCAGGAT	ACGTCTGCACCAGGAT
ENCFF510IHL	TF_tRNA-Lys-TTT-3-1	tRNA-Lys-TTT-3-3	P119	59	T-loop	538	0	538	538.0	GTTCAAGT	CCCTGTTC	GTTCAAGTCCCTGTTC
ENCFF510IHL	TF_tRNA-Lys-TTT-3-1	tRNA-Lys-TTT-3-3	P117	57	T-loop	770	0	770	770.0	GGGTTCAA	GTCCCTGT	GGGTTCAAGTCCCTGT
ENCFF510IHL	TF_tRNA-Lys-TTT-3-1	tRNA-Lys-TTT-3-3	P132	72	End	11661	11661	0	11661.0	TTCGGGCG	GGAGTGGT	TTCGGGCGGGAGTGGT
ENCFF510IHL	TF_tRNA-Lys-TTT-3-1	tRNA-Lys-TTT-3-3	P107	47	Other	3165	0	3165	3165.0	TGAGGGTC	CAGGGTTC	TGAGGGTCCAGGGTTC
ENCFF510IHL	TF_tRNA-Lys-TTT-3-1	tRNA-Lys-TTT-3-3	P93	33	A-loop	468	442	25	468.0	TCAGACTT	TTAATCTG	TCAGACTTTTAATCTG
ENCFF510IHL	TF_tRNA-Lys-TTT-3-1	tRNA-Lys-TTT-3-3	P95	35	Anticodon	199	199	0	199.0	AGACTTTT	AATCTGAG	AGACTTTTAATCTGAG
ENCFF510IHL	TF_tRNA-Lys-TTT-3-1	tRNA-Lys-TTT-3-3	P86	26	A-loop	185	0	185	185.0	TAGAGCAT	CAGACTTT	TAGAGCATCAGACTTT
ENCFF510IHL	TF_tRNA-Lys-TTT-3-1	tRNA-Lys-TTT-3-3	P100	40	A-loop	146	0	146	146.0	TTTAATCT	GAGGGTCC	TTTAATCTGAGGGTCC
ENCFF510IHL	TF_tRNA-Lys-TTT-3-1	tRNA-Lys-TTT-3-3	P59	-1	Start	894	0	894	894.0	TGCAGGGA	GCCCGGAT	TGCAGGGAGCCCGGAT
ENCFF510IHL	TF_tRNA-Lys-TTT-3-1	tRNA-Lys-TTT-3-3	P97	37	A-loop	2391	0	2391	2391.0	ACTTTTAA	TCTGAGGG	ACTTTTAATCTGAGGG
ENCFF510IHL	TF_tRNA-Asp-GTC-2-1	tRNA-Asp-GTC-2-10	P98	38	A-loop	435	0	435	435.0	CTGTCACG	CGGGAGAC	CTGTCACGCGGGAGAC
ENCFF510IHL	TF_tRNA-Asp-GTC-2-1	tRNA-Asp-GTC-2-10	P65	5	stem_for	134	0	134	134.0	TGTCCTCG	TTAGTATA	TGTCCTCGTTAGTATA
ENCFF510IHL	TF_tRNA-Asp-GTC-2-1	tRNA-Asp-GTC-2-10	P131	71	End	6550	6550	0	6550.0	ACGGGGAG	GCCGGGTA	ACGGGGAGGCCGGGTA
ENCFF510IHL	TF_tRNA-Asp-GTC-2-1	tRNA-Asp-GTC-2-10	P68	8	Other	372	0	372	372.0	CCTCGTTA	GTATAGTG	CCTCGTTAGTATAGTG
ENCFF510IHL	TF_tRNA-Asp-GTC-2-1	tRNA-Asp-GTC-2-10	P118	58	T-loop	104	0	104	104.0	GTTCGATT	CCCCGACG	GTTCGATTCCCCGACG
ENCFF510IHL	TF_tRNA-Asp-GTC-2-1	tRNA-Asp-GTC-2-10	P94	34	Anticodon	4053	347	3706	4053.0	CCGCCTGT	CACGCGGG	CCGCCTGTCACGCGGG
ENCFF510IHL	TF_tRNA-Asp-GTC-2-1	tRNA-Asp-GTC-2-10	P85	25	D-loop	161	0	161	161.0	TGAGTATC	CCCGCCTG	TGAGTATCCCCGCCTG
ENCFF510IHL	TF_tRNA-Asp-GTC-2-1	tRNA-Asp-GTC-2-10	P59	-1	Start	1351	0	1351	1351.0	ACGGCTTG	TCCTCGTT	ACGGCTTGTCCTCGTT
ENCFF510IHL	TF_tRNA-Asp-GTC-2-1	tRNA-Asp-GTC-2-10	P92	32	A-loop	160	160	0	160.0	CCCCGCCT	GTCACGCG	CCCCGCCTGTCACGCG
ENCFF510IHL	TF_tRNA-Ser-AGA-2-1	tRNA-Ser-AGA-2-4	P141	81	End	721	721	0	721.0	CGACTACG	AGTTCGAG	CGACTACGAGTTCGAG
ENCFF510IHL	TF_tRNA-Ser-AGA-2-1	tRNA-Ser-AGA-2-4	P77	17	D-loop	446	446	0	446.0	CCGAGTGG	TTAAGGCG	CCGAGTGGTTAAGGCG
ENCFF510IHL	TF_tRNA-Ser-AGA-2-1	tRNA-Ser-AGA-2-4	P110	50	Other	531	0	531	531.0	TGGGGTCT	CCCCGCGC	TGGGGTCTCCCCGCGC
ENCFF510IHL	TF_tRNA-Ser-AGA-2-1	tRNA-Ser-AGA-2-4	P59	-1	Start	642	0	642	642.0	GATTCTGT	GTAGTCGT	GATTCTGTGTAGTCGT
ENCFF510IHL	TF_tRNA-Ser-AGA-2-1	tRNA-Ser-AGA-2-4	P82	22	D-loop	175	175	0	175.0	TGGTTAAG	GCGATGGA	TGGTTAAGGCGATGGA
ENCFF510IHL	TF_tRNA-Ser-AGA-2-1	tRNA-Ser-AGA-2-5	P141	81	End	721	721	0	721.0	CGACTACG	GGAATGTC	CGACTACGGGAATGTC
ENCFF510IHL	TF_tRNA-Ser-AGA-2-1	tRNA-Ser-AGA-2-5	P77	17	D-loop	446	446	0	446.0	CCGAGTGG	TTAAGGCG	CCGAGTGGTTAAGGCG
ENCFF510IHL	TF_tRNA-Ser-AGA-2-1	tRNA-Ser-AGA-2-5	P110	50	Other	531	0	531	531.0	TGGGGTCT	CCCCGCGC	TGGGGTCTCCCCGCGC
ENCFF510IHL	TF_tRNA-Ser-AGA-2-1	tRNA-Ser-AGA-2-5	P59	-1	Start	642	0	642	642.0	CACAGCCA	GTAGTCGT	CACAGCCAGTAGTCGT
ENCFF510IHL	TF_tRNA-Ser-AGA-2-1	tRNA-Ser-AGA-2-5	P82	22	D-loop	175	175	0	175.0	TGGTTAAG	GCGATGGA	TGGTTAAGGCGATGGA
ENCFF510IHL	TF_tRNA-Ser-AGA-2-1	tRNA-Ser-AGA-2-6	P141	81	End	721	721	0	721.0	CGACTACG	TCATATTT	CGACTACGTCATATTT
ENCFF510IHL	TF_tRNA-Ser-AGA-2-1	tRNA-Ser-AGA-2-6	P77	17	D-loop	446	446	0	446.0	CCGAGTGG	TTAAGGCG	CCGAGTGGTTAAGGCG
ENCFF510IHL	TF_tRNA-Ser-AGA-2-1	tRNA-Ser-AGA-2-6	P110	50	Other	531	0	531	531.0	TGGGGTCT	CCCCGCGC	TGGGGTCTCCCCGCGC
ENCFF510IHL	TF_tRNA-Ser-AGA-2-1	tRNA-Ser-AGA-2-6	P59	-1	Start	642	0	642	642.0	TAAGCCTC	GTAGTCGT	TAAGCCTCGTAGTCGT
ENCFF510IHL	TF_tRNA-Ser-AGA-2-1	tRNA-Ser-AGA-2-6	P82	22	D-loop	175	175	0	175.0	TGGTTAAG	GCGATGGA	TGGTTAAGGCGATGGA
ENCFF510IHL	TF_tRNA-Ser-AGA-2-1	tRNA-Ser-AGA-2-2	P141	81	End	721	721	0	721.0	CGACTACG	GGATGTTT	CGACTACGGGATGTTT
ENCFF510IHL	TF_tRNA-Ser-AGA-2-1	tRNA-Ser-AGA-2-2	P77	17	D-loop	446	446	0	446.0	CCGAGTGG	TTAAGGCG	CCGAGTGGTTAAGGCG
ENCFF510IHL	TF_tRNA-Ser-AGA-2-1	tRNA-Ser-AGA-2-2	P110	50	Other	531	0	531	531.0	TGGGGTCT	CCCCGCGC	TGGGGTCTCCCCGCGC
ENCFF510IHL	TF_tRNA-Ser-AGA-2-1	tRNA-Ser-AGA-2-2	P59	-1	Start	642	0	642	642.0	CCATTCGT	GTAGTCGT	CCATTCGTGTAGTCGT
ENCFF510IHL	TF_tRNA-Ser-AGA-2-1	tRNA-Ser-AGA-2-2	P82	22	D-loop	175	175	0	175.0	TGGTTAAG	GCGATGGA	TGGTTAAGGCGATGGA
ENCFF510IHL	TF_tRNA-Ser-AGA-2-1	tRNA-Ser-AGA-2-3	P141	81	End	721	721	0	721.0	CGACTACG	GGGTGGTT	CGACTACGGGGTGGTT
ENCFF510IHL	TF_tRNA-Ser-AGA-2-1	tRNA-Ser-AGA-2-3	P77	17	D-loop	446	446	0	446.0	CCGAGTGG	TTAAGGCG	CCGAGTGGTTAAGGCG
ENCFF510IHL	TF_tRNA-Ser-AGA-2-1	tRNA-Ser-AGA-2-3	P110	50	Other	531	0	531	531.0	TGGGGTCT	CCCCGCGC	TGGGGTCTCCCCGCGC
ENCFF510IHL	TF_tRNA-Ser-AGA-2-1	tRNA-Ser-AGA-2-3	P59	-1	Start	642	0	642	642.0	CCACAGCT	GTAGTCGT	CCACAGCTGTAGTCGT
ENCFF510IHL	TF_tRNA-Ser-AGA-2-1	tRNA-Ser-AGA-2-3	P82	22	D-loop	175	175	0	175.0	TGGTTAAG	GCGATGGA	TGGTTAAGGCGATGGA
ENCFF510IHL	TF_tRNA-Pro-TGG-1-1	tRNA-Pro-TGG-1-1	P113	53	T-loop	1112	23	1088	1112.0	CCCGGGTT	CAAATCCC	CCCGGGTTCAAATCCC
ENCFF510IHL	TF_tRNA-Pro-TGG-1-1	tRNA-Pro-TGG-1-1	P80	20	D-loop	266	266	0	266.0	AGTGGTAT	GATTCTCG	AGTGGTATGATTCTCG
ENCFF510IHL	TF_tRNA-Pro-TGG-1-1	tRNA-Pro-TGG-1-1	P116	56	T-loop	868	0	868	868.0	GGGTTCAA	ATCCCGGA	GGGTTCAAATCCCGGA
ENCFF510IHL	TF_tRNA-Pro-TGG-1-1	tRNA-Pro-TGG-1-1	P131	71	End	3133	3133	0	3133.0	ACGAGCCC	CTTTACTT	ACGAGCCCCTTTACTT
ENCFF510IHL	TF_tRNA-Pro-TGG-1-1	tRNA-Pro-TGG-1-1	P118	58	T-loop	533	0	533	533.0	GTTCAAAT	CCCGGACG	GTTCAAATCCCGGACG
ENCFF510IHL	TF_tRNA-Pro-TGG-1-1	tRNA-Pro-TGG-1-1	P93	33	Anticodon	129	0	129	129.0	TCGCTTTG	GGTGCGAG	TCGCTTTGGGTGCGAG
ENCFF510IHL	TF_tRNA-Pro-TGG-1-1	tRNA-Pro-TGG-1-1	P59	-1	Start	266	0	266	266.0	CCAGTTCT	GGCTCGTT	CCAGTTCTGGCTCGTT
ENCFF510IHL	TF_tRNA-iMet-CAT-1-1	tRNA-iMet-CAT-1-8	P90	30	A-loop	306	306	0	306.0	TGCTGGGC	CCATAACC	TGCTGGGCCCATAACC
ENCFF510IHL	TF_tRNA-iMet-CAT-1-1	tRNA-iMet-CAT-1-8	P131	71	End	133	133	0	133.0	CTCTGCTA	TAGACTCC	CTCTGCTATAGACTCC
ENCFF510IHL	TF_tRNA-iMet-CAT-1-1	tRNA-iMet-CAT-1-8	P59	-1	Start	521	0	521	521.0	TTATAGCC	AGCAGAGT	TTATAGCCAGCAGAGT
ENCFF510IHL	TF_tRNA-iMet-CAT-1-1	tRNA-iMet-CAT-1-4	P90	30	A-loop	306	306	0	306.0	TGCTGGGC	CCATAACC	TGCTGGGCCCATAACC
ENCFF510IHL	TF_tRNA-iMet-CAT-1-1	tRNA-iMet-CAT-1-4	P59	-1	Start	521	0	521	521.0	ACTCGCGT	AGCAGAGT	ACTCGCGTAGCAGAGT
ENCFF510IHL	TF_tRNA-iMet-CAT-1-1	tRNA-iMet-CAT-1-5	P90	30	A-loop	306	306	0	306.0	TGCTGGGC	CCATAACC	TGCTGGGCCCATAACC
ENCFF510IHL	TF_tRNA-iMet-CAT-1-1	tRNA-iMet-CAT-1-5	P59	-1	Start	521	0	521	521.0	AACCGCTT	AGCAGAGT	AACCGCTTAGCAGAGT
ENCFF510IHL	TF_tRNA-iMet-CAT-1-1	tRNA-iMet-CAT-1-6	P90	30	A-loop	306	306	0	306.0	TGCTGGGC	CCATAACC	TGCTGGGCCCATAACC
ENCFF510IHL	TF_tRNA-iMet-CAT-1-1	tRNA-iMet-CAT-1-6	P59	-1	Start	521	0	521	521.0	AAGGGGAC	AGCAGAGT	AAGGGGACAGCAGAGT
ENCFF510IHL	TF_tRNA-iMet-CAT-1-1	tRNA-iMet-CAT-1-7	P90	30	A-loop	306	306	0	306.0	TGCTGGGC	CCATAACC	TGCTGGGCCCATAACC
ENCFF510IHL	TF_tRNA-iMet-CAT-1-1	tRNA-iMet-CAT-1-7	P59	-1	Start	521	0	521	521.0	CCGTATAG	AGCAGAGT	CCGTATAGAGCAGAGT
ENCFF510IHL	TF_tRNA-iMet-CAT-1-1	tRNA-iMet-CAT-1-1	P90	30	A-loop	306	306	0	306.0	TGCTGGGC	CCATAACC	TGCTGGGCCCATAACC
ENCFF510IHL	TF_tRNA-iMet-CAT-1-1	tRNA-iMet-CAT-1-1	P59	-1	Start	521	0	521	521.0	TTCTAGAT	AGCAGAGT	TTCTAGATAGCAGAGT
ENCFF510IHL	TF_tRNA-iMet-CAT-1-1	tRNA-iMet-CAT-1-2	P90	30	A-loop	306	306	0	306.0	TGCTGGGC	CCATAACC	TGCTGGGCCCATAACC
ENCFF510IHL	TF_tRNA-iMet-CAT-1-1	tRNA-iMet-CAT-1-2	P59	-1	Start	521	0	521	521.0	GGCAGAAC	AGCAGAGT	GGCAGAACAGCAGAGT
ENCFF510IHL	TF_tRNA-iMet-CAT-1-1	tRNA-iMet-CAT-1-3	P90	30	A-loop	306	306	0	306.0	TGCTGGGC	CCATAACC	TGCTGGGCCCATAACC
ENCFF510IHL	TF_tRNA-iMet-CAT-1-1	tRNA-iMet-CAT-1-3	P59	-1	Start	521	0	521	521.0	GTCGAGAC	AGCAGAGT	GTCGAGACAGCAGAGT
ENCFF510IHL	TF_tRNA-Val-CAC-chr1-16	tRNA-Val-CAC-chr1-16	P92	32	A-loop	108	108	0	108.0	GTTCGCCT	CACACGCG	GTTCGCCTCACACGCG
ENCFF510IHL	TF_tRNA-Val-CAC-chr1-16	tRNA-Val-CAC-chr1-16	P59	-1	Start	348	0	348	348.0	CGCGTGTG	GTTTCCGT	CGCGTGTGGTTTCCGT
ENCFF510IHL	TF_tRNA-Val-CAC-chr1-16	tRNA-Val-CAC-chr1-16	P85	25	D-loop	193	193	0	193.0	TTATCATG	TTCGCCTC	TTATCATGTTCGCCTC
ENCFF510IHL	TF_tRNA-Trp-CCA-5-1	tRNA-Trp-CCA-5-1	P116	56	T-loop	214	0	214	214.0	GTGTTCAA	ATCACGTC	GTGTTCAAATCACGTC
ENCFF510IHL	TF_tRNA-Trp-CCA-5-1	tRNA-Trp-CCA-5-1	P131	71	End	214	214	0	214.0	CGGGGTCA	AACATGTG	CGGGGTCAAACATGTG
ENCFF510IHL	TF_tRNA-Gln-TTG-3-1	tRNA-Gln-TTG-3-1	P98	38	A-loop	493	493	0	493.0	CTTTGAAT	CCAGCGAT	CTTTGAATCCAGCGAT
ENCFF510IHL	TF_tRNA-Gln-TTG-3-1	tRNA-Gln-TTG-3-1	P89	29	A-loop	123	123	0	123.0	CACTCTGG	ACTTTGAA	CACTCTGGACTTTGAA
ENCFF510IHL	TF_tRNA-Gln-TTG-3-1	tRNA-Gln-TTG-3-1	P116	56	T-loop	101	0	101	101.0	GAGTTCAA	ATCTCGGT	GAGTTCAAATCTCGGT
ENCFF510IHL	TF_tRNA-Gln-TTG-3-1	tRNA-Gln-TTG-3-1	P131	71	End	288	288	0	288.0	TGGGACCT	GTCCTGCT	TGGGACCTGTCCTGCT
ENCFF510IHL	TF_tRNA-Gln-TTG-3-1	tRNA-Gln-TTG-3-1	P71	11	D-loop	425	0	425	425.0	CCATGGTG	TAATGGTT	CCATGGTGTAATGGTT
ENCFF510IHL	TF_tRNA-Gln-TTG-3-1	tRNA-Gln-TTG-3-1	P69	9	D-loop	112	0	112	112.0	CCCCATGG	TGTAATGG	CCCCATGGTGTAATGG
ENCFF510IHL	TF_tRNA-Gln-TTG-3-1	tRNA-Gln-TTG-3-1	P118	58	T-loop	186	0	186	186.0	GTTCAAAT	CTCGGTGG	GTTCAAATCTCGGTGG
ENCFF510IHL	TF_tRNA-Gln-TTG-3-1	tRNA-Gln-TTG-3-2	P98	38	A-loop	493	493	0	493.0	CTTTGAAT	CCAGCGAT	CTTTGAATCCAGCGAT
ENCFF510IHL	TF_tRNA-Gln-TTG-3-1	tRNA-Gln-TTG-3-2	P89	29	A-loop	123	123	0	123.0	CACTCTGG	ACTTTGAA	CACTCTGGACTTTGAA
ENCFF510IHL	TF_tRNA-Gln-TTG-3-1	tRNA-Gln-TTG-3-2	P116	56	T-loop	101	0	101	101.0	GAGTTCAA	ATCTCGGT	GAGTTCAAATCTCGGT
ENCFF510IHL	TF_tRNA-Gln-TTG-3-1	tRNA-Gln-TTG-3-2	P131	71	End	288	288	0	288.0	TGGGACCT	ACCAAACT	TGGGACCTACCAAACT
ENCFF510IHL	TF_tRNA-Gln-TTG-3-1	tRNA-Gln-TTG-3-2	P71	11	D-loop	425	0	425	425.0	CCATGGTG	TAATGGTT	CCATGGTGTAATGGTT
ENCFF510IHL	TF_tRNA-Gln-TTG-3-1	tRNA-Gln-TTG-3-2	P69	9	D-loop	112	0	112	112.0	CCCCATGG	TGTAATGG	CCCCATGGTGTAATGG
ENCFF510IHL	TF_tRNA-Gln-TTG-3-1	tRNA-Gln-TTG-3-2	P118	58	T-loop	186	0	186	186.0	GTTCAAAT	CTCGGTGG	GTTCAAATCTCGGTGG
ENCFF510IHL	TF_tRNA-Arg-CCG-1-1	tRNA-Arg-CCG-1-1	P90	30	A-loop	197	0	197	197.0	GCGTCTGA	TTCCGGAT	GCGTCTGATTCCGGAT
ENCFF510IHL	TF_tRNA-Arg-CCG-1-1	tRNA-Arg-CCG-1-1	P104	44	Other	554	0	554	554.0	ATCAGAAG	ATTGAGGG	ATCAGAAGATTGAGGG
ENCFF510IHL	TF_tRNA-Arg-CCG-1-1	tRNA-Arg-CCG-1-1	P101	41	A-loop	122	0	122	122.0	CGGATCAG	AAGATTGA	CGGATCAGAAGATTGA
ENCFF510IHL	TF_tRNA-Arg-CCG-1-1	tRNA-Arg-CCG-1-1	P132	72	End	3041	3041	0	3041.0	CGTGGTCG	TGTTCTTA	CGTGGTCGTGTTCTTA
ENCFF510IHL	TF_tRNA-Arg-CCG-1-1	tRNA-Arg-CCG-1-1	P97	37	A-loop	999	0	999	999.0	ATTCCGGA	TCAGAAGA	ATTCCGGATCAGAAGA
ENCFF510IHL	TF_tRNA-Arg-CCG-1-1	tRNA-Arg-CCG-1-3	P112	52	T-loop	101	101	0	101.0	ATTGAGGG	TTCGAGTC	ATTGAGGGTTCGAGTC
ENCFF510IHL	TF_tRNA-Arg-CCG-1-1	tRNA-Arg-CCG-1-3	P132	72	End	3041	3041	0	3041.0	CGTGGTCG	TTGCCATG	CGTGGTCGTTGCCATG
ENCFF510IHL	TF_tRNA-Arg-CCG-1-1	tRNA-Arg-CCG-1-3	P90	30	A-loop	197	0	197	197.0	GCGTCTGA	TTCCGGAT	GCGTCTGATTCCGGAT
ENCFF510IHL	TF_tRNA-Arg-CCG-1-1	tRNA-Arg-CCG-1-3	P104	44	Other	554	0	554	554.0	ATCAGAAG	ATTGAGGG	ATCAGAAGATTGAGGG
ENCFF510IHL	TF_tRNA-Arg-CCG-1-1	tRNA-Arg-CCG-1-3	P101	41	A-loop	122	0	122	122.0	CGGATCAG	AAGATTGA	CGGATCAGAAGATTGA
ENCFF510IHL	TF_tRNA-Arg-CCG-1-1	tRNA-Arg-CCG-1-3	P97	37	A-loop	999	0	999	999.0	ATTCCGGA	TCAGAAGA	ATTCCGGATCAGAAGA
ENCFF510IHL	TF_tRNA-Arg-CCG-1-1	tRNA-Arg-CCG-1-2	P90	30	A-loop	197	0	197	197.0	GCGTCTGA	TTCCGGAT	GCGTCTGATTCCGGAT
ENCFF510IHL	TF_tRNA-Arg-CCG-1-1	tRNA-Arg-CCG-1-2	P104	44	Other	554	0	554	554.0	ATCAGAAG	ATTGAGGG	ATCAGAAGATTGAGGG
ENCFF510IHL	TF_tRNA-Arg-CCG-1-1	tRNA-Arg-CCG-1-2	P101	41	A-loop	122	0	122	122.0	CGGATCAG	AAGATTGA	CGGATCAGAAGATTGA
ENCFF510IHL	TF_tRNA-Arg-CCG-1-1	tRNA-Arg-CCG-1-2	P132	72	End	3041	3041	0	3041.0	CGTGGTCG	TCGTTTTG	CGTGGTCGTCGTTTTG
ENCFF510IHL	TF_tRNA-Arg-CCG-1-1	tRNA-Arg-CCG-1-2	P97	37	A-loop	999	0	999	999.0	ATTCCGGA	TCAGAAGA	ATTCCGGATCAGAAGA
ENCFF510IHL	TF_tRNA-Ala-AGC-4-1	tRNA-Ala-AGC-4-1	P81	21	D-loop	472	472	0	472.0	GTGGTAGA	GCGCATGC	GTGGTAGAGCGCATGC
ENCFF510IHL	TF_tRNA-Ala-AGC-4-1	tRNA-Ala-AGC-4-1	P59	-1	Start	1256	0	1256	1256.0	TTCGAGGT	GGGGATGT	TTCGAGGTGGGGATGT
ENCFF510IHL	TF_tRNA-Ala-AGC-4-1	tRNA-Ala-AGC-4-1	P78	18	D-loop	201	201	0	201.0	TCAGTGGT	AGAGCGCA	TCAGTGGTAGAGCGCA
ENCFF510IHL	TF_tRNA-Ala-AGC-4-1	tRNA-Ala-AGC-4-1	P131	71	End	140	140	0	140.0	CATCTCCA	GTGTTTTT	CATCTCCAGTGTTTTT
ENCFF510IHL	TF_tRNA-SeC-TCA-2-1	tRNA-SeC-TCA-2-1	P61	1	Other	3770	0	3770	3770.0	CAAAAGCT	CGGATGAT	CAAAAGCTCGGATGAT
ENCFF510IHL	TF_tRNA-SeC-TCA-2-1	tRNA-SeC-TCA-2-1	P125	65	T-loop	1112	1112	0	1112.0	AGAGTGGT	TCAATTCC	AGAGTGGTTCAATTCC
ENCFF510IHL	TF_tRNA-SeC-TCA-2-1	tRNA-SeC-TCA-2-1	P128	68	3-UTR	2169	2169	0	2169.0	GTGGTTCA	ATTCCACC	GTGGTTCAATTCCACC
ENCFF510IHL	TF_tRNA-Glu-TTC-2-1	tRNA-Glu-TTC-2-2	P98	38	A-loop	262	0	262	262.0	TTTTCACC	CAGGCGGC	TTTTCACCCAGGCGGC
ENCFF510IHL	TF_tRNA-Glu-TTC-2-1	tRNA-Glu-TTC-2-2	P110	50	T-loop	123	0	123	123.0	CGGCCCGG	GTTCGACT	CGGCCCGGGTTCGACT
ENCFF510IHL	TF_tRNA-Glu-TTC-2-1	tRNA-Glu-TTC-2-2	P109	49	T-loop	121	121	0	121.0	GCGGCCCG	GGTTCGAC	GCGGCCCGGGTTCGAC
ENCFF510IHL	TF_tRNA-Glu-TTC-2-1	tRNA-Glu-TTC-2-2	P131	71	End	7866	7866	0	7866.0	TGTGGGAA	TGACTGGA	TGTGGGAATGACTGGA
ENCFF510IHL	TF_tRNA-Glu-TTC-2-1	tRNA-Glu-TTC-2-2	P70	10	D-loop	1308	0	1308	1308.0	CACATGGT	CTAGCGGT	CACATGGTCTAGCGGT
ENCFF510IHL	TF_tRNA-Glu-TTC-2-1	tRNA-Glu-TTC-2-2	P66	6	stem_for	102	0	102	102.0	CTCCCACA	TGGTCTAG	CTCCCACATGGTCTAG
ENCFF510IHL	TF_tRNA-Glu-TTC-2-1	tRNA-Glu-TTC-2-2	P90	30	A-loop	427	0	427	427.0	ATTCCTGG	TTTTCACC	ATTCCTGGTTTTCACC
ENCFF510IHL	TF_tRNA-Glu-TTC-2-1	tRNA-Glu-TTC-2-2	P68	8	Other	613	0	613	613.0	CCCACATG	GTCTAGCG	CCCACATGGTCTAGCG
ENCFF510IHL	TF_tRNA-Glu-TTC-2-1	tRNA-Glu-TTC-2-2	P118	58	T-loop	426	426	0	426.0	GTTCGACT	CCCGGTGT	GTTCGACTCCCGGTGT
ENCFF510IHL	TF_tRNA-Glu-TTC-2-1	tRNA-Glu-TTC-2-2	P93	33	A-loop	4303	4303	0	4303.0	CCTGGTTT	TCACCCAG	CCTGGTTTTCACCCAG
ENCFF510IHL	TF_tRNA-Glu-TTC-2-1	tRNA-Glu-TTC-2-2	P94	34	Anticodon	3158	0	3158	3158.0	CTGGTTTT	CACCCAGG	CTGGTTTTCACCCAGG
ENCFF510IHL	TF_tRNA-Glu-TTC-2-1	tRNA-Glu-TTC-2-2	P89	29	A-loop	596	596	0	596.0	GATTCCTG	GTTTTCAC	GATTCCTGGTTTTCAC
ENCFF510IHL	TF_tRNA-Glu-TTC-2-1	tRNA-Glu-TTC-2-2	P85	25	D-loop	153	153	0	153.0	TTAGGATT	CCTGGTTT	TTAGGATTCCTGGTTT
ENCFF510IHL	TF_tRNA-Glu-TTC-2-1	tRNA-Glu-TTC-2-2	P79	19	D-loop	239	0	239	239.0	TAGCGGTT	AGGATTCC	TAGCGGTTAGGATTCC
ENCFF510IHL	TF_tRNA-Glu-TTC-2-1	tRNA-Glu-TTC-2-2	P101	41	A-loop	1281	1061	220	1281.0	TCACCCAG	GCGGCCCG	TCACCCAGGCGGCCCG
ENCFF510IHL	TF_tRNA-Glu-TTC-2-1	tRNA-Glu-TTC-2-2	P59	-1	Start	10732	0	10732	10732.0	TTGTCATC	TCCCACAT	TTGTCATCTCCCACAT
ENCFF510IHL	TF_tRNA-Trp-CCA-1-1	tRNA-Trp-CCA-1-1	P116	56	T-loop	214	0	214	214.0	GTGTTCAA	ATCACGTC	GTGTTCAAATCACGTC
ENCFF510IHL	TF_tRNA-Trp-CCA-1-1	tRNA-Trp-CCA-1-1	P131	71	End	214	214	0	214.0	CGGGGTCA	AACAAAAC	CGGGGTCAAACAAAAC
ENCFF510IHL	TF_tRNA-SeC-TCA-1-1	tRNA-SeC-TCA-1-1	P98	38	Anticodon	269	0	269	269.0	GGCTTCAA	ACCTGTAG	GGCTTCAAACCTGTAG
ENCFF510IHL	TF_tRNA-SeC-TCA-1-1	tRNA-SeC-TCA-1-1	P112	52	Other	1581	0	1581	1581.0	AGCTGTCT	AGCGACAG	AGCTGTCTAGCGACAG
ENCFF510IHL	TF_tRNA-SeC-TCA-1-1	tRNA-SeC-TCA-1-1	P117	57	Other	895	0	895	895.0	TCTAGCGA	CAGAGTGG	TCTAGCGACAGAGTGG
ENCFF510IHL	TF_tRNA-SeC-TCA-1-1	tRNA-SeC-TCA-1-1	P114	54	Other	115	0	115	115.0	CTGTCTAG	CGACAGAG	CTGTCTAGCGACAGAG
ENCFF510IHL	TF_tRNA-SeC-TCA-1-1	tRNA-SeC-TCA-1-1	P120	60	Other	134	0	134	134.0	AGCGACAG	AGTGGTTC	AGCGACAGAGTGGTTC
ENCFF510IHL	TF_tRNA-SeC-TCA-1-1	tRNA-SeC-TCA-1-1	P92	32	A-loop	1990	0	1990	1990.0	GGTGCAGG	CTTCAAAC	GGTGCAGGCTTCAAAC
ENCFF510IHL	TF_tRNA-SeC-TCA-1-1	tRNA-SeC-TCA-1-1	P80	20	D-loop	700	128	572	700.0	TCAGTGGT	CTGGGGTG	TCAGTGGTCTGGGGTG
ENCFF510IHL	TF_tRNA-SeC-TCA-1-1	tRNA-SeC-TCA-1-1	P95	35	A-loop	1117	0	1117	1117.0	GCAGGCTT	CAAACCTG	GCAGGCTTCAAACCTG
ENCFF510IHL	TF_tRNA-SeC-TCA-1-1	tRNA-SeC-TCA-1-1	P96	36	Anticodon	666	666	0	666.0	CAGGCTTC	AAACCTGT	CAGGCTTCAAACCTGT
ENCFF510IHL	TF_tRNA-SeC-TCA-1-1	tRNA-SeC-TCA-1-1	P86	26	D-loop	705	705	0	705.0	GTCTGGGG	TGCAGGCT	GTCTGGGGTGCAGGCT
ENCFF510IHL	TF_tRNA-SeC-TCA-1-1	tRNA-SeC-TCA-1-1	P59	-1	Start	252845	0	252845	252845.0	GTTGTCCT	GCCCGGAT	GTTGTCCTGCCCGGAT
ENCFF510IHL	TF_tRNA-SeC-TCA-1-1	tRNA-SeC-TCA-1-1	P146	86	stem_rev	259374	259374	0	259374.0	TTCGGGCG	GTAGTAAC	TTCGGGCGGTAGTAAC
ENCFF510IHL	TF_tRNA-Trp-CCA-2-1	tRNA-Trp-CCA-2-1	P113	53	T-loop	112	0	112	112.0	TGCGTGTT	CAAGTCAC	TGCGTGTTCAAGTCAC
ENCFF510IHL	TF_tRNA-Trp-CCA-2-1	tRNA-Trp-CCA-2-1	P116	56	T-loop	243	0	243	243.0	GTGTTCAA	GTCACGTC	GTGTTCAAGTCACGTC
ENCFF510IHL	TF_tRNA-Trp-CCA-2-1	tRNA-Trp-CCA-2-1	P131	71	End	819	819	0	819.0	CGGGGTCA	AGGTTGGG	CGGGGTCAAGGTTGGG
ENCFF510IHL	TF_tRNA-Trp-CCA-2-1	tRNA-Trp-CCA-2-1	P96	36	A-loop	956	0	956	956.0	ACTCCAGA	TCAGAAGG	ACTCCAGATCAGAAGG
ENCFF510IHL	TF_tRNA-Lys-CTT-6-1	tRNA-Lys-CTT-6-1	P92	32	A-loop	113	113	0	113.0	ATGGGACT	CTTAATCC	ATGGGACTCTTAATCC
ENCFF510IHL	TF_tRNA-Asn-GTT-4-1	tRNA-Asn-GTT-4-1	P94	34	A-loop	700	0	700	700.0	TTCGGCTG	TTAACCGA	TTCGGCTGTTAACCGA
ENCFF510IHL	TF_tRNA-Asn-GTT-4-1	tRNA-Asn-GTT-4-1	P133	73	End	733	733	0	733.0	CAGGGACG	CTTATTGG	CAGGGACGCTTATTGG
ENCFF510IHL	TF_tRNA-Lys-CTT-2-1	tRNA-Lys-CTT-2-1	P135	75	3-UTR	978	978	0	978.0	GGGCGCTG	TGTTTTTA	GGGCGCTGTGTTTTTA
ENCFF510IHL	TF_tRNA-Lys-CTT-2-1	tRNA-Lys-CTT-2-1	P75	15	D-loop	309	0	309	309.0	AGCTCAGT	CGGTAGAG	AGCTCAGTCGGTAGAG
ENCFF510IHL	TF_tRNA-Lys-CTT-2-1	tRNA-Lys-CTT-2-1	P132	72	End	11401	11401	0	11401.0	GTTGGGCG	CTGTGTTT	GTTGGGCGCTGTGTTT
ENCFF510IHL	TF_tRNA-Lys-CTT-2-1	tRNA-Lys-CTT-2-1	P71	11	D-loop	2558	0	2558	2558.0	GGCTAGCT	CAGTCGGT	GGCTAGCTCAGTCGGT
ENCFF510IHL	TF_tRNA-Lys-CTT-2-1	tRNA-Lys-CTT-2-1	P69	9	D-loop	2016	0	2016	2016.0	CCGGCTAG	CTCAGTCG	CCGGCTAGCTCAGTCG
ENCFF510IHL	TF_tRNA-Lys-CTT-2-1	tRNA-Lys-CTT-2-1	P118	58	T-loop	207	0	207	207.0	GGTTCGAG	CCCCACGT	GGTTCGAGCCCCACGT
ENCFF510IHL	TF_tRNA-Lys-CTT-2-1	tRNA-Lys-CTT-2-1	P94	34	Anticodon	1621	1621	0	1621.0	GAGACTCT	TAATCTCA	GAGACTCTTAATCTCA
ENCFF510IHL	TF_tRNA-Lys-CTT-2-1	tRNA-Lys-CTT-2-1	P100	40	A-loop	645	92	552	645.0	CTTAATCT	CAGGGTCG	CTTAATCTCAGGGTCG
ENCFF510IHL	TF_tRNA-Lys-CTT-2-1	tRNA-Lys-CTT-2-1	P78	18	D-loop	207	0	207	207.0	TCAGTCGG	TAGAGCAT	TCAGTCGGTAGAGCAT
ENCFF510IHL	TF_tRNA-Lys-CTT-2-1	tRNA-Lys-CTT-2-1	P97	37	A-loop	577	0	577	577.0	ACTCTTAA	TCTCAGGG	ACTCTTAATCTCAGGG
ENCFF510IHL	TF_tRNA-Lys-CTT-2-1	tRNA-Lys-CTT-2-1	P105	45	Other	888	0	888	888.0	TCTCAGGG	TCGTGGGT	TCTCAGGGTCGTGGGT
ENCFF510IHL	TF_tRNA-Lys-CTT-2-1	tRNA-Lys-CTT-2-1	P59	-1	Start	5766	0	5766	5766.0	TAATCAGT	GCCCGGCT	TAATCAGTGCCCGGCT
ENCFF510IHL	TF_tRNA-Lys-CTT-2-1	tRNA-Lys-CTT-2-1	P92	32	A-loop	3068	3068	0	3068.0	ATGAGACT	CTTAATCT	ATGAGACTCTTAATCT
ENCFF510IHL	TF_tRNA-Lys-CTT-2-1	tRNA-Lys-CTT-2-2	P75	15	D-loop	309	0	309	309.0	AGCTCAGT	CGGTAGAG	AGCTCAGTCGGTAGAG
ENCFF510IHL	TF_tRNA-Lys-CTT-2-1	tRNA-Lys-CTT-2-2	P132	72	End	11401	11401	0	11401.0	GTTGGGCG	GCAACTGG	GTTGGGCGGCAACTGG
ENCFF510IHL	TF_tRNA-Lys-CTT-2-1	tRNA-Lys-CTT-2-2	P71	11	D-loop	2558	0	2558	2558.0	GGCTAGCT	CAGTCGGT	GGCTAGCTCAGTCGGT
ENCFF510IHL	TF_tRNA-Lys-CTT-2-1	tRNA-Lys-CTT-2-2	P69	9	D-loop	2016	0	2016	2016.0	CCGGCTAG	CTCAGTCG	CCGGCTAGCTCAGTCG
ENCFF510IHL	TF_tRNA-Lys-CTT-2-1	tRNA-Lys-CTT-2-2	P118	58	T-loop	207	0	207	207.0	GGTTCGAG	CCCCACGT	GGTTCGAGCCCCACGT
ENCFF510IHL	TF_tRNA-Lys-CTT-2-1	tRNA-Lys-CTT-2-2	P94	34	Anticodon	1621	1621	0	1621.0	GAGACTCT	TAATCTCA	GAGACTCTTAATCTCA
ENCFF510IHL	TF_tRNA-Lys-CTT-2-1	tRNA-Lys-CTT-2-2	P100	40	A-loop	645	92	552	645.0	CTTAATCT	CAGGGTCG	CTTAATCTCAGGGTCG
ENCFF510IHL	TF_tRNA-Lys-CTT-2-1	tRNA-Lys-CTT-2-2	P78	18	D-loop	207	0	207	207.0	TCAGTCGG	TAGAGCAT	TCAGTCGGTAGAGCAT
ENCFF510IHL	TF_tRNA-Lys-CTT-2-1	tRNA-Lys-CTT-2-2	P97	37	A-loop	577	0	577	577.0	ACTCTTAA	TCTCAGGG	ACTCTTAATCTCAGGG
ENCFF510IHL	TF_tRNA-Lys-CTT-2-1	tRNA-Lys-CTT-2-2	P105	45	Other	472	0	472	472.0	TCTCAGGG	TCGTGGGT	TCTCAGGGTCGTGGGT
ENCFF510IHL	TF_tRNA-Lys-CTT-2-1	tRNA-Lys-CTT-2-2	P59	-1	Start	5766	0	5766	5766.0	CATCGGGC	GCCCGGCT	CATCGGGCGCCCGGCT
ENCFF510IHL	TF_tRNA-Lys-CTT-2-1	tRNA-Lys-CTT-2-2	P92	32	A-loop	3068	3068	0	3068.0	ATGAGACT	CTTAATCT	ATGAGACTCTTAATCT
ENCFF510IHL	TF_tRNA-Lys-CTT-2-1	tRNA-Lys-CTT-2-3	P75	15	D-loop	309	0	309	309.0	AGCTCAGT	CGGTAGAG	AGCTCAGTCGGTAGAG
ENCFF510IHL	TF_tRNA-Lys-CTT-2-1	tRNA-Lys-CTT-2-3	P132	72	End	11401	11401	0	11401.0	GTTGGGCG	TAATTTCG	GTTGGGCGTAATTTCG
ENCFF510IHL	TF_tRNA-Lys-CTT-2-1	tRNA-Lys-CTT-2-3	P71	11	D-loop	2558	0	2558	2558.0	GGCTAGCT	CAGTCGGT	GGCTAGCTCAGTCGGT
ENCFF510IHL	TF_tRNA-Lys-CTT-2-1	tRNA-Lys-CTT-2-3	P69	9	D-loop	2016	0	2016	2016.0	CCGGCTAG	CTCAGTCG	CCGGCTAGCTCAGTCG
ENCFF510IHL	TF_tRNA-Lys-CTT-2-1	tRNA-Lys-CTT-2-3	P118	58	T-loop	207	0	207	207.0	GGTTCGAG	CCCCACGT	GGTTCGAGCCCCACGT
ENCFF510IHL	TF_tRNA-Lys-CTT-2-1	tRNA-Lys-CTT-2-3	P94	34	Anticodon	1621	1621	0	1621.0	GAGACTCT	TAATCTCA	GAGACTCTTAATCTCA
ENCFF510IHL	TF_tRNA-Lys-CTT-2-1	tRNA-Lys-CTT-2-3	P100	40	A-loop	645	92	552	645.0	CTTAATCT	CAGGGTCG	CTTAATCTCAGGGTCG
ENCFF510IHL	TF_tRNA-Lys-CTT-2-1	tRNA-Lys-CTT-2-3	P78	18	D-loop	207	0	207	207.0	TCAGTCGG	TAGAGCAT	TCAGTCGGTAGAGCAT
ENCFF510IHL	TF_tRNA-Lys-CTT-2-1	tRNA-Lys-CTT-2-3	P97	37	A-loop	577	0	577	577.0	ACTCTTAA	TCTCAGGG	ACTCTTAATCTCAGGG
ENCFF510IHL	TF_tRNA-Lys-CTT-2-1	tRNA-Lys-CTT-2-3	P105	45	Other	472	0	472	472.0	TCTCAGGG	TCGTGGGT	TCTCAGGGTCGTGGGT
ENCFF510IHL	TF_tRNA-Lys-CTT-2-1	tRNA-Lys-CTT-2-3	P59	-1	Start	5766	0	5766	5766.0	ACATGGCC	GCCCGGCT	ACATGGCCGCCCGGCT
ENCFF510IHL	TF_tRNA-Lys-CTT-2-1	tRNA-Lys-CTT-2-3	P92	32	A-loop	3068	3068	0	3068.0	ATGAGACT	CTTAATCT	ATGAGACTCTTAATCT
ENCFF510IHL	TF_tRNA-Lys-CTT-2-1	tRNA-Lys-CTT-2-4	P75	15	D-loop	309	0	309	309.0	AGCTCAGT	CGGTAGAG	AGCTCAGTCGGTAGAG
ENCFF510IHL	TF_tRNA-Lys-CTT-2-1	tRNA-Lys-CTT-2-4	P132	72	End	11401	11401	0	11401.0	GTTGGGCG	CTCTGGTT	GTTGGGCGCTCTGGTT
ENCFF510IHL	TF_tRNA-Lys-CTT-2-1	tRNA-Lys-CTT-2-4	P71	11	D-loop	2558	0	2558	2558.0	GGCTAGCT	CAGTCGGT	GGCTAGCTCAGTCGGT
ENCFF510IHL	TF_tRNA-Lys-CTT-2-1	tRNA-Lys-CTT-2-4	P69	9	D-loop	2016	0	2016	2016.0	CCGGCTAG	CTCAGTCG	CCGGCTAGCTCAGTCG
ENCFF510IHL	TF_tRNA-Lys-CTT-2-1	tRNA-Lys-CTT-2-4	P118	58	T-loop	207	0	207	207.0	GGTTCGAG	CCCCACGT	GGTTCGAGCCCCACGT
ENCFF510IHL	TF_tRNA-Lys-CTT-2-1	tRNA-Lys-CTT-2-4	P94	34	Anticodon	1621	1621	0	1621.0	GAGACTCT	TAATCTCA	GAGACTCTTAATCTCA
ENCFF510IHL	TF_tRNA-Lys-CTT-2-1	tRNA-Lys-CTT-2-4	P100	40	A-loop	645	92	552	645.0	CTTAATCT	CAGGGTCG	CTTAATCTCAGGGTCG
ENCFF510IHL	TF_tRNA-Lys-CTT-2-1	tRNA-Lys-CTT-2-4	P78	18	D-loop	207	0	207	207.0	TCAGTCGG	TAGAGCAT	TCAGTCGGTAGAGCAT
ENCFF510IHL	TF_tRNA-Lys-CTT-2-1	tRNA-Lys-CTT-2-4	P97	37	A-loop	577	0	577	577.0	ACTCTTAA	TCTCAGGG	ACTCTTAATCTCAGGG
ENCFF510IHL	TF_tRNA-Lys-CTT-2-1	tRNA-Lys-CTT-2-4	P105	45	Other	472	0	472	472.0	TCTCAGGG	TCGTGGGT	TCTCAGGGTCGTGGGT
ENCFF510IHL	TF_tRNA-Lys-CTT-2-1	tRNA-Lys-CTT-2-4	P59	-1	Start	5766	0	5766	5766.0	TCGGGTGA	GCCCGGCT	TCGGGTGAGCCCGGCT
ENCFF510IHL	TF_tRNA-Lys-CTT-2-1	tRNA-Lys-CTT-2-4	P92	32	A-loop	3068	3068	0	3068.0	ATGAGACT	CTTAATCT	ATGAGACTCTTAATCT
ENCFF510IHL	TF_tRNA-Lys-CTT-2-1	tRNA-Lys-CTT-2-5	P75	15	D-loop	309	0	309	309.0	AGCTCAGT	CGGTAGAG	AGCTCAGTCGGTAGAG
ENCFF510IHL	TF_tRNA-Lys-CTT-2-1	tRNA-Lys-CTT-2-5	P132	72	End	11401	11401	0	11401.0	GTTGGGCG	ATTCCTTT	GTTGGGCGATTCCTTT
ENCFF510IHL	TF_tRNA-Lys-CTT-2-1	tRNA-Lys-CTT-2-5	P71	11	D-loop	2558	0	2558	2558.0	GGCTAGCT	CAGTCGGT	GGCTAGCTCAGTCGGT
ENCFF510IHL	TF_tRNA-Lys-CTT-2-1	tRNA-Lys-CTT-2-5	P69	9	D-loop	2016	0	2016	2016.0	CCGGCTAG	CTCAGTCG	CCGGCTAGCTCAGTCG
ENCFF510IHL	TF_tRNA-Lys-CTT-2-1	tRNA-Lys-CTT-2-5	P118	58	T-loop	207	0	207	207.0	GGTTCGAG	CCCCACGT	GGTTCGAGCCCCACGT
ENCFF510IHL	TF_tRNA-Lys-CTT-2-1	tRNA-Lys-CTT-2-5	P94	34	Anticodon	1621	1621	0	1621.0	GAGACTCT	TAATCTCA	GAGACTCTTAATCTCA
ENCFF510IHL	TF_tRNA-Lys-CTT-2-1	tRNA-Lys-CTT-2-5	P100	40	A-loop	645	92	552	645.0	CTTAATCT	CAGGGTCG	CTTAATCTCAGGGTCG
ENCFF510IHL	TF_tRNA-Lys-CTT-2-1	tRNA-Lys-CTT-2-5	P78	18	D-loop	207	0	207	207.0	TCAGTCGG	TAGAGCAT	TCAGTCGGTAGAGCAT
ENCFF510IHL	TF_tRNA-Lys-CTT-2-1	tRNA-Lys-CTT-2-5	P97	37	A-loop	577	0	577	577.0	ACTCTTAA	TCTCAGGG	ACTCTTAATCTCAGGG
ENCFF510IHL	TF_tRNA-Lys-CTT-2-1	tRNA-Lys-CTT-2-5	P105	45	Other	472	0	472	472.0	TCTCAGGG	TCGTGGGT	TCTCAGGGTCGTGGGT
ENCFF510IHL	TF_tRNA-Lys-CTT-2-1	tRNA-Lys-CTT-2-5	P59	-1	Start	5766	0	5766	5766.0	GGCGTGTC	GCCCGGCT	GGCGTGTCGCCCGGCT
ENCFF510IHL	TF_tRNA-Lys-CTT-2-1	tRNA-Lys-CTT-2-5	P92	32	A-loop	3068	3068	0	3068.0	ATGAGACT	CTTAATCT	ATGAGACTCTTAATCT
ENCFF510IHL	TF_tRNA-Asn-GTT-3-1	tRNA-Asn-GTT-3-1	P99	39	A-loop	1228	0	1228	1228.0	CTGTTAAC	CGAAAGGT	CTGTTAACCGAAAGGT
ENCFF510IHL	TF_tRNA-Asn-GTT-3-1	tRNA-Asn-GTT-3-1	P94	34	A-loop	966	0	966	966.0	TTCGGCTG	TTAACCGA	TTCGGCTGTTAACCGA
ENCFF510IHL	TF_tRNA-Asn-GTT-3-1	tRNA-Asn-GTT-3-1	P133	73	End	2825	2825	0	2825.0	CAGGGACG	CTTGTTTG	CAGGGACGCTTGTTTG
ENCFF510IHL	TF_tRNA-Lys-CTT-1-1	tRNA-Lys-CTT-1-2	P98	38	A-loop	113	0	113	113.0	CTCTTAAT	CCCAGGGT	CTCTTAATCCCAGGGT
ENCFF510IHL	TF_tRNA-Lys-CTT-1-1	tRNA-Lys-CTT-1-2	P134	74	3-UTR	403	403	0	403.0	TGGGCGGG	TTTGTTTT	TGGGCGGGTTTGTTTT
ENCFF510IHL	TF_tRNA-Lys-CTT-1-1	tRNA-Lys-CTT-1-2	P75	15	D-loop	754	0	754	754.0	AGCTCAGT	CGGTAGAG	AGCTCAGTCGGTAGAG
ENCFF510IHL	TF_tRNA-Lys-CTT-1-1	tRNA-Lys-CTT-1-2	P111	51	T-loop	2229	2229	0	2229.0	GGTCGTGG	GTTCGAGC	GGTCGTGGGTTCGAGC
ENCFF510IHL	TF_tRNA-Lys-CTT-1-1	tRNA-Lys-CTT-1-2	P132	72	End	22519	22519	0	22519.0	GTTGGGCG	GGTTTGTT	GTTGGGCGGGTTTGTT
ENCFF510IHL	TF_tRNA-Lys-CTT-1-1	tRNA-Lys-CTT-1-2	P71	11	D-loop	5492	0	5492	5492.0	GGCTAGCT	CAGTCGGT	GGCTAGCTCAGTCGGT
ENCFF510IHL	TF_tRNA-Lys-CTT-1-1	tRNA-Lys-CTT-1-2	P69	9	D-loop	3891	0	3891	3891.0	CCGGCTAG	CTCAGTCG	CCGGCTAGCTCAGTCG
ENCFF510IHL	TF_tRNA-Lys-CTT-1-1	tRNA-Lys-CTT-1-2	P118	58	T-loop	207	0	207	207.0	GGTTCGAG	CCCCACGT	GGTTCGAGCCCCACGT
ENCFF510IHL	TF_tRNA-Lys-CTT-1-1	tRNA-Lys-CTT-1-2	P100	40	A-loop	552	0	552	552.0	CTTAATCC	CAGGGTCG	CTTAATCCCAGGGTCG
ENCFF510IHL	TF_tRNA-Lys-CTT-1-1	tRNA-Lys-CTT-1-2	P78	18	D-loop	1104	0	1104	1104.0	TCAGTCGG	TAGAGCAT	TCAGTCGGTAGAGCAT
ENCFF510IHL	TF_tRNA-Lys-CTT-1-1	tRNA-Lys-CTT-1-2	P95	35	Anticodon	2465	2465	0	2465.0	GGACTCTT	AATCCCAG	GGACTCTTAATCCCAG
ENCFF510IHL	TF_tRNA-Lys-CTT-1-1	tRNA-Lys-CTT-1-2	P105	45	Other	472	0	472	472.0	TCCCAGGG	TCGTGGGT	TCCCAGGGTCGTGGGT
ENCFF510IHL	TF_tRNA-Lys-CTT-1-1	tRNA-Lys-CTT-1-2	P88	28	A-loop	152	152	0	152.0	GAGCATGG	GACTCTTA	GAGCATGGGACTCTTA
ENCFF510IHL	TF_tRNA-Lys-CTT-1-1	tRNA-Lys-CTT-1-2	P59	-1	Start	13114	0	13114	13114.0	CTCTAACT	GCCCGGCT	CTCTAACTGCCCGGCT
ENCFF510IHL	TF_tRNA-Lys-CTT-1-1	tRNA-Lys-CTT-1-2	P113	53	T-loop	541	541	0	541.0	TCGTGGGT	TCGAGCCC	TCGTGGGTTCGAGCCC
ENCFF510IHL	TF_tRNA-Lys-CTT-1-1	tRNA-Lys-CTT-1-2	P92	32	A-loop	3196	3196	0	3196.0	ATGGGACT	CTTAATCC	ATGGGACTCTTAATCC
ENCFF510IHL	TF_tRNA-Lys-CTT-1-1	tRNA-Lys-CTT-1-2	P96	36	Anticodon	128	0	128	128.0	GACTCTTA	ATCCCAGG	GACTCTTAATCCCAGG
ENCFF510IHL	TF_tRNA-Lys-CTT-1-1	tRNA-Lys-CTT-1-1	P98	38	A-loop	113	0	113	113.0	CTCTTAAT	CCCAGGGT	CTCTTAATCCCAGGGT
ENCFF510IHL	TF_tRNA-Lys-CTT-1-1	tRNA-Lys-CTT-1-1	P113	53	T-loop	541	541	0	541.0	TCGTGGGT	TCGAGCCC	TCGTGGGTTCGAGCCC
ENCFF510IHL	TF_tRNA-Lys-CTT-1-1	tRNA-Lys-CTT-1-1	P75	15	D-loop	754	0	754	754.0	AGCTCAGT	CGGTAGAG	AGCTCAGTCGGTAGAG
ENCFF510IHL	TF_tRNA-Lys-CTT-1-1	tRNA-Lys-CTT-1-1	P132	72	End	22519	22519	0	22519.0	GTTGGGCG	CGGGTTGT	GTTGGGCGCGGGTTGT
ENCFF510IHL	TF_tRNA-Lys-CTT-1-1	tRNA-Lys-CTT-1-1	P71	11	D-loop	5492	0	5492	5492.0	GGCTAGCT	CAGTCGGT	GGCTAGCTCAGTCGGT
ENCFF510IHL	TF_tRNA-Lys-CTT-1-1	tRNA-Lys-CTT-1-1	P69	9	D-loop	3891	0	3891	3891.0	CCGGCTAG	CTCAGTCG	CCGGCTAGCTCAGTCG
ENCFF510IHL	TF_tRNA-Lys-CTT-1-1	tRNA-Lys-CTT-1-1	P118	58	T-loop	207	0	207	207.0	GGTTCGAG	CCCCACGT	GGTTCGAGCCCCACGT
ENCFF510IHL	TF_tRNA-Lys-CTT-1-1	tRNA-Lys-CTT-1-1	P100	40	A-loop	552	0	552	552.0	CTTAATCC	CAGGGTCG	CTTAATCCCAGGGTCG
ENCFF510IHL	TF_tRNA-Lys-CTT-1-1	tRNA-Lys-CTT-1-1	P78	18	D-loop	1104	0	1104	1104.0	TCAGTCGG	TAGAGCAT	TCAGTCGGTAGAGCAT
ENCFF510IHL	TF_tRNA-Lys-CTT-1-1	tRNA-Lys-CTT-1-1	P95	35	Anticodon	2465	2465	0	2465.0	GGACTCTT	AATCCCAG	GGACTCTTAATCCCAG
ENCFF510IHL	TF_tRNA-Lys-CTT-1-1	tRNA-Lys-CTT-1-1	P105	45	Other	472	0	472	472.0	TCCCAGGG	TCGTGGGT	TCCCAGGGTCGTGGGT
ENCFF510IHL	TF_tRNA-Lys-CTT-1-1	tRNA-Lys-CTT-1-1	P111	51	T-loop	2229	2229	0	2229.0	GGTCGTGG	GTTCGAGC	GGTCGTGGGTTCGAGC
ENCFF510IHL	TF_tRNA-Lys-CTT-1-1	tRNA-Lys-CTT-1-1	P59	-1	Start	13114	0	13114	13114.0	TAACAGGC	GCCCGGCT	TAACAGGCGCCCGGCT
ENCFF510IHL	TF_tRNA-Lys-CTT-1-1	tRNA-Lys-CTT-1-1	P88	28	A-loop	152	152	0	152.0	GAGCATGG	GACTCTTA	GAGCATGGGACTCTTA
ENCFF510IHL	TF_tRNA-Lys-CTT-1-1	tRNA-Lys-CTT-1-1	P92	32	A-loop	3196	3196	0	3196.0	ATGGGACT	CTTAATCC	ATGGGACTCTTAATCC
ENCFF510IHL	TF_tRNA-Lys-CTT-1-1	tRNA-Lys-CTT-1-1	P96	36	Anticodon	128	0	128	128.0	GACTCTTA	ATCCCAGG	GACTCTTAATCCCAGG
ENCFF510IHL	TF_tRNA-Arg-ACG-2-1	tRNA-Arg-ACG-2-1	P98	38	A-loop	259	0	259	259.0	CTACGGAT	CAGAAGAT	CTACGGATCAGAAGAT
ENCFF510IHL	TF_tRNA-Arg-ACG-2-1	tRNA-Arg-ACG-2-1	P119	59	T-loop	100	0	100	100.0	GTTCGACT	CCTGGCTG	GTTCGACTCCTGGCTG
ENCFF510IHL	TF_tRNA-Arg-ACG-2-1	tRNA-Arg-ACG-2-1	P117	57	T-loop	307	0	307	307.0	AGGTTCGA	CTCCTGGC	AGGTTCGACTCCTGGC
ENCFF510IHL	TF_tRNA-Arg-ACG-2-1	tRNA-Arg-ACG-2-1	P132	72	End	938	938	0	938.0	CTGGCTCG	CGATGTCT	CTGGCTCGCGATGTCT
ENCFF510IHL	TF_tRNA-Arg-ACG-2-1	tRNA-Arg-ACG-2-1	P106	46	Other	156	0	156	156.0	CAGAAGAT	TCTAGGTT	CAGAAGATTCTAGGTT
ENCFF510IHL	TF_tRNA-Arg-ACG-2-1	tRNA-Arg-ACG-2-1	P79	19	D-loop	166	166	0	166.0	CAATGGAT	AACGCGTC	CAATGGATAACGCGTC
ENCFF510IHL	TF_tRNA-Arg-ACG-2-1	tRNA-Arg-ACG-2-1	P59	-1	Start	186	0	186	186.0	GCAAGTCG	GGGCCAGT	GCAAGTCGGGGCCAGT
ENCFF510IHL	TF_tRNA-Arg-ACG-2-1	tRNA-Arg-ACG-2-1	P108	48	T-loop	316	0	316	316.0	GAAGATTC	TAGGTTCG	GAAGATTCTAGGTTCG
ENCFF510IHL	TF_tRNA-Lys-CTT-9-1	tRNA-Lys-CTT-9-1	P106	46	Other	874	0	874	874.0	CCCAGGGT	TGTGGGTT	CCCAGGGTTGTGGGTT
ENCFF510IHL	TF_tRNA-Lys-CTT-9-1	tRNA-Lys-CTT-9-1	P132	72	End	874	874	0	874.0	ATTGGGCA	CCAGATGA	ATTGGGCACCAGATGA
ENCFF510IHL	TF_tRNA-Arg-ACG-2-1	tRNA-Arg-ACG-2-3	P98	38	A-loop	259	0	259	259.0	CTACGGAT	CAGAAGAT	CTACGGATCAGAAGAT
ENCFF510IHL	TF_tRNA-Arg-ACG-2-1	tRNA-Arg-ACG-2-3	P119	59	T-loop	100	0	100	100.0	GTTCGACT	CCTGGCTG	GTTCGACTCCTGGCTG
ENCFF510IHL	TF_tRNA-Arg-ACG-2-1	tRNA-Arg-ACG-2-3	P117	57	T-loop	307	0	307	307.0	AGGTTCGA	CTCCTGGC	AGGTTCGACTCCTGGC
ENCFF510IHL	TF_tRNA-Arg-ACG-2-1	tRNA-Arg-ACG-2-3	P132	72	End	938	938	0	938.0	CTGGCTCG	GGTGTTAA	CTGGCTCGGGTGTTAA
ENCFF510IHL	TF_tRNA-Arg-ACG-2-1	tRNA-Arg-ACG-2-3	P106	46	Other	156	0	156	156.0	CAGAAGAT	TCTAGGTT	CAGAAGATTCTAGGTT
ENCFF510IHL	TF_tRNA-Arg-ACG-2-1	tRNA-Arg-ACG-2-3	P79	19	D-loop	166	166	0	166.0	CAATGGAT	AACGCGTC	CAATGGATAACGCGTC
ENCFF510IHL	TF_tRNA-Arg-ACG-2-1	tRNA-Arg-ACG-2-3	P59	-1	Start	186	0	186	186.0	GCAACCGA	GGGCCAGT	GCAACCGAGGGCCAGT
ENCFF510IHL	TF_tRNA-Arg-ACG-2-1	tRNA-Arg-ACG-2-3	P108	48	T-loop	316	0	316	316.0	GAAGATTC	TAGGTTCG	GAAGATTCTAGGTTCG
ENCFF510IHL	TF_tRNA-Arg-ACG-2-1	tRNA-Arg-ACG-2-4	P98	38	A-loop	259	0	259	259.0	CTACGGAT	CAGAAGAT	CTACGGATCAGAAGAT
ENCFF510IHL	TF_tRNA-Arg-ACG-2-1	tRNA-Arg-ACG-2-4	P113	53	T-loop	1495	0	1495	1495.0	TTCTAGGT	TCGACTCC	TTCTAGGTTCGACTCC
ENCFF510IHL	TF_tRNA-Arg-ACG-2-1	tRNA-Arg-ACG-2-4	P89	29	A-loop	315	0	315	315.0	CGCGTCTG	ACTACGGA	CGCGTCTGACTACGGA
ENCFF510IHL	TF_tRNA-Arg-ACG-2-1	tRNA-Arg-ACG-2-4	P119	59	T-loop	100	0	100	100.0	GTTCGACT	CCTGGCTG	GTTCGACTCCTGGCTG
ENCFF510IHL	TF_tRNA-Arg-ACG-2-1	tRNA-Arg-ACG-2-4	P108	48	T-loop	840	0	840	840.0	GAAGATTC	TAGGTTCG	GAAGATTCTAGGTTCG
ENCFF510IHL	TF_tRNA-Arg-ACG-2-1	tRNA-Arg-ACG-2-4	P132	72	End	5130	5130	0	5130.0	CTGGCTCG	CTTGTGCT	CTGGCTCGCTTGTGCT
ENCFF510IHL	TF_tRNA-Arg-ACG-2-1	tRNA-Arg-ACG-2-4	P106	46	Other	156	0	156	156.0	CAGAAGAT	TCTAGGTT	CAGAAGATTCTAGGTT
ENCFF510IHL	TF_tRNA-Arg-ACG-2-1	tRNA-Arg-ACG-2-4	P101	41	A-loop	225	0	225	225.0	CGGATCAG	AAGATTCT	CGGATCAGAAGATTCT
ENCFF510IHL	TF_tRNA-Arg-ACG-2-1	tRNA-Arg-ACG-2-4	P79	19	D-loop	166	166	0	166.0	CAATGGAT	AACGCGTC	CAATGGATAACGCGTC
ENCFF510IHL	TF_tRNA-Arg-ACG-2-1	tRNA-Arg-ACG-2-4	P117	57	T-loop	307	0	307	307.0	AGGTTCGA	CTCCTGGC	AGGTTCGACTCCTGGC
ENCFF510IHL	TF_tRNA-Arg-ACG-2-1	tRNA-Arg-ACG-2-4	P59	-1	Start	186	0	186	186.0	ACAGGCAG	GGGCCAGT	ACAGGCAGGGGCCAGT
ENCFF510IHL	TF_tRNA-Arg-ACG-2-1	tRNA-Arg-ACG-2-4	P122	62	T-loop	526	526	0	526.0	CGACTCCT	GGCTGGCT	CGACTCCTGGCTGGCT
ENCFF510IHL	TF_tRNA-Ala-AGC-2-1	tRNA-Ala-AGC-2-1	P131	71	End	113	113	0	113.0	CACCTCCA	TTCCTTTT	CACCTCCATTCCTTTT
ENCFF510IHL	TF_tRNA-Arg-ACG-1-1	tRNA-Arg-ACG-1-3	P98	38	A-loop	431	0	431	431.0	CTACGGAT	CAGAAGAT	CTACGGATCAGAAGAT
ENCFF510IHL	TF_tRNA-Arg-ACG-1-1	tRNA-Arg-ACG-1-3	P108	48	T-loop	662	0	662	662.0	GAAGATTC	CAGGTTCG	GAAGATTCCAGGTTCG
ENCFF510IHL	TF_tRNA-Arg-ACG-1-1	tRNA-Arg-ACG-1-3	P132	72	End	1306	1306	0	1306.0	CTGGCTCG	GTGGGGTT	CTGGCTCGGTGGGGTT
ENCFF510IHL	TF_tRNA-Arg-ACG-1-1	tRNA-Arg-ACG-1-3	P119	59	T-loop	100	0	100	100.0	GTTCGACT	CCTGGCTG	GTTCGACTCCTGGCTG
ENCFF510IHL	TF_tRNA-Arg-ACG-1-1	tRNA-Arg-ACG-1-3	P79	19	D-loop	166	166	0	166.0	CAATGGAT	AACGCGTC	CAATGGATAACGCGTC
ENCFF510IHL	TF_tRNA-Arg-ACG-1-1	tRNA-Arg-ACG-1-3	P59	-1	Start	250	0	250	250.0	CCATCTCA	GGGCCAGT	CCATCTCAGGGCCAGT
ENCFF510IHL	TF_tRNA-Arg-ACG-1-1	tRNA-Arg-ACG-1-3	P117	57	T-loop	307	0	307	307.0	AGGTTCGA	CTCCTGGC	AGGTTCGACTCCTGGC
ENCFF510IHL	TF_tRNA-Arg-ACG-1-1	tRNA-Arg-ACG-1-2	P98	38	A-loop	431	0	431	431.0	CTACGGAT	CAGAAGAT	CTACGGATCAGAAGAT
ENCFF510IHL	TF_tRNA-Arg-ACG-1-1	tRNA-Arg-ACG-1-2	P108	48	T-loop	662	0	662	662.0	GAAGATTC	CAGGTTCG	GAAGATTCCAGGTTCG
ENCFF510IHL	TF_tRNA-Arg-ACG-1-1	tRNA-Arg-ACG-1-2	P132	72	End	1306	1306	0	1306.0	CTGGCTCG	GTGTAAGC	CTGGCTCGGTGTAAGC
ENCFF510IHL	TF_tRNA-Arg-ACG-1-1	tRNA-Arg-ACG-1-2	P119	59	T-loop	100	0	100	100.0	GTTCGACT	CCTGGCTG	GTTCGACTCCTGGCTG
ENCFF510IHL	TF_tRNA-Arg-ACG-1-1	tRNA-Arg-ACG-1-2	P79	19	D-loop	166	166	0	166.0	CAATGGAT	AACGCGTC	CAATGGATAACGCGTC
ENCFF510IHL	TF_tRNA-Arg-ACG-1-1	tRNA-Arg-ACG-1-2	P59	-1	Start	250	0	250	250.0	TACGCGCA	GGGCCAGT	TACGCGCAGGGCCAGT
ENCFF510IHL	TF_tRNA-Arg-ACG-1-1	tRNA-Arg-ACG-1-2	P117	57	T-loop	307	0	307	307.0	AGGTTCGA	CTCCTGGC	AGGTTCGACTCCTGGC
ENCFF510IHL	TF_tRNA-Arg-ACG-1-1	tRNA-Arg-ACG-1-1	P98	38	A-loop	431	0	431	431.0	CTACGGAT	CAGAAGAT	CTACGGATCAGAAGAT
ENCFF510IHL	TF_tRNA-Arg-ACG-1-1	tRNA-Arg-ACG-1-1	P112	52	T-loop	111	0	111	111.0	ATTCCAGG	TTCGACTC	ATTCCAGGTTCGACTC
ENCFF510IHL	TF_tRNA-Arg-ACG-1-1	tRNA-Arg-ACG-1-1	P108	48	T-loop	851	0	851	851.0	GAAGATTC	CAGGTTCG	GAAGATTCCAGGTTCG
ENCFF510IHL	TF_tRNA-Arg-ACG-1-1	tRNA-Arg-ACG-1-1	P132	72	End	1306	1306	0	1306.0	CTGGCTCG	TTCGACTT	CTGGCTCGTTCGACTT
ENCFF510IHL	TF_tRNA-Arg-ACG-1-1	tRNA-Arg-ACG-1-1	P119	59	T-loop	100	0	100	100.0	GTTCGACT	CCTGGCTG	GTTCGACTCCTGGCTG
ENCFF510IHL	TF_tRNA-Arg-ACG-1-1	tRNA-Arg-ACG-1-1	P79	19	D-loop	166	166	0	166.0	CAATGGAT	AACGCGTC	CAATGGATAACGCGTC
ENCFF510IHL	TF_tRNA-Arg-ACG-1-1	tRNA-Arg-ACG-1-1	P59	-1	Start	250	0	250	250.0	TCGTCAGA	GGGCCAGT	TCGTCAGAGGGCCAGT
ENCFF510IHL	TF_tRNA-Arg-ACG-1-1	tRNA-Arg-ACG-1-1	P117	57	T-loop	307	0	307	307.0	AGGTTCGA	CTCCTGGC	AGGTTCGACTCCTGGC
ENCFF510IHL	TF_tRNA-Ile-AAT-8-1	tRNA-Ile-AAT-8-1	P133	73	End	129	129	0	129.0	ACGGGCCA	CTGGATGC	ACGGGCCACTGGATGC
ENCFF510IHL	TF_tRNA-Gln-TTG-1-1	tRNA-Gln-TTG-1-1	P98	38	A-loop	620	620	0	620.0	CTTTGAAT	CCAGCGAT	CTTTGAATCCAGCGAT
ENCFF510IHL	TF_tRNA-Gln-TTG-1-1	tRNA-Gln-TTG-1-1	P77	17	D-loop	204	0	204	204.0	TGTAATGG	TTAGCACT	TGTAATGGTTAGCACT
ENCFF510IHL	TF_tRNA-Gln-TTG-1-1	tRNA-Gln-TTG-1-1	P89	29	A-loop	123	123	0	123.0	CACTCTGG	ACTTTGAA	CACTCTGGACTTTGAA
ENCFF510IHL	TF_tRNA-Gln-TTG-1-1	tRNA-Gln-TTG-1-1	P116	56	T-loop	101	0	101	101.0	GAGTTCAA	ATCTCGGT	GAGTTCAAATCTCGGT
ENCFF510IHL	TF_tRNA-Gln-TTG-1-1	tRNA-Gln-TTG-1-1	P131	71	End	288	288	0	288.0	TGGGACCT	CACGAGAC	TGGGACCTCACGAGAC
ENCFF510IHL	TF_tRNA-Gln-TTG-1-1	tRNA-Gln-TTG-1-1	P71	11	D-loop	425	0	425	425.0	CCATGGTG	TAATGGTT	CCATGGTGTAATGGTT
ENCFF510IHL	TF_tRNA-Gln-TTG-1-1	tRNA-Gln-TTG-1-1	P69	9	D-loop	112	0	112	112.0	TCCCATGG	TGTAATGG	TCCCATGGTGTAATGG
ENCFF510IHL	TF_tRNA-Gln-TTG-1-1	tRNA-Gln-TTG-1-1	P118	58	T-loop	186	0	186	186.0	GTTCAAAT	CTCGGTGG	GTTCAAATCTCGGTGG
ENCFF510IHL	TF_tRNA-Leu-CAG-1-1	tRNA-Leu-CAG-1-1	P127	67	T-loop	183	0	183	183.0	GGGTTCGA	ATCCCACT	GGGTTCGAATCCCACT
ENCFF510IHL	TF_tRNA-Leu-CAG-1-1	tRNA-Leu-CAG-1-1	P142	82	End	612	612	0	612.0	TCCTGACA	AGCCGACC	TCCTGACAAGCCGACC
ENCFF510IHL	TF_tRNA-Leu-CAG-1-1	tRNA-Leu-CAG-1-1	P59	-1	Start	102	0	102	102.0	GGCGCGCC	GTCAGGAT	GGCGCGCCGTCAGGAT
ENCFF510IHL	TF_tRNA-Leu-CAG-1-1	tRNA-Leu-CAG-1-1	P129	69	T-loop	345	0	345	345.0	GTTCGAAT	CCCACTCC	GTTCGAATCCCACTCC
ENCFF510IHL	TF_tRNA-Leu-CAG-1-1	tRNA-Leu-CAG-1-3	P127	67	T-loop	183	0	183	183.0	GGGTTCGA	ATCCCACT	GGGTTCGAATCCCACT
ENCFF510IHL	TF_tRNA-Leu-CAG-1-1	tRNA-Leu-CAG-1-3	P142	82	End	612	612	0	612.0	TCCTGACA	AGCCGACC	TCCTGACAAGCCGACC
ENCFF510IHL	TF_tRNA-Leu-CAG-1-1	tRNA-Leu-CAG-1-3	P59	-1	Start	102	0	102	102.0	GGCGCGCC	GTCAGGAT	GGCGCGCCGTCAGGAT
ENCFF510IHL	TF_tRNA-Leu-CAG-1-1	tRNA-Leu-CAG-1-3	P129	69	T-loop	345	0	345	345.0	GTTCGAAT	CCCACTCC	GTTCGAATCCCACTCC
ENCFF510IHL	TF_tRNA-Val-AAC-1-1	tRNA-Val-AAC-1-1	P117	57	T-loop	450	0	450	450.0	CGGTTCGA	AACCGGGC	CGGTTCGAAACCGGGC
ENCFF510IHL	TF_tRNA-Val-AAC-1-1	tRNA-Val-AAC-1-1	P132	72	End	1225	1225	0	1225.0	CGGAAACA	CACTAAAA	CGGAAACACACTAAAA
ENCFF510IHL	TF_tRNA-Val-AAC-1-1	tRNA-Val-AAC-1-1	P97	37	A-loop	262	0	262	262.0	CCTAACAC	GCGAAAGG	CCTAACACGCGAAAGG
ENCFF510IHL	TF_tRNA-Val-AAC-1-1	tRNA-Val-AAC-1-2	P117	57	T-loop	450	0	450	450.0	CGGTTCGA	AACCGGGC	CGGTTCGAAACCGGGC
ENCFF510IHL	TF_tRNA-Val-AAC-1-1	tRNA-Val-AAC-1-2	P132	72	End	1225	1225	0	1225.0	CGGAAACA	GAATCTTA	CGGAAACAGAATCTTA
ENCFF510IHL	TF_tRNA-Val-AAC-1-1	tRNA-Val-AAC-1-2	P97	37	A-loop	262	0	262	262.0	CCTAACAC	GCGAAAGG	CCTAACACGCGAAAGG
ENCFF510IHL	TF_tRNA-Val-AAC-1-1	tRNA-Val-AAC-1-3	P117	57	T-loop	450	0	450	450.0	CGGTTCGA	AACCGGGC	CGGTTCGAAACCGGGC
ENCFF510IHL	TF_tRNA-Val-AAC-1-1	tRNA-Val-AAC-1-3	P92	32	A-loop	23688	23688	0	23688.0	GTTCGCCT	AACACGCG	GTTCGCCTAACACGCG
ENCFF510IHL	TF_tRNA-Val-AAC-1-1	tRNA-Val-AAC-1-3	P59	-1	Start	24352	0	24352	24352.0	GCGTGCAA	GTTTCCGT	GCGTGCAAGTTTCCGT
ENCFF510IHL	TF_tRNA-Val-AAC-1-1	tRNA-Val-AAC-1-3	P132	72	End	1225	1225	0	1225.0	CGGAAACA	GACTCTTA	CGGAAACAGACTCTTA
ENCFF510IHL	TF_tRNA-Val-AAC-1-1	tRNA-Val-AAC-1-3	P97	37	A-loop	262	0	262	262.0	CCTAACAC	GCGAAAGG	CCTAACACGCGAAAGG
ENCFF510IHL	TF_tRNA-Val-AAC-1-1	tRNA-Val-AAC-1-4	P117	57	T-loop	450	0	450	450.0	CGGTTCGA	AACCGGGC	CGGTTCGAAACCGGGC
ENCFF510IHL	TF_tRNA-Val-AAC-1-1	tRNA-Val-AAC-1-4	P92	32	A-loop	23688	23688	0	23688.0	GTTCGCCT	AACACGCG	GTTCGCCTAACACGCG
ENCFF510IHL	TF_tRNA-Val-AAC-1-1	tRNA-Val-AAC-1-4	P59	-1	Start	24352	0	24352	24352.0	CCGCATCT	GTTTCCGT	CCGCATCTGTTTCCGT
ENCFF510IHL	TF_tRNA-Val-AAC-1-1	tRNA-Val-AAC-1-4	P132	72	End	1225	1225	0	1225.0	CGGAAACA	AGACTGTG	CGGAAACAAGACTGTG
ENCFF510IHL	TF_tRNA-Val-AAC-1-1	tRNA-Val-AAC-1-4	P97	37	A-loop	262	0	262	262.0	CCTAACAC	GCGAAAGG	CCTAACACGCGAAAGG
ENCFF510IHL	TF_tRNA-Ser-TGA-3-1	tRNA-Ser-TGA-3-1	P141	81	End	721	721	0	721.0	CGACTACG	GCGTGCTT	CGACTACGGCGTGCTT
ENCFF510IHL	TF_tRNA-Ser-TGA-3-1	tRNA-Ser-TGA-3-1	P77	17	D-loop	446	446	0	446.0	CCGAGTGG	TTAAGGCG	CCGAGTGGTTAAGGCG
ENCFF510IHL	TF_tRNA-Ser-TGA-3-1	tRNA-Ser-TGA-3-1	P110	50	Other	531	0	531	531.0	TGGGGTCT	CCCCGCGC	TGGGGTCTCCCCGCGC
ENCFF510IHL	TF_tRNA-Ser-TGA-3-1	tRNA-Ser-TGA-3-1	P59	-1	Start	642	0	642	642.0	GGAGGTAC	GTAGTCGT	GGAGGTACGTAGTCGT
ENCFF510IHL	TF_tRNA-Ser-TGA-3-1	tRNA-Ser-TGA-3-1	P82	22	D-loop	175	175	0	175.0	TGGTTAAG	GCGATGGA	TGGTTAAGGCGATGGA
ENCFF510IHL	TF_tRNA-Leu-CAG-1-1	tRNA-Leu-CAG-1-5	P127	67	T-loop	183	0	183	183.0	GGGTTCGA	ATCCCACT	GGGTTCGAATCCCACT
ENCFF510IHL	TF_tRNA-Leu-CAG-1-1	tRNA-Leu-CAG-1-5	P142	82	End	612	612	0	612.0	TCCTGACA	AGCCGACC	TCCTGACAAGCCGACC
ENCFF510IHL	TF_tRNA-Leu-CAG-1-1	tRNA-Leu-CAG-1-5	P59	-1	Start	102	0	102	102.0	GGCGCGCC	GTCAGGAT	GGCGCGCCGTCAGGAT
ENCFF510IHL	TF_tRNA-Leu-CAG-1-1	tRNA-Leu-CAG-1-5	P129	69	T-loop	345	0	345	345.0	GTTCGAAT	CCCACTCC	GTTCGAATCCCACTCC
ENCFF510IHL	TF_tRNA-Arg-ACG-2-1	tRNA-Arg-ACG-2-2	P98	38	A-loop	259	0	259	259.0	CTACGGAT	CAGAAGAT	CTACGGATCAGAAGAT
ENCFF510IHL	TF_tRNA-Arg-ACG-2-1	tRNA-Arg-ACG-2-2	P119	59	T-loop	100	0	100	100.0	GTTCGACT	CCTGGCTG	GTTCGACTCCTGGCTG
ENCFF510IHL	TF_tRNA-Arg-ACG-2-1	tRNA-Arg-ACG-2-2	P117	57	T-loop	307	0	307	307.0	AGGTTCGA	CTCCTGGC	AGGTTCGACTCCTGGC
ENCFF510IHL	TF_tRNA-Arg-ACG-2-1	tRNA-Arg-ACG-2-2	P132	72	End	938	938	0	938.0	CTGGCTCG	GAGGCTTA	CTGGCTCGGAGGCTTA
ENCFF510IHL	TF_tRNA-Arg-ACG-2-1	tRNA-Arg-ACG-2-2	P106	46	Other	156	0	156	156.0	CAGAAGAT	TCTAGGTT	CAGAAGATTCTAGGTT
ENCFF510IHL	TF_tRNA-Arg-ACG-2-1	tRNA-Arg-ACG-2-2	P79	19	D-loop	166	166	0	166.0	CAATGGAT	AACGCGTC	CAATGGATAACGCGTC
ENCFF510IHL	TF_tRNA-Arg-ACG-2-1	tRNA-Arg-ACG-2-2	P59	-1	Start	186	0	186	186.0	ACAACGAC	GGGCCAGT	ACAACGACGGGCCAGT
ENCFF510IHL	TF_tRNA-Arg-ACG-2-1	tRNA-Arg-ACG-2-2	P108	48	T-loop	316	0	316	316.0	GAAGATTC	TAGGTTCG	GAAGATTCTAGGTTCG
ENCFF510IHL	TF_tRNA-Leu-CAG-1-1	tRNA-Leu-CAG-1-4	P127	67	T-loop	183	0	183	183.0	GGGTTCGA	ATCCCACT	GGGTTCGAATCCCACT
ENCFF510IHL	TF_tRNA-Leu-CAG-1-1	tRNA-Leu-CAG-1-4	P142	82	End	612	612	0	612.0	TCCTGACA	AGCCGACC	TCCTGACAAGCCGACC
ENCFF510IHL	TF_tRNA-Leu-CAG-1-1	tRNA-Leu-CAG-1-4	P59	-1	Start	102	0	102	102.0	GGCGCGCC	GTCAGGAT	GGCGCGCCGTCAGGAT
ENCFF510IHL	TF_tRNA-Leu-CAG-1-1	tRNA-Leu-CAG-1-4	P129	69	T-loop	345	0	345	345.0	GTTCGAAT	CCCACTCC	GTTCGAATCCCACTCC
ENCFF510IHL	TF_tRNA-Val-AAC-4-1	tRNA-Val-AAC-4-1	P92	32	A-loop	23688	23688	0	23688.0	GTTCGCCT	AACACGCG	GTTCGCCTAACACGCG
ENCFF510IHL	TF_tRNA-Val-AAC-4-1	tRNA-Val-AAC-4-1	P59	-1	Start	24399	0	24399	24399.0	AAGAGGGT	GTTTCCGT	AAGAGGGTGTTTCCGT
ENCFF510IHL	TF_tRNA-Val-AAC-4-1	tRNA-Val-AAC-4-1	P132	72	End	884	884	0	884.0	CGGAAACA	GGTAGGCT	CGGAAACAGGTAGGCT
ENCFF510IHL	TF_tRNA-Val-AAC-4-1	tRNA-Val-AAC-4-1	P117	57	T-loop	450	0	450	450.0	CGGTTCGA	AACCGGGC	CGGTTCGAAACCGGGC
ENCFF510IHL	TF_tRNA-Pro-TGG-2-1	tRNA-Pro-TGG-2-1	P76	16	D-loop	116	0	116	116.0	GTCTAGGG	GTATGATT	GTCTAGGGGTATGATT
ENCFF510IHL	TF_tRNA-Pro-TGG-2-1	tRNA-Pro-TGG-2-1	P99	39	A-loop	116	116	0	116.0	TGGGTCCG	AGAGGTCC	TGGGTCCGAGAGGTCC
ENCFF510IHL	TF_tRNA-Pro-TGG-2-1	tRNA-Pro-TGG-2-1	P65	5	stem_for	1295	0	1295	1295.0	ATGGCTCG	TTGGTCTA	ATGGCTCGTTGGTCTA
ENCFF510IHL	TF_tRNA-Pro-TGG-2-1	tRNA-Pro-TGG-2-1	P131	71	End	4686	4686	0	4686.0	ACGAGCCC	CTCTTTTC	ACGAGCCCCTCTTTTC
ENCFF510IHL	TF_tRNA-Pro-TGG-2-1	tRNA-Pro-TGG-2-1	P118	58	T-loop	533	0	533	533.0	GTTCAAAT	CCCGGACG	GTTCAAATCCCGGACG
ENCFF510IHL	TF_tRNA-Pro-TGG-2-1	tRNA-Pro-TGG-2-1	P93	33	Anticodon	4251	1545	2706	4251.0	TCGGTTTG	GGTCCGAG	TCGGTTTGGGTCCGAG
ENCFF510IHL	TF_tRNA-Pro-TGG-2-1	tRNA-Pro-TGG-2-1	P96	36	A-loop	277	0	277	277.0	GTTTGGGT	CCGAGAGG	GTTTGGGTCCGAGAGG
ENCFF510IHL	TF_tRNA-Pro-TGG-2-1	tRNA-Pro-TGG-2-1	P59	-1	Start	1113	0	1113	1113.0	CAGCAGAT	GGCTCGTT	CAGCAGATGGCTCGTT
ENCFF510IHL	TF_tRNA-Pro-TGG-2-1	tRNA-Pro-TGG-2-1	P116	56	T-loop	868	0	868	868.0	GGGTTCAA	ATCCCGGA	GGGTTCAAATCCCGGA
ENCFF510IHL	TF_tRNA-Val-AAC-2-1	tRNA-Val-AAC-2-1	P61	1	stem_for	101	0	101	101.0	GTGTGGGT	TTCCGTAG	GTGTGGGTTTCCGTAG
ENCFF510IHL	TF_tRNA-Val-AAC-2-1	tRNA-Val-AAC-2-1	P98	38	A-loop	130	130	0	130.0	CTAACACG	CGAAAGGT	CTAACACGCGAAAGGT
ENCFF510IHL	TF_tRNA-Val-AAC-2-1	tRNA-Val-AAC-2-1	P117	57	T-loop	450	0	450	450.0	CGGTTCGA	AACCGGGC	CGGTTCGAAACCGGGC
ENCFF510IHL	TF_tRNA-Val-AAC-2-1	tRNA-Val-AAC-2-1	P132	72	End	1225	1225	0	1225.0	CGGAAACA	TGCCACAG	CGGAAACATGCCACAG
ENCFF510IHL	TF_tRNA-Val-AAC-2-1	tRNA-Val-AAC-2-1	P82	22	D-loop	176	176	0	176.0	TGGTCATC	ACGTTCGC	TGGTCATCACGTTCGC
ENCFF510IHL	TF_tRNA-Val-AAC-2-1	tRNA-Val-AAC-2-1	P92	32	A-loop	101643	101643	0	101643.0	GTTCGCCT	AACACGCG	GTTCGCCTAACACGCG
ENCFF510IHL	TF_tRNA-Val-AAC-2-1	tRNA-Val-AAC-2-1	P95	35	Anticodon	1321	1321	0	1321.0	CGCCTAAC	ACGCGAAA	CGCCTAACACGCGAAA
ENCFF510IHL	TF_tRNA-Val-AAC-2-1	tRNA-Val-AAC-2-1	P97	37	A-loop	262	0	262	262.0	CCTAACAC	GCGAAAGG	CCTAACACGCGAAAGG
ENCFF510IHL	TF_tRNA-Val-AAC-2-1	tRNA-Val-AAC-2-1	P59	-1	Start	107115	0	107115	107115.0	AGGTGTGG	GTTTCCGT	AGGTGTGGGTTTCCGT
ENCFF510IHL	TF_tRNA-Leu-TAG-1-1	tRNA-Leu-TAG-1-1	P141	81	End	884	884	0	884.0	CGCTGCCA	GGCTGGAG	CGCTGCCAGGCTGGAG
ENCFF510IHL	TF_tRNA-Leu-TAG-1-1	tRNA-Leu-TAG-1-1	P126	66	T-loop	103	0	103	103.0	GGGTTCGA	ATCCCACC	GGGTTCGAATCCCACC
ENCFF510IHL	TF_tRNA-Leu-TAG-1-1	tRNA-Leu-TAG-1-1	P95	35	Anticodon	531	0	531	531.0	TGGATTTA	GGCTCCAG	TGGATTTAGGCTCCAG
ENCFF510IHL	TF_tRNA-Leu-TAG-1-1	tRNA-Leu-TAG-1-1	P128	68	T-loop	169	0	169	169.0	GTTCGAAT	CCCACCGC	GTTCGAATCCCACCGC
ENCFF510IHL	TF_tRNA-Ser-TGA-4-1	tRNA-Ser-TGA-4-1	P126	66	T-loop	1669	0	1669	1669.0	AGGTTCGA	ATCCTGTC	AGGTTCGAATCCTGTC
ENCFF510IHL	TF_tRNA-Ser-TGA-4-1	tRNA-Ser-TGA-4-1	P110	50	Other	501	0	501	501.0	TGGGGTTT	CCCCGCGC	TGGGGTTTCCCCGCGC
ENCFF510IHL	TF_tRNA-Ser-TGA-4-1	tRNA-Ser-TGA-4-1	P122	62	T-loop	183	0	183	183.0	GCGCAGGT	TCGAATCC	GCGCAGGTTCGAATCC
ENCFF510IHL	TF_tRNA-Ser-TGA-4-1	tRNA-Ser-TGA-4-1	P77	17	D-loop	446	446	0	446.0	CCGAGTGG	TTAAGGCG	CCGAGTGGTTAAGGCG
ENCFF510IHL	TF_tRNA-Ser-TGA-4-1	tRNA-Ser-TGA-4-1	P82	22	D-loop	175	175	0	175.0	TGGTTAAG	GCGATGGA	TGGTTAAGGCGATGGA
ENCFF510IHL	TF_tRNA-Ser-TGA-4-1	tRNA-Ser-TGA-4-1	P97	37	A-loop	116	0	116	116.0	ACTTGAAA	TCCATTGG	ACTTGAAATCCATTGG
ENCFF510IHL	TF_tRNA-Ser-TGA-4-1	tRNA-Ser-TGA-4-1	P141	81	End	3746	3746	0	3746.0	CGGCTACG	GTTTGGTT	CGGCTACGGTTTGGTT
ENCFF510IHL	TF_tRNA-Ser-TGA-4-1	tRNA-Ser-TGA-4-1	P59	-1	Start	642	0	642	642.0	ACAGGTGC	GTAGTCGT	ACAGGTGCGTAGTCGT
ENCFF510IHL	TF_tRNA-Gln-TTG-2-1	tRNA-Gln-TTG-2-1	P98	38	A-loop	493	493	0	493.0	CTTTGAAT	CCAGCAAT	CTTTGAATCCAGCAAT
ENCFF510IHL	TF_tRNA-Gln-TTG-2-1	tRNA-Gln-TTG-2-1	P89	29	A-loop	123	123	0	123.0	CACTCTGG	ACTTTGAA	CACTCTGGACTTTGAA
ENCFF510IHL	TF_tRNA-Gln-TTG-2-1	tRNA-Gln-TTG-2-1	P116	56	T-loop	101	0	101	101.0	GAGTTCGA	ATCTCGGT	GAGTTCGAATCTCGGT
ENCFF510IHL	TF_tRNA-Gln-TTG-2-1	tRNA-Gln-TTG-2-1	P131	71	End	288	288	0	288.0	TGGGACCT	TTCAAAGG	TGGGACCTTTCAAAGG
ENCFF510IHL	TF_tRNA-Gln-TTG-2-1	tRNA-Gln-TTG-2-1	P71	11	D-loop	425	0	425	425.0	CCATGGTG	TAATGGTT	CCATGGTGTAATGGTT
ENCFF510IHL	TF_tRNA-Gln-TTG-2-1	tRNA-Gln-TTG-2-1	P69	9	D-loop	112	0	112	112.0	TCCCATGG	TGTAATGG	TCCCATGGTGTAATGG
ENCFF510IHL	TF_tRNA-Gln-TTG-2-1	tRNA-Gln-TTG-2-1	P118	58	T-loop	186	0	186	186.0	GTTCGAAT	CTCGGTGG	GTTCGAATCTCGGTGG
ENCFF510IHL	TF_tRNA-Gln-TTG-2-1	tRNA-Gln-TTG-2-1	P59	-1	Start	484	0	484	484.0	TTGTGGTT	GGTCCCAT	TTGTGGTTGGTCCCAT
ENCFF510IHL	TF_tRNA-Gln-TTG-2-1	tRNA-Gln-TTG-2-1	P123	63	T-loop	484	484	0	484.0	AATCTCGG	TGGGACCT	AATCTCGGTGGGACCT
ENCFF510IHL	TF_tRNA-Asn-GTT-8-1	tRNA-Asn-GTT-8-1	P98	38	A-loop	645	0	645	645.0	GCTGTTAA	CTAAAAGG	GCTGTTAACTAAAAGG
ENCFF510IHL	TF_tRNA-Asn-GTT-8-1	tRNA-Asn-GTT-8-1	P94	34	A-loop	398	0	398	398.0	TTTGGCTG	TTAACTAA	TTTGGCTGTTAACTAA
ENCFF510IHL	TF_tRNA-Asn-GTT-8-1	tRNA-Asn-GTT-8-1	P133	73	End	1353	1353	0	1353.0	CAGAGGCG	TCGCTGGT	CAGAGGCGTCGCTGGT
ENCFF510IHL	TF_tRNA-Ala-TGC-3-1	tRNA-Ala-TGC-3-1	P81	21	D-loop	472	472	0	472.0	GTGGTAGA	GCGCATGC	GTGGTAGAGCGCATGC
ENCFF510IHL	TF_tRNA-Ala-TGC-3-1	tRNA-Ala-TGC-3-1	P59	-1	Start	1116	0	1116	1116.0	GAGTAGGT	GGGGATGT	GAGTAGGTGGGGATGT
ENCFF510IHL	TF_tRNA-Ala-TGC-3-1	tRNA-Ala-TGC-3-1	P78	18	D-loop	201	201	0	201.0	TCAGTGGT	AGAGCGCA	TCAGTGGTAGAGCGCA
ENCFF510IHL	TF_tRNA-Ala-TGC-3-1	tRNA-Ala-TGC-3-2	P81	21	D-loop	472	472	0	472.0	GTGGTAGA	GCGCATGC	GTGGTAGAGCGCATGC
ENCFF510IHL	TF_tRNA-Ala-TGC-3-1	tRNA-Ala-TGC-3-2	P59	-1	Start	1116	0	1116	1116.0	AAAGGGAG	GGGGATGT	AAAGGGAGGGGGATGT
ENCFF510IHL	TF_tRNA-Ala-TGC-3-1	tRNA-Ala-TGC-3-2	P78	18	D-loop	201	201	0	201.0	TCAGTGGT	AGAGCGCA	TCAGTGGTAGAGCGCA
ENCFF510IHL	TF_tRNA-Glu-TTC-4-2	tRNA-Glu-TTC-chr1-138	P95	35	Anticodon	2312	0	2312	2312.0	GCGCTTTC	ACCGCCGC	GCGCTTTCACCGCCGC
ENCFF510IHL	TF_tRNA-Glu-TTC-4-2	tRNA-Glu-TTC-chr1-138	P59	-1	Start	1283	0	1283	1283.0	CCTGTGTG	TCCCTGGT	CCTGTGTGTCCCTGGT
ENCFF510IHL	TF_tRNA-Glu-TTC-4-2	tRNA-Glu-TTC-chr1-138	P93	33	A-loop	552	552	0	552.0	CGGCGCTT	TCACCGCC	CGGCGCTTTCACCGCC
ENCFF510IHL	TF_tRNA-Glu-TTC-4-2	tRNA-Glu-TTC-chr1-138	P131	71	End	4958	4958	0	4958.0	TCAGGGAA	TTGTTTTA	TCAGGGAATTGTTTTA
ENCFF510IHL	TF_tRNA-Glu-TTC-4-2	tRNA-Glu-TTC-chr1-138	P66	6	stem_for	177	0	177	177.0	GTCCCTGG	TGGTCTAG	GTCCCTGGTGGTCTAG
ENCFF510IHL	TF_tRNA-Met-CAT-4-1	tRNA-Met-CAT-4-3	P132	72	End	119	119	0	119.0	AGAGGGCA	GCTTTTGC	AGAGGGCAGCTTTTGC
ENCFF510IHL	TF_tRNA-Met-CAT-4-1	tRNA-Met-CAT-4-2	P132	72	End	119	119	0	119.0	AGAGGGCA	GCTTTTGC	AGAGGGCAGCTTTTGC
ENCFF510IHL	TF_tRNA-Met-CAT-4-1	tRNA-Met-CAT-4-1	P132	72	End	119	119	0	119.0	AGAGGGCA	GCTTTTGC	AGAGGGCAGCTTTTGC
ENCFF510IHL	TF_tRNA-Ser-AGA-3-1	tRNA-Ser-AGA-3-1	P77	17	D-loop	446	446	0	446.0	CCGAGTGG	TTAAGGCG	CCGAGTGGTTAAGGCG
ENCFF510IHL	TF_tRNA-Ser-AGA-3-1	tRNA-Ser-AGA-3-1	P59	-1	Start	642	0	642	642.0	TCCTTCAC	GTAGTCGT	TCCTTCACGTAGTCGT
ENCFF510IHL	TF_tRNA-Ser-AGA-3-1	tRNA-Ser-AGA-3-1	P82	22	D-loop	175	175	0	175.0	TGGTTAAG	GCGATGGA	TGGTTAAGGCGATGGA
ENCFF510IHL	TF_tRNA-Ile-AAT-5-1	tRNA-Ile-AAT-5-4	P133	73	End	129	129	0	129.0	ACGGGCCA	GGCTAACT	ACGGGCCAGGCTAACT
ENCFF510IHL	TF_tRNA-Ala-TGC-4-1	tRNA-Ala-TGC-4-1	P81	21	D-loop	472	472	0	472.0	GTGGTAGA	GCGCATGC	GTGGTAGAGCGCATGC
ENCFF510IHL	TF_tRNA-Ala-TGC-4-1	tRNA-Ala-TGC-4-1	P94	34	Anticodon	117	117	0	117.0	TGCTTTGC	ACGTATGA	TGCTTTGCACGTATGA
ENCFF510IHL	TF_tRNA-Ala-TGC-4-1	tRNA-Ala-TGC-4-1	P131	71	End	172	172	0	172.0	CATCTCCA	GACTTTTC	CATCTCCAGACTTTTC
ENCFF510IHL	TF_tRNA-Ala-TGC-4-1	tRNA-Ala-TGC-4-1	P78	18	D-loop	201	201	0	201.0	TCAGTGGT	AGAGCGCA	TCAGTGGTAGAGCGCA
ENCFF510IHL	TF_tRNA-Ala-TGC-4-1	tRNA-Ala-TGC-4-1	P59	-1	Start	1490	0	1490	1490.0	AAGGGGTA	GGGGATGT	AAGGGGTAGGGGATGT
ENCFF510IHL	TF_tRNA-Val-TAC-1-1	tRNA-Val-TAC-1-1	P94	34	Anticodon	1020	0	1020	1020.0	CTGCTTTA	CACGCAGA	CTGCTTTACACGCAGA
ENCFF510IHL	TF_tRNA-Val-TAC-1-1	tRNA-Val-TAC-1-1	P132	72	End	1149	1149	0	1149.0	TGGAACCA	TGAGATGT	TGGAACCATGAGATGT
ENCFF510IHL	TF_tRNA-Gly-TCC-2-1	tRNA-Gly-TCC-2-6	P105	45	Other	358	0	358	358.0	GCAGTTGA	CCCGGGTT	GCAGTTGACCCGGGTT
ENCFF510IHL	TF_tRNA-Gly-TCC-2-1	tRNA-Gly-TCC-2-6	P118	58	T-loop	1154	0	1154	1154.0	GTTCGATT	CCCGGCCA	GTTCGATTCCCGGCCA
ENCFF510IHL	TF_tRNA-Gly-TCC-2-1	tRNA-Gly-TCC-2-6	P131	71	End	3922	3922	0	3922.0	CCAACGCA	AGGGTTTT	CCAACGCAAGGGTTTT
ENCFF510IHL	TF_tRNA-Gly-TCC-2-1	tRNA-Gly-TCC-2-6	P71	11	Other	139	0	139	139.0	TGGTGGTA	TAGTGGTG	TGGTGGTATAGTGGTG
ENCFF510IHL	TF_tRNA-Gly-TCC-2-1	tRNA-Gly-TCC-2-5	P105	45	Other	358	0	358	358.0	GCAGTTGA	CCCGGGTT	GCAGTTGACCCGGGTT
ENCFF510IHL	TF_tRNA-Gly-TCC-2-1	tRNA-Gly-TCC-2-5	P118	58	T-loop	1154	0	1154	1154.0	GTTCGATT	CCCGGCCA	GTTCGATTCCCGGCCA
ENCFF510IHL	TF_tRNA-Gly-TCC-2-1	tRNA-Gly-TCC-2-5	P131	71	End	3922	3922	0	3922.0	CCAACGCA	GCGGGCGG	CCAACGCAGCGGGCGG
ENCFF510IHL	TF_tRNA-Gly-TCC-2-1	tRNA-Gly-TCC-2-5	P71	11	Other	139	0	139	139.0	TGGTGGTA	TAGTGGTG	TGGTGGTATAGTGGTG
ENCFF510IHL	TF_tRNA-Gly-TCC-2-1	tRNA-Gly-TCC-2-4	P105	45	Other	358	0	358	358.0	GCAGTTGA	CCCGGGTT	GCAGTTGACCCGGGTT
ENCFF510IHL	TF_tRNA-Gly-TCC-2-1	tRNA-Gly-TCC-2-4	P118	58	T-loop	1154	0	1154	1154.0	GTTCGATT	CCCGGCCA	GTTCGATTCCCGGCCA
ENCFF510IHL	TF_tRNA-Gly-TCC-2-1	tRNA-Gly-TCC-2-4	P131	71	End	3922	3922	0	3922.0	CCAACGCA	GCGGGCGG	CCAACGCAGCGGGCGG
ENCFF510IHL	TF_tRNA-Gly-TCC-2-1	tRNA-Gly-TCC-2-4	P71	11	Other	139	0	139	139.0	TGGTGGTA	TAGTGGTG	TGGTGGTATAGTGGTG
ENCFF510IHL	TF_tRNA-Gly-TCC-2-1	tRNA-Gly-TCC-2-3	P105	45	Other	358	0	358	358.0	GCAGTTGA	CCCGGGTT	GCAGTTGACCCGGGTT
ENCFF510IHL	TF_tRNA-Gly-TCC-2-1	tRNA-Gly-TCC-2-3	P118	58	T-loop	1154	0	1154	1154.0	GTTCGATT	CCCGGCCA	GTTCGATTCCCGGCCA
ENCFF510IHL	TF_tRNA-Gly-TCC-2-1	tRNA-Gly-TCC-2-3	P131	71	End	3922	3922	0	3922.0	CCAACGCA	GCGGGCGG	CCAACGCAGCGGGCGG
ENCFF510IHL	TF_tRNA-Gly-TCC-2-1	tRNA-Gly-TCC-2-3	P71	11	Other	139	0	139	139.0	TGGTGGTA	TAGTGGTG	TGGTGGTATAGTGGTG
ENCFF510IHL	TF_tRNA-Gly-TCC-2-1	tRNA-Gly-TCC-2-2	P105	45	Other	358	0	358	358.0	GCAGTTGA	CCCGGGTT	GCAGTTGACCCGGGTT
ENCFF510IHL	TF_tRNA-Gly-TCC-2-1	tRNA-Gly-TCC-2-2	P118	58	T-loop	1154	0	1154	1154.0	GTTCGATT	CCCGGCCA	GTTCGATTCCCGGCCA
ENCFF510IHL	TF_tRNA-Gly-TCC-2-1	tRNA-Gly-TCC-2-2	P131	71	End	3922	3922	0	3922.0	CCAACGCA	GCGGGCGG	CCAACGCAGCGGGCGG
ENCFF510IHL	TF_tRNA-Gly-TCC-2-1	tRNA-Gly-TCC-2-2	P71	11	Other	139	0	139	139.0	TGGTGGTA	TAGTGGTG	TGGTGGTATAGTGGTG
ENCFF510IHL	TF_tRNA-Gly-TCC-2-1	tRNA-Gly-TCC-2-1	P105	45	Other	358	0	358	358.0	GCAGTTGA	CCCGGGTT	GCAGTTGACCCGGGTT
ENCFF510IHL	TF_tRNA-Gly-TCC-2-1	tRNA-Gly-TCC-2-1	P118	58	T-loop	1154	0	1154	1154.0	GTTCGATT	CCCGGCCA	GTTCGATTCCCGGCCA
ENCFF510IHL	TF_tRNA-Gly-TCC-2-1	tRNA-Gly-TCC-2-1	P131	71	End	3922	3922	0	3922.0	CCAACGCA	GTGTCAGT	CCAACGCAGTGTCAGT
ENCFF510IHL	TF_tRNA-Gly-TCC-2-1	tRNA-Gly-TCC-2-1	P71	11	Other	139	0	139	139.0	TGGTGGTA	TAGTGGTG	TGGTGGTATAGTGGTG
ENCFF510IHL	TF_tRNA-Asn-GTT-1-1	tRNA-Asn-GTT-1-1	P99	39	A-loop	1377	0	1377	1377.0	CTGTTAAC	CGAAAGGT	CTGTTAACCGAAAGGT
ENCFF510IHL	TF_tRNA-Asn-GTT-1-1	tRNA-Asn-GTT-1-1	P94	34	A-loop	1017	0	1017	1017.0	TTCGGCTG	TTAACCGA	TTCGGCTGTTAACCGA
ENCFF510IHL	TF_tRNA-Asn-GTT-1-1	tRNA-Asn-GTT-1-1	P133	73	End	2345	2345	0	2345.0	CAGGGACG	GAAGTCGC	CAGGGACGGAAGTCGC
ENCFF510IHL	TF_tRNA-Val-CAC-4-1	tRNA-Val-CAC-4-1	P76	16	D-loop	263	0	263	263.0	GTGTAGTG	GTTATCAC	GTGTAGTGGTTATCAC
ENCFF510IHL	TF_tRNA-Val-CAC-4-1	tRNA-Val-CAC-4-1	P98	38	A-loop	557	557	0	557.0	CTCACACG	CGAAAGGT	CTCACACGCGAAAGGT
ENCFF510IHL	TF_tRNA-Val-CAC-4-1	tRNA-Val-CAC-4-1	P105	45	Other	161	161	0	161.0	GCGAAAGG	TCCCCGGT	GCGAAAGGTCCCCGGT
ENCFF510IHL	TF_tRNA-Val-CAC-4-1	tRNA-Val-CAC-4-1	P92	32	A-loop	23688	23688	0	23688.0	GTTCGCCT	CACACGCG	GTTCGCCTCACACGCG
ENCFF510IHL	TF_tRNA-Val-CAC-4-1	tRNA-Val-CAC-4-1	P95	35	Anticodon	849	849	0	849.0	CGCCTCAC	ACGCGAAA	CGCCTCACACGCGAAA
ENCFF510IHL	TF_tRNA-Val-CAC-4-1	tRNA-Val-CAC-4-1	P59	-1	Start	27703	0	27703	27703.0	CGCGTGTG	GTTTCCGT	CGCGTGTGGTTTCCGT
ENCFF510IHL	TF_tRNA-Asn-GTT-2-1	tRNA-Asn-GTT-2-2	P99	39	A-loop	1938	0	1938	1938.0	CTGTTAAC	CGAAAGGT	CTGTTAACCGAAAGGT
ENCFF510IHL	TF_tRNA-Asn-GTT-2-1	tRNA-Asn-GTT-2-2	P142	82	3-UTR	1385	1385	0	1385.0	CTGAAATT	TTAGATTC	CTGAAATTTTAGATTC
ENCFF510IHL	TF_tRNA-Asn-GTT-2-1	tRNA-Asn-GTT-2-2	P94	34	A-loop	1417	0	1417	1417.0	TTCGGCTG	TTAACCGA	TTCGGCTGTTAACCGA
ENCFF510IHL	TF_tRNA-Asn-GTT-2-1	tRNA-Asn-GTT-2-2	P133	73	End	2876	2876	0	2876.0	CAGGGACG	GCTGAAAT	CAGGGACGGCTGAAAT
ENCFF510IHL	TF_tRNA-Asn-GTT-2-1	tRNA-Asn-GTT-2-3	P99	39	A-loop	1228	0	1228	1228.0	CTGTTAAC	CGAAAGGT	CTGTTAACCGAAAGGT
ENCFF510IHL	TF_tRNA-Asn-GTT-2-1	tRNA-Asn-GTT-2-3	P94	34	A-loop	966	0	966	966.0	TTCGGCTG	TTAACCGA	TTCGGCTGTTAACCGA
ENCFF510IHL	TF_tRNA-Asn-GTT-2-1	tRNA-Asn-GTT-2-3	P133	73	End	2876	2876	0	2876.0	CAGGGACG	CGCTCTCC	CAGGGACGCGCTCTCC
ENCFF510IHL	TF_tRNA-Asn-GTT-2-1	tRNA-Asn-GTT-2-1	P99	39	A-loop	1228	0	1228	1228.0	CTGTTAAC	CGAAAGGT	CTGTTAACCGAAAGGT
ENCFF510IHL	TF_tRNA-Asn-GTT-2-1	tRNA-Asn-GTT-2-1	P94	34	A-loop	966	0	966	966.0	TTCGGCTG	TTAACCGA	TTCGGCTGTTAACCGA
ENCFF510IHL	TF_tRNA-Asn-GTT-2-1	tRNA-Asn-GTT-2-1	P133	73	End	2876	2876	0	2876.0	CAGGGACG	CTTGTTCG	CAGGGACGCTTGTTCG
ENCFF510IHL	TF_tRNA-Lys-CTT-3-1	tRNA-Lys-CTT-3-1	P134	74	3-UTR	955	955	0	955.0	TGGGCGTG	AGATTTTG	TGGGCGTGAGATTTTG
ENCFF510IHL	TF_tRNA-Lys-CTT-3-1	tRNA-Lys-CTT-3-1	P132	72	End	3145	3145	0	3145.0	GTTGGGCG	TGAGATTT	GTTGGGCGTGAGATTT
ENCFF510IHL	TF_tRNA-Lys-CTT-3-1	tRNA-Lys-CTT-3-1	P105	45	Other	683	0	683	683.0	TCTCAGGG	TCGTGGGT	TCTCAGGGTCGTGGGT
ENCFF510IHL	TF_tRNA-Lys-CTT-3-1	tRNA-Lys-CTT-3-1	P118	58	T-loop	207	0	207	207.0	GGTTCGAG	CCCCACGT	GGTTCGAGCCCCACGT
ENCFF510IHL	TF_tRNA-Lys-CTT-3-1	tRNA-Lys-CTT-3-1	P100	40	A-loop	552	0	552	552.0	CTTAATCT	CAGGGTCG	CTTAATCTCAGGGTCG
ENCFF510IHL	TF_tRNA-Lys-CTT-3-1	tRNA-Lys-CTT-3-1	P97	37	A-loop	577	0	577	577.0	ACCCTTAA	TCTCAGGG	ACCCTTAATCTCAGGG
ENCFF510IHL	TF_tRNA-Asn-GTT-2-1	tRNA-Asn-GTT-2-5	P99	39	A-loop	1228	0	1228	1228.0	CTGTTAAC	CGAAAGGT	CTGTTAACCGAAAGGT
ENCFF510IHL	TF_tRNA-Asn-GTT-2-1	tRNA-Asn-GTT-2-5	P94	34	A-loop	966	0	966	966.0	TTCGGCTG	TTAACCGA	TTCGGCTGTTAACCGA
ENCFF510IHL	TF_tRNA-Asn-GTT-2-1	tRNA-Asn-GTT-2-5	P133	73	End	2876	2876	0	2876.0	CAGGGACG	CTATGACC	CAGGGACGCTATGACC
ENCFF510IHL	TF_tRNA-Gly-CCC-6-1	tRNA-Gly-CCC-6-1	P60	0	Other	4541	0	4541	4541.0	AGGCACTG	GTGGTTCA	AGGCACTGGTGGTTCA
ENCFF510IHL	TF_tRNA-Gly-CCC-6-1	tRNA-Gly-CCC-6-1	P63	3	Other	1000	0	1000	1000.0	CACTGGTG	GTTCAGTG	CACTGGTGGTTCAGTG
ENCFF510IHL	TF_tRNA-Gly-CCC-6-1	tRNA-Gly-CCC-6-1	P108	48	T-loop	223	223	0	223.0	CCGGGTTC	AATTCCCG	CCGGGTTCAATTCCCG
ENCFF510IHL	TF_tRNA-Gly-CCC-6-1	tRNA-Gly-CCC-6-1	P69	9	D-loop	223	0	223	223.0	TGGTTCAG	TGGTAGAA	TGGTTCAGTGGTAGAA
ENCFF510IHL	TF_tRNA-Gly-CCC-6-1	tRNA-Gly-CCC-6-1	P86	26	A-loop	6932	6932	0	6932.0	TCTCGCCT	CCCACGCG	TCTCGCCTCCCACGCG
ENCFF510IHL	TF_tRNA-Gly-CCC-6-1	tRNA-Gly-CCC-6-1	P54	-6	5-UTR	1026	0	1026	1026.0	AGAGAGAG	GCACTGGT	AGAGAGAGGCACTGGT
ENCFF510IHL	TF_tRNA-Gly-TCC-1-1	tRNA-Gly-TCC-1-1	P105	45	Other	358	0	358	358.0	GCAGTTGA	CCCGGGTT	GCAGTTGACCCGGGTT
ENCFF510IHL	TF_tRNA-Gly-TCC-1-1	tRNA-Gly-TCC-1-1	P113	53	T-loop	434	0	434	434.0	CCCGGGTT	CGATTCCC	CCCGGGTTCGATTCCC
ENCFF510IHL	TF_tRNA-Gly-TCC-1-1	tRNA-Gly-TCC-1-1	P118	58	T-loop	1154	0	1154	1154.0	GTTCGATT	CCCGGCCA	GTTCGATTCCCGGCCA
ENCFF510IHL	TF_tRNA-Gly-TCC-1-1	tRNA-Gly-TCC-1-1	P131	71	End	4891	4891	0	4891.0	CCAACGCA	TGCGGTAC	CCAACGCATGCGGTAC
ENCFF510IHL	TF_tRNA-Gly-TCC-1-1	tRNA-Gly-TCC-1-1	P110	50	T-loop	198	0	198	198.0	TGACCCGG	GTTCGATT	TGACCCGGGTTCGATT
ENCFF510IHL	TF_tRNA-Arg-CCT-4-1	tRNA-Arg-CCT-4-1	P98	38	A-loop	2305	0	2305	2305.0	CTCCTAAG	CCAGGGAT	CTCCTAAGCCAGGGAT
ENCFF510IHL	TF_tRNA-Arg-CCT-4-1	tRNA-Arg-CCT-4-1	P91	31	A-loop	7655	0	7655	7655.0	CATTGGCC	TCCTAAGC	CATTGGCCTCCTAAGC
ENCFF510IHL	TF_tRNA-Arg-CCT-4-1	tRNA-Arg-CCT-4-1	P132	72	End	64904	64904	0	64904.0	CTGGGGTG	GCCTGTGA	CTGGGGTGGCCTGTGA
ENCFF510IHL	TF_tRNA-Arg-CCT-4-1	tRNA-Arg-CCT-4-1	P68	8	Other	178	0	178	178.0	CCCCAGTG	GCCTAATG	CCCCAGTGGCCTAATG
ENCFF510IHL	TF_tRNA-Arg-CCT-4-1	tRNA-Arg-CCT-4-1	P119	59	T-loop	411	0	411	411.0	GTTCGAGT	CCCATCTG	GTTCGAGTCCCATCTG
ENCFF510IHL	TF_tRNA-Arg-CCT-4-1	tRNA-Arg-CCT-4-1	P100	40	A-loop	3942	0	3942	3942.0	CCTAAGCC	AGGGATTG	CCTAAGCCAGGGATTG
ENCFF510IHL	TF_tRNA-Arg-CCT-4-1	tRNA-Arg-CCT-4-1	P95	35	Anticodon	3139	0	3139	3139.0	GGCCTCCT	AAGCCAGG	GGCCTCCTAAGCCAGG
ENCFF510IHL	TF_tRNA-Arg-CCT-4-1	tRNA-Arg-CCT-4-1	P59	-1	Start	42055	0	42055	42055.0	TTGCAGAA	GCCCCAGT	TTGCAGAAGCCCCAGT
ENCFF510IHL	TF_tRNA-Arg-CCT-4-1	tRNA-Arg-CCT-4-1	P146	86	3-UTR	129	129	0	129.0	GACTTTTG	TCCTTTTT	GACTTTTGTCCTTTTT
ENCFF510IHL	TF_tRNA-Arg-CCT-4-1	tRNA-Arg-CCT-4-1	P79	19	D-loop	115	115	0	115.0	TAATGGAT	AAGGCATT	TAATGGATAAGGCATT
ENCFF510IHL	TF_tRNA-Glu-TTC-1-1	tRNA-Glu-TTC-1-1	P89	29	A-loop	222	222	0	222.0	GATTCCTG	GTTTTCAC	GATTCCTGGTTTTCAC
ENCFF510IHL	TF_tRNA-Glu-TTC-1-1	tRNA-Glu-TTC-1-1	P131	71	End	615	615	0	615.0	TATGGGAA	CAAAAGTG	TATGGGAACAAAAGTG
ENCFF510IHL	TF_tRNA-Glu-TTC-1-1	tRNA-Glu-TTC-1-1	P70	10	D-loop	141	0	141	141.0	CATATGGT	CTAGCGGT	CATATGGTCTAGCGGT
ENCFF510IHL	TF_tRNA-Glu-TTC-1-1	tRNA-Glu-TTC-1-1	P105	45	Other	386	386	0	386.0	CCAGGTGG	CCCGGGTT	CCAGGTGGCCCGGGTT
ENCFF510IHL	TF_tRNA-Glu-TTC-1-1	tRNA-Glu-TTC-1-1	P94	34	Anticodon	401	0	401	401.0	CTGGTTTT	CACCCAGG	CTGGTTTTCACCCAGG
ENCFF510IHL	TF_tRNA-Glu-TTC-1-1	tRNA-Glu-TTC-1-1	P93	33	A-loop	2595	2595	0	2595.0	CCTGGTTT	TCACCCAG	CCTGGTTTTCACCCAG
ENCFF510IHL	TF_tRNA-Glu-TTC-1-1	tRNA-Glu-TTC-1-1	P101	41	A-loop	900	900	0	900.0	TCACCCAG	GTGGCCCG	TCACCCAGGTGGCCCG
ENCFF510IHL	TF_tRNA-Glu-TTC-1-1	tRNA-Glu-TTC-1-1	P74	14	D-loop	132	0	132	132.0	TGGTCTAG	CGGTTAGG	TGGTCTAGCGGTTAGG
ENCFF510IHL	TF_tRNA-Glu-TTC-1-1	tRNA-Glu-TTC-1-1	P85	25	D-loop	111	111	0	111.0	TTAGGATT	CCTGGTTT	TTAGGATTCCTGGTTT
ENCFF510IHL	TF_tRNA-Glu-TTC-1-1	tRNA-Glu-TTC-1-1	P59	-1	Start	6306	0	6306	6306.0	TCAGCAGT	TCCCATAT	TCAGCAGTTCCCATAT
ENCFF510IHL	TF_tRNA-Arg-TCT-3-1	tRNA-Arg-TCT-3-2	P111	51	A-loop	20259	0	20259	20259.0	AGAGAAAT	TCAAAGGT	AGAGAAATTCAAAGGT
ENCFF510IHL	TF_tRNA-Arg-TCT-3-1	tRNA-Arg-TCT-3-2	P91	31	A-loop	1747	0	1747	1747.0	CATTGGAC	TTCTAGAT	CATTGGACTTCTAGAT
ENCFF510IHL	TF_tRNA-Arg-TCT-3-1	tRNA-Arg-TCT-3-2	P118	58	Other	127	0	127	127.0	TTCAAAGG	TTGTGGGT	TTCAAAGGTTGTGGGT
ENCFF510IHL	TF_tRNA-Arg-TCT-3-1	tRNA-Arg-TCT-3-2	P93	33	A-loop	1249	0	1249	1249.0	TTGGACTT	CTAGATAG	TTGGACTTCTAGATAG
ENCFF510IHL	TF_tRNA-Arg-TCT-3-1	tRNA-Arg-TCT-3-2	P96	36	Anticodon	2766	0	2766	2766.0	GACTTCTA	GATAGTTA	GACTTCTAGATAGTTA
ENCFF510IHL	TF_tRNA-Arg-TCT-3-1	tRNA-Arg-TCT-3-2	P145	85	End	43224	43224	0	43224.0	CAGAGTCG	CTTTTTGT	CAGAGTCGCTTTTTGT
ENCFF510IHL	TF_tRNA-Arg-TCT-3-1	tRNA-Arg-TCT-3-2	P59	-1	Start	128	0	128	128.0	ACGTGTCT	GGCTCTGT	ACGTGTCTGGCTCTGT
ENCFF510IHL	TF_tRNA-Arg-TCT-3-1	tRNA-Arg-TCT-3-1	P123	63	Other	127	0	127	127.0	TTCAAAGG	TTGTGGGT	TTCAAAGGTTGTGGGT
ENCFF510IHL	TF_tRNA-Arg-TCT-3-1	tRNA-Arg-TCT-3-1	P91	31	A-loop	1617	0	1617	1617.0	CATTGGAC	TTCTAGCT	CATTGGACTTCTAGCT
ENCFF510IHL	TF_tRNA-Arg-TCT-3-1	tRNA-Arg-TCT-3-1	P93	33	A-loop	1249	0	1249	1249.0	TTGGACTT	CTAGCTGA	TTGGACTTCTAGCTGA
ENCFF510IHL	TF_tRNA-Arg-TCT-3-1	tRNA-Arg-TCT-3-1	P96	36	Anticodon	2607	0	2607	2607.0	GACTTCTA	GCTGAGCC	GACTTCTAGCTGAGCC
ENCFF510IHL	TF_tRNA-Arg-TCT-3-1	tRNA-Arg-TCT-3-1	P59	-1	Start	128	0	128	128.0	CCGCAGCC	GGCTCTGT	CCGCAGCCGGCTCTGT
ENCFF510IHL	TF_tRNA-Arg-TCT-3-1	tRNA-Arg-TCT-3-1	P150	90	End	41563	41563	0	41563.0	CAGAGTCG	AATTTTGA	CAGAGTCGAATTTTGA
ENCFF510IHL	TF_tRNA-Arg-TCT-3-1	tRNA-Arg-TCT-3-1	P116	56	A-loop	19750	0	19750	19750.0	GTGGTCAT	TCAAAGGT	GTGGTCATTCAAAGGT
ENCFF510IHL	TF_tRNA-Ala-ATC-chr6-107	tRNA-Ala-ATC-chr6-107	P131	71	End	111	111	0	111.0	TACCTCCA	GAGGTCCA	TACCTCCAGAGGTCCA
ENCFF510IHL	TF_tRNA-Lys-CTT-4-1	tRNA-Lys-CTT-4-1	P75	15	D-loop	355	0	355	355.0	AGCTCAGT	CGGTAGAG	AGCTCAGTCGGTAGAG
ENCFF510IHL	TF_tRNA-Lys-CTT-4-1	tRNA-Lys-CTT-4-1	P132	72	End	9228	9228	0	9228.0	GTTGGGCG	ACTTGTTT	GTTGGGCGACTTGTTT
ENCFF510IHL	TF_tRNA-Lys-CTT-4-1	tRNA-Lys-CTT-4-1	P70	10	D-loop	1565	0	1565	1565.0	CGGCTAGC	TCAGTCGG	CGGCTAGCTCAGTCGG
ENCFF510IHL	TF_tRNA-Lys-CTT-4-1	tRNA-Lys-CTT-4-1	P105	45	Other	472	0	472	472.0	TCTCAGGG	TCGTGGGT	TCTCAGGGTCGTGGGT
ENCFF510IHL	TF_tRNA-Lys-CTT-4-1	tRNA-Lys-CTT-4-1	P118	58	T-loop	207	0	207	207.0	GGTTCGAG	CCCCACGT	GGTTCGAGCCCCACGT
ENCFF510IHL	TF_tRNA-Lys-CTT-4-1	tRNA-Lys-CTT-4-1	P95	35	Anticodon	2465	2465	0	2465.0	GGACTCTT	AATCTCAG	GGACTCTTAATCTCAG
ENCFF510IHL	TF_tRNA-Lys-CTT-4-1	tRNA-Lys-CTT-4-1	P78	18	D-loop	413	0	413	413.0	TCAGTCGG	TAGAGCAT	TCAGTCGGTAGAGCAT
ENCFF510IHL	TF_tRNA-Lys-CTT-4-1	tRNA-Lys-CTT-4-1	P100	40	A-loop	552	0	552	552.0	CTTAATCT	CAGGGTCG	CTTAATCTCAGGGTCG
ENCFF510IHL	TF_tRNA-Lys-CTT-4-1	tRNA-Lys-CTT-4-1	P111	51	T-loop	162	162	0	162.0	GGTCGTGG	GTTCGAGC	GGTCGTGGGTTCGAGC
ENCFF510IHL	TF_tRNA-Lys-CTT-4-1	tRNA-Lys-CTT-4-1	P59	-1	Start	7710	0	7710	7710.0	CCAGGGAA	GCCCGGCT	CCAGGGAAGCCCGGCT
ENCFF510IHL	TF_tRNA-Lys-CTT-4-1	tRNA-Lys-CTT-4-1	P88	28	A-loop	152	152	0	152.0	GAGCATGG	GACTCTTA	GAGCATGGGACTCTTA
ENCFF510IHL	TF_tRNA-Lys-CTT-4-1	tRNA-Lys-CTT-4-1	P97	37	A-loop	577	0	577	577.0	ACTCTTAA	TCTCAGGG	ACTCTTAATCTCAGGG
ENCFF510IHL	TF_tRNA-Lys-CTT-4-1	tRNA-Lys-CTT-4-1	P92	32	A-loop	3196	3196	0	3196.0	ATGGGACT	CTTAATCT	ATGGGACTCTTAATCT
ENCFF510IHL	TF_tRNA-Leu-TAG-3-1	tRNA-Leu-TAG-3-1	P141	81	End	675	675	0	675.0	CGCTGCCA	CACCTCAG	CGCTGCCACACCTCAG
ENCFF510IHL	TF_tRNA-Leu-TAG-3-1	tRNA-Leu-TAG-3-1	P126	66	T-loop	103	0	103	103.0	GGGTTCGA	ATCCCACC	GGGTTCGAATCCCACC
ENCFF510IHL	TF_tRNA-Leu-TAG-3-1	tRNA-Leu-TAG-3-1	P95	35	Anticodon	351	0	351	351.0	TGGATTTA	GGCTCCAG	TGGATTTAGGCTCCAG
ENCFF510IHL	TF_tRNA-Leu-TAG-3-1	tRNA-Leu-TAG-3-1	P128	68	T-loop	169	0	169	169.0	GTTCGAAT	CCCACCGC	GTTCGAATCCCACCGC
ENCFF510IHL	TF_tRNA-Gly-CCC-1-2	tRNA-Gly-CCC-1-2	P76	16	D-loop	1575	0	1575	1575.0	GTTCAGTG	GTAGAATT	GTTCAGTGGTAGAATT
ENCFF510IHL	TF_tRNA-Gly-CCC-1-2	tRNA-Gly-CCC-1-2	P74	14	D-loop	3204	0	3204	3204.0	TGGTTCAG	TGGTAGAA	TGGTTCAGTGGTAGAA
ENCFF510IHL	TF_tRNA-Gly-CCC-1-2	tRNA-Gly-CCC-1-2	P88	28	A-loop	3038	3038	0	3038.0	AATTCTCG	CCTCCCAC	AATTCTCGCCTCCCAC
ENCFF510IHL	TF_tRNA-Gly-CCC-1-2	tRNA-Gly-CCC-1-2	P65	5	stem_for	4480	0	4480	4480.0	AGGCATTG	GTGGTTCA	AGGCATTGGTGGTTCA
ENCFF510IHL	TF_tRNA-Gly-CCC-1-2	tRNA-Gly-CCC-1-2	P117	57	T-loop	3005	0	3005	3005.0	GTTCAATT	CCCGGCCA	GTTCAATTCCCGGCCA
ENCFF510IHL	TF_tRNA-Gly-CCC-1-2	tRNA-Gly-CCC-1-2	P71	11	D-loop	3559	0	3559	3559.0	TGGTGGTT	CAGTGGTA	TGGTGGTTCAGTGGTA
ENCFF510IHL	TF_tRNA-Gly-CCC-1-2	tRNA-Gly-CCC-1-2	P91	31	A-loop	154733	153890	843	154733.0	TCTCGCCT	CCCACGCG	TCTCGCCTCCCACGCG
ENCFF510IHL	TF_tRNA-Gly-CCC-1-2	tRNA-Gly-CCC-1-2	P94	34	Anticodon	401	401	0	401.0	CGCCTCCC	ACGCGGGA	CGCCTCCCACGCGGGA
ENCFF510IHL	TF_tRNA-Gly-CCC-1-2	tRNA-Gly-CCC-1-2	P97	37	A-loop	160	0	160	160.0	CTCCCACG	CGGGAGAC	CTCCCACGCGGGAGAC
ENCFF510IHL	TF_tRNA-Gly-CCC-1-2	tRNA-Gly-CCC-1-2	P59	-1	Start	156686	0	156686	156686.0	ACGCAGAG	GCATTGGT	ACGCAGAGGCATTGGT
ENCFF510IHL	TF_tRNA-Gly-CCC-1-2	tRNA-Gly-CCC-1-2	P130	70	End	25270	25270	0	25270.0	CCAATGCA	AAAGGGTC	CCAATGCAAAAGGGTC
ENCFF510IHL	TF_tRNA-Gly-CCC-1-2	tRNA-Gly-CCC-1-2	P57	-3	5-UTR	729	0	729	729.0	TTACGCAG	AGGCATTG	TTACGCAGAGGCATTG
ENCFF510IHL	TF_tRNA-Gly-CCC-1-2	tRNA-Gly-CCC-1-2	P108	48	T-loop	118	118	0	118.0	GAGACCCG	GGTTCAAT	GAGACCCGGGTTCAAT
ENCFF510IHL	TF_tRNA-Val-AAC-3-1	tRNA-Val-AAC-3-1	P92	32	A-loop	23688	23688	0	23688.0	GTTCGCCT	AACACGCG	GTTCGCCTAACACGCG
ENCFF510IHL	TF_tRNA-Val-AAC-3-1	tRNA-Val-AAC-3-1	P59	-1	Start	24399	0	24399	24399.0	GCAGGGTT	GTTTCCGT	GCAGGGTTGTTTCCGT
ENCFF510IHL	TF_tRNA-Ile-AAT-5-1	tRNA-Ile-AAT-5-2	P133	73	End	129	129	0	129.0	ACGGGCCA	CTTCCGTG	ACGGGCCACTTCCGTG
ENCFF510IHL	TF_tRNA-Ile-AAT-5-1	tRNA-Ile-AAT-5-3	P133	73	End	129	129	0	129.0	ACGGGCCA	CGAGGGTT	ACGGGCCACGAGGGTT
ENCFF510IHL	TF_tRNA-Ile-AAT-5-1	tRNA-Ile-AAT-5-1	P133	73	End	129	129	0	129.0	ACGGGCCA	ACTTTGTT	ACGGGCCAACTTTGTT
ENCFF510IHL	TF_tRNA-Ile-AAT-7-1	tRNA-Ile-AAT-7-1	P133	73	End	129	129	0	129.0	ACGGGCCA	CAGGCTTT	ACGGGCCACAGGCTTT
ENCFF510IHL	TF_tRNA-Ile-AAT-7-1	tRNA-Ile-AAT-7-2	P133	73	End	129	129	0	129.0	ACGGGCCA	CAGGCTTT	ACGGGCCACAGGCTTT
ENCFF510IHL	TF_tRNA-Ile-AAT-5-1	tRNA-Ile-AAT-5-5	P133	73	End	129	129	0	129.0	ACGGGCCA	GGATTGAA	ACGGGCCAGGATTGAA
ENCFF510IHL	TF_tRNA-Gly-CCC-1-2	tRNA-Gly-CCC-chr1-137	P76	16	D-loop	1575	0	1575	1575.0	GTTCAGTG	GTAGAATT	GTTCAGTGGTAGAATT
ENCFF510IHL	TF_tRNA-Gly-CCC-1-2	tRNA-Gly-CCC-chr1-137	P74	14	D-loop	3204	0	3204	3204.0	TGGTTCAG	TGGTAGAA	TGGTTCAGTGGTAGAA
ENCFF510IHL	TF_tRNA-Gly-CCC-1-2	tRNA-Gly-CCC-chr1-137	P88	28	A-loop	4765	4765	0	4765.0	AATTCTCG	CCTCCCAC	AATTCTCGCCTCCCAC
ENCFF510IHL	TF_tRNA-Gly-CCC-1-2	tRNA-Gly-CCC-chr1-137	P65	5	stem_for	4480	0	4480	4480.0	AGGCATTG	GTGGTTCA	AGGCATTGGTGGTTCA
ENCFF510IHL	TF_tRNA-Gly-CCC-1-2	tRNA-Gly-CCC-chr1-137	P117	57	T-loop	3005	0	3005	3005.0	GTTCAATT	CCCGGCCA	GTTCAATTCCCGGCCA
ENCFF510IHL	TF_tRNA-Gly-CCC-1-2	tRNA-Gly-CCC-chr1-137	P71	11	D-loop	3559	0	3559	3559.0	TGGTGGTT	CAGTGGTA	TGGTGGTTCAGTGGTA
ENCFF510IHL	TF_tRNA-Gly-CCC-1-2	tRNA-Gly-CCC-chr1-137	P91	31	A-loop	154733	153890	843	154733.0	TCTCGCCT	CCCACGCG	TCTCGCCTCCCACGCG
ENCFF510IHL	TF_tRNA-Gly-CCC-1-2	tRNA-Gly-CCC-chr1-137	P94	34	Anticodon	401	401	0	401.0	CGCCTCCC	ACGCGGGA	CGCCTCCCACGCGGGA
ENCFF510IHL	TF_tRNA-Gly-CCC-1-2	tRNA-Gly-CCC-chr1-137	P97	37	A-loop	160	0	160	160.0	CTCCCACG	CGGGAGAC	CTCCCACGCGGGAGAC
ENCFF510IHL	TF_tRNA-Gly-CCC-1-2	tRNA-Gly-CCC-chr1-137	P59	-1	Start	158413	0	158413	158413.0	ACGCAGAG	GCATTGGT	ACGCAGAGGCATTGGT
ENCFF510IHL	TF_tRNA-Gly-CCC-1-2	tRNA-Gly-CCC-chr1-137	P130	70	End	25270	25270	0	25270.0	CCAATGCA	AGAGGGTC	CCAATGCAAGAGGGTC
ENCFF510IHL	TF_tRNA-Gly-CCC-1-2	tRNA-Gly-CCC-chr1-137	P57	-3	5-UTR	729	0	729	729.0	TTACGCAG	AGGCATTG	TTACGCAGAGGCATTG
ENCFF510IHL	TF_tRNA-Gly-CCC-1-2	tRNA-Gly-CCC-chr1-137	P108	48	T-loop	118	118	0	118.0	GAGACCCG	GGTTCAAT	GAGACCCGGGTTCAAT
ENCFF510IHL	TF_tRNA-Gly-CCC-chr1-135	tRNA-Gly-CCC-chr1-135	P91	31	A-loop	420	420	0	420.0	TCTCGCCT	CCCATGCG	TCTCGCCTCCCATGCG
ENCFF510IHL	TF_tRNA-Gly-CCC-chr1-135	tRNA-Gly-CCC-chr1-135	P59	-1	Start	368	0	368	368.0	CCAGAGAG	GCGTTGGT	CCAGAGAGGCGTTGGT
ENCFF510IHL	TF_tRNA-Glu-TTC-4-2	tRNA-Glu-TTC-4-2	P95	35	Anticodon	2312	0	2312	2312.0	GCGCTTTC	ACCGCCGC	GCGCTTTCACCGCCGC
ENCFF510IHL	TF_tRNA-Glu-TTC-4-2	tRNA-Glu-TTC-4-2	P59	-1	Start	1283	0	1283	1283.0	ACCAGCCC	TCCCTGGT	ACCAGCCCTCCCTGGT
ENCFF510IHL	TF_tRNA-Glu-TTC-4-2	tRNA-Glu-TTC-4-2	P93	33	A-loop	552	552	0	552.0	CGGCGCTT	TCACCGCC	CGGCGCTTTCACCGCC
ENCFF510IHL	TF_tRNA-Glu-TTC-4-2	tRNA-Glu-TTC-4-2	P131	71	End	4958	4958	0	4958.0	TCAGGGAA	GTTTGCTT	TCAGGGAAGTTTGCTT
ENCFF510IHL	TF_tRNA-Glu-TTC-4-2	tRNA-Glu-TTC-4-2	P66	6	stem_for	177	0	177	177.0	CTCCCTGG	TGGTCTAG	CTCCCTGGTGGTCTAG
ENCFF510IHL	TF_tRNA-Leu-CAA-3-1	tRNA-Leu-CAA-3-1	P153	93	T-loop	365	0	365	365.0	GTTCGAAT	CCCACTTC	GTTCGAATCCCACTTC
ENCFF510IHL	TF_tRNA-Leu-CAA-3-1	tRNA-Leu-CAA-3-1	P166	106	End	529	529	0	529.0	TTCTGACA	CAGCTATT	TTCTGACACAGCTATT
ENCFF510IHL	TF_tRNA-Leu-CAA-3-1	tRNA-Leu-CAA-3-1	P151	91	T-loop	163	0	163	163.0	GGGTTCGA	ATCCCACT	GGGTTCGAATCCCACT
ENCFF510IHL	TF_tRNA-Gly-CCC-2-1	tRNA-Gly-CCC-2-1	P62	2	stem_for	175	0	175	175.0	CAACAGCG	CCGCTGGT	CAACAGCGCCGCTGGT
ENCFF510IHL	TF_tRNA-Gly-CCC-2-1	tRNA-Gly-CCC-2-1	P130	70	End	24749	24749	0	24749.0	GCGGCGCA	TAGGCGTT	GCGGCGCATAGGCGTT
ENCFF510IHL	TF_tRNA-Gly-CCC-2-1	tRNA-Gly-CCC-2-1	P117	57	T-loop	233	0	233	233.0	GTTCGATT	CCCGGGCG	GTTCGATTCCCGGGCG
ENCFF510IHL	TF_tRNA-Gly-CCC-2-1	tRNA-Gly-CCC-2-1	P115	55	T-loop	192	0	192	192.0	GGGTTCGA	TTCCCGGG	GGGTTCGATTCCCGGG
ENCFF510IHL	TF_tRNA-Gly-CCC-2-1	tRNA-Gly-CCC-2-1	P105	45	Other	1254	0	1254	1254.0	CTTGCGAC	CCGGGTTC	CTTGCGACCCGGGTTC
ENCFF510IHL	TF_tRNA-Gly-CCC-2-1	tRNA-Gly-CCC-2-1	P71	11	D-loop	179	0	179	179.0	CGCTGGTG	TAGTGGTA	CGCTGGTGTAGTGGTA
ENCFF510IHL	TF_tRNA-Gly-CCC-2-1	tRNA-Gly-CCC-2-1	P80	20	D-loop	3099	0	3099	3099.0	AGTGGTAT	CATGCAAG	AGTGGTATCATGCAAG
ENCFF510IHL	TF_tRNA-Gly-CCC-2-1	tRNA-Gly-CCC-2-1	P96	36	A-loop	254	0	254	254.0	ATTCCCAT	TCTTGCGA	ATTCCCATTCTTGCGA
ENCFF510IHL	TF_tRNA-Gly-CCC-2-1	tRNA-Gly-CCC-2-1	P59	-1	Start	156	0	156	156.0	TGTCAACA	GCGCCGCT	TGTCAACAGCGCCGCT
ENCFF510IHL	TF_tRNA-Gly-CCC-2-1	tRNA-Gly-CCC-2-1	P91	31	A-loop	44239	76	44163	44239.0	GCAAGATT	CCCATTCT	GCAAGATTCCCATTCT
ENCFF510IHL	TF_tRNA-Gly-CCC-2-1	tRNA-Gly-CCC-2-2	P112	52	T-loop	153	0	153	153.0	CCCGGGTT	CGATTCCC	CCCGGGTTCGATTCCC
ENCFF510IHL	TF_tRNA-Gly-CCC-2-1	tRNA-Gly-CCC-2-2	P62	2	stem_for	175	0	175	175.0	AGACAGCG	CCGCTGGT	AGACAGCGCCGCTGGT
ENCFF510IHL	TF_tRNA-Gly-CCC-2-1	tRNA-Gly-CCC-2-2	P130	70	End	25176	25176	0	25176.0	GCGGCGCA	CTTAGTTT	GCGGCGCACTTAGTTT
ENCFF510IHL	TF_tRNA-Gly-CCC-2-1	tRNA-Gly-CCC-2-2	P117	57	T-loop	233	0	233	233.0	GTTCGATT	CCCGGGCG	GTTCGATTCCCGGGCG
ENCFF510IHL	TF_tRNA-Gly-CCC-2-1	tRNA-Gly-CCC-2-2	P132	72	3-UTR	1968	1968	0	1968.0	GGCGCACT	TAGTTTTT	GGCGCACTTAGTTTTT
ENCFF510IHL	TF_tRNA-Gly-CCC-2-1	tRNA-Gly-CCC-2-2	P71	11	D-loop	179	0	179	179.0	CGCTGGTG	TAGTGGTA	CGCTGGTGTAGTGGTA
ENCFF510IHL	TF_tRNA-Gly-CCC-2-1	tRNA-Gly-CCC-2-2	P105	45	Other	1254	0	1254	1254.0	CTTGCGAC	CCGGGTTC	CTTGCGACCCGGGTTC
ENCFF510IHL	TF_tRNA-Gly-CCC-2-1	tRNA-Gly-CCC-2-2	P91	31	A-loop	31542	76	31466	31542.0	GCAAGATT	CCCATTCT	GCAAGATTCCCATTCT
ENCFF510IHL	TF_tRNA-Gly-CCC-2-1	tRNA-Gly-CCC-2-2	P80	20	D-loop	3099	0	3099	3099.0	AGTGGTAT	CATGCAAG	AGTGGTATCATGCAAG
ENCFF510IHL	TF_tRNA-Gly-CCC-2-1	tRNA-Gly-CCC-2-2	P115	55	T-loop	192	0	192	192.0	GGGTTCGA	TTCCCGGG	GGGTTCGATTCCCGGG
ENCFF510IHL	TF_tRNA-Gly-CCC-2-1	tRNA-Gly-CCC-2-2	P96	36	A-loop	254	0	254	254.0	ATTCCCAT	TCTTGCGA	ATTCCCATTCTTGCGA
ENCFF510IHL	TF_tRNA-Gly-CCC-2-1	tRNA-Gly-CCC-2-2	P59	-1	Start	156	0	156	156.0	CTTAGACA	GCGCCGCT	CTTAGACAGCGCCGCT
ENCFF510IHL	TF_tRNA-Met-CAT-3-1	tRNA-Met-CAT-3-1	P92	32	A-loop	598	0	598	598.0	GTCAGTCT	CATAATCT	GTCAGTCTCATAATCT
ENCFF510IHL	TF_tRNA-Met-CAT-3-1	tRNA-Met-CAT-3-1	P94	34	Anticodon	641	0	641	641.0	CAGTCTCA	TAATCTGA	CAGTCTCATAATCTGA
ENCFF510IHL	TF_tRNA-Met-CAT-3-1	tRNA-Met-CAT-3-1	P132	72	End	2553	2553	0	2553.0	AGGGGGCA	AGGCGTCT	AGGGGGCAAGGCGTCT
ENCFF510IHL	TF_tRNA-Met-CAT-3-1	tRNA-Met-CAT-3-1	P97	37	A-loop	949	0	949	949.0	TCTCATAA	TCTGAAGG	TCTCATAATCTGAAGG
ENCFF510IHL	TF_tRNA-Met-CAT-3-1	tRNA-Met-CAT-3-2	P92	32	A-loop	598	0	598	598.0	GTCAGTCT	CATAATCT	GTCAGTCTCATAATCT
ENCFF510IHL	TF_tRNA-Met-CAT-3-1	tRNA-Met-CAT-3-2	P94	34	Anticodon	641	0	641	641.0	CAGTCTCA	TAATCTGA	CAGTCTCATAATCTGA
ENCFF510IHL	TF_tRNA-Met-CAT-3-1	tRNA-Met-CAT-3-2	P132	72	End	2553	2553	0	2553.0	AGGGGGCA	GCTGCCAT	AGGGGGCAGCTGCCAT
ENCFF510IHL	TF_tRNA-Met-CAT-3-1	tRNA-Met-CAT-3-2	P97	37	A-loop	949	0	949	949.0	TCTCATAA	TCTGAAGG	TCTCATAATCTGAAGG
ENCFF510IHL	TF_tRNA-Tyr-GTA-2-1	tRNA-Tyr-GTA-2-1	P147	87	stem_rev	1513	1513	0	1513.0	CTCGAAGG	ACTTCGTC	CTCGAAGGACTTCGTC
ENCFF510IHL	TF_tRNA-Tyr-GTA-2-1	tRNA-Tyr-GTA-2-1	P118	58	A-loop	129	0	129	129.0	CAATCCTT	AGGTCGCT	CAATCCTTAGGTCGCT
ENCFF510IHL	TF_tRNA-Tyr-GTA-2-1	tRNA-Tyr-GTA-2-1	P129	69	T-loop	808	0	808	808.0	TCGCTGGT	TCGATTCC	TCGCTGGTTCGATTCC
ENCFF510IHL	TF_tRNA-Tyr-GTA-2-1	tRNA-Tyr-GTA-2-1	P121	61	Other	492	0	492	492.0	TCCTTAGG	TCGCTGGT	TCCTTAGGTCGCTGGT
ENCFF510IHL	TF_tRNA-Thr-TGT-1-1	tRNA-Thr-TGT-1-1	P120	60	T-loop	301	0	301	301.0	GTTCGAAT	CCCAGTAG	GTTCGAATCCCAGTAG
ENCFF510IHL	TF_tRNA-Thr-TGT-1-1	tRNA-Thr-TGT-1-1	P133	73	End	522	522	0	522.0	TAGAGCCT	TAAGGTTT	TAGAGCCTTAAGGTTT
ENCFF510IHL	TF_tRNA-Leu-CAG-1-1	tRNA-Leu-CAG-1-6	P127	67	T-loop	183	0	183	183.0	GGGTTCGA	ATCCCACT	GGGTTCGAATCCCACT
ENCFF510IHL	TF_tRNA-Leu-CAG-1-1	tRNA-Leu-CAG-1-6	P142	82	End	612	612	0	612.0	TCCTGACA	ATATGTGT	TCCTGACAATATGTGT
ENCFF510IHL	TF_tRNA-Leu-CAG-1-1	tRNA-Leu-CAG-1-6	P59	-1	Start	102	0	102	102.0	AAACATGT	GTCAGGAT	AAACATGTGTCAGGAT
ENCFF510IHL	TF_tRNA-Leu-CAG-1-1	tRNA-Leu-CAG-1-6	P129	69	T-loop	345	0	345	345.0	GTTCGAAT	CCCACTCC	GTTCGAATCCCACTCC
ENCFF510IHL	TF_tRNA-Met-CAT-6-1	tRNA-Met-CAT-6-1	P117	57	T-loop	250	0	250	250.0	GAGTTCGA	GCCTCACA	GAGTTCGAGCCTCACA
ENCFF510IHL	TF_tRNA-Met-CAT-6-1	tRNA-Met-CAT-6-1	P132	72	End	10067	10067	0	10067.0	ACGGGGCA	GTCTAACG	ACGGGGCAGTCTAACG
ENCFF510IHL	TF_tRNA-Met-CAT-6-1	tRNA-Met-CAT-6-1	P92	32	A-loop	1133	0	1133	1133.0	GTCAGTCT	CATAATCT	GTCAGTCTCATAATCT
ENCFF510IHL	TF_tRNA-Met-CAT-6-1	tRNA-Met-CAT-6-1	P119	59	T-loop	134	0	134	134.0	GTTCGAGC	CTCACACG	GTTCGAGCCTCACACG
ENCFF510IHL	TF_tRNA-Met-CAT-6-1	tRNA-Met-CAT-6-1	P94	34	Anticodon	2464	0	2464	2464.0	CAGTCTCA	TAATCTGA	CAGTCTCATAATCTGA
ENCFF510IHL	TF_tRNA-Met-CAT-6-1	tRNA-Met-CAT-6-1	P97	37	A-loop	5468	0	5468	5468.0	TCTCATAA	TCTGAAGG	TCTCATAATCTGAAGG
ENCFF510IHL	TF_tRNA-Asn-GTT-2-1	tRNA-Asn-GTT-chr1-21	P99	39	A-loop	7667	0	7667	7667.0	CTGTTAAC	CGAAAGGT	CTGTTAACCGAAAGGT
ENCFF510IHL	TF_tRNA-Asn-GTT-2-1	tRNA-Asn-GTT-chr1-21	P136	76	3-UTR	9514	9514	0	9514.0	GGACGCCT	CTTTGAGC	GGACGCCTCTTTGAGC
ENCFF510IHL	TF_tRNA-Asn-GTT-2-1	tRNA-Asn-GTT-chr1-21	P94	34	A-loop	2169	0	2169	2169.0	TTCGGCTG	TTAACCGA	TTCGGCTGTTAACCGA
ENCFF510IHL	TF_tRNA-Asn-GTT-2-1	tRNA-Asn-GTT-chr1-21	P133	73	End	2876	2876	0	2876.0	CAGGGACG	CCTCTTTG	CAGGGACGCCTCTTTG
ENCFF510IHL	TF_tRNA-Ala-TGC-2-1	tRNA-Ala-TGC-2-1	P81	21	D-loop	472	472	0	472.0	GTGGTAGA	GCGCATGC	GTGGTAGAGCGCATGC
ENCFF510IHL	TF_tRNA-Ala-TGC-2-1	tRNA-Ala-TGC-2-1	P59	-1	Start	1116	0	1116	1116.0	CTATGTGT	GGGGATGT	CTATGTGTGGGGATGT
ENCFF510IHL	TF_tRNA-Ala-TGC-2-1	tRNA-Ala-TGC-2-1	P78	18	D-loop	201	201	0	201.0	TCAGTGGT	AGAGCGCA	TCAGTGGTAGAGCGCA
ENCFF510IHL	TF_tRNA-Pro-TGG-3-1	tRNA-Pro-TGG-3-5	P134	74	3-UTR	724	724	0	724.0	AGCCCCCT	TTTCCTTC	AGCCCCCTTTTCCTTC
ENCFF510IHL	TF_tRNA-Pro-TGG-3-1	tRNA-Pro-TGG-3-5	P116	56	T-loop	1593	0	1593	1593.0	GGGTTCAA	ATCCCGGA	GGGTTCAAATCCCGGA
ENCFF510IHL	TF_tRNA-Pro-TGG-3-1	tRNA-Pro-TGG-3-5	P131	71	End	1480	1480	0	1480.0	ACGAGCCC	CCTTTTCC	ACGAGCCCCCTTTTCC
ENCFF510IHL	TF_tRNA-Pro-TGG-3-1	tRNA-Pro-TGG-3-5	P91	31	A-loop	216	216	0	216.0	TCTCGCTT	TGGGTGCG	TCTCGCTTTGGGTGCG
ENCFF510IHL	TF_tRNA-Pro-TGG-3-1	tRNA-Pro-TGG-3-5	P118	58	T-loop	533	0	533	533.0	GTTCAAAT	CCCGGACG	GTTCAAATCCCGGACG
ENCFF510IHL	TF_tRNA-Pro-TGG-3-1	tRNA-Pro-TGG-3-5	P94	34	Anticodon	538	538	0	538.0	CGCTTTGG	GTGCGAGA	CGCTTTGGGTGCGAGA
ENCFF510IHL	TF_tRNA-Pro-TGG-3-1	tRNA-Pro-TGG-3-5	P59	-1	Start	415	0	415	415.0	GAAGCGGC	GGCTCGTT	GAAGCGGCGGCTCGTT
ENCFF510IHL	TF_tRNA-Pro-TGG-3-1	tRNA-Pro-TGG-3-5	P65	5	stem_for	352	0	352	352.0	GCGGCTCG	TTGGTCTA	GCGGCTCGTTGGTCTA
ENCFF510IHL	TF_tRNA-Pro-TGG-3-1	tRNA-Pro-TGG-3-4	P134	74	3-UTR	724	724	0	724.0	AGCCCCCT	TTTCCTTC	AGCCCCCTTTTCCTTC
ENCFF510IHL	TF_tRNA-Pro-TGG-3-1	tRNA-Pro-TGG-3-4	P116	56	T-loop	1593	0	1593	1593.0	GGGTTCAA	ATCCCGGA	GGGTTCAAATCCCGGA
ENCFF510IHL	TF_tRNA-Pro-TGG-3-1	tRNA-Pro-TGG-3-4	P131	71	End	1480	1480	0	1480.0	ACGAGCCC	CCTTTTCC	ACGAGCCCCCTTTTCC
ENCFF510IHL	TF_tRNA-Pro-TGG-3-1	tRNA-Pro-TGG-3-4	P91	31	A-loop	216	216	0	216.0	TCTCGCTT	TGGGTGCG	TCTCGCTTTGGGTGCG
ENCFF510IHL	TF_tRNA-Pro-TGG-3-1	tRNA-Pro-TGG-3-4	P118	58	T-loop	533	0	533	533.0	GTTCAAAT	CCCGGACG	GTTCAAATCCCGGACG
ENCFF510IHL	TF_tRNA-Pro-TGG-3-1	tRNA-Pro-TGG-3-4	P94	34	Anticodon	538	538	0	538.0	CGCTTTGG	GTGCGAGA	CGCTTTGGGTGCGAGA
ENCFF510IHL	TF_tRNA-Pro-TGG-3-1	tRNA-Pro-TGG-3-4	P59	-1	Start	415	0	415	415.0	GAAGCGGC	GGCTCGTT	GAAGCGGCGGCTCGTT
ENCFF510IHL	TF_tRNA-Pro-TGG-3-1	tRNA-Pro-TGG-3-4	P65	5	stem_for	352	0	352	352.0	GCGGCTCG	TTGGTCTA	GCGGCTCGTTGGTCTA
ENCFF510IHL	TF_tRNA-Pro-TGG-3-1	tRNA-Pro-TGG-3-1	P116	56	T-loop	868	0	868	868.0	GGGTTCAA	ATCCCGGA	GGGTTCAAATCCCGGA
ENCFF510IHL	TF_tRNA-Pro-TGG-3-1	tRNA-Pro-TGG-3-1	P131	71	End	1480	1480	0	1480.0	ACGAGCCC	ACTTTTTC	ACGAGCCCACTTTTTC
ENCFF510IHL	TF_tRNA-Pro-TGG-3-1	tRNA-Pro-TGG-3-1	P91	31	A-loop	216	216	0	216.0	TCTCGCTT	TGGGTGCG	TCTCGCTTTGGGTGCG
ENCFF510IHL	TF_tRNA-Pro-TGG-3-1	tRNA-Pro-TGG-3-1	P118	58	T-loop	533	0	533	533.0	GTTCAAAT	CCCGGACG	GTTCAAATCCCGGACG
ENCFF510IHL	TF_tRNA-Pro-TGG-3-1	tRNA-Pro-TGG-3-1	P94	34	Anticodon	538	538	0	538.0	CGCTTTGG	GTGCGAGA	CGCTTTGGGTGCGAGA
ENCFF510IHL	TF_tRNA-Pro-TGG-3-1	tRNA-Pro-TGG-3-1	P59	-1	Start	415	0	415	415.0	AGACAGCC	GGCTCGTT	AGACAGCCGGCTCGTT
ENCFF510IHL	TF_tRNA-Pro-TGG-3-1	tRNA-Pro-TGG-3-1	P65	5	stem_for	352	0	352	352.0	CCGGCTCG	TTGGTCTA	CCGGCTCGTTGGTCTA
ENCFF510IHL	TF_tRNA-Pro-TGG-3-1	tRNA-Pro-TGG-3-3	P116	56	T-loop	868	0	868	868.0	GGGTTCAA	ATCCCGGA	GGGTTCAAATCCCGGA
ENCFF510IHL	TF_tRNA-Pro-TGG-3-1	tRNA-Pro-TGG-3-3	P131	71	End	1480	1480	0	1480.0	ACGAGCCC	GCTTTTTT	ACGAGCCCGCTTTTTT
ENCFF510IHL	TF_tRNA-Pro-TGG-3-1	tRNA-Pro-TGG-3-3	P91	31	A-loop	216	216	0	216.0	TCTCGCTT	TGGGTGCG	TCTCGCTTTGGGTGCG
ENCFF510IHL	TF_tRNA-Pro-TGG-3-1	tRNA-Pro-TGG-3-3	P118	58	T-loop	533	0	533	533.0	GTTCAAAT	CCCGGACG	GTTCAAATCCCGGACG
ENCFF510IHL	TF_tRNA-Pro-TGG-3-1	tRNA-Pro-TGG-3-3	P94	34	Anticodon	538	538	0	538.0	CGCTTTGG	GTGCGAGA	CGCTTTGGGTGCGAGA
ENCFF510IHL	TF_tRNA-Pro-TGG-3-1	tRNA-Pro-TGG-3-3	P59	-1	Start	415	0	415	415.0	GTCGTCCT	GGCTCGTT	GTCGTCCTGGCTCGTT
ENCFF510IHL	TF_tRNA-Pro-TGG-3-1	tRNA-Pro-TGG-3-3	P65	5	stem_for	352	0	352	352.0	CTGGCTCG	TTGGTCTA	CTGGCTCGTTGGTCTA
ENCFF510IHL	TF_tRNA-Pro-TGG-3-1	tRNA-Pro-TGG-3-2	P116	56	T-loop	868	0	868	868.0	GGGTTCAA	ATCCCGGA	GGGTTCAAATCCCGGA
ENCFF510IHL	TF_tRNA-Pro-TGG-3-1	tRNA-Pro-TGG-3-2	P131	71	End	1480	1480	0	1480.0	ACGAGCCC	TCGTGGCT	ACGAGCCCTCGTGGCT
ENCFF510IHL	TF_tRNA-Pro-TGG-3-1	tRNA-Pro-TGG-3-2	P91	31	A-loop	216	216	0	216.0	TCTCGCTT	TGGGTGCG	TCTCGCTTTGGGTGCG
ENCFF510IHL	TF_tRNA-Pro-TGG-3-1	tRNA-Pro-TGG-3-2	P118	58	T-loop	533	0	533	533.0	GTTCAAAT	CCCGGACG	GTTCAAATCCCGGACG
ENCFF510IHL	TF_tRNA-Pro-TGG-3-1	tRNA-Pro-TGG-3-2	P94	34	Anticodon	538	538	0	538.0	CGCTTTGG	GTGCGAGA	CGCTTTGGGTGCGAGA
ENCFF510IHL	TF_tRNA-Pro-TGG-3-1	tRNA-Pro-TGG-3-2	P59	-1	Start	415	0	415	415.0	GCTACAGT	GGCTCGTT	GCTACAGTGGCTCGTT
ENCFF510IHL	TF_tRNA-Pro-TGG-3-1	tRNA-Pro-TGG-3-2	P65	5	stem_for	352	0	352	352.0	GTGGCTCG	TTGGTCTA	GTGGCTCGTTGGTCTA
ENCFF510IHL	TF_tRNA-Ser-AGA-2-1	tRNA-Ser-AGA-2-1	P141	81	End	721	721	0	721.0	CGACTACG	GCAGTGGG	CGACTACGGCAGTGGG
ENCFF510IHL	TF_tRNA-Ser-AGA-2-1	tRNA-Ser-AGA-2-1	P77	17	D-loop	446	446	0	446.0	CCGAGTGG	TTAAGGCG	CCGAGTGGTTAAGGCG
ENCFF510IHL	TF_tRNA-Ser-AGA-2-1	tRNA-Ser-AGA-2-1	P110	50	Other	531	0	531	531.0	TGGGGTCT	CCCCGCGC	TGGGGTCTCCCCGCGC
ENCFF510IHL	TF_tRNA-Ser-AGA-2-1	tRNA-Ser-AGA-2-1	P59	-1	Start	642	0	642	642.0	TGGTATCT	GTAGTCGT	TGGTATCTGTAGTCGT
ENCFF510IHL	TF_tRNA-Ser-AGA-2-1	tRNA-Ser-AGA-2-1	P82	22	D-loop	175	175	0	175.0	TGGTTAAG	GCGATGGA	TGGTTAAGGCGATGGA
ENCFF510IHL	TF_tRNA-Tyr-GTA-5-1	tRNA-Tyr-GTA-5-3	P126	66	Other	492	0	492	492.0	TCCTTAGG	TCGCTGGT	TCCTTAGGTCGCTGGT
ENCFF510IHL	TF_tRNA-Tyr-GTA-5-1	tRNA-Tyr-GTA-5-3	P152	92	stem_rev	794	794	0	794.0	CTCGAAGG	AGCTGCCG	CTCGAAGGAGCTGCCG
ENCFF510IHL	TF_tRNA-Tyr-GTA-5-1	tRNA-Tyr-GTA-5-3	P123	63	A-loop	129	0	129	129.0	ACATCCTT	AGGTCGCT	ACATCCTTAGGTCGCT
ENCFF510IHL	TF_tRNA-Tyr-GTA-5-1	tRNA-Tyr-GTA-5-2	P118	58	A-loop	129	0	129	129.0	CCATCCTT	AGGTCGCT	CCATCCTTAGGTCGCT
ENCFF510IHL	TF_tRNA-Tyr-GTA-5-1	tRNA-Tyr-GTA-5-2	P147	87	stem_rev	794	794	0	794.0	CTCGAAGG	AGAGACAC	CTCGAAGGAGAGACAC
ENCFF510IHL	TF_tRNA-Tyr-GTA-5-1	tRNA-Tyr-GTA-5-2	P121	61	Other	492	0	492	492.0	TCCTTAGG	TCGCTGGT	TCCTTAGGTCGCTGGT
ENCFF510IHL	TF_tRNA-Tyr-GTA-5-1	tRNA-Tyr-GTA-5-1	P125	65	Other	492	0	492	492.0	TCCTTAGG	TCGCTGGT	TCCTTAGGTCGCTGGT
ENCFF510IHL	TF_tRNA-Tyr-GTA-5-1	tRNA-Tyr-GTA-5-1	P122	62	A-loop	129	0	129	129.0	ACATCCTT	AGGTCGCT	ACATCCTTAGGTCGCT
ENCFF510IHL	TF_tRNA-Tyr-GTA-5-1	tRNA-Tyr-GTA-5-1	P151	91	stem_rev	794	794	0	794.0	CTCGAAGG	AGACAAGT	CTCGAAGGAGACAAGT
ENCFF510IHL	TF_tRNA-Tyr-GTA-5-1	tRNA-Tyr-GTA-5-5	P118	58	A-loop	129	0	129	129.0	TCATCCTT	AGGTCGCT	TCATCCTTAGGTCGCT
ENCFF510IHL	TF_tRNA-Tyr-GTA-5-1	tRNA-Tyr-GTA-5-5	P147	87	stem_rev	794	794	0	794.0	CTCGAAGG	AGACGCTG	CTCGAAGGAGACGCTG
ENCFF510IHL	TF_tRNA-Tyr-GTA-5-1	tRNA-Tyr-GTA-5-5	P121	61	Other	492	0	492	492.0	TCCTTAGG	TCGCTGGT	TCCTTAGGTCGCTGGT
[truncated: 33,813 more rows]
