# Supplementary material for: Integrated genomic analysis reveals regulatory pathways and dynamic landscapes of the tRNA transcriptome
Source: Sci Rep. 2021 Mar 4;11:5226. doi: 10.1038/s41598-021-83469-6 (PMC7933247; doi:10.1038/s41598-021-83469-6)
Supplement: Supplementary file 2 — Supplementary Data. [file 41598_2021_83469_MOESM2_ESM.zip › 10_Cellline_Tissues_Static.tsv]

#SampleID	Description	total_num	removed_num	survived_num	non_redundent_num	start_time	end_time	processing_time	trim_time	filter_time	blastn_time	A	B	C	D	E	F	G	H	I	total	intro_cl_ratio	u5_cl_ratio	u3_cl_ratio	cca_add_ratio
ENCFF686BEE	adrenal gland female_51_TAP	40310108	107649	40202459	18684	Sat Aug 29 09:02:02 2020	Sat Aug 29 09:09:05 2020	423	0	400	22	38594.093	9779.999	4019987.245	272888.437	0	0	64814	42043.267	2406099.15	6854206.191	0	0.998	0.974	0.983
ENCFF429ILE	esophagus squamous epithelium_200s_53_TAP	58291518	156430	58135088	16703	Sat Aug 29 11:21:48 2020	Sat Aug 29 11:31:36 2020	588	0	572	16	8162	386	1103043.296	78720.761	0	0	11132.7	20800.984	2833804.486	4056050.227	0	1	0.996	0.993
ENCFF521RDG	OCI-LY7_TAP_2	40530217	12265071	28265146	8371	Sat Aug 29 13:02:41 2020	Sat Aug 29 13:09:08 2020	387	0	382	4	4109	58401	8225.711	3383	0	0	34025	0	168117.028	276260.739	0	0.123	0.832	1
ENCFF226BCZ	Karpas-422_TAP_1	51680829	16105327	35575502	14460	Sat Aug 29 08:22:27 2020	Sat Aug 29 08:30:57 2020	510	0	496	13	6146.001	87065	314486.757	149782.343	0	0	69339	154	989623.004	1616596.105	0	0.783	0.935	1
ENCFF299ETH	OCI-LY7_TAP_1	36330992	12066705	24264287	7710	Sat Aug 29 08:47:59 2020	Sat Aug 29 08:53:45 2020	346	0	342	4	4080	51527	7800.005	3499.859	0	0	28372	0	216158.028	311436.892	0	0.131	0.884	1
ENCFF516CUT	adrenal gland female_53_TAP	44433888	113925	44319963	17918	Sat Aug 29 14:13:42 2020	Sat Aug 29 14:21:28 2020	465	0	441	23	32555.727	8980	3527225.061	331383.811	0	0	18503	35714	2649931.62	6604293.219	0	0.997	0.993	0.987
ENCFF001RMM	frontal cortex_embryo_TAP_2	74060171	23333019	50727152	17417	Sat Aug 29 10:52:57 2020	Sat Aug 29 11:04:51 2020	713	0	706	7	278	13670	167913.376	89409.24	0	0	12209	0	216838.051	500317.667	0	0.925	0.947	1
ENCFF510IHL	esophagus squamous epithelium_200s_51_TAP	42265196	113244	42151952	18774	Sat Aug 29 09:54:29 2020	Sat Aug 29 10:01:54 2020	445	0	422	22	66793.271	8250.001	3498712.134	327397.256	0	94.413	26047	3203.016	2419830.581	6350327.672	1	0.998	0.989	0.999
ENCFF476IAU	esophagus squamous epithelium_200s_54_TAP	49465057	132333	49332724	20397	Sat Aug 29 11:04:51 2020	Sat Aug 29 11:13:23 2020	512	0	492	19	10984.635	18128.001	1370652.173	308690.462	174	0	27070	5083.98	2686524.485	4427307.736	0	0.987	0.99	0.998
ENCFF076JME	ovary_51_TAP_1	43629518	96674	43532844	13020	Sat Aug 29 13:42:14 2020	Sat Aug 29 13:49:36 2020	442	0	435	6	19588.999	251.999	513702.522	72494.781	0	0	2864	0	202369.038	811271.339	0	1	0.986	1
ENCFF001RMU	metanephros_embryo_TAP_2	78113188	33834536	44278652	12026	Sat Aug 29 12:30:11 2020	Sat Aug 29 12:42:37 2020	746	0	729	17	24681.643	9591	6338349.193	847608.974	0	0	1301	0	89858.036	7311389.846	0	0.998	0.986	1
ENCFF001RMQ	lung female embryo_TAP_1	105100541	27299633	77800908	19207	Sat Aug 29 08:30:57 2020	Sat Aug 29 08:47:59 2020	1021	0	1013	8	1029	8878	491586.647	198063.249	0	0	9614	0	136012.052	845182.948	0	0.982	0.934	1
ENCFF001RMP	frontal cortex_embryo_TAP_1	77796518	24660103	53136415	17032	Sat Aug 29 13:29:45 2020	Sat Aug 29 13:42:14 2020	748	0	739	9	321	10195	485445.209	285303.48	0	0	11380	0	181484.978	974129.667	0	0.979	0.941	1
ENCFF001RMS	diencephalon_TAP_2	78343214	24324586	54018628	18156	Sat Aug 29 10:28:28 2020	Sat Aug 29 10:41:02 2020	754	0	746	8	515	13644	224273.103	191994.469	110	0	13777	0	197792.064	642105.636	0	0.943	0.935	1
ENCFF381DXM	transverse_colon_male_54_TAP	52017708	40274	51977434	14261	Sat Aug 29 12:21:14 2020	Sat Aug 29 12:30:11 2020	536	0	511	24	32700.906	17914	13556250.11	434211.946	0	0	9868.7	4472.01	1750876.624	15806294.3	0	0.999	0.994	0.997
ENCFF001RML	cerebellum_TAP_2	85062902	25350469	59712433	17273	Sat Aug 29 13:49:36 2020	Sat Aug 29 14:03:22 2020	825	0	810	15	5668.363	38158	1036600.325	717063.073	353	0	18425	102	392589.956	2208959.717	0	0.964	0.955	1
ENCFF001RMO	cerebellum_TAP_1	73485404	22033700	51451704	16511	Sat Aug 29 10:01:54 2020	Sat Aug 29 10:13:50 2020	716	0	704	12	2789.909	3498	862940.323	639078.931	0	0	5981	104.004	250064.932	1764457.099	0	0.996	0.977	1
ENCFF001RMH	lung female embryo_TAP_2	67429782	20362369	47067413	15467	Sat Aug 29 12:51:40 2020	Sat Aug 29 13:02:41 2020	660	0	648	12	11245	1962	1623954.787	752548.641	0	0	848	0	389220.001	2779778.429	0	0.999	0.998	1
ENCFF001RMK	heart_female_embryo_TAP_1	73124084	23047500	50076584	14096	Sat Aug 29 10:41:02 2020	Sat Aug 29 10:52:57 2020	714	0	694	20	25164.551	63815.001	7720832.888	427241.556	0	0	4797	105	301220.034	8543176.03	0	0.992	0.984	1
ENCFF001RMG	parietal_lobe_embryo_TAP_1	55664779	14687480	40977299	14747	Sat Aug 29 12:42:37 2020	Sat Aug 29 12:51:40 2020	543	0	535	7	104	5129	44966.281	50111.549	0	0	4600	0	331444.009	436354.839	0	0.898	0.986	1
ENCFF001RMF	metanephros_embryo_TAP_1	79658818	30330082	49328736	13146	Sat Aug 29 13:09:08 2020	Sat Aug 29 13:21:44 2020	756	0	750	5	370.001	3345	317159.521	33512.024	0	0	6027	0	280290.994	640704.54	0	0.99	0.979	1
ENCFF004YAN	Karpas-422_TAP_2	63102540	16623090	46479450	15504	Sat Aug 29 14:03:22 2020	Sat Aug 29 14:13:42 2020	620	0	606	14	9757.002	151671	425069.585	212606.062	0	0	105156	134.574	1054182.003	1958576.226	0	0.737	0.909	1
ENCFF001REL	K562_TAP_4	96745250	28100000	68645250	23325	Sat Aug 29 11:46:12 2020	Sat Aug 29 12:02:04 2020	952	0	922	29	24466	381496	309245.262	254829.533	134	0	313264.999	2150.195	3091516.92	4377102.909	0	0.448	0.908	0.999
ENCFF001REQ	K562_TAP_3	118643226	45447845	73195381	24939	Sat Aug 29 12:02:04 2020	Sat Aug 29 12:21:14 2020	1150	0	1103	46	42986	560379	420022.952	310468.777	1118	0	422218.001	2035.374	9147263.013	10906491.12	0	0.428	0.956	1
ENCFF004BLT	GM23338_TAP_1	90988121	31056575	59931546	16741	Sat Aug 29 10:13:50 2020	Sat Aug 29 10:28:28 2020	877	0	857	19	21297	51791	588118.343	265581.452	578	0	56882	15736.65	3874115.959	4874100.404	0	0.919	0.986	0.996
ENCFF001RLS	parietal_lobe_embryo_TAP_2	67092798	19154539	47938259	16759	Sat Aug 29 09:43:31 2020	Sat Aug 29 09:54:29 2020	658	0	643	14	3068.82	13212	1028877.741	977267.487	0	0	892	0	194599.023	2217917.071	0	0.987	0.995	1
ENCFF001RLZ	heart_female_embryo_TAP_2	104393758	31410499	72983259	19582	Sat Aug 29 09:26:40 2020	Sat Aug 29 09:43:31 2020	1010	0	998	12	2662.999	40850	1195959.936	124284.957	0	0	15606	0	539672.977	1919036.869	0	0.967	0.972	1
ENCFF211GIU	transverse_colon_female_51_TAP	47442987	36096	47406891	18685	Sat Aug 29 11:13:23 2020	Sat Aug 29 11:21:48 2020	504	0	473	31	89012.731	6379.999	13358116.45	1178426.129	0	0	33513.001	5997.993	478272.548	15149718.85	0	1	0.935	0.988
ENCFF001RLY	diencephalon_TAP_1	65605785	19043639	46562146	15918	Sat Aug 29 09:16:03 2020	Sat Aug 29 09:26:40 2020	637	0	624	12	1168	5979	660141.631	624360.197	268	0	9724	0	224811.045	1526451.873	0	0.991	0.959	1
ENCFF450POH	GM23338_TAP_2	37824024	18039214	19784810	9513	Sat Aug 29 14:21:28 2020	Sat Aug 29 14:27:33 2020	364	0	339	24	28578.998	28409	653658.338	257901.368	675	0	34171	17339.988	6538906.903	7559640.595	0	0.958	0.995	0.997
ENCFF645FQS	transverse_colon_male_37_TAP	40142961	31311	40111650	15659	Sat Aug 29 09:09:05 2020	Sat Aug 29 09:16:03 2020	417	0	398	18	19505.452	8197	8846036.812	448748.457	0	0	6270	2269.997	860364.868	10191392.59	0	0.999	0.993	0.997
ENCFF081QYT	esophagus squamous epithelium_200s_37_TAP	48667496	130954	48536542	19424	Sat Aug 29 08:53:45 2020	Sat Aug 29 09:02:02 2020	496	0	487	9	6302	26434	243574.912	19388.35	0	0	9402.7	4857	904793.012	1214751.974	0	0.902	0.99	0.995
ENCFF073SVL	transverse_colon_female_53_TAP	45860577	34547	45826030	22411	Sat Aug 29 13:21:44 2020	Sat Aug 29 13:29:45 2020	480	0	462	17	20410.819	14228.001	5487417.118	280520.683	88.778	175	7703	3814.992	757857.888	6572216.279	0.663	0.997	0.99	0.995
ENCFF001RTU	liver_female_embryo_TAP_1	90277623	24547336	65730287	18558	Sat Aug 29 11:31:36 2020	Sat Aug 29 11:46:12 2020	875	0	862	12	1257.545	12484	897468.525	221675.327	0	0	9483	434.004	482823.025	1625625.426	0	0.986	0.981	0.999
