# Supplementary material for: Integrated genomic analysis reveals regulatory pathways and dynamic landscapes of the tRNA transcriptome
Source: Sci Rep. 2021 Mar 4;11:5226. doi: 10.1038/s41598-021-83469-6 (PMC7933247; doi:10.1038/s41598-021-83469-6)
Supplement: Supplementary file 2 — Supplementary Data. [file 41598_2021_83469_MOESM2_ESM.zip › 15_HepG2_full_pro_tRNA_binding_matrix.txt]

tRNA	SMARCC2	SOX13	MAFK	ZKSCAN1	PRPF4	MAFF	RARA	ZNF384	BHLHE40	NFE2L2	HDAC6	ZFP1	DRAP1	BRCA1	ZMYM3	SP1	NFIL3	CREB1	H3K27me3	BRD4	H3K9ac	GATA4	HNRNPLL	KAT8	GTF2F1	H3K36me3	TBX3	H4K20me1	RFX5	MAZ	RFX1	RFX3	FOXA1	FOXA3	FOXA2	TCF12	GATAD1	YBX1	CTCF	FOXP1	FOXK2	KAT2B	SMARCE1	POLR2AphosphoS5	ARID4B	POLR2AphosphoS2	H3K4me3	H3K4me2	H3K4me1
nm-tRNA-Tyr-ATA-chr1-10	31.329998	26.455272	46.716223	42.828685	27.889594	60.119265	15.823694	41.402487	38.304424	47.897584	54.51196	18.094457	10.273353	22.761936	33.004549	43.762637	14.338122	41.351404	17.801691	22.667842	23.251626	11.661672	12.810892	33.705154	46.881598	0	23.191512	10.766473	28.669597	17.982718	40.843132	30.951335	19.126194	14.626994	37.377729	31.468977	22.119343	44.753151	24.115076	31.962517	22.974271	24.091533	17.1852	7.244368	7.465361	10.34017	12.964278	14.086578	11.928312
nm-tRNA-Tyr-ATA-chr1-64	15.7558	22.273272	56.91087	19.157597	71.239164	60.650334	5.23403	1.308868	24.965041	0	26.495942	9.42967	21.058375	8.7252	39.729124	36.556851	14.097737	31.605145	25.065803	11.855659	14.95262	44.126553	29.014734	13.57766	46.484312	0	23.989408	9.39987	23.465791	30.284992	32.906424	12.391449	14.366141	5.739909	13.508247	34.051233	14.526457	22.698209	24.321282	30.811985	13.039765	15.552463	6.888602	11.758032	20.600563	7.1436	21.532671	0	11.796569
nm-tRNA-Tyr-ATA-chr11-8	26.526485	21.757377	294.570049	19.643257	56.46911	219.754187	21.873922	23.457069	16.707308	15.976459	30.084272	25.570377	13.783278	9.743088	22.913727	33.189093	30.661672	24.697475	8.007278	28.41216	0	15.61394	2.380672	8.92712	20.14696	11.069374	21.111575	26.93856	29.411383	41.804458	32.56852	15.150984	13.284568	5.496117	17.622101	31.54355	20.154264	28.660848	11.848633	25.442585	34.414034	24.561195	35.620842	17.028201	5.569118	18.525295	43.97265	2.030355	0
nm-tRNA-Tyr-ATA-chr9-2	30.693523	12.02788	203.483655	3.788493	18.410851	162.57817	0.355072	8.454205	25.310743	17.680358	15.117561	40.019	38.932567	15.864	38.459815	31.139275	25.712966	30.404156	10.57366	11.674811	14.95262	27.763882	0	27.744262	8.364997	14.870144	30.240627	30.896233	10.293497	12.977012	44.532447	21.37164	22.641687	13.604006	39.44113	38.609507	11.189557	28.532108	2.673323	19.970489	23.225111	46.688265	30.082401	1.616814	9.83503	21.430843	20.401155	11.062095	14.487893
nm-tRNA-Tyr-GCA-chr2-20	40.079168	22.73531	240.854869	4.771236	38.745302	249.670063	13.403769	8.251124	12.593944	4.306004	28.944154	21.392612	20.232883	12.567244	26.104178	21.264891	26.2464	29.003092	91.43561	11.336961	13.221264	35.549402	0	13.581408	28.047856	42.83248	35.09005	11.279844	65.405923	33.599662	33.261916	19.558149	30.333262	26.847802	14.983637	61.821795	10.431301	25.041531	8.683921	25.121613	44.628658	13.744711	25.024407	8.360521	29.294334	0.585032	21.927455	11.062095	0
nm-tRNA-Tyr-GCA-chr8-6	33.077127	45.531369	16.813134	24.272218	28.848111	23.478417	30.311717	32.027518	16.84539	43.400666	74.142675	37.612846	14.197139	17.923973	27.701135	26.217584	31.593243	43.29757	42.792337	26.454319	13.457358	44.87818	12.484866	38.710473	48.87575	0	19.147482	0	33.453919	32.321201	26.862229	27.473165	17.065747	29.282182	25.215454	18.372164	20.607409	18.817259	4.506842	23.46235	25.494634	17.682014	31.931249	0	16.806463	14.42658	16.282828	13.876317	2.175581
nm-tRNA-Tyr-GTA-chr1-142	3.370179	0	0	0	0	0	5.548	0	0	0	0	0	4.360125	0	0	1.8861	6.148245	3.538034	0	0.276507	0	0	2.60386	0	0	0	5.209317	0	0	0	9.738828	0	7.678247	0	6.78128399999999	6.807271	3.79392	0.952003	0	4.027249	12.974554	0	7.63248	0	0	0	0	0	0
nm-tRNA-Tyr-GTA-chr10-3	28.707143	27.739281	58.575126	31.514927	25.154779	92.624118	13.847813	23.52348	37.13149	33.575619	29.74248	0	44.235583	33.823115	41.477811	25.998733	23.094107	39.458228	105.119022	24.578813	14.95262	26.57441	26.782729	17.693183	29.550454	0	37.785873	89.9635990000001	47.816426	21.818966	40.083582	28.296891	53.910074	32.109867	10.48667	44.172074	23.326585	28.609629	18.550564	43.509612	25.185412	53.984186	38.444952	15.460728	5.900466	23.113749	25.930469	1.474946	11.569058
nm-tRNA-Tyr-GTA-chr14-8	0	0	0	0	0	0	0	0	0	0	0	0.144594	0	0	0	0	0	0	0	0	0	0	0	0	0	0	0	0	0	0	0	0.218835	0	0	0	0	0	0	0	0	0	0	1.972306	0	0.480692	0	0	0	0
nm-tRNA-Tyr-GTA-chr17-32	17.668857	35.353523	25.956721	31.6422	55.590679	9.2845	10.030841	11.0199	17.768649	13.176756	4.487227	10.069444	3.732267	19.19544	57.395008	45.147771	26.869914	47.146939	23.794297	56.752531	0	27.1745	8.832663	13.55245	27.942811	24.888887	29.434849	12.712395	33.259845	14.302012	22.153135	19.739013	44.08737	9.045713	14.266251	35.16015	10.461963	12.889796	12.661204	45.807915	46.650808	5.64247	35.685786	21.027732	1.154439	13.59158	1.334655	19.256956	8.358954
nm-tRNA-Tyr-GTA-chr17-33	45.510741	62.670895	115.044273	28.409547	66.164898	53.624209	34.738979	32.450527	15.295854	5.013012	8.730468	20.355913	38.58744	7.012491	46.175306	54.561296	17.334795	30.650928	3.631293	11.24652	21.760204	23.682976	0	54.80015	4.607137	2.990975	38.392201	13.561824	12.835935	12.028242	40.731699	50.725636	34.749115	22.280488	37.633865	49.925084	19.662079	27.442988	6.905645	13.661748	27.717146	28.405181	27.301754	20.970915	44.589562	23.582592	17.063095	16.735442	19.718584
nm-tRNA-Tyr-GTA-chr2-10	24.737428	44.526835	116.407068	31.784919	46.288017	98.97455	22.128785	21.449997	38.402689	31.258898	41.914879	22.051637	18.087117	51.565866	22.079917	29.974705	8.408655	98.541615	76.552098	26.322591	1.382352	15.970737	16.24997	20.337211	22.574739	0	30.513046	18.145125	31.014462	21.710087	16.132121	27.086048	31.681882	21.030043	16.451303	12.682538	23.735996	17.784233	20.495896	30.380806	25.778843	31.743946	26.304881	11.966559	26.396396	39.255236	14.349422	0	5.500604
nm-tRNA-Tyr-GTA-chr2-12	32.310831	37.115206	30.011952	11.151723	69.965385	43.794067	29.394857	53.02824	18.338857	25.641612	61.718489	40.264809	21.184969	10.06231	33.63586	27.852477	51.775665	20.277481	112.314744	33.033513	21.640257	18.73405	7.998768	40.471195	51.194784	0	32.605244	28.974817	31.990774	13.356196	34.575054	38.491103	43.638938	29.949683	41.81547	19.47069	47.555182	29.903014	15.187037	57.0009	28.472121	75.396035	17.826402	7.993251	39.629824	8.205913	42.847371	8.922768	13.463037
nm-tRNA-Tyr-GTA-chr2-23	37.72179	41.491377	22.476075	26.736288	16.442033	24.050237	12.781425	26.676636	31.337821	25.137323	15.660633	15.909471	16.978105	24.824668	17.410492	33.445774	3.474948	20.40866	41.319678	33.069222	0	11.704081	6.624945	10.899634	21.906541	22.178962	38.780296	15.66005	39.613894	26.60226	50.527714	13.721378	21.064862	1.46933	14.789093	33.205537	16.427899	21.124948	43.623809	38.218905	36.907087	33.046697	47.984346	8.608669	9.862327	43.036205	39.69505	11.510478	13.183246
nm-tRNA-Tyr-GTA-chr21-2	27.433186	12.0627	15.411266	15.746743	27.471274	7.418092	10.203289	22.560275	18.216962	9.437385	15.70599	7.309632	13.681097	20.543813	9.596668	19.219958	5.9745	28.443494	30.539218	13.548994	0	13.58725	67.468035	26.625807	26.71196	0	35.734673	0	28.396023	49.172554	42.895634	21.043146	49.496763	11.45107	18.310165	45.322237	25.447706	47.676174	0	14.742467	13.738769	19.651374	31.422609	12.488804	43.772774	7.1436	32.947863	0	0
nm-tRNA-Tyr-GTA-chr4-1	37.767109	65.97868	17.01342	17.220218	41.493224	18.54655	15.294454	6.5715	17.061327	23.463009	28.76841	13.685016	20.295327	23.796845	16.024758	41.752839	9.032757	18.414787	46.213809	30.664739	6.68933	19.197695	14.060863	23.583112	8.924022	29.90192	26.81408	0	15.096373	22.302368	48.5089	16.891048	42.960517	10.708341	25.393835	67.849688	16.576909	32.220139	24.383379	20.041337	43.302246	15.798916	16.22891	12.43422	11.028658	17.373281	8.18817	11.062095	18.196739
nm-tRNA-Tyr-GTA-chr7-1	19.248599	9.926847	251.32776	42.141919	12.777642	207.859847	4.622476	41.708373	9.931425	9.63528	3.494385	20.090667	0	21.337058	6.34604	8.172996	0	7.694099	0	9.923636	0	17.072675	0	4.912555	30.979295	0	13.721064	13.48677	11.003388	15.707482	36.254524	4.012313	8.094005	3.520412	4.372391	16.529313	3.79392	18.722171	4.216078	9.344404	17.339719	21.906028	34.780176	14.414655	4.175983	7.1436	20.706292	0	0
nm-tRNA-Tyr-GTA-chr7-2	35.734543	20.489221	138.994022	37.318403	32.97472	111.8898	11.427484	14.081426	32.374436	11.79876	31.252897	17.745397	29.324475	22.837053	41.41869	42.948581	17.479158	20.46553	39.533391	29.243261	8.814176	14.154261	17.959924	15.171355	47.760208	0	32.821567	39.704482	55.288143	25.884475	56.722905	32.399563	34.064111	21.649037	34.828715	20.494121	21.556986	28.853838	14.648068	33.19779	43.048007	34.876209	38.940208	6.856488	8.461044	22.936822	24.139829	27.200853	10.933182
nm-tRNA-Tyr-GTA-chr7-6	23.007634	44.228365	319.800599	16.407987	49.325316	195.348	42.897894	14.842397	38.119529	14.116237	7.724352	44.102263	17.102029	25.40332	29.767087	30.399462	13.292569	25.83767	0	35.181469	0	33.016766	48.950175	25.905725	33.321097	57.702546	26.632344	6.784254	34.904999	68.221728	35.765993	42.923216	38.47068	18.043615	5.120675	37.968419	25.089429	23.550191	11.222522	13.758863	17.115648	40.14971	25.173099	28.331971	32.901224	21.110041	20.553751	0	0
nm-tRNA-Tyr-GTA-chr8-7	51.693622	42.943448	34.54134	21.619147	0	27.083496	21.772104	16.529055	42.960219	50.843269	15.115628	17.74297	24.559806	43.706294	49.454241	49.275056	16.627798	38.256739	43.690256	31.954919	0	6.5436	12.633629	14.052766	21.011619	20.700618	40.743454	31.973902	15.203619	44.664377	38.785989	17.099057	32.943272	35.629515	23.192448	49.788847	9.052463	29.446539	25.537532	34.91692	39.707836	20.875151	27.929462	2.600334	13.378954	26.930392	20.884628	9.265875	3.391322
nm-tRNA-Tyr-GTA-chr9-10	36.664612	34.992702	240.763835	32.538545	63.718506	99.264473	11.096114	24.585657	11.142038	20.899483	35.646062	38.195562	19.010475	21.658892	49.18267	22.11708	24.375724	22.561215	16.891751	21.151996	2.382542	47.556248	3.056059	47.265076	19.28589	0	8.998217	23.586354	45.772143	16.370856	27.274958	57.816132	27.504994	11.420211	14.381938	27.014465	47.572399	26.203443	11.461558	23.666049	40.376291	20.46464	45.298962	17.398855	17.533435	33.354793	9.903885	10.507469	10.260381
nm-tRNA-Tyr-GTA-chr9-4	31.42067	22.899044	54.869552	13.109595	16.370296	14.766202	11.096042	40.270195	28.261867	37.912206	29.474185	16.650399	25.931925	42.040354	46.80752	13.339621	18.162803	15.200738	1.416123	13.846319	0	11.366054	24.998591	29.460212	44.867982	0	25.045008	7.316664	28.751312	39.268404	29.75717	12.547931	22.355541	21.585512	24.84417	24.62275	29.922856	19.176157	5.249999	19.139013	19.236786	23.610451	13.079734	14.887108	36.451871	3.143184	31.980988	0	8.653199
nmt-tRNA-Gln-CTG-1-1	32.764156	22.064311	53.6433	15.152152	1.912743	79.840725	20.481687	12.871905	15.435346	21.442956	35.996534	19.448909	20.623315	1.3487	16.719142	57.987842	25.714942	21.295452	0.800816	45.524045	30.654971	44.430986	12.6284	53.583971	16.420686	0	31.724778	24.632637	34.085249	4.177273	34.853034	19.204966	13.061237	18.820514	25.784505	30.419619	23.919807	42.771229	12.088745	51.935793	21.982961	26.153068	36.481584	19.663815	18.91385	57.93248	23.76955	9.9946	0
nmt-tRNA-Gln-TTG-1-1	15.81888	17.126069	11.362264	8.61284	8.861913	16.733081	7.012672	19.413174	4.764198	19.418787	4.41396	14.68636	8.476083	11.1048	12.853795	23.656228	11.8153	3.067423	21.14732	22.520799	5.90235	6.793625	15.920849	5.191625	10.362528	0	33.364934	13.48677	0	22.287112	4.995955	25.65913	24.97397	15.787163	17.115644	22.68568	12.486365	10.196628	5.597207	27.517286	22.268109	11.218495	10.06843	0.452232	12.358475	10.163072	0	0	5.78319
nmt-tRNA-Gln-TTG-13-1	17.342004	26.999682	25.032166	10.329015	6.045336	17.496798	11.09366	28.402332	20.203339	32.306264	3.548991	5.9748	11.100862	12.771506	26.034309	35.305862	9.787968	10.050874	0	12.594772	0	31.42658	0	9.643576	33.877626	1.454688	40.438454	0	19.048933	35.307697	24.598713	9.92589800000001	23.089535	0.79391	46.041024	24.687797	3.60757	29.540119	12.066706	33.122487	34.302996	32.754406	10.927106	6.21819	14.487317	17.073212	29.265765	0	8.193263
nmt-tRNA-Gln-TTG-2-1	30.188931	11.856769	29.145004	28.786326	42.298561	41.227935	15.565444	4.925694	9.393642	32.94814	31.614396	22.526463	31.570908	32.341777	23.824952	30.424676	19.085756	43.607481	0	43.940068	14.906314	15.598698	101.258041	12.301229	46.875118	29.440953	33.770371	29.801646	28.077543	23.702597	31.105139	41.079597	34.920964	8.445994	57.378397	30.059218	14.269168	43.647821	29.133434	48.079657	39.733729	25.789419	27.401891	35.554493	26.873901	17.371115	44.259684	10.809091	4.866189
nmt-tRNA-Gln-TTG-3-1	27.866589	20.748983	19.766829	21.538317	6.031439	14.271033	14.976137	21.329059	14.677749	29.990634	48.285422	7.522045	14.225041	33.92014	29.573398	39.670002	30.496434	45.523292	0	20.38224	7.082154	23.367932	52.377319	14.847265	4.239182	0	32.434588	30.910924	25.04824	22.006322	30.996102	26.20959	54.594524	19.858344	27.79404	26.468459	35.012185	49.915085	12.522803	30.96701	43.162476	32.002512	21.371887	13.277136	18.190242	31.106363	61.984796	8.323215	5.765754
nmt-tRNA-Gln-TTG-4-1	35.425574	17.86002	16.760969	19.852927	35.0138	14.335621	27.003054	30.71797	35.902309	19.315924	10.374438	15.71185	13.554414	34.833835	27.431725	33.841583	22.594291	33.662126	25.796595	35.970533	16.877042	47.174692	12.91624	5.316056	15.583243	0	48.013709	9.141049	34.375969	25.214449	51.210444	17.110449	44.306044	19.795538	41.265619	33.345744	21.799059	21.182291	6.905645	32.71852	26.314692	44.34105	54.392935	20.698057	39.423902	9.392633	16.774239	8.505694	7.75616
nmt-tRNA-Gln-TTG-5-1	22.691963	17.600271	31.635939	53.59807	24.249607	16.585734	13.98101	25.66818	37.249707	39.16485	12.482803	68.485552	21.382845	60.063443	31.875049	19.722117	30.789444	25.998608	45.637032	38.90532	55.648392	15.074008	12.428264	47.555725	24.802969	0	24.862513	11.67182	35.250881	17.733187	22.098558	42.47935	28.277453	45.783099	25.097872	34.857636	36.635002	26.408711	22.151557	48.292821	44.26421	44.528321	33.311042	29.876475	21.596983	39.829557	36.762218	9.599354	16.43887
nmt-tRNA-Gln-TTG-6-1	42.534573	13.100507	41.961423	35.502717	52.231909	16.436753	35.961798	24.056918	18.295009	37.332962	46.039934	33.194886	28.430338	19.042992	31.258485	19.576541	13.731139	27.125983	6.425176	34.520778	29.666615	26.265385	25.777914	45.217156	21.649079	28.837078	38.723836	64.382367	28.48329	39.330927	34.590113	40.12709	36.766747	25.42458	36.358359	34.470895	28.948481	36.803255	15.749972	28.053827	39.647287	35.087899	33.633042	31.416193	30.946244	28.48719	9.230355	10.990239	21.668371
nmt-tRNA-Gln-TTG-7-1	54.751145	37.323193	18.041529	10.174266	54.508824	27.015054	19.988618	36.557303	40.096606	17.937066	59.137448	49.453507	45.066504	31.071028	36.408953	45.6259	41.371856	33.353375	72.330818	30.792119	0	24.370762	39.431718	42.042577	27.022068	0	45.278172	16.212528	17.155887	14.684102	64.51421	22.205624	25.897545	23.944534	46.414632	55.639149	35.2975	52.943284	0	55.74	52.861199	12.371634	43.712415	6.21819	23.044213	41.466622	10.372176	11.056227	3.497453
nmt-tRNA-Gln-TTG-9-1	32.657522	39.345183	17.997699	45.576633	9.567868	0	7.970117	20.897754	29.146076	28.48904	44.275739	15.966981	14.869355	1.020778	22.373373	55.177753	13.843124	41.373926	49.407994	21.982401	0	18.273409	12.64732	20.012614	20.587935	0	69.344669	50.208424	28.384816	45.642122	26.77077	18.250961	37.875724	21.413239	60.444455	50.169282	30.115047	74.348623	18.936278	58.27708	53.863577	23.385408	56.547096	11.869266	16.141135	3.516012	19.789575	0	8.533865
nmt-tRNA-Leu-TAA-1-1	40.222385	30.993258	17.835359	33.065872	13.395926	0	5.548008	12.553523	13.166232	34.652714	18.458822	22.194932	26.999544	39.096792	20.206785	14.551121	55.327246	18.849775	15.784553	36.874715	10.912121	39.155994	12.64732	8.057408	11.586886	1.422882	33.952255	9.423474	3.456941	13.995221	43.771756	25.560499	19.830858	25.595515	27.653615	42.662638	18.964683	48.639442	6.905645	25.438098	28.541712	2.049842	36.597029	6.21819	24.417863	19.236628	0	0	0
nmt-tRNA-Leu-TAA-4-1	28.429397	6.933036	8.965826	19.473883	0	11.826958	16.643285	12.777054	21.56529	10.2257	1.875933	15.212665	2.53985	15.546713	25.173372	9.541902	22.531391	11.390159	10.88465	9.279083	0	13.11465	0	8.098975	9.773086	29.740288	20.560208	0	53.956128	2.39057	17.566808	24.806798	11.32328	4.69387	10.347477	35.775653	12.951087	19.807125	8.838155	17.421411	10.607177	18.978376	18.380187	4.239675	2.202782	11.572632	8.00793	0	0.660936
nmt-tRNA-Pro-TGG-1-1	39.463041	23.859548	5.687226	20.641838	10.99152	30.75436	16.060902	30.20151	42.722781	42.26963	12.144302	34.721481	12.499589	23.269887	50.403082	46.369977	13.290281	42.14748	0	41.954842	0	16.065598	24.327628	1.652316	10.799196	0	17.468553	13.860601	51.824256	17.43955	32.283605	26.887401	17.163445	13.926602	11.188514	32.493153	12.401537	37.090536	15.679492	50.196461	37.635782	16.130823	29.135498	0	18.945285	43.86548	22.273333	0	3.395137
nmt-tRNA-Ser-TGA-1-1	49.246206	23.84861	10.270628	11.247906	5.957955	13.57041	7.238823	20.283981	7.459346	26.092253	25.865508	14.94711	19.457498	7.37676	11.02907	31.027713	9.506969	39.926894	27.602586	13.736373	0.053845	21.686545	13.824021	18.479497	5.12403	0	29.902742	0	10.668402	21.223776	57.5444	9.758384	29.934776	9.480027	16.503657	42.027037	6.822602	34.075485	2.908814	44.448393	29.457371	12.577489	36.008484	0	23.378491	11.215506	27.532529	0	4.380259
nmt-tRNA-Ser-TGA-2-1	41.958484	19.120682	5.669606	2.226032	1.167855	0.564834	51.570473	8.03745	9.667495	16.322586	18.90664	26.276076	29.860133	10.319661	2.3385	39.369404	19.939031	63.177854	16.635723	22.270717	0	24.379595	4.603539	21.306534	7.902736	0	58.39558	1.69981	1.87255	25.709384	47.606769	17.249407	51.948973	14.033376	39.777364	50.595105	13.085528	52.274102	1.526511	41.668713	36.113045	7.567547	72.025333	6.557364	19.072903	0.785796	10.803851	0	0
nmt-tRNA-Ser-TGA-3-1	38.66156	4.640877	26.076165	18.290581	44.103683	12.094214	24.276858	25.056816	57.286672	11.034384	15.864913	24.600254	26.86112	19.916861	1.291348	33.886918	29.453283	20.682764	22.790092	9.498249	0	13.4691	0	21.223485	24.036918	0	43.925055	8.797504	13.302395	0	10.651746	45.31526	31.889707	17.9005	19.029574	46.780281	17.068467	34.151478	20.716935	36.52443	33.161132	30.781082	32.911041	42.672219	28.01195	27.218612	16.225556	0.431618	0
nmt-tRNA-Val-TAC-1-1	24.58994	43.192114	36.079248	19.256329	54.175818	46.086576	30.422087	58.449847	50.092926	58.551764	24.640852	30.739417	23.180168	54.434943	29.60731	13.080573	11.861338	15.837579	127.151655	46.905955	47.458051	23.428001	0	30.06011	41.09519	16.361612	35.625755	32.45836	36.200246	31.105358	37.669721	22.771756	25.174707	22.12207	22.990579	34.203394	24.883586	42.350598	30.028568	37.774741	31.581856	38.103338	18.459704	8.510419	10.868867	20.681849	46.722829	10.258723	5.082749
tRNA-Ala-AGC-1-1	49.274933	108.464204	62.408212	148.798004	630.100973	87.864458	147.383537	65.612196	78.375473	88.291195	59.01889	134.6963	265.489643	65.574571	101.420194	41.384352	147.341565	67.00458	78.277153	96.286053	56.429736	60.061381	81.993883	199.648782	75.665652	0	30.648869	60.034272	76.343479	52.316513	27.389172	91.610619	27.093739	186.943796	39.838174	62.753384	185.070612	34.945537	34.385456	40.775675	41.931965	61.031707	42.166158	9.095787	197.226127	17.483102	135.127199	532.618266	121.329923
tRNA-Ala-AGC-11-1	92.302255	83.266772	59.745503	160.506005	413.727304	88.085168	398.171738	424.368323	47.012395	69.99511	42.320675	385.389372	705.701489	63.033701	91.642092	51.103092	577.605518	143.306723	22.103948	117.044825	162.925664	91.062433	61.747692	570.529951	124.885754	0	44.932444	22.218584	89.694779	71.173683	39.155395	138.838195	47.912341	601.006753	196.263359	39.190282	439.088517	27.416013	44.184293	69.841736	58.2452	55.593915	54.901199	87.181387	590.010845	35.380871	132.215591	197.130762	49.556103
tRNA-Ala-AGC-12-1	0	0	0	0	0	0	0	0	0	0	0	0	0	0	0	0	0	0	0	0	0	0	0	0	0	0	0	0	0	0	0	0	0	0	0	0	0	0	0	0	0	0	0	0	0	0	0	0	0
tRNA-Ala-AGC-12-2	0	0	0	0	0	0	0	0	0	0	0	0	0	0	0	0	0	0	0	0	0	0	0	0	0	0	0	0	0	0	0	0	0	0	0	0	0	0	0	0	0	0	0	0	0	0	0	0	0
tRNA-Ala-AGC-12-3	24.332773	29.470327	0	1.838896	0	0	38.833326	0	6.81012	0	0	20.592138	4.360125	7.932	0.86048	33.983577	11.577714	39.583635	0.31099	0	8.578082	13.58725	0	10.985599	6.80368	0	50.932352	13.48677	0	2.322268	50.613429	17.781154	33.437997	21.478378	14.540263	44.237472	4.742211	39.858772	0	26.107352	37.64539	0	79.36984	0	11.442246	0	0.877059	6.100913	5.78319
tRNA-Ala-AGC-13-1	0	0	0	0	0	0	0	0	0	0	0	0	0	0	0	0	0	0	0	0	0	0	0	0	0	0	0.543303	0	0	0	1.0136	0	0	0	0	0	0	0	0	3.243451	0.078533	0	0	0	0	0	0	0	0
tRNA-Ala-AGC-13-2	37.38235	7.67998	4.090415	32.707287	39.432254	0	21.01132	6.5715	6.81012	1.327311	2.57481	30.782929	10.906336	7.932	7.58413	19.370012	32.461346	16.566998	26.807338	0	5.90235	15.545976	10.78742	12.422666	22.502859	0	25.261789	0	11.121728	7.85473	26.135553	20.725422	54.122648	16.932261	27.442611	17.509229	24.433948	27.212769	4.579533	34.077377	21.463896	0	17.27531	7.631415	6.994537	7.1436	0	8.848906	4.021617
tRNA-Ala-AGC-15-1	32.991401	34.165224	45.43024	25.999684	64.506721	23.353361	42.478475	29.929091	65.717654	25.722071	47.794646	58.53074	34.844178	47.036142	31.135341	32.952845	46.02496	31.234424	56.621315	22.830595	0	31.035165	22.796696	15.420136	16.665319	0	31.01245	84.571979	48.665101	38.459615	23.091336	41.724262	39.221698	56.259587	14.792739	31.663999	18.115735	23.498751	32.926422	45.175787	42.317238	17.235495	45.426554	2.684214	34.97111	10.188756	8.271014	36.508461	5.979912
tRNA-Ala-AGC-16-1	35.689604	5.927989	5.288582	5.56508	7.968852	8.39784	4.911076	6.5715	13.62014	11.798628	0	34.199915	5.692757	15.863922	23.667131	57.31085	29.273888	25.197053	0	5.83737	8.499384	20.378379	0	12.773227	6.80368	29.90192	24.526762	13.48677	0	0	39.295272	6.754338	59.39825	8.735448	23.494541	59.020245	11.515906	52.466668	13.81129	30.203929	44.560594	6.372672	39.391089	6.21819	28.180933	0	0	0	0
tRNA-Ala-AGC-17-1	39.756827	0	0	5.56508	10.99152	16.79568	4.856644	0	0	5.90004	0	6.839855	0	7.932	4.892624	40.039305	10.749805	6.542315	21.14732	0	14.95262	15.380769	0	6.904091	0	0	40.939592	0	7.09896	0	39.512764	13.056847	48.837852	4.952449	29.041107	35.99464	19.482723	23.860497	0	30.341337	49.520191	7.96584	24.188668	6.21819	6.243948	14.287288	8.00793	0	0
tRNA-Ala-AGC-19-1	30.456206	17.755502	7.354426	5.56508	21.983195	8.39784	11.096109	6.5715	24.232516	5.90004	0	40.601742	4.360125	7.932	22.605406	32.681104	24.590772	28.372743	20.152152	23.351862	12.906472	11.785999	5.282116	17.485518	13.60588	0	49.854509	26.318123	35.496907	15.706907	32.66433	18.963995	26.985606	19.509477	17.744321	61.496292	37.299361	28.307902	0	51.075621	24.668347	7.96584	68.563204	0	10.819501	7.1436	9.91458	0	4.488857
tRNA-Ala-AGC-2-1	69.867275	116.430314	34.642676	125.387305	233.814059	55.677035	223.454973	141.532546	58.920409	70.786667	105.807034	202.94722	186.203545	30.853571	85.225924	26.589535	293.839138	44.336803	83.400534	292.081391	126.681111	60.985712	105.687498	326.77325	97.750411	40.090187	50.016325	23.370834	46.263187	68.0275	27.645771	105.387441	28.793032	215.597793	49.399602	46.047665	299.48848	21.884803	71.448292	29.002425	54.466165	65.268071	33.216486	12.956125	346.980784	14.887871	459.262278	529.000777	34.892453
tRNA-Ala-AGC-2-2	43.07456	144.957247	104.666785	141.353189	177.56265	125.801402	208.909522	127.066033	100.351208	78.616423	73.534229	210.091897	138.243594	50.799923	78.26194	29.963609	180.623658	82.90908	76.635416	132.479109	121.230632	57.416458	93.517614	262.375752	114.209922	4.268192	72.700169	17.632695	51.841257	74.423636	48.467002	129.146096	44.212321	200.858349	70.316337	39.925009	222.247498	38.602016	34.792903	29.94966	68.382154	54.621917	32.296522	20.732383	276.44961	10.892509	202.989783	340.182582	102.394809
tRNA-Ala-AGC-20-1	32.677357	72.659882	31.160267	31.118379	13.372692	30.734697	11.880424	45.779076	21.910147	19.487932	10.684569	11.900163	9.170209	18.209319	7.47542	32.752411	23.215395	37.030252	13.886386	60.082421	14.95262	20.270864	8.892556	19.054108	28.69683	0	22.20572	21.840748	23.919473	20.880939	27.59897	27.265949	40.153122	28.055404	19.344052	42.840362	16.792398	30.537932	12.52882	31.102957	8.90122	32.724308	14.309619	29.51838	17.938017	45.346294	35.729414	28.954515	7.955034
tRNA-Ala-AGC-21-1	14.589129	40.975222	5.53071	0	26.173742	14.988325	29.579942	13.144533	26.333102	6.784166	23.354343	62.320473	43.757543	7.360855	16.082484	19.034898	33.210261	26.256093	21.14732	23.352291	0	38.689606	29.163514	37.999882	19.676476	29.90192	39.351804	13.48677	23.707494	16.184319	36.661879	15.864102	25.654102	41.595859	36.593917	32.339118	52.91522	31.788516	16.412764	20.493007	34.322244	13.60831	28.728153	2.600334	49.874308	10.406254	13.575348	84.197529	52.248346
tRNA-Ala-AGC-22-1	19.335242	47.804013	0	11.089726	28.359801	8.39784	26.802319	13.143	13.449987	17.622722	23.365641	43.874238	25.268489	14.580044	35.655013	71.518348	42.071491	26.767181	8.629356	19.016638	0	15.958497	0	20.04358	13.60532	0	46.156463	11.765252	13.615833	7.85473	43.714865	26.859042	42.6921	14.569533	32.224517	38.865394	25.233224	44.346365	6.657425	37.773589	65.711695	7.89822	41.173294	0	23.771232	13.130928	0	9.650089	9.73891299999999
tRNA-Ala-AGC-23-1	29.787733	31.385239	20.93755	33.312376	31.298347	15.823553	30.518205	48.464332	29.331898	39.501771	40.678751	46.916494	42.970524	49.822157	15.801039	19.151617	11.609942	42.554704	283.239256	26.684894	8.182081	24.603608	10.433903	48.497534	34.750654	0	41.01531	22.819173	23.070628	24.969795	28.824478	49.20913	25.503006	53.091363	37.317868	31.275993	33.444285	45.134195	29.333059	47.522819	52.056603	28.106413	37.396615	22.677346	33.588919	11.764476	15.433351	16.05553	57.650819
tRNA-Ala-AGC-3-1	100.608825	115.465714	70.937859	123.561059	338.34892	81.618845	207.444208	115.155842	65.912237	84.644183	67.276463	260.529327	250.325778	29.985961	84.438156	37.744557	205.433826	47.385928	101.756004	160.12911	105.982174	59.193314	64.322626	305.118275	76.811836	27.517677	60.282506	50.122528	50.314677	47.127509	40.921066	108.174476	31.186122	239.788279	76.382741	60.26677	227.752728	38.60629	53.841258	41.253213	65.059959	58.076147	71.707467	9.673503	311.521224	14.326015	313.270868	681.372028	75.408896
tRNA-Ala-AGC-4-1	57.520654	125.318063	22.634543	165.330096	306.700087	30.652886	103.184678	971.797265	31.071397	85.593246	115.216363	125.519974	140.048387	26.240396	68.836933	50.45052	181.990224	53.005926	89.089359	333.846299	104.242248	33.509969	103.45251	204.374571	139.239257	0	41.067449	44.738834	20.955336	35.9272	30.992193	79.198664	31.339528	139.830412	76.184386	43.476668	119.47766	46.431289	46.912933	58.836784	49.200735	54.672965	46.358578	9.712732	123.951313	15.540902	364.387334	584.891151	51.856177
tRNA-Ala-AGC-5-1	31.008952	65.052262	42.790661	81.058397	64.548176	45.706035	53.296821	62.152537	72.941983	65.872114	49.234347	139.348306	66.55178	41.404745	71.034333	47.067799	99.924904	70.209178	32.480121	80.629516	28.862987	55.159185	46.263725	89.26005	67.336125	0	78.108005	23.236585	52.156053	48.83626	69.060664	39.919965	32.411744	72.370978	67.876998	39.608859	61.832396	47.020151	22.719444	58.092063	57.049759	31.948951	36.720425	12.686807	109.743167	18.162404	75.660178	243.404203	158.795514
tRNA-Ala-AGC-6-1	58.18817	107.235122	48.150377	43.258761	170.357738	53.547548	112.595795	49.357222	34.63232	37.214728	50.032349	115.385267	116.712015	22.279341	55.737772	41.306754	116.797839	58.897637	80.459948	65.067236	49.364968	48.387025	44.515566	167.845728	72.271775	15.589564	31.562111	61.454321	40.786631	20.142338	44.785579	74.529948	37.487786	110.430469	40.933282	25.415091	82.913602	26.217637	25.965298	26.087307	47.023305	36.770868	29.684472	4.968554	134.033122	14.856507	35.306958	166.313307	146.954113
tRNA-Ala-AGC-7-1	48.747571	111.811953	37.907641	53.728356	157.811571	22.535825	83.418614	155.480205	47.292784	42.24069	101.05308	83.965685	60.05183	24.45375	49.42462	21.514782	115.835322	32.130268	56.668147	45.651969	46.553839	86.879363	60.435243	91.331581	38.464072	3.370024	31.370967	43.889731	53.227266	36.28794	38.202065	50.529603	39.358741	79.529799	31.686319	16.528152	76.909908	30.792284	31.27059	37.166793	38.498776	27.152798	28.114559	11.181888	102.525627	6.196959	56.641645	124.493135	166.606776
tRNA-Ala-AGC-8-1	70.668094	101.971447	29.207398	141.789276	96.976034	31.596968	168.221191	79.420275	52.605423	91.453355	83.528557	234.060642	175.365582	35.895703	56.549044	32.566866	263.782161	70.418406	91.542051	257.617655	413.832263	73.414661	143.330005	327.757925	113.565456	16.850927	48.504311	104.702891	42.350312	43.64649	36.833125	102.07014	27.752715	246.454443	54.570465	46.821659	281.613081	31.309255	39.702564	38.487392	55.20694	44.191332	48.197311	106.232362	383.704602	130.169339	240.832776	942.547061	43.558454
tRNA-Ala-AGC-8-2	52.824503	94.125982	58.507737	238.452454	673.826287	105.438261	170.740585	273.399043	97.901483	97.142642	58.931467	248.797987	124.762092	86.314199	57.643714	14.239342	175.437349	54.022152	73.979951	123.098633	279.933473	85.399087	205.786082	293.026206	199.079372	17.576529	37.918895	8.112673	94.88572	97.620297	38.415635	101.91254	20.437676	195.645187	39.825346	24.484346	240.226415	18.266506	23.52948	28.337747	44.713235	70.74067	45.712623	56.492977	310.751304	39.771544	339.643529	396.722021	19.988727
tRNA-Ala-AGC-chr6-168	0	0	0	0	0	0	0	0	0	0	0	0	0	0	0	0	0	0	0	0	0	0	0	0	0	0	0	0	0	0	0	0	0.11088	0	0	0	0	0.33228	0	0	0	0	0	0	0	0	0	0	0
tRNA-Ala-AGC-chr6-96	26.525114	5.297576	13.634717	16.6926	70.542331	9.657516	29.5655	13.144302	34.05045	9.0462	14.683787	43.014476	32.348236	7.932	0	17.141909	52.131153	26.017869	120.61301	43.724509	0	19.875125	0.892752	39.720362	6.80368	0	25.250032	13.61088	0	31.416079	38.473082	24.325051	17.302209	32.013167	29.221547	32.266356	25.666681	29.074096	12.613686	22.631145	40.674149	39.82896	25.941555	11.819304	29.511173	13.00139	7.24527	0	11.16313
tRNA-Ala-AGC-chr6-97	20.965946	29.053138	14.750294	5.032768	19.937616	2.379388	11.300532	8.998698	7.093857	1.229175	18.57405	33.190235	18.571198	22.347395	32.316032	27.661066	9.365703	23.992276	57.844912	2.734364	14.95262	9.227912	50.293568	12.804728	9.52444	0	37.066955	13.48677	18.067715	13.450999	32.178823	12.540847	32.437718	15.376026	21.066275	31.190731	24.780478	22.605458	10.451115	36.665375	16.577487	27.017354	32.39806	0	12.832234	0	17.769978	0	21.648432
tRNA-Ala-ATC-chr6-107	46.725225	65.907483	23.987761	32.085352	44.415638	39.401128	49.02761	13.22144	51.80221	25.198214	27.94926	39.961619	53.041109	75.609135	37.514636	29.96133	50.211554	50.543473	199.635839	41.084261	7.543067	60.808882	35.516245	64.193366	38.803869	14.642459	32.468744	67.331016	41.836154	39.814277	42.611192	56.356805	33.705001	47.375627	24.823207	67.200253	64.416656	40.928484	23.158407	28.984651	38.624809	29.328527	29.290666	11.661398	64.944308	24.049533	20.735768	11.067046	21.829293
tRNA-Ala-CGC-1-1	56.333404	89.248472	35.693942	109.020796	194.31851	28.550722	171.051339	91.510367	27.40141	62.283269	66.597663	150.299009	350.315064	43.527919	82.316688	32.279177	158.617634	60.051962	79.127289	158.698816	173.474114	67.907696	74.274598	251.939649	46.748193	0	42.266921	26.252149	41.044835	47.812853	25.181136	73.041333	26.497428	206.334605	42.073128	41.082785	188.845472	27.911653	39.818145	29.136104	53.883804	38.775112	44.477639	16.190028	313.487336	15.279696	437.489038	390.990551	13.451956
tRNA-Ala-CGC-2-1	45.861281	94.889047	17.405915	104.581441	175.104302	25.666755	108.024796	69.79035	52.209723	57.239917	55.309414	158.908309	233.664912	22.745677	55.876972	45.752424	173.405056	56.530144	76.686305	161.606213	72.573254	52.007672	55.720946	216.859364	70.88606	31.304961	69.381743	44.343142	43.307409	18.123289	47.993138	100.189929	33.854583	198.419648	57.229899	25.562616	178.780958	42.406496	31.908168	58.818793	53.898321	41.492048	43.918069	11.414998	258.236824	13.476028	158.428712	580.449311	88.377088
tRNA-Ala-CGC-3-1	68.222582	89.659374	69.011038	136.577445	161.024923	65.440503	200.157898	124.976516	45.994005	50.004084	105.921054	202.592905	149.234018	32.393345	44.453975	33.532326	189.86458	50.176501	113.719602	241.040319	224.616247	53.854091	400.806354	216.452693	59.626368	0	40.64288	126.948909	42.348545	63.291924	35.964677	115.226372	35.406571	210.83115	37.180331	52.218929	181.296543	26.972733	40.212055	40.757769	57.30785	46.000852	43.411005	12.289705	234.221323	17.672301	476.256835	544.548703	19.350735
tRNA-Ala-CGC-4-1	91.523318	125.185087	23.048731	116.82441	208.767972	25.721074	108.932162	113.002416	55.350726	49.343555	123.793148	131.868492	128.993887	30.630407	46.459128	32.167267	96.724096	54.07704	76.821089	211.749012	210.938155	46.343915	83.037365	261.536575	95.537504	29.492584	48.644858	74.041975	42.340191	63.675714	23.477653	95.03354	28.970943	179.154234	53.911196	64.499994	132.290564	21.232282	31.615708	29.452021	62.508543	49.435303	48.003006	11.141754	191.073342	18.39535	349.959132	575.119913	109.363905
tRNA-Ala-CGC-5-1	49.32225	59.296789	29.197725	30.780503	101.324781	18.393414	29.096887	21.392705	18.303929	30.056448	41.056828	63.451737	30.951612	16.08248	17.463236	23.105246	33.589828	30.652426	230.54221	32.928302	13.28701	25.320202	0	55.990928	55.515379	12.748167	47.817344	59.877395	9.293299	23.651102	19.989525	27.510274	21.514089	46.346483	20.440001	36.641061	30.070592	35.229766	35.115926	29.020049	42.936982	40.918485	43.645938	14.456061	41.549931	10.901678	45.707351	56.883599	52.187012
tRNA-Ala-TGC-1-1	70.781092	107.082694	50.895128	78.236802	250.130387	52.330217	91.994022	346.834035	67.464746	30.710111	100.195393	133.559687	236.007172	49.839633	69.339935	50.9107	184.345669	61.832663	85.468688	191.249614	75.812436	52.622575	104.470921	188.267929	66.396213	18.214545	58.86744	44.514282	64.005283	75.151814	31.953941	67.612346	35.130563	151.663664	48.552529	44.187166	137.77668	41.859883	40.813403	37.396269	47.983562	44.529826	45.695996	12.644155	147.928463	19.487618	358.467145	370.437032	101.901598
tRNA-Ala-TGC-2-1	59.885591	69.40746	51.981452	80.047733	265.300374	37.190168	80.362625	153.873651	52.418313	42.56702	100.835472	185.685067	169.518586	53.851389	41.954647	41.459652	172.437538	60.565522	13.792599	186.94858	38.928052	15.529969	75.791205	213.595002	54.798562	0	65.321772	18.685873	57.910784	47.443216	18.217606	84.043719	55.152963	151.925335	53.055477	39.795493	149.115298	23.40154	39.665974	48.64382	66.057582	37.661405	75.926655	20.250373	187.342788	9.254153	87.427914	175.954955	116.818246
tRNA-Ala-TGC-3-1	72.771076	87.780025	57.38943	238.208026	138.9042	55.264918	128.544161	299.637768	58.301805	67.042516	88.634306	158.599356	144.02959	42.890677	69.396417	39.157443	171.079157	79.164619	25.550104	274.790732	104.287282	84.893941	104.290877	198.594942	172.170079	0	38.916871	54.354492	45.289025	55.862268	45.794647	73.506045	30.318741	157.532985	78.214312	29.045013	145.603404	43.326057	31.262326	36.953201	96.874662	101.507001	68.391471	17.627422	305.605083	14.009466	218.352868	462.781414	31.67651
tRNA-Ala-TGC-3-2	72.58239	59.233853	42.038352	81.198496	120.27751	46.724581	129.586395	74.128998	86.857702	48.703296	80.986935	210.58966	310.502725	25.590566	68.879684	37.128813	288.546321	43.641748	49.650522	185.771305	222.520323	41.318991	37.703178	241.711175	76.683568	0	41.540548	1.578729	26.647388	84.515283	48.194609	114.968907	36.690753	254.250845	82.57326	32.025001	175.17846	37.971596	57.085147	51.601345	67.769059	51.463406	46.385562	42.355764	367.977069	13.553813	183.115354	546.928869	55.127127
tRNA-Ala-TGC-4-1	50.051169	99.540113	71.739365	251.475173	145.379897	105.048911	215.098524	105.65741	155.262401	101.818077	71.941236	302.700536	270.638044	56.147343	87.572041	36.115517	354.12959	79.008974	84.566257	230.018227	393.067973	71.798683	213.013012	311.706758	112.677843	13.170341	42.03305	14.302741	66.25569	84.222402	47.195894	116.759341	27.991149	311.758926	71.926187	38.499579	271.159903	29.236089	33.777517	29.730871	65.869777	77.435868	50.551421	136.773729	467.57148	211.192224	229.730429	466.492846	54.17464
tRNA-Ala-TGC-5-1	48.580494	87.052545	24.063262	130.965252	167.230188	28.729316	124.962249	124.333623	89.49263	122.484776	60.306307	160.546197	231.921305	24.885433	60.77506	31.839651	164.071153	28.465761	128.481519	105.3123	31.523721	22.046458	50.070963	231.738046	79.414093	0	88.617011	32.121499	21.837012	30.424981	40.923799	99.431993	33.116821	162.136188	28.603674	48.540515	165.54863	30.13239	40.061397	30.007081	39.380401	74.793843	65.021409	2.373697	214.378411	8.653394	191.771128	736.2099	150.239738
tRNA-Ala-TGC-6-1	69.636607	68.083747	60.094589	69.210774	267.127792	64.237844	138.727427	65.336052	98.695828	36.650811	48.970364	127.258043	121.363632	64.270604	71.314998	34.168489	469.20618	59.960705	75.001629	70.98213	106.277255	47.948063	48.32477	230.657039	56.85736	23.966629	53.207992	25.886491	56.063237	121.740242	55.086258	81.137377	24.062834	168.185991	56.643289	70.581029	150.319003	24.902581	54.902274	26.620891	46.263959	38.515127	42.528729	32.548557	186.56511	29.588931	249.991109	582.211725	85.846528
tRNA-Ala-TGC-7-1	67.163142	72.757251	42.098994	92.976929	136.391363	71.489504	89.472004	76.590036	75.776821	71.736073	18.899464	118.118661	123.175331	47.613537	58.468916	30.109421	132.028514	27.029042	36.921978	28.930749	35.223291	42.283695	26.682456	136.727746	46.679746	13.948424	48.025889	42.104398	54.466412	47.588526	39.452019	69.882959	26.804941	98.270543	44.808869	33.87257	99.47609	16.784925	30.980354	24.913552	43.350328	53.947169	46.517254	12.368638	116.992097	8.876661	79.926537	307.613113	77.600421
tRNA-Ala-TGC-8-1	20.973598	15.390207	17.725052	11.757866	32.974704	25.19352	10.729596	19.537194	36.774383	25.842835	35.118371	25.130146	9.520882	15.863989	34.871752	33.373281	6.148245	46.547344	14.741547	16.513444	0	13.58725	2.529464	0	18.025151	27.364141	14.979702	12.191887	24.728198	9.015795	19.250046	26.642357	20.436192	13.126601	27.099349	24.771063	28.670294	28.263973	0	32.164315	16.190543	26.038881	49.78743	12.03088	6.275361	8.9295	23.711587	0	3.579783
tRNA-Ala-TGC-9-1	31.223292	19.670462	31.385853	35.415457	75.964337	35.64783	27.363274	29.162344	52.07886	37.961645	54.08168	29.128719	23.778254	59.633496	27.417759	28.96977	30.230634	15.401623	61.369351	52.779172	31.623767	26.891021	32.30659	39.939915	59.26471	14.181111	23.94723	48.4337	37.356804	53.051563	43.010733	28.361011	31.39209	30.458002	30.164021	32.030124	33.457923	33.251852	35.066919	19.938772	37.958677	59.185369	25.991861	29.525216	35.025989	19.284932	98.358927	75.711136	146.685164
tRNA-Arg-ACG-1-1	67.864423	114.82755	29.885717	126.12674	232.88197	29.074841	104.918806	168.792186	29.89254	41.175763	107.225364	90.650204	142.921911	23.440582	61.011447	26.493564	337.164896	138.6385	31.89868	150.549865	125.816545	71.112806	140.60157	145.329754	80.110516	0	40.830815	46.011078	40.463675	25.861233	37.463354	61.437041	25.039168	121.134749	90.728687	41.839271	130.142896	34.053396	30.208005	29.363415	41.183678	37.610126	37.855996	6.497435	168.826766	10.7036	302.59457	331.973078	18.393429
tRNA-Arg-ACG-1-2	55.493363	106.76221	53.86895	188.486265	315.79437	68.029177	328.889719	144.925553	41.938087	81.364179	41.972889	321.65558	355.999135	39.199772	102.829335	27.832632	753.073618	121.360509	38.498788	126.179069	188.559125	57.439669	515.658658	492.577028	66.145195	4.291461	46.811923	22.016178	92.752373	55.166675	28.820323	123.107984	28.493323	449.191005	92.596989	27.410483	364.196294	22.588886	30.041688	31.074251	56.766987	66.726961	24.04543	58.848972	659.044247	19.105008	187.960471	260.897364	11.532882
tRNA-Arg-ACG-1-3	45.431208	99.52527	74.761086	110.647514	126.142635	101.056912	217.456363	94.038686	49.258525	84.292336	51.786229	200.900953	245.646545	47.350844	45.843186	27.057712	319.997334	155.677629	41.309036	136.055845	196.823715	67.143874	125.54413	342.75983	79.477737	8.287236	43.917365	15.008866	85.763029	64.150959	382.333128	204.504119	30.141981	263.087812	48.834948	37.316949	377.071584	19.282897	47.645242	33.82189	51.544953	48.729772	28.182596	119.018749	445.079755	94.615756	127.774724	223.833441	13.937866
tRNA-Arg-ACG-2-1	54.267501	160.012623	48.513633	141.45973	67.313724	58.54235	213.649695	121.928091	88.437178	81.139273	77.986493	286.928377	324.916393	70.470126	75.565865	43.377153	357.610866	502.117115	27.332297	180.349386	143.762271	56.811556	549.719342	614.018606	128.530746	0	81.04702	22.507721	180.235432	100.576661	47.743107	111.750547	36.363049	370.267112	70.121967	30.689168	452.015499	39.483018	42.13168	56.390719	102.053231	83.786316	37.073212	44.160766	598.552886	45.243325	121.181731	254.480809	5.631443
tRNA-Arg-ACG-2-2	37.096255	53.447743	17.335577	27.820521	72.355058	34.664716	46.731039	44.780499	41.448022	35.827897	37.161145	20.753406	23.77423	36.970542	25.997177	39.826544	35.935496	31.431043	24.981615	16.36949	22.167502	18.684625	37.320744	21.465524	59.280994	0	28.872142	0	52.128526	52.280972	34.415362	35.848907	66.615084	27.021033	33.459666	17.731032	38.936043	52.964534	25.474269	30.212906	43.560566	40.081041	22.986053	7.865835	38.781832	34.964601	25.563721	36.334981	23.684973
tRNA-Arg-ACG-2-3	13.523243	50.02047	23.085269	40.308876	95.254496	25.716858	27.461359	14.69116	47.081062	21.868484	29.312594	41.685562	39.413191	38.614575	29.107194	29.572112	29.412067	23.963468	16.109282	37.331748	43.362788	46.07007	99.787857	32.550253	46.239657	29.90192	17.305839	40.405861	48.114879	18.786145	18.160007	20.316573	31.605381	28.210283	24.45602	17.778088	61.311223	25.464521	42.796882	44.069064	36.280689	36.174585	12.257947	19.063326	15.211658	26.863394	38.058445	108.647394	11.099634
tRNA-Arg-ACG-2-4	75.227588	61.08	29.254766	99.685696	165.750448	34.245131	114.88748	218.234476	37.451375	67.880372	65.702576	93.073317	131.814342	36.653677	99.827179	36.021674	178.07477	64.530432	24.165976	69.191453	134.861116	63.091519	78.530466	165.014193	70.501088	15.450595	29.087531	31.374266	38.807808	29.503809	30.323582	75.690484	26.875343	128.277547	53.769753	51.551387	111.783624	32.693499	30.894663	49.743113	47.166612	37.964089	38.307411	13.271561	159.919438	8.395421	221.815724	541.079866	61.879909
tRNA-Arg-CCG-1-1	33.217577	72.736226	16.38957	58.884916	108.255826	24.883354	52.73894	205.39636	114.601932	54.576067	82.457217	81.828111	112.939087	21.991245	43.963897	18.122399	88.632513	43.725239	55.664632	70.223559	35.154472	36.383639	19.382394	88.200507	102.33307	0	33.708097	7.959625	20.690436	38.278633	47.907137	39.984703	47.053112	67.659066	36.441562	28.500728	76.124185	30.77032	29.904553	42.50716	14.559489	44.098824	19.699302	7.491334	93.62944	20.329226	82.748178	177.760076	149.159114
tRNA-Arg-CCG-1-2	75.846168	68.059993	49.792628	173.038734	307.351117	86.609589	133.410604	137.515567	54.595012	82.309301	79.371138	171.837833	178.354459	55.553368	56.688958	26.025044	169.619434	51.302118	35.983184	175.659618	114.142531	56.401951	51.162629	240.392866	122.229167	23.178608	46.952276	25.662943	53.765646	104.976228	34.99854	97.797042	33.916181	215.280874	92.386495	51.736542	183.774624	40.119284	42.451228	32.924841	39.690399	52.089528	34.22588	9.99391700000001	212.182441	19.329646	219.120659	461.434298	74.130071
tRNA-Arg-CCG-1-3	46.143227	123.211241	54.564862	236.629976	64.52373	82.570468	351.497593	181.193662	149.934434	75.247628	5.640452	319.78166	353.168578	66.450712	92.711604	55.010104	379.820244	106.901803	10.534247	132.041306	124.613421	87.742755	371.581644	532.886198	209.094761	0	72.289359	12.154253	111.523985	121.490103	97.016334	215.526412	36.837686	380.773558	53.249614	24.536121	406.906861	20.317652	44.49908	58.464025	92.579818	122.013247	53.229258	38.418466	651.983057	29.43967	123.79121	238.511114	18.781146
tRNA-Arg-CCG-2-1	67.213706	94.502859	38.4857	229.250739	142.115356	35.840141	330.855566	195.40144	148.643041	74.871305	105.251005	296.753909	298.999404	54.365768	70.127252	40.392476	381.556521	170.235073	31.045008	265.912977	160.565845	86.925368	760.271515	459.390095	124.951449	11.652862	83.027249	18.029761	65.491552	131.562145	29.478064	103.962629	22.436117	352.770645	72.194606	30.94575	291.984253	23.195387	91.401804	43.348098	62.647813	47.244701	40.975698	83.677451	485.871827	24.589933	93.803033	172.819322	29.165786
tRNA-Arg-CCT-1-1	64.881564	56.919099	42.599214	186.844509	241.639776	78.058623	169.280736	147.072051	147.680629	73.628668	44.938945	193.598362	241.786646	84.648683	66.144873	35.994658	217.855295	76.222631	69.539131	103.80647	312.662607	45.355153	349.310891	354.774152	144.949298	0	58.000034	22.938835	55.834693	76.834439	78.397534	92.342407	38.820544	258.520321	39.180064	35.597316	268.204608	31.953973	49.809222	37.054509	45.949612	40.282317	43.042314	19.789831	485.900235	29.276791	361.41822	442.397049	26.345778
tRNA-Arg-CCT-2-1	46.84123	58.783241	31.941987	237.484599	268.240154	29.94238	296.257158	125.048188	90.061703	104.823574	41.31458	269.723586	286.363806	66.56858	59.231335	44.403805	379.95914	93.535927	59.756723	150.662665	673.580036	55.716787	266.163291	277.476615	160.517822	9.642806	86.479607	6.725355	70.948944	91.903576	46.103597	95.067401	31.025241	313.070765	47.539818	36.693528	332.410807	29.560765	36.320648	43.389169	74.223745	100.976481	39.00078	68.82602	563.100739	40.641734	333.538609	590.275054	50.169343
tRNA-Arg-CCT-3-1	57.286792	82.448098	52.376389	277.977988	276.356624	49.839517	159.999585	193.426458	188.06629	106.364934	89.648612	186.287391	219.443051	58.31077	95.499168	40.095006	222.081697	81.424616	33.071974	254.966776	109.203666	55.714145	401.259015	309.927736	107.999637	0	57.873413	83.505631	52.329095	71.777498	28.842862	112.056344	33.228336	240.794466	75.367317	38.342332	211.644415	36.255749	52.75253	44.737836	52.377943	85.223779	45.285568	23.999728	357.021196	22.923421	163.1427	490.277048	61.640478
tRNA-Arg-CCT-4-1	52.313037	105.511631	81.538374	142.094467	128.046093	96.203392	255.045817	216.603406	145.114125	94.792452	66.826513	312.023267	387.344726	39.043485	55.085346	31.31246	447.855139	1522.656156	43.92463	238.209585	716.705373	58.374199	791.581374	566.257691	109.876781	0	51.497667	16.915621	79.684318	42.033862	23.100283	183.966601	33.44127	484.965608	94.82471	31.920196	516.791323	28.611429	28.976329	44.429897	73.006141	88.871345	45.655567	200.320918	675.60854	62.482075	194.811428	371.756218	19.081844
tRNA-Arg-CCT-5-1	33.072367	94.990912	18.116605	60.069352	113.772266	16.735855	76.327166	56.631826	30.30649	37.515784	63.994212	64.000113	75.246527	17.402748	113.382732	47.077907	52.933205	60.669179	10.876908	98.342235	23.00327	29.619088	64.621816	110.440025	36.56159	0	29.075354	27.533041	21.384035	39.662358	39.721187	63.530872	31.929818	105.80945	33.077022	36.771198	77.397593	36.04521	80.357755	42.349355	55.434767	22.12083	45.156545	10.781037	102.74473	17.178331	25.570615	83.35111	94.762853
tRNA-Arg-TCG-1-1	69.760674	103.354793	85.692324	274.466729	165.089598	120.257144	194.416662	247.913118	980.767804	127.596636	39.317686	213.016216	277.148629	175.057425	60.186386	47.756216	322.233875	189.056768	24.26127	211.734425	108.831771	84.557345	798.733328	348.169311	206.753956	0	72.933328	7.002302	145.850693	186.336099	39.959718	115.245485	18.381352	281.391764	129.02077	29.385627	343.964103	20.725295	33.126308	46.283709	261.555432	104.308837	37.653631	68.882025	416.43243	40.72155	114.779935	210.952283	9.682748
tRNA-Arg-TCG-2-1	69.395598	51.816508	36.112047	172.641916	232.540607	38.272497	136.232152	291.765623	39.058408	63.899695	68.637596	173.237854	191.639804	25.191629	107.896759	46.349985	246.206475	79.385592	53.769241	90.842676	89.850717	58.560358	112.953345	298.989564	102.99641	0.172288	48.232309	47.165934	45.590065	42.090072	30.642977	112.464599	59.311946	244.071904	124.145506	32.587259	204.005921	35.693541	43.916334	50.895803	63.459324	81.78076	39.541016	10.209201	342.923017	13.192339	211.849116	231.31097	34.279379
tRNA-Arg-TCG-3-1	53.216145	81.386857	37.096398	262.770449	174.312654	44.898687	202.381329	160.922694	88.583977	135.291598	25.105011	243.660999	232.622252	59.700691	74.070648	38.278723	304.458324	241.191	59.717584	156.134614	513.388741	77.243798	164.734774	361.337298	174.342819	4.098772	43.479517	12.183831	84.862759	82.884556	32.182772	81.995253	25.091041	274.378918	83.648493	36.087164	268.551846	31.955215	53.434217	51.354965	80.543082	73.835479	30.823251	107.279529	451.784677	32.96412	198.31117	339.598749	30.69042
tRNA-Arg-TCG-4-1	32.837787	34.041686	18.736687	39.014912	72.521243	19.922893	39.620816	16.282615	28.745229	30.41636	19.51764	40.173515	25.719993	26.579555	21.880369	7.252544	26.93191	9.867452	18.475312	36.459061	15.498112	21.131611	20.192909	26.894905	24.794022	33.600208	7.383599	8.838569	17.973965	12.305445	15.803589	13.711292	4.811075	31.492014	10.730789	18.535567	31.263821	21.688437	16.729981	8.864388	12.160036	23.186687	22.033292	0.396218	32.248564	20.391473	4.264008	20.102681	32.809277
tRNA-Arg-TCG-5-1	65.938514	95.169522	36.416835	93.023104	80.441979	28.705294	66.878477	84.65724	49.474047	57.990853	56.178505	90.282357	76.693948	27.534275	42.066614	13.226091	85.237678	47.893072	101.704734	100.169627	73.675465	37.834529	61.640997	115.995245	66.696074	9.51718	32.882177	27.891162	26.72118	34.531541	23.33011	50.220943	28.368245	101.845092	27.549818	48.744928	93.641627	27.429491	41.040262	29.406531	37.973624	45.68937	42.218404	8.03817	131.487084	16.659713	218.801339	601.126747	91.974592
tRNA-Arg-TCG-6-1	36.938549	46.071415	35.358998	24.296594	248.234887	36.638807	48.438688	43.195319	25.207208	47.758505	19.577188	54.093171	42.340631	49.758122	70.903831	56.159041	40.877934	31.492721	9.781134	24.534448	110.639643	43.527649	33.158821	49.663756	50.308281	0	31.850273	0	51.100061	75.965414	37.577847	32.652147	28.394714	44.089503	18.891888	27.866688	33.028397	46.663965	31.62635	25.1229	30.126667	38.070445	36.576117	7.836269	25.295691	23.27443	22.753886	80.36029	301.338812
tRNA-Arg-TCT-1-1	39.952866	98.708632	31.71177	172.147507	128.258672	33.175834	228.504771	210.087626	67.181984	137.241935	94.650975	261.87232	236.890993	66.889249	118.569433	32.698313	247.158804	98.726032	36.912793	309.259009	655.1396	92.285045	645.214934	322.740223	189.820746	33.082838	51.077041	13.653019	61.1233	82.237304	39.229059	99.703123	41.530991	286.219996	46.818926	46.780355	277.189074	35.975062	94.205323	46.899771	65.452059	60.564607	52.339732	232.876614	483.705743	59.290728	279.975167	346.39176	9.933561
tRNA-Arg-TCT-2-1	34.797792	50.401534	32.513014	197.820883	231.913397	44.110266	183.239831	125.778042	72.175171	96.134948	62.132182	205.770242	145.629594	49.91836	141.997667	33.287528	178.994342	111.319949	59.649121	55.611394	191.13395	50.672594	240.033869	162.28269	118.922969	15.736423	31.904049	40.30788	55.837434	125.51616	42.333444	82.2891380000001	18.7878	168.747958	49.788839	31.967616	197.279592	44.447945	83.491266	48.367871	66.724152	41.826344	25.188657	7.612395	347.307745	21.212168	377.964767	574.643596	71.681877
tRNA-Arg-TCT-3-1	53.596813	88.887764	111.04536	156.398509	176.076033	113.111712	127.187682	150.238191	186.150235	92.256313	94.782946	151.518215	111.75796	170.237617	138.049661	59.843012	122.558526	71.669758	86.89865	81.593982	466.163921	70.89297	653.49954	189.833082	124.911614	20.824952	65.234951	38.3099	110.466695	155.277174	53.61818	51.294558	41.77932	162.921581	71.663828	49.715674	129.277373	39.622519	46.979666	43.802303	49.700919	74.394709	41.548614	132.690597	265.281813	527.032237	472.840968	585.87829	61.464164
tRNA-Arg-TCT-3-2	46.10799	95.445306	38.609141	138.139669	329.03875	65.669262	102.252553	97.013669	414.010203	66.138131	55.641348	136.917316	163.699323	42.97428	133.100588	41.550114	145.755521	79.898282	93.98589	80.172277	331.199325	45.333366	35.094212	136.30278	76.158068	7.365888	62.809108	52.965473	41.916351	40.572923	40.992123	62.834733	20.600546	171.721792	120.92495	41.621715	140.500918	39.73262	50.586198	31.466557	54.818636	58.624886	27.595483	41.282059	223.182087	17.961805	313.222239	537.877904	52.506456
tRNA-Arg-TCT-4-1	33.910045	31.724138	26.401766	19.685739	41.699279	25.19352	17.452468	38.489073	34.05044	17.698514	23.328205	31.744396	17.58229	43.516331	40.041988	34.372019	13.891163	40.72629	81.465607	38.958907	10.247058	25.482556	33.230511	28.758865	29.433924	43.25768	20.912799	50.423334	43.510143	50.269769	32.712418	33.101555	34.142185	12.397854	23.308883	21.538482	6.291288	9.870308	31.653894	21.402239	20.734431	57.431784	46.200985	5.686846	45.163417	28.574095	17.27867	21.68733	22.622996
tRNA-Arg-TCT-5-1	40.537567	56.172132	88.968289	40.053351	56.977197	113.05241	20.693836	99.33997	34.493474	48.798684	23.858317	33.579242	27.682674	48.244735	25.355011	38.368338	27.124861	27.241304	118.284492	46.710385	52.790696	41.171295	29.935249	23.228945	32.605158	21.733553	26.877914	37.272268	64.287214	62.192767	32.791329	32.652903	23.349368	35.575936	38.595227	28.397193	23.592281	13.089166	33.970347	29.374903	44.925775	54.408005	38.599606	1.923258	22.287657	12.764869	17.143636	94.376351	62.069874
tRNA-Asn-ATT-1-1	22.352795	13.656574	0	11.127544	0	0	0	0	0	0	0	3.82578	8.72025	0	5.9158	7.92764	6.148245	12.259216	0	0	0	0	0	5.191625	0	0	10.22688	0	0	0	8.381516	0	21.856045	0	9.891186	11.823483	3.79392	8.82479	6.905645	4.511528	4.489812	0	7.762036	0	0	0	8.00793	0	0
tRNA-Asn-ATT-1-2	10.989957	13.658818	0	5.56508	10.579338	0	5.548	0	0	5.90004	0	11.48007	4.360125	7.932	5.9158	4.95564	6.148245	15.085758	0	5.83737	0	6.793625	0	0	6.80368	29.90192	20.325794	0	0	15.707482	8.081885	3.793735	15.578141	4.29612	9.118284	12.554199	3.79392	7.90423400000001	13.81129	6.025307	4.49026	0	20.893198	0	0	0	0	9.922364	0
tRNA-Asn-GTT-1-1	45.238919	98.101464	53.695701	130.935128	176.04771	119.656808	129.57255	249.693245	60.343962	73.393643	18.573224	248.903797	129.155636	70.941631	83.072384	40.780577	181.532528	52.2313	90.050173	86.223344	121.319945	73.113909	585.17823	207.24984	101.631096	23.354121	38.256924	45.780174	67.526867	70.446848	26.625533	66.113634	38.125625	153.607709	36.702281	34.097532	170.628445	18.872683	88.913974	36.367927	26.775968	15.300426	32.305827	15.812688	188.873364	30.78343	215.51915	704.301341	81.598449
tRNA-Asn-GTT-10-1	18.337713	13.65598	9.172484	11.127424	0	0	4.88224	6.5715	0	5.90004	7.908345	3.82578	0	0	11.780445	21.412532	17.962855	16.751177	27.304922	3.778929	0	6.24357	0	5.191625	0	0	7.393182	0	7.09896	7.85473	14.8333	15.171796	31.376405	8.59224	12.76665	14.967496	7.524608	9.599161	6.905645	4.919234	37.465046	30.203652	12.90733	0	14.753738	7.1436	0	0	5.78319
tRNA-Asn-GTT-11-2	13.339348	0	0	0	0	0	0	0	0	0	0	3.82578	0	0	0	23.792178	0	7.95640199999999	0	0	0	0	0	0	0	0	11.324139	0	0	0	12.14547	0	37.182388	0	13.164328	22.532763	11.378914	20.72655	0	13.039848	19.360643	0	35.244356	0	4.917055	0	0	0	0
tRNA-Asn-GTT-12-1	14.36885	0	0	0	10.30455	0	0	0	6.81012	0	0	3.82578	4.360125	0	0	36.747935	6.148245	13.599206	18.410608	0	11.962096	0	0	20.766627	6.80368	0	14.466706	0	0	0	20.887954	11.378445	10.671917	4.29612	21.277705	11.976608	26.551783	25.820665	6.905645	8.130086	13.389867	15.931644	13.286217	0	9.835858	7.1436	8.00793	11.062095	0
tRNA-Asn-GTT-13-1	43.525577	27.789011	7.790299	27.529102	0	13.960108	23.016497	17.543143	22.89026	11.651149	20.558124	14.778958	9.879071	6.15117	26.408229	17.478132	14.373474	32.597501	30.477093	5.83737	9.758552	43.701365	12.498529	14.891848	7.013024	0	30.054244	20.759293	10.493237	13.198133	44.3892	12.414542	27.346805	15.737763	31.218792	23.326808	23.822824	30.663442	6.905645	28.809849	37.822926	0	24.019078	0	17.282929	11.767132	22.155404	15.285356	24.320587
tRNA-Asn-GTT-15-1	0	0	0	0	0	0	0	0	0	0	0	0	0	0	0	3.73506	0	0	0	0	0	0	0	0	0	0	0	0	0	0	0.986475	0	0	0	0	0.78597	0	0	0	0	0	0	1.824684	0	0	0	0	0	0
tRNA-Asn-GTT-16-1	28.381461	0	4.751511	1.548544	13.808134	0	8.884677	0	0	5.90004	7.908345	11.043422	9.629844	0	10.70407	23.281155	13.760578	6.387145	0	0	0	5.78935	2.380672	11.297425	1.517744	9.69792	16.094198	0	7.09896	0	26.465416	14.652655	8.209255	11.264037	14.329847	16.72429	15.267232	15.198447	0	6.987117	22.320544	0	22.974703	15.825384	6.82052	0	5.186088	1.810161	7.628888
tRNA-Asn-GTT-16-3	9.143792	0	0	0	0	0	0	0	0	0	0	0	0	0	0	2.3173	0	4.96236	0	0	0	0	0	0	0	0	8.277381	0	0	0	9.63895799999999	0	16.27115	0.107403	21.242958	6.549962	0	23.051397	0	13.522612	11.718362	0	15.179057	0	0.256542	0	0	0	0
tRNA-Asn-GTT-16-5	20.459289	13.919673	0	0	0	0	5.548	0	0	0	0	0	8.72025	0	0	10.602424	6.148245	8.375718	0	0	0	0	0	0	0	0	16.874255	0	0	0	17.467485	0	6.403105	4.29612	4.560088	16.823112	11.378948	5.988944	0	15.251239	20.091082	0	0	0	9.835237	0	0	0	0
tRNA-Asn-GTT-17-1	30.957704	57.70995	25.303134	17.439485	21.983101	26.874638	10.34152	16.2284	23.237104	15.716695	38.459257	26.241434	24.872353	11.320411	28.562305	24.719696	19.565664	25.180317	65.50572	27.656406	0	29.659471	83.929439	18.440777	45.769363	0	19.514126	12.072126	27.59842	22.283204	29.48999	30.175911	15.862391	47.607938	20.606898	27.289309	22.348292	38.180633	27.686997	28.432223	35.856789	49.386518	67.516542	28.204659	35.794455	18.026152	1.590598	47.037766	6.657857
tRNA-Asn-GTT-19-1	0	0	0	0	0	0	0	0	0	0	0	0	0	0	0	0	0	0	0	0	0	0	0	0	0	0	0	0	0	0	0	0	0	0	0	0	0	0	0	0	0	0	0	0	0	0	0	0	0
tRNA-Asn-GTT-2-1	31.858324	20.48683	10.826653	27.819767	21.983167	4.629418	80.683704	25.02513	5.60323	5.260869	19.786427	42.024358	41.653812	11.858879	29.5844	27.121888	73.343198	55.310832	0	24.734977	0	16.693211	37.944642	103.340346	25.694086	0	36.680459	0	30.466024	27.251478	26.013145	18.832783	22.018269	85.229635	43.061258	30.222625	60.690174	11.843984	4.315967	28.9339	46.048215	0	9.904767	10.094202	83.05277	8.253789	12.164427	41.362177	0
tRNA-Asn-GTT-2-2	75.803065	92.374537	19.800767	143.915534	101.800729	18.671224	94.695565	128.165996	44.198175	75.440095	44.73875	120.834771	156.620871	42.577415	73.386747	32.556881	167.445745	67.603647	90.722266	131.993146	112.776423	43.328211	27.963172	170.26761	103.565933	1.342141	40.486598	17.322635	29.755914	46.899461	24.096177	96.81758	39.478947	354.67626	258.916108	56.896378	129.255005	31.080383	37.606473	51.282093	56.26657	36.10578	47.960613	23.83222	205.447415	31.231783	144.032283	496.714122	95.169013
tRNA-Asn-GTT-2-3	61.071892	126.019397	28.712687	144.438477	155.576621	41.536543	395.78776	143.567513	73.052696	72.327868	115.99356	415.989341	353.675762	49.950088	55.146213	25.854949	616.085858	40.253365	88.156185	157.889129	282.392555	78.720608	135.310741	607.579221	80.925292	7.327378	47.495403	26.335012	56.957407	56.765859	17.250299	216.691772	29.990625	509.013732	41.388773	47.254221	410.702868	18.282792	32.494816	22.710072	37.341778	55.428026	57.627467	33.660649	579.573193	22.489235	296.560517	352.355226	6.493194
tRNA-Asn-GTT-2-4	51.086127	90.2015	25.642223	120.288671	141.862232	16.173183	199.932259	70.750733	260.505869	54.238879	50.222234	169.41515	116.586155	39.108722	76.109063	43.485268	175.815239	62.622229	36.539059	100.040096	402.475971	45.825465	697.714745	226.51296	70.200459	5.074328	61.306862	0	92.649313	112.825395	41.223493	71.20466	21.930155	182.982498	41.991291	35.589589	191.561346	13.198157	129.115976	28.72011	39.196306	56.130034	70.640582	48.596492	231.863036	15.143278	194.559222	430.561599	45.397272
tRNA-Asn-GTT-2-5	37.656398	64.900264	68.548376	198.243942	314.606918	58.453937	111.371371	730.155258	115.692721	101.227601	75.138126	109.433663	104.366671	86.285379	52.569895	29.735128	121.108759	112.76385	57.340851	134.960538	250.01645	52.432484	671.908992	142.527564	122.588455	32.593717	51.178058	10.765735	80.790386	121.542942	45.95565	46.498726	36.453839	122.145273	67.554042	33.335879	118.131962	28.039991	33.192144	43.193141	62.047255	72.02443	37.308864	163.930218	250.592184	71.07875	160.825104	293.569552	23.467692
tRNA-Asn-GTT-2-6	65.08884	98.967307	38.388404	289.870529	447.535344	38.123121	400.881864	247.544969	200.109525	96.593298	72.900553	376.900285	390.647352	79.401724	106.409569	27.660126	406.864246	174.589335	36.171376	95.627044	271.67772	74.720425	367.502238	554.783811	254.95262	24.754882	55.8952	39.628345	61.498406	92.652147	37.377541	128.312054	24.180072	378.861498	43.210011	41.520259	641.339119	24.301992	73.456769	50.394038	71.466872	85.728263	45.125781	51.676625	619.945609	148.214553	104.282284	149.757647	9.524402
tRNA-Asn-GTT-20-1	30.610216	42.91952	26.392026	58.750619	395.925056	33.185056	56.160738	69.74423	25.355455	39.698201	50.594203	68.322736	49.696379	54.109332	45.864978	20.616626	64.281271	31.909573	9.992647	48.604938	76.119636	53.12547	41.961228	51.239981	43.350984	57.973597	39.982028	0	29.555778	47.466017	22.958078	30.636098	18.800341	58.285888	17.421864	34.715721	49.067311	17.771566	31.074573	23.200942	21.426028	47.844541	41.583724	28.050056	47.913231	38.632559	24.005223	63.271331	436.204945
tRNA-Asn-GTT-21-1	3.763377	14.878127	12.934727	9.484832	21.34298	16.336628	9.407498	29.930232	19.963734	12.390846	19.773533	18.114169	30.404455	22.479064	17.417642	40.615764	17.977792	19.533313	84.851301	6.974121	0	22.280505	12.944911	11.505155	39.877528	0	43.322676	13.48677	37.992967	6.624875	24.038964	8.118156	24.140322	2.820268	26.037796	38.819816	11.389082	18.575517	3.414143	15.1649	48.384854	30.609885	39.760472	0	14.716885	19.707264	15.944367	0.804516	5.759094
tRNA-Asn-GTT-22-1	9.95898	64.56256	5.164625	21.628488	10.99152	21.484474	9.807765	16.278318	6.81012	17.697506	23.206063	25.722681	9.908884	7.932	14.307205	34.640482	5.85867	24.176836	79.983607	2.015037	6.925424	17.797301	61.081142	14.873987	1.517744	0	16.051906	4.200327	28.397391	21.580589	32.598766	10.129419	15.217166	7.434642	21.47557	26.097009	24.770968	22.930245	28.567563	32.059995	26.852966	31.332183	32.148007	19.443792	14.156947	0	3.616257	0	5.12672
tRNA-Asn-GTT-3-1	26.727829	3.624087	3.346677	2.758344	0	0	16.462102	0	0	0	0	28.591066	25.23444	4.12464	0	11.359182	23.322669	37.107258	0	8.264621	9.44376	22.860441	40.398958	24.432453	0	0	28.276198	0	4.022744	0	27.338913	7.409752	23.950291	17.583686	27.685836	41.856395	16.345401	13.75962	0	19.109632	28.518894	0	22.519842	2.543805	48.476663	0	0	22.79278	0
tRNA-Asn-GTT-4-1	27.339329	18.279522	5.164625	19.644632	50.629957	8.39784	15.132605	29.220911	20.430317	16.12627	0	24.909096	17.512965	15.864	29.099548	22.575755	9.1577	19.37626	82.415376	23.014338	0	15.074005	28.34562	21.787287	12.926992	0	34.765248	0	28.398038	37.425724	37.876883	14.698055	37.520383	36.427113	9.450334	45.840899	17.919501	16.490483	39.732065	27.206137	33.430635	7.96584	47.241504	12.77421	19.731765	1.714464	8.00793	0	0.716014
tRNA-Asn-GTT-6-1	8.783008	74.445795	9.626861	19.411912	33.947492	35.200946	31.510533	20.953258	27.24036	36.293311	2.57481	45.813702	21.803416	27.206756	60.147702	9.80089	42.978071	23.988019	46.98176	9.792079	26.106167	32.615766	13.689024	56.23755	29.663231	22.965328	38.514763	23.143903	37.863083	46.100584	23.6392	7.587206	26.967946	21.19296	22.614298	32.315573	27.277	27.24557	9.15417	29.167885	36.999461	7.96584	24.983524	8.911792	4.403971	16.716101	19.407612	47.980455	24.353881
tRNA-Asn-GTT-7-1	45.748164	89.113659	16.523699	22.25526	21.983177	15.925697	108.040705	32.862355	37.274383	17.697571	22.692364	81.1435930000001	32.456219	8.10991	32.579408	31.985518	77.706313	57.427484	21.14732	29.128321	14.95262	29.651462	168.143646	113.730842	0	0	64.023698	0	34.11897	22.299674	30.504543	35.886744	30.371582	72.58123	46.006427	23.832013	88.817948	21.097674	27.62258	48.223134	51.386466	23.8974	60.546666	43.522054	98.587596	22.593476	24.02399	44.24478	5.315027
tRNA-Asn-GTT-8-1	27.817771	6.82799	0	3.38744	25.486731	4.058956	14.158496	1.466013	3.234807	13.075784	0	5.10104	8.929536	1.90368	0	20.512912	15.556836	19.807233	0	2.519302	0	1.1815	3.942988	13.33217	0	0	14.647875	26.155531	7.09896	0	26.046142	10.094466	27.662602	12.88836	21.523329	21.965862	9.546656	17.393415	0	5.08003	20.157293	7.96584	26.639305	0	8.337615	0.571488	6.139441	0	0.853709
tRNA-Asn-GTT-9-1	34.026741	20.485774	5.164625	5.56508	10.99152	0	27.738713	6.5715	0	0	0	41.950784	21.803133	15.863902	16.939304	21.377202	43.032061	39.493034	14.740926	0	0	17.614404	76.556935	31.150085	6.80368	0	25.094149	0	18.398233	7.85473	37.637308	25.957941	12.626344	25.77408	55.399434	15.818888	15.17258	31.23788	13.81129	19.946937	43.781858	7.96584	17.157507	6.21819	34.426806	0	19.333468	84.599687	5.78319
tRNA-Asn-GTT-9-2	27.74636	13.657102	5.164625	0	16.899462	8.39784	19.996924	0	0	0	7.908345	10.644757	4.360125	15.863905	17.74835	11.983284	12.294075	10.091932	25.127992	0	0	13.58725	33.925416	13.811692	6.80368	0	23.489773	26.972095	0	0	31.83851	10.724437	10.61654	7.900068	12.591141	23.897798	13.875675	21.1918	20.716935	29.879426	13.423524	0	16.727186	0	4.917055	7.1436	13.041486	10.391665	10.108529
tRNA-Asn-GTT-chr1-110	15.377597	0	0	0	0	0	5.548	0	0	0	0	0	0	0	0	17.024971	0	17.388408	0	0	0	0	6.398056	0	0	0	18.227178	0	0	0	3.593628	0	13.650746	0	12.310428	3.515906	0	4.539652	0	5.628487	23.636446	0	4.785492	0	0	0	0	0	0
tRNA-Asn-GTT-chr1-111	15.412767	0	0	0	0	0	0	0.35385	0	0	0	7.654212	0	0	4.19484	9.111081	0	16.069641	0	0	0	0	0	5.191625	0	0	7.552977	0	0	0	25.792893	6.166999	21.967159	23.554286	7.517312	16.387516	7.585333	6.698653	0	13.339711	9.775641	0	33.834083	0	8.510253	0	2.745576	0	0
tRNA-Asn-GTT-chr1-122	10.653776	6.82799	0	5.56508	10.922823	0	5.548	0	0	5.90004	0	3.82578	4.360125	7.932	0	2.366832	6.148245	7.84109	10.57366	0	0	0	0	0	6.80368	0	4.68732	0	0	0	7.665585	3.793735	5.820997	12.888052	9.328471	16.201263	3.79392	22.421024	0	0.375725	9.708061	0	17.209552	0	0	0	0	0	0
tRNA-Asn-GTT-chr1-126	11.14614	0	0	0	1.992213	0	0	4.80225	0	4.818366	0.404613	0	5.337629	5.23512	0.86048	12.241529	6.147072	9.024474	2.17693	6.390384	0	0	0	0	0	0	8.852612	0	0	5.600764	21.078368	2.770932	9.715552	0	6.278132	18.384823	1.549184	4.926896	0	1.782521	11.437761	0	19.379528	0	1.026168	0	0	9.38602	0
tRNA-Asn-GTT-chr1-139	58.432773	32.822911	5.825697	5.807016	27.3415	19.24505	343.116294	5.406501	56.181136	12.09882	15.557334	31.303922	29.435108	27.525703	29.96062	36.948412	33.8605	23.375322	42.295756	2.089164	51.152388	30.952948	2.008692	60.016748	21.911034	19.719104	55.19246	17.899041	17.865806	24.586175	41.611712	29.661822	23.206193	76.828983	53.386828	24.00417	33.562684	23.239879	6.384383	45.179636	47.405376	15.93168	36.375574	17.635296	66.011362	21.430036	63.342606	143.123171	36.163581
tRNA-Asn-GTT-chr1-140	33.236077	23.932546	36.724604	10.305072	41.355717	20.898931	26.544681	13.145667	23.730882	29.495644	13.608046	44.513055	22.655164	23.795939	8.764219	37.828879	23.609401	39.216252	79.055965	23.382887	0	22.092298	1.517625	27.931526	5.966304	0	43.092749	5.885136	41.450472	7.88819	35.138748	25.663111	22.35714	34.425493	20.022654	41.195865	29.859967	34.137422	12.710848	61.68524	27.404209	6.97011	26.888721	0	20.346755	15.521928	5.567418	0	1.597262
tRNA-Asn-GTT-chr1-19	0	0	0	0	0	0	0	0	0	0	0	0	0	0	0	0	0	0	0	0	0	0	0	0	0	0	0	0	0	0	0	0	0	0	0	0	0	0	0	0	0	0	0	0	0	0	0	0	0
tRNA-Asn-GTT-chr1-21	41.683269	75.120839	20.204174	38.947315	65.949395	16.79568	128.27398	52.580129	54.307989	0	7.908345	153.631295	142.183703	31.729061	65.330309	56.28782	190.235262	85.198061	10.57366	50.819282	23.688101	50.225264	286.811346	226.400225	12.56064	0	103.782292	26.07347	42.064269	62.695344	52.932363	72.654539	58.631575	119.605882	57.52661	46.16281	178.456966	39.302942	53.590395	51.811855	76.727382	7.96584	55.88981	24.87012	213.59445	28.573771	26.388309	104.711425	4.075772
tRNA-Asn-GTT-chr1-29	49.260258	122.769444	25.823365	22.255605	10.99152	33.59312	66.955369	13.145667	27.240289	11.797594	0	61.875297	54.118393	0	49.668249	36.760671	41.966669	77.083904	10.076076	11.674927	14.95262	25.699485	72.836902	86.378725	27.106255	0	57.294231	0	21.297782	7.85473	37.911397	21.805152	50.127163	65.160746	43.793076	36.113781	69.123344	33.969193	13.81129	18.043716	52.291109	0	45.43374	6.21819	76.806205	7.1436	19.219191	94.9902499999999	0
tRNA-Asn-GTT-chr1-30	19.52418	0	0	0	1.854819	0	4.305248	3.6396	0	0	2.023065	7.65403	0	0	0	7.470144	2.245446	10.908317	0	1.996995	0	0	0	5.191625	0	0	27.377987	0	0	0	17.331845	0	17.795669	0	9.176691	14.421457	3.79392	36.869494	0	7.43214	8.115285	0	15.849254	0	12.102244	0	0	0	0
tRNA-Asn-GTT-chr1-98	6.758976	0	0	0	0	0	5.548	0	0	0	0	0	4.360125	0	5.9158	21.203098	0	8.165516	0	0	0	0	0	0	0	0	32.694583	0	0	0	11.457991	3.793735	21.565053	0	0	27.118739	3.79392	29.008787	0	16.186222	18.754682	0	40.338923	0	0	0	0	0	0
tRNA-Asn-GTT-chr1-99	30.489785	71.391712	12.560479	26.012392	49.255919	20.084834	46.321662	3.539193	22.246272	27.859575	37.476305	31.451406	44.917941	16.974446	64.817743	30.744393	69.293249	58.427995	37.505493	5.83737	55.481506	63.500897	243.960935	50.416081	25.345175	0	58.114496	13.48677	15.617807	12.976828	51.405367	19.119433	36.656281	51.660429	46.263287	55.483	66.988492	17.460391	8.72292	32.972841	66.153301	7.347075	56.154	45.726711	100.416161	30.644228	76.6125770000001	227.52267	27.95734
tRNA-Asn-GTT-chr1_KI270713v1_random-2	39.674304	40.092192	28.346282	66.345699	151.476761	55.951245	39.687244	57.522663	41.347048	51.59879	23.376935	41.641043	40.640716	42.582293	31.931716	36.265902	30.55658	33.071909	91.675373	14.785585	29.637057	38.212682	79.215162	35.318433	72.141385	17.411424	51.691726	13.354406	91.56178	64.178982	35.923253	37.416377	32.618932	38.927981	23.55514	43.936801	39.884484	33.008415	29.945973	23.652586	30.127916	51.412467	42.601397	10.586114	34.97676	26.622805	15.313932	26.754827	38.561333
tRNA-Asp-GTC-1-1	87.508695	82.53324	20.897417	144.527412	208.584174	33.534717	477.85518	250.827967	39.045599	75.250869	92.486581	281.891302	265.025073	23.310049	89.051874	25.082301	300.73337	79.033159	107.697338	281.999455	1168.930267	77.175481	147.475976	400.18417	112.222062	42.273819	43.852562	10.672913	30.015025	45.672659	37.894757	138.028644	27.492456	280.778625	54.252692	57.569382	361.778752	33.882761	36.585664	35.119453	39.972469	40.282193	46.177442	114.755852	488.357912	18.091147	365.408343	603.174601	24.000207
tRNA-Asp-GTC-2-1	20.388647	23.123032	24.182273	29.658113	63.889635	14.586798	53.545546	9.099294	62.403436	9.979561	19.901398	73.840012	54.987387	29.904762	31.707967	11.795606	76.163169	18.63658	39.429023	38.327484	230.201803	25.195193	253.242307	75.596219	38.72462	15.194723	36.655868	45.085772	40.235276	63.585578	36.555783	45.543773	15.146042	65.900147	28.412281	16.985885	81.267981	9.196787	55.546331	6.380958	13.801739	36.509943	20.619092	12.209184	101.072929	2.214516	137.440264	168.155719	5.103958
tRNA-Asp-GTC-2-10	49.968062	77.883482	34.729961	214.612541	144.323857	60.200776	198.071405	127.994615	78.2201930000001	71.537637	73.97491	199.695276	239.977836	46.329157	61.263228	32.372247	241.956518	60.016166	72.380086	325.926111	431.95362	57.472626	96.17211	294.957412	129.048612	25.062043	35.195249	6.647024	63.580943	79.905107	31.807893	122.368686	28.783399	277.011275	71.680347	47.808739	194.923336	29.272764	59.786646	33.432121	60.88586	90.135495	47.886043	132.464717	355.505453	129.650344	269.672654	527.271398	31.356711
tRNA-Asp-GTC-2-11	72.372775	81.117918	69.688383	139.076219	241.366869	107.811487	205.988284	104.331562	48.025143	71.659206	61.164637	230.36298	199.83442	43.095632	51.8473	32.899516	182.150535	69.70347	108.716508	213.854499	407.796958	85.661155	17.554482	272.065876	86.382063	5.561782	47.217878	49.863293	46.969324	56.051047	34.523595	110.944249	25.752203	219.454936	28.03952	31.370782	221.478541	29.374125	39.950928	23.874883	46.232332	63.905658	30.600518	78.547967	458.495189	64.09845	272.71464	609.684315	24.677634
tRNA-Asp-GTC-2-6	78.595584	67.386659	28.684889	132.985681	214.35569	41.483924	268.368769	451.784909	53.054575	63.175289	56.57477	292.325786	528.85758	32.415523	45.227767	40.910544	352.217056	172.467338	85.125301	110.743773	381.741711	75.991311	72.892055	476.790208	109.488151	10.121367	41.558987	20.722133	41.011115	38.440381	42.758497	119.882168	28.999153	450.684412	114.210977	49.058431	359.053738	35.36287	37.214221	37.355568	70.829675	52.410147	48.784144	140.156868	534.336591	37.389007	366.025173	282.699935	28.801016
tRNA-Asp-GTC-2-7	73.857177	83.759648	245.289689	93.556533	332.613101	348.015276	108.172549	145.911157	71.568471	84.457755	73.222883	129.074205	192.940291	55.005546	56.259747	28.737798	136.37135	88.043445	76.691738	81.925258	90.27	37.642228	52.952397	187.410849	56.33659	0	36.04305	78.539381	69.239734	81.325044	45.204573	62.15107	19.694845	117.027807	48.042646	49.526697	133.29832	18.976788	37.292787	20.201978	45.761571	42.039315	40.924104	11.273675	152.772337	15.834652	290.243939	366.566861	64.484989
tRNA-Asp-GTC-2-8	71.937182	83.794328	33.971577	189.197066	199.461203	37.885481	124.78821	133.592264	65.403234	83.693443	51.800039	162.152377	165.010514	37.692002	46.812465	48.082253	175.103669	88.276558	75.57363	193.666327	53.091065	63.955886	25.001965	229.120658	98.574494	15.259375	46.210358	19.415995	42.35748	93.540792	37.825569	64.9625	55.985486	188.205161	225.354227	46.424655	183.335635	43.177063	25.519884	44.636567	90.949045	62.662909	53.492235	110.010248	279.396038	20.814254	242.572067	309.047788	23.520503
tRNA-Asp-GTC-2-9	91.142422	100.348938	29.347894	124.359072	148.190823	31.717347	168.49364	286.587485	53.062105	72.112447	118.324142	157.364472	134.612859	32.053211	61.369116	40.312219	185.708423	68.523998	135.297397	244.242811	537.022732	47.81811	129.102411	233.134081	97.215497	0	39.617284	5.702119	39.229417	40.206049	35.220117	98.567586	47.607912	180.903262	65.133979	56.513424	143.469138	35.482171	50.889537	45.780357	48.132689	42.460036	54.54095	51.538737	251.808948	19.055992	400.758126	406.298886	28.697437
tRNA-Asp-GTC-3-1	42.689858	62.512881	45.838488	108.204255	281.33918	43.48975	86.588396	386.903962	67.103946	63.431185	75.651182	75.700017	157.328621	64.506963	38.479248	22.026502	169.26456	86.209686	34.632429	112.896815	14.906713	49.321378	37.221767	149.388281	77.603517	11.880842	33.233069	27.053561	74.197563	76.691167	22.276914	61.699335	22.855778	107.310419	42.50566	33.314768	112.671468	15.998467	51.761137	33.424653	69.95697	35.770878	48.21956	11.141085	129.88287	32.840045	102.901279	231.56175	49.655592
tRNA-Asp-GTC-4-1	15.210282	13.6584	6.032282	1.016232	10.99152	8.39784	11.3273	27.14862	6.81012	23.597571	6.657723	19.685683	17.525165	14.99148	30.713817	36.625931	8.6967	35.689396	0	5.22291	14.95262	17.973216	24.40194	5.064775	0	0	51.210611	0	14.198037	25.200873	30.335921	14.735958	44.568043	13.219034	36.979456	21.833798	12.751419	42.095082	0	42.57469	47.162878	0	12.538416	0	22.47936	7.1436	0	11.196181	1.349411
tRNA-Asp-GTC-5-1	21.198403	14.449817	10.32936	27.256014	52.541096	15.522847	22.820664	15.87833	6.81012	35.385667	30.60629	23.690589	30.286065	21.689029	38.783634	33.591923	16.801246	38.982245	7.46376	22.220275	0	30.946929	48.367837	32.418319	36.454806	66.799638	34.181724	19.561469	26.301291	27.902856	38.599279	40.312495	33.302008	25.927723	21.999771	37.848819	27.684506	32.717892	0	47.214673	20.244522	43.513646	23.980897	21.194002	27.451956	26.941592	24.906363	11.061443	11.568954
tRNA-Asp-GTC-6-1	40.364172	17.707562	20.299773	27.239938	21.983115	30.059518	25.691881	28.262141	15.176398	25.220261	20.02043	39.604484	30.158335	47.98017	74.123293	13.84271	26.075487	25.994632	61.648898	26.866109	11.03235	12.76008	17.706248	20.984138	49.451093	42.792699	40.833087	47.62687	64.163196	48.340613	32.297252	19.015143	44.390578	46.772579	4.503959	35.039326	24.432029	17.441143	37.968385	35.127953	41.76175	21.972386	35.038566	11.674706	29.068229	21.842795	7.636961	36.17507	58.957409
tRNA-Cys-GCA-1-1	61.296399	38.363065	19.840465	51.238918	40.490652	19.620279	79.873623	129.943024	16.772857	50.09234	38.569796	92.770045	63.739827	29.560242	25.521621	26.58214	73.692123	47.571583	10.455128	74.644633	8.996415	23.008255	27.036113	98.483887	63.770518	0	44.96914	60.035101	14.182038	43.406666	22.517826	51.562496	38.462353	86.326079	25.918592	51.975386	94.974327	32.412796	448.131785	29.701739	31.375788	41.83496	41.363832	35.7529	82.446315	17.748018	33.730754	32.293192	20.723193
tRNA-Cys-GCA-10-1	54.988984	28.898651	26.542592	28.79051	3.915729	22.359419	34.994447	14.664225	11.049705	35.045882	32.568961	31.998437	12.373137	42.844294	37.470602	39.306988	62.677959	34.775058	35.679063	63.689271	0	17.426045	51.151653	12.951886	33.00562	51.896452	31.166569	11.825775	18.980293	43.076761	39.92875	32.381644	28.401951	16.529487	30.059698	20.785687	22.134116	40.007921	5.556873	34.199371	31.291876	38.605148	42.868879	35.590074	36.958193	17.209415	20.203693	22.834894	0
tRNA-Cys-GCA-11-1	24.36862	53.446879	26.105349	28.238389	71.376483	9.969552	16.820892	17.221828	32.352054	17.353707	15.262396	17.327335	12.352159	27.124975	32.057882	23.681073	14.000504	214.469271	40.148969	24.264306	4.407088	32.675787	95.305572	23.781877	28.8912	0	26.46243	38.265995	22.918214	19.246101	36.091663	16.162665	25.514105	18.883126	15.210679	29.65464	24.58033	21.601541	7.945164	41.489526	34.536117	43.343488	61.07008	6.628905	15.73392	26.763372	9.91458	0	2.319268
tRNA-Cys-GCA-12-1	29.724519	40.475865	36.887785	40.862852	32.67653	10.274062	27.662664	75.462477	39.117315	38.518756	44.500495	46.918016	19.386402	27.838013	17.383856	23.537569	30.734556	50.555164	45.841392	25.440423	17.392258	29.299904	5.728492	48.75617	44.658766	4.84896	68.543412	0	16.373508	28.227603	27.041618	49.97145	57.693891	40.307377	11.682633	26.255074	40.239759	28.722272	26.39568	36.680225	36.300515	17.201473	39.959742	9.496872	51.592743	4.274242	13.499082	33.183645	24.789346
tRNA-Cys-GCA-13-1	69.315567	64.704202	38.408321	90.198375	64.413261	37.419085	98.327079	74.617189	45.839442	64.266965	32.716075	102.222463	93.138828	32.042326	47.616336	32.915112	84.042879	39.855596	66.659402	38.555821	53.432105	29.219757	34.670197	88.259168	52.82617	24.134705	59.851311	24.714166	46.024608	51.335268	36.601511	60.64015	23.252533	99.094011	49.072457	40.879524	85.883721	48.565219	61.124572	32.183107	58.422606	54.975769	33.469515	17.247947	112.277265	16.842767	59.139601	216.984371	48.090629
tRNA-Cys-GCA-14-1	54.626398	38.837281	13.946902	63.518151	102.489406	29.634972	141.295734	88.889926	23.449061	52.12586	75.15681	129.46118	123.590324	36.59297	50.003024	53.988294	140.238571	74.271105	25.256738	167.842299	59.20056	52.563747	34.311656	177.307002	40.365917	56.907508	41.963032	14.685447	45.716512	37.481691	40.266928	78.930352	28.479323	161.261241	52.573528	35.830202	128.428285	34.510542	43.561696	38.085539	67.19377	39.014388	44.235267	16.502058	158.741838	19.33209	112.425434	212.527694	121.085624
tRNA-Cys-GCA-15-1	38.294201	32.074318	18.929895	39.580761	45.615009	12.03914	34.367236	30.392996	28.624781	18.062087	18.438803	20.499137	34.064947	55.479167	12.059531	35.30526	25.79579	44.305038	19.693246	19.327369	7.825494	21.610955	24.602247	25.659116	45.213719	188.425162	25.471222	37.369282	28.253784	23.405521	43.259278	9.280857	23.421011	41.414286	32.314883	46.518043	31.863868	24.414078	32.835309	30.201956	57.601373	22.706909	42.146373	76.637867	31.879506	117.042719	8.728703	8.382002	11.94867
tRNA-Cys-GCA-16-1	24.434046	51.827013	37.416092	14.287419	59.699887	31.498775	26.889883	26.958004	34.99517	49.754089	22.194578	31.175214	19.10359	15.37599	17.641428	55.438672	34.671729	41.751364	13.225006	49.221404	14.309226	47.792293	25.294805	24.27324	45.693895	163.046493	19.318915	57.213442	26.691909	15.81234	42.475859	31.30976	37.286753	20.099832	26.824859	23.168232	23.449377	40.139111	10.739859	67.399385	60.17245	27.528659	31.349023	132.745667	21.090833	71.242738	14.912329	14.946256	6.565609
tRNA-Cys-GCA-17-1	104.598524	152.045748	41.294842	264.422574	155.370691	50.725268	343.926639	132.049794	40.184099	101.809645	51.041735	324.595293	235.306481	55.281567	74.340073	38.84697	335.795129	57.772744	74.756868	232.429682	70.56294	88.948691	57.38945	451.534618	159.078784	0	38.936247	53.656319	39.457555	63.783265	24.081151	142.580482	30.26723	342.151161	63.806058	45.164646	240.930848	16.104556	46.946977	35.293471	44.863263	106.81945	60.019475	10.132341	322.880632	9.656858	230.403379	587.455628	22.508938
tRNA-Cys-GCA-18-1	26.152964	50.769091	5.599318	16.580376	33.249502	7.141284	27.737698	6.925413	20.65988	29.311827	0.785296	18.58574	36.594964	5.402786	32.708253	43.41987	133.267333	30.669526	44.195308	17.522919	0	35.394539	26.262727	19.686798	27.732283	10.50608	20.224743	52.01919	33.025888	6.516065	47.217584	23.482696	30.131993	19.903024	26.410172	25.054687	34.58068	9.047012	13.778689	19.701946	27.092551	36.323668	30.357511	3.590496	32.244855	6.514134	0	0	8.74573
tRNA-Cys-GCA-19-1	40.616174	54.62267	37.876575	15.55496	21.983085	1.375248	25.246612	22.867118	33.196807	31.052191	14.721712	27.020396	22.30553	26.115907	35.338493	27.81652	34.340658	31.736796	0.333158	13.5709	42.596917	15.010375	12.64732	3.646448	12.300186	222.904963	31.871403	20.058864	32.682805	50.793901	44.087618	41.267397	29.302246	36.031212	27.986461	28.615574	21.150324	48.485111	17.038209	24.189367	15.307383	31.359833	34.288052	117.555096	17.673712	76.639915	9.201322	2.68172	0
tRNA-Cys-GCA-2-1	31.54658	26.930298	19.530743	42.072641	61.964971	48.396342	56.562379	38.255799	13.552533	29.447493	39.351692	66.60597	88.111336	19.433325	36.944668	20.205922	52.242111	37.799068	0	37.210042	31.931066	33.386508	75.445046	52.539219	23.321934	4.845556	40.353257	0	18.162858	67.75281	37.845912	70.245396	5.479815	59.639735	32.687672	31.587024	55.470465	31.946931	35.329333	64.867981	47.299081	13.581589	54.425717	7.979442	42.822431	11.001144	0	40.071712	61.155934
tRNA-Cys-GCA-2-2	67.660709	79.068059	385.961459	238.768636	335.554873	486.729881	149.133233	567.553772	39.392114	123.777025	83.227531	144.912158	123.124607	40.759779	148.854384	40.19616	180.63139	67.602611	65.536597	225.440672	151.764948	89.062754	113.900535	233.940188	152.479747	13.873947	51.362928	16.93692	51.19886	58.205068	34.902436	90.289504	29.852294	157.688922	31.478453	33.911334	154.409985	32.304672	90.234859	26.244492	48.619508	66.508723	61.133949	20.696258	252.763175	16.199199	361.988352	262.102788	3.842228
tRNA-Cys-GCA-2-3	72.688807	77.111149	46.43294	162.357568	214.095543	50.33533	237.462241	124.118356	66.895893	78.901327	96.009486	238.671746	193.674795	73.377402	65.606962	38.0445	215.555943	41.928957	89.965293	226.365135	209.380056	51.847296	47.112916	273.974751	158.27978	33.278397	42.993263	49.809319	56.239396	87.186568	30.966014	106.738576	21.771882	207.381494	71.48319	36.514458	248.681662	24.213433	118.184137	36.253073	38.014001	94.85463	45.91782	17.882083	319.96858	25.449734	346.383146	635.254309	23.419351
tRNA-Cys-GCA-2-4	68.103129	74.451279	49.541074	163.189112	125.170987	49.976324	193.237685	147.101866	65.79644	101.803629	72.577488	193.475808	184.530052	73.740254	97.08119	31.730875	240.702452	58.136327	66.181375	239.782424	148.104699	56.211148	107.260449	242.868333	105.599437	11.564257	42.026464	36.58161	72.53579	131.906684	33.338485	104.94105	28.935609	196.578855	36.907072	38.657147	184.881557	28.708526	25.709265	35.03478	51.725188	102.15555	42.973849	9.214739	283.136762	17.060867	293.22207	369.692664	24.823623
tRNA-Cys-GCA-20-1	23.211899	50.167071	0	23.176531	15.869032	7.923716	19.136325	19.717251	9.997535	12.929029	18.241674	29.705997	20.027259	33.277908	27.707317	38.638963	43.963538	34.163591	31.721133	19.326139	8.420686	25.987203	12.64732	20.206254	44.532866	96.655752	39.204637	53.533579	32.211073	18.550637	38.817146	22.037612	30.172976	25.440584	16.840864	20.026047	26.499371	38.371663	20.716935	21.709767	37.788984	26.950987	42.187013	63.700833	39.283902	45.140253	11.325501	0	4.709169
tRNA-Cys-GCA-21-1	48.979838	56.182835	40.183681	67.081694	27.615848	65.16199	56.045884	48.452213	49.349895	64.380796	30.754067	58.729851	31.836023	40.224947	34.295318	20.722906	18.066271	46.748179	63.623905	61.684179	23.246929	38.841053	47.956426	41.852439	62.68806	29.74566	21.898477	24.336455	49.29845	37.980307	50.856374	38.951024	25.2579	42.748247	24.940104	42.063826	35.501435	42.368416	7.670823	54.425259	54.784421	10.837158	9.274127	17.485871	42.704775	29.471529	3.470103	2.435	29.676779
tRNA-Cys-GCA-22-1	41.949615	9.867341	28.331449	7.275675	46.145214	74.643819	5.879094	14.566401	0.170253	8.292429	6.657206	32.832487	18.429719	26.689006	22.860088	24.215475	30.41992	29.188107	0	23.401758	37.559583	35.246236	5.975444	19.833421	19.216072	124.654299	30.843033	21.748799	26.703671	21.444873	23.300225	26.953374	36.324169	20.022991	27.087296	54.382653	49.669962	25.23078	0	28.813715	21.04134	27.830305	20.4206	67.918142	14.506785	59.280012	8.319713	0	4.412071
tRNA-Cys-GCA-23-1	41.588793	59.123895	18.138288	25.038274	21.983092	19.94487	10.752549	27.85529	15.209221	34.455499	25.464431	33.034513	33.597751	84.085018	40.822806	40.585221	8.227986	14.417121	3.88734	21.589968	25.069345	62.141548	13.058564	25.492592	73.87676	103.37258	13.101685	31.632313	84.250269	105.173767	21.201034	33.67715	19.492275	21.208289	25.429161	41.887918	24.573199	19.834519	33.747639	31.766292	13.606154	32.310429	21.537903	99.094077	28.277711	113.288414	14.300213	4.931683	1.17036
tRNA-Cys-GCA-24-1	62.890019	23.055842	13.621565	28.333204	181.208307	20.379654	74.948335	17.15506	13.698298	24.063335	39.467347	41.142052	38.581095	29.552736	64.516894	53.506654	31.790489	45.240541	69.85337	47.21934	90.608896	44.588574	41.525003	51.243053	31.804238	5.711546	68.6413	35.515551	23.138654	16.765692	60.152175	34.338941	47.030468	63.822206	98.749729	36.081312	58.294176	41.242689	25.680367	60.950283	73.19078	34.145214	32.42977	27.54152	46.837484	14.668679	21.096633	117.359489	121.221448
tRNA-Cys-GCA-25-1	41.733507	6.82799	18.070015	27.221745	10.99152	25.737596	35.452358	18.233482	38.35902	11.78914	53.731524	40.265862	13.424216	33.750587	14.36151	40.039059	32.658407	15.619875	0	27.100545	0	18.820486	12.64732	41.919141	22.275719	0	30.904847	25.419702	19.799584	24.027935	24.969703	12.76967	25.971918	30.049248	23.849632	20.698883	20.2998	27.502192	28.178714	48.470956	35.792627	0	12.701111	8.52638	21.891951	9.309804	19.791166	0	0
tRNA-Cys-GCA-3-1	41.982532	28.312851	20.89879	33.4728	21.983043	52.878333	18.334127	13.100902	29.386533	21.096688	21.878737	19.457771	33.997051	17.930473	10.413961	45.420845	33.279556	31.439153	0	22.188766	15.660963	9.454188	27.799159	15.573321	41.129336	337.843074	35.90973	19.95858	6.468024	43.289324	47.328002	22.244586	33.308743	24.451268	34.341817	41.90961	28.787608	38.090768	48.043285	43.23832	40.929172	38.154027	48.97005	47.852114	24.219802	63.237373	8.318144	0	8.566436
tRNA-Cys-GCA-4-1	55.192694	131.784021	43.694008	191.426247	381.124132	47.908292	220.084112	252.686709	46.426314	100.340529	113.459512	208.305021	205.291023	47.521121	102.925583	55.16555	363.147047	80.197064	79.219224	188.064742	535.000031	87.448919	313.876687	277.181912	171.378227	19.058766	49.781958	10.624741	49.341402	79.235187	37.391784	98.205868	20.601391	231.230582	73.251034	41.005952	237.824959	30.67428	225.668078	46.392634	63.707844	94.41016	43.687238	115.835214	418.89884	16.589878	524.437545	455.628797	5.14784
tRNA-Cys-GCA-5-1	42.313599	44.598103	21.978549	29.126892	53.005731	49.413179	30.622227	44.945417	25.553405	21.778495	6.878421	25.667493	13.037174	22.622758	35.29961	31.853398	31.533735	32.18568	41.424277	29.189864	24.39638	44.565265	25.294771	20.574975	37.573758	0	22.46555	31.385896	29.762069	69.929381	43.818221	11.934179	18.606569	22.598481	24.045407	30.456745	39.499673	60.648324	31.21988	23.87086	41.187798	7.96584	38.936813	7.149132	34.80239	8.786876	48.050172	62.411355	9.00667
tRNA-Cys-GCA-6-1	43.708864	23.104669	17.649126	18.540732	44.172375	32.923512	9.777069	29.567793	31.209609	44.041586	17.153463	37.587268	10.30544	42.689297	20.502855	50.130948	28.535034	29.870428	33.162076	33.137105	15.45061	54.430654	0	26.647075	38.165819	0	37.32802	42.290297	31.010839	38.510516	19.992445	17.512929	9.025074	19.281665	25.539025	42.01282	15.603017	36.145614	19.220659	34.326388	40.72897	13.704055	33.473044	5.314608	29.830646	12.009101	17.467388	11.385653	3.455045
tRNA-Cys-GCA-7-1	30.45392	21.680172	17.944557	27.838756	41.37924	28.680971	31.617193	37.377664	14.221257	9.025274	32.116441	54.898084	68.994081	3.913444	24.53013	32.630621	40.191705	32.202643	12.066412	28.728781	16.605278	28.116949	61.677116	62.742882	20.391637	22.466848	34.036142	42.581273	28.394441	40.113126	53.568549	34.632202	51.954875	40.604485	30.34991	54.861877	30.785722	29.838523	67.47135	37.687709	23.401124	32.742726	26.434324	133.927263	40.056885	77.456749	35.181056	14.411637	0.468163
tRNA-Cys-GCA-8-1	21.728371	69.12121	26.11506	30.634277	39.432243	32.714178	36.215845	44.975562	34.516438	31.385443	30.672576	86.599652	64.364331	28.171281	11.661756	30.694915	60.994476	39.112124	0.757226	54.57161	27.824939	23.644713	36.381266	91.29531	31.259876	0	55.818167	73.377454	16.055612	38.003068	19.014341	26.121192	44.023999	80.899076	95.318578	24.238115	67.86588	40.026712	25.075088	53.12697	45.208435	23.856828	29.367044	76.586137	82.367611	80.106177	14.390494	28.322946	47.588976
tRNA-Cys-GCA-9-1	69.544497	44.199276	18.006785	48.392393	61.747585	49.579714	18.994239	35.721154	22.170502	32.735449	22.731897	31.017138	13.367369	13.626639	22.989064	29.818659	19.752703	28.799885	55.124264	49.365128	8.438285	38.157288	39.579706	18.705448	53.793182	21.64167	25.56058	11.153433	18.823534	35.162459	30.679938	31.018763	20.291139	17.143892	28.275239	50.703422	21.176597	22.154149	6.905645	11.215855	37.890983	42.799096	43.131122	23.456727	50.314386	16.761813	16.393578	19.522524	8.059261
tRNA-Cys-GCA-9-2	52.812011	64.993841	18.075144	63.45831	49.481217	10.933615	26.440938	79.47731	38.224819	45.640454	46.901523	40.024289	34.709084	42.592074	46.730956	30.21215	43.813487	35.127124	32.300485	92.079913	43.924282	24.876445	10.782043	53.106995	85.614845	0	28.638978	7.79914	24.097928	28.801528	24.540471	19.245155	18.25245	23.693973	15.390878	33.162767	34.515133	28.685371	34.897045	22.764129	36.380012	37.723347	63.957437	11.238178	54.394518	10.936582	55.327759	100.255659	161.203439
tRNA-Cys-GCA-9-3	39.226258	45.599409	34.51983	79.760481	10.99152	34.105753	70.862269	47.725074	50.774301	45.519062	30.19523	67.787468	43.56582	35.173701	21.089697	31.759183	67.073525	48.936092	74.570495	56.311712	9.360828	25.218745	5.430908	89.576071	77.488009	17.182547	45.548106	12.852167	44.979893	86.819961	41.780497	67.712399	36.257593	92.086474	47.329273	51.987306	68.66783	28.173332	7.250352	26.074862	43.343239	76.199221	41.371583	3.469496	105.121935	18.497245	25.806102	51.255845	43.896506
tRNA-Cys-GCA-9-4	63.195775	77.64528	23.969405	108.78154	81.716652	42.600715	128.833146	64.828003	30.03375	63.493685	32.89896	166.945681	101.91405	32.148823	46.505185	38.881549	96.206244	34.273971	15.468904	165.096733	48.469264	41.006076	11.494358	162.351549	76.209776	18.750416	24.373991	0	36.065753	58.322209	33.548534	52.996994	19.757555	140.638583	36.670785	57.332524	133.498535	30.726593	81.10689	32.990274	36.267506	54.908436	47.429839	90.459069	98.857426	24.723939	102.876364	280.46097	87.280726
tRNA-Cys-GCA-chr11-21	33.841957	18.947308	37.485985	4.188352	7.281882	28.529537	30.802236	31.050666	11.746604	41.191811	38.384259	46.712245	21.397629	38.624978	48.298096	21.893999	35.957985	27.64944	80.809403	49.761607	27.144304	28.166331	18.618375	44.475895	26.608265	0	23.075231	5.601164	47.293223	39.269487	39.244544	33.91282	25.007139	28.900324	13.852129	43.376293	34.270781	27.346237	12.448532	12.445154	32.328657	35.977802	40.617362	11.536288	22.696865	21.639829	36.325269	36.959004	0.70812
tRNA-Cys-GCA-chr12-13	24.715148	29.988041	28.064631	33.645947	60.80422	30.213543	25.444638	15.963649	27.289846	23.00635	41.020799	14.546865	17.442583	17.125135	36.246025	22.269532	15.604522	35.759015	23.193249	5.723713	20.89273	31.326103	24.59642	33.324266	11.439256	0	34.037682	44.736967	24.5546	33.623047	31.974969	27.119239	30.80289	20.86549	20.922155	29.423665	26.383145	17.745966	19.62657	16.391802	39.732738	20.14083	46.586629	15.541268	20.870192	55.148931	11.784603	0	2.503468
tRNA-Cys-GCA-chr5-2	36.394179	29.116185	33.969211	76.295756	54.228158	32.244567	21.544428	90.503064	22.364621	58.821586	10.44595	19.900036	14.41847	49.417157	16.314428	27.226342	18.245075	23.031361	3.12648	49.376043	24.055729	29.412709	70.599413	23.862528	48.939991	0	44.784767	10.819354	16.902929	48.802715	36.521689	11.324752	25.971624	17.763231	25.407825	28.389717	19.737192	57.045593	48.585575	37.971433	44.869512	51.595167	24.911918	24.866316	15.760125	63.463058	31.407462	90.254854	147.338368
tRNA-Cys-GCA-chr7-25	4.318019	30.242586	25.517193	21.358964	39.363572	22.448626	25.332866	48.989799	25.150353	37.222999	34.014706	25.973235	26.690659	40.218848	28.237935	7.951125	21.806986	24.173561	32.955385	43.956539	22.856246	38.981136	13.688008	16.257971	38.573357	29.90192	13.380168	29.176445	7.469942	20.353446	24.34513	28.132124	10.464033	17.647581	31.473499	26.093039	24.383515	26.816849	34.317751	21.652542	38.98052	34.873924	31.615075	7.653762	22.194682	24.632524	30.021116	5.095268	6.480049
tRNA-Cys-GCA-chrX-3	19.223067	24.172022	18.6298	35.506208	37.989604	2.062872	34.52479	28.954617	7.522088	22.751185	7.687647	12.688722	26.174559	9.92715	27.366391	26.182744	31.72792	19.283972	0	15.208528	29.903636	16.405551	4.017384	12.090333	23.564887	150.169074	14.306979	24.835632	26.386536	7.035106	10.31749	22.03118	1.663169	25.774022	14.111119	12.293034	25.601592	9.123621	20.283143	17.59336	18.923284	11.366656	34.075147	20.834007	26.198832	17.600426	0	6.570214	11.155388
tRNA-Gln-CAG-chr9-3	43.215046	27.908394	22.592989	40.343345	43.96626	27.702104	15.806894	11.615836	57.076367	36.436693	21.870473	10.854402	13.682271	46.825006	36.929286	47.455459	31.240787	32.189404	51.403534	52.72836	11.390823	34.353954	10.192252	21.616463	56.246676	0	29.035467	20.916919	31.703959	41.706319	46.716244	24.656442	52.278164	18.614225	18.682136	48.746921	29.526796	33.469411	24.546745	52.19305	43.531525	62.036467	43.724791	16.412259	20.643289	28.41066	8.386745	0	8.067664
tRNA-Gln-CTG-1-1	35.714187	24.627186	38.882744	27.178955	40.057261	8.778056	11.096105	26.1734	43.155966	17.787926	25.903505	36.054838	39.022878	26.974285	18.015248	28.716432	25.146574	42.38911	3.463981	31.764766	0	42.400632	13.930284	35.471886	39.172226	18.688294	28.866656	16.635387	66.867298	26.112618	47.311446	36.786268	37.15283	32.09853	15.728839	24.942568	19.671623	18.555338	14.448144	44.045416	54.382089	54.086068	62.50026	15.494597	31.120009	11.438574	36.497048	0	0
tRNA-Gln-CTG-1-2	50.578012	74.24921	29.541548	158.384035	287.071474	52.591101	132.931187	184.026736	54.528426	124.578589	45.543947	189.946851	277.290481	42.481996	66.238423	45.487927	194.858618	67.10757	70.500163	64.043157	187.704572	44.501274	63.024575	250.605525	141.903641	5.777803	39.305857	32.185163	61.756788	58.298608	27.077493	119.027258	32.904729	195.451159	54.714925	39.802694	197.424313	31.629003	39.114443	47.598377	55.80806	61.67858	64.260519	8.904197	263.921059	15.483645	245.326381	417.007185	33.769812
tRNA-Gln-CTG-1-3	50.168104	79.268205	34.79438	91.446219	182.887646	57.776718	154.900171	210.396465	36.83013	53.750586	56.898955	174.616657	236.212546	29.651408	45.726117	21.290309	262.332464	49.22118	62.071129	128.381236	221.964534	40.642392	40.008745	209.111085	85.112276	0	42.383518	16.242881	46.002345	42.081869	35.183784	62.720308	25.432478	173.752608	59.003939	35.516229	171.788493	38.143535	49.515068	37.454694	56.776923	32.553244	33.210571	20.917893	238.18538	18.264157	334.726084	486.346625	36.699648
tRNA-Gln-CTG-1-4	77.204121	79.670742	23.297574	263.905143	109.184163	39.818435	182.555358	267.197881	44.603143	97.450335	59.385903	220.981426	226.007916	38.026268	78.43095	41.148416	239.64707	100.879678	65.56572	219.348646	483.867201	97.261672	163.246445	405.816661	147.080884	0	42.392274	21.197903	41.568088	96.060688	39.097257	113.814487	25.648978	231.38216	48.360159	44.232644	260.303802	21.733669	31.117837	45.845153	68.571076	77.077711	72.692671	192.293052	354.52281	45.471948	323.183038	296.22209	12.363489
tRNA-Gln-CTG-1-5	54.622541	91.212396	28.464509	93.703554	87.081081	29.541816	150.239219	73.705009	39.32768	56.749059	121.032244	182.987778	209.22376	31.792764	62.527178	28.163973	213.097386	76.20216	30.118788	213.331247	74.773185	52.873676	72.885891	238.548309	57.466848	0	33.382994	132.022126	28.772582	35.711848	25.908013	107.168106	32.366342	227.232077	86.293561	54.21589	174.689397	35.712415	63.416362	41.547868	68.720824	47.300528	52.480427	22.107245	331.444987	14.918248	236.240153	280.371157	69.412737
tRNA-Gln-CTG-10-1	14.117407	4.780121	0.371853	4.694024	0	0	1.356432	0	0	0	0	3.930289	0.508767	0	7.907035	12.864643	0	34.497603	3.980672	0	0	5.4349	0	1.73088	4.762576	0	11.259631	4.005162	0.709896	0	22.402627	2.159603	0	2.577673	14.548779	25.284148	2.192023	29.818957	0	31.29565	18.225085	0	13.803274	0	1.22931	0	0	0	0
tRNA-Gln-CTG-11-1	27.983517	43.288077	12.536384	6.638473	33.386898	5.54047	39.349762	10.96097	59.312812	31.65361	22.500296	37.285676	26.722281	16.620325	33.134241	35.478141	6.148245	30.93048	71.523638	18.830878	29.747976	8.964231	5.321392	0	17.852621	8.243232	31.79892	12.871566	22.686366	13.140272	29.802202	34.625937	45.483096	24.568952	14.392382	45.326021	22.631487	30.835743	19.285533	18.871327	38.176639	5.295798	26.153031	10.910097	24.404637	0	19.504427	11.048403	17.3523
tRNA-Gln-CTG-12-1	27.907379	35.633681	11.382615	20.442193	71.478773	19.991348	12.219029	36.493486	31.168573	23.312682	25.093401	20.15411	14.932053	38.220958	27.776843	22.933491	5.932044	20.731609	62.468567	45.655088	58.069638	46.583587	56.326776	11.034997	18.723731	39.571491	12.744756	0	33.269993	39.254081	25.932877	33.699606	18.186742	14.205888	20.995642	12.153606	12.356986	34.113828	22.117583	12.782472	19.489329	20.874636	29.313654	11.61045	31.21665	23.634029	13.846093	11.011239	7.589978
tRNA-Gln-CTG-13-1	36.67735	26.847027	32.229159	50.951118	47.892193	29.488229	20.764362	26.908239	27.168693	59.485472	20.330053	11.749053	30.499043	44.436289	40.47954	25.63158	25.577068	218.445341	6.232665	17.177441	35.437383	58.254832	0	3.695484	13.577402	0	24.965986	61.228777	31.995246	27.691728	49.387925	38.762915	25.700862	17.974414	21.635967	49.075445	23.72047	42.685221	10.629306	45.812863	43.313802	33.484022	33.07961	11.505948	9.636594	11.763936	5.18349	17.247974	9.342901
tRNA-Gln-CTG-16-1	43.302498	37.690543	13.8037	58.475154	31.297003	27.010841	27.471959	97.069502	37.675657	38.723564	18.078529	21.955654	24.926206	29.340156	64.058607	30.252283	21.104455	30.643131	69.740178	20.915184	8.563062	31.039036	22.254481	45.540371	35.512789	16.316764	37.423169	24.447807	45.616677	28.48523	25.036213	19.644897	23.266172	38.394405	24.337739	42.043318	24.83432	26.184984	15.763116	26.654517	16.825129	58.776106	33.3122	5.800325	15.421182	66.450368	18.052283	13.564843	44.211975
tRNA-Gln-CTG-2-1	74.336702	81.417539	25.829765	92.010162	167.820425	28.630325	85.251301	98.926129	27.527151	49.976418	46.477042	148.747273	244.009167	32.317494	54.719289	25.421747	134.310398	61.783059	49.850738	117.795635	76.417403	51.421863	35.140273	179.101896	67.366935	0	30.383386	27.134448	33.96769	22.766908	54.339106	71.010351	42.341961	153.769663	38.504478	65.023199	114.944127	37.925711	53.055846	60.362421	43.516569	43.544179	65.179211	22.512676	161.976189	9.471045	107.445688	310.803786	59.533379
tRNA-Gln-CTG-3-1	7.442557	0	0	0	0	0	0	0	0	0	0	0	0	0	0	6.508961	0	0.806127	4.04287	0	0	0	0	0	0	0	9.576984	4.822542	0	0	8.263138	0.230923	6.084376	0	14.73103	3.712015	0	11.470994	0	7.582557	8.754656	0	16.211349	0	0	0	0.457596	0	6.858468
tRNA-Gln-CTG-3-2	2.888144	0	0	0	0	0	0	1.1121	0	0	0	0	0	0	0	5.078936	0	4.292197	3.794078	0	0	0	0	0	0	0	3.238512	0	0	0	3.321453	0	3.215168	0.501214	7.599108	2.27186	0	9.521913	0	8.409604	5.847595	0	3.890364	0	0	0	0	0	0
tRNA-Gln-CTG-4-1	22.848124	41.858525	58.594555	46.986519	84.840246	70.755527	15.195134	22.491152	38.11595	101.562326	18.568018	32.307995	18.996128	39.176331	55.976337	29.635852	39.663009	38.055262	57.281026	51.058463	8.790078	27.565744	24.277136	31.75224	30.218289	0	36.475585	12.915407	36.442239	24.621091	41.467876	31.884233	41.949097	32.561733	30.760412	21.721696	23.82693	19.951074	19.524906	13.758897	43.302158	77.147606	31.377258	28.543617	25.388032	18.402706	26.566776	45.308138	24.284617
tRNA-Gln-CTG-4-2	30.835711	68.417408	31.754638	31.885261	59.561323	33.9459	34.1512	14.805757	5.642502	31.116795	17.847519	39.274738	46.00978	49.341089	13.232698	22.517076	35.37707	22.912921	103.0324	15.625463	17.767467	17.143286	25.517893	19.859469	10.87241	0	34.333751	13.237437	38.672391	23.973225	19.388798	25.09286	14.820152	29.288972	23.929657	13.258886	33.413898	28.752629	18.691604	25.430703	24.226076	0	45.654952	4.511268	32.386092	9.622612	33.526421	59.83099	21.107829
tRNA-Gln-CTG-5-1	54.88471	81.249646	68.669897	136.684515	259.219719	124.837575	86.667052	63.937747	50.834649	82.095624	41.257766	100.104371	217.384119	43.772615	83.883418	33.240192	144.867804	115.120505	87.421213	88.554414	54.138902	48.831868	55.499745	140.585279	59.585614	23.121554	44.662543	63.075361	71.216637	45.677513	30.218301	63.138016	34.771506	121.955302	48.002252	38.083833	98.801548	34.458243	33.373929	43.68816	48.599511	58.288383	50.429059	17.43751	136.296782	38.421167	188.463256	661.303733	136.022653
tRNA-Gln-CTG-6-1	65.680617	71.921073	52.261878	101.908617	250.391548	79.271102	120.832677	100.143117	44.977206	50.050207	37.493071	126.059072	122.417125	32.556649	63.787968	30.956905	155.043954	50.80975	43.180089	107.977717	125.969401	48.699901	40.177688	149.247332	76.38672	14.344676	56.11129	27.788983	30.329986	36.735626	29.781715	58.501457	48.394509	128.799661	69.498375	35.749825	94.615324	44.059225	41.884131	56.182055	52.684745	31.75548	37.120094	24.917139	159.416092	13.099345	172.199247	269.367265	87.539804
tRNA-Gln-CTG-7-1	35.313757	31.16091	29.266657	27.773766	53.240428	43.639689	9.921063	39.382985	1.770208	17.502044	21.257725	26.345049	35.592164	23.432933	44.788354	35.127937	20.438848	42.190846	61.408777	25.977728	14.920562	53.904383	17.92952	22.281425	64.574095	46.256164	33.141075	28.675997	19.905484	20.998411	35.558961	22.951359	31.917363	21.495864	12.848304	37.404792	21.720845	36.92533	17.086106	30.889031	38.47575	64.589341	47.576203	6.166082	17.064325	32.528496	29.996778	6.570214	5.205053
tRNA-Gln-CTG-8-1	9.660158	0	0	0	0	0	5.548	0	0	0	0	11.48007	4.360125	0	0	8.605582	6.148245	16.289909	2.301326	0	0	0	0	0	6.80368	0	23.937245	0	0	0	20.24525	0	18.64114	2.398667	8.932511	15.251499	5.248256	21.202077	0	14.456481	12.222727	0	15.368869	0	9.66483	0	0	0	0
tRNA-Gln-CTG-8-2	23.599046	0	0	0	0	0	16.159418	0	0	0	0	11.481977	6.298815	0	5.9158	20.501171	12.293983	16.603367	0	0	0	0	0	15.859505	0	0	11.366751	0	0	0	0	4.867003	7.872234	14.819448	14.228	6.037385	3.077268	12.643436	0	9.322736	20.381878	0	14.834653	0	3.712813	0	0	0	0
tRNA-Gln-CTG-9-1	51.827875	32.008233	30.736552	43.189297	40.187908	34.974844	41.141345	44.208202	39.355	27.971462	33.357012	52.895313	33.1157	36.569566	27.678128	44.581752	43.658867	10.962484	119.910084	33.792674	42.170698	33.931429	20.382954	52.380325	44.806287	0	39.800496	42.100554	17.222957	20.158761	22.316516	36.771355	39.369585	20.159875	26.433873	33.964155	28.647157	18.664355	30.308831	59.714195	34.293182	59.330504	38.15735	27.628401	29.59803	11.284565	17.938313	25.697235	39.597667
tRNA-Gln-CTG-chr1-130	13.662406	0.577753	1.239521	0	1.37394	0	1.77536	0	0.227004	0.540837	0	0.619412	3.83691	0	4.5713	15.298673	1.550427	12.164973	0	0	13.77215	2.00855	0	6.562288	0	0	17.683879	0	0	0	16.417244	2.341859	13.138859	0.644418	7.82209999999999	5.907707	1.169631	8.348091	0	8.743067	8.238022	0	22.578455	0	0.42757	1.285848	0	0	10.770245
tRNA-Gln-CTG-chr1-23	18.288383	19.383847	5.164625	0	0	0	14.86824	6.066	15.776691	1.868346	4.266828	17.05678	3.976434	1.42776	0	30.645822	10.799526	21.692284	7.028374	3.99399	14.95262	14.059058	0	8.597414	5.913968	0	20.219299	0	6.329906	0	27.784304	11.8734	13.998195	8.23423	11.924519	27.871987	6.164453	6.378268	16.355475	25.314259	33.335209	7.96584	27.569539	0	17.746656	7.1436	0	0	9.253806
tRNA-Gln-CTG-chr19-4	26.954288	9.822109	23.772683	24.536734	51.054911	9.555339	10.43024	24.942768	22.504312	43.544313	52.919181	11.73572	4.708935	21.397652	8.529468	40.188995	24.588928	6.024238	0	61.220154	0	31.484575	48.754058	30.651605	14.485725	59.717797	24.558452	2.370402	21.563526	49.10477	41.372316	25.462612	24.460411	21.909266	13.72935	20.042723	9.294046	21.189847	13.428911	25.035327	3.889468	25.715367	24.404642	6.21819	13.597784	6.838803	70.085991	0	0
tRNA-Gln-TTG-1-1	53.885182	95.790693	28.382735	216.004579	144.082708	31.997107	253.441598	163.6527	212.64013	117.397736	69.152585	296.63784	257.072583	54.921199	80.278393	29.990482	302.975574	60.414604	66.774489	165.027343	728.931434	83.917373	422.868683	444.553134	182.478703	10.568396	55.986499	16.49406	60.502571	52.709272	29.185877	163.266446	29.092282	329.079941	53.769028	33.792611	352.00156	28.377705	44.082137	52.261621	59.913988	112.305527	38.860154	110.337789	464.912679	29.42831	368.302923	449.322002	24.784985
tRNA-Gln-TTG-2-1	95.035004	131.475541	38.165842	116.465698	360.107164	35.360425	211.111357	114.520609	286.67649	48.88461	67.449309	228.895035	353.749654	53.714334	86.26262	38.520079	279.386591	87.744438	50.289906	122.296298	129.535853	49.684296	40.487712	317.758548	77.055763	0	63.797963	11.144204	40.714961	54.961011	41.813208	81.253855	43.190317	256.745059	119.148586	76.234552	228.413896	58.448181	46.653998	63.393625	65.665046	56.204751	47.60102	40.530214	348.492344	27.447532	154.831849	461.270356	51.974455
tRNA-Gln-TTG-3-1	57.554508	48.677514	38.876976	96.259477	309.950993	23.071216	105.613774	65.870302	31.700983	63.012958	79.796712	78.685748	75.143957	29.515606	70.903132	42.368394	108.611888	54.216395	62.841077	84.353735	214.194136	46.315112	33.293391	113.549166	52.044719	22.659551	54.610045	22.903105	32.331471	40.024159	25.871726	65.306686	48.259568	102.882533	58.154215	31.762245	92.805982	40.349848	41.877768	43.664269	54.617985	43.33693	40.162762	12.614505	116.967618	7.411058	204.64686	674.481368	113.860532
tRNA-Gln-TTG-3-2	86.42704	114.184567	31.266182	103.610481	288.024794	62.439376	124.545647	87.187024	66.22541	60.839524	56.689315	122.01888	179.097174	51.36572	82.680508	32.484128	192.199054	85.615987	58.125327	102.45232	296.552945	38.127909	42.634314	181.316371	95.466294	0	41.02158	57.925473	75.53119	42.154693	39.750769	86.557628	59.287517	388.512251	657.597087	43.419747	134.834499	25.588284	39.954197	50.823968	78.417532	34.843698	38.99139	25.475807	208.554155	26.820254	329.18038	700.81348	82.496429
tRNA-Gln-TTG-3-3	75.748029	83.143031	75.38951	125.210549	191.330454	101.898225	157.637281	442.356128	34.785974	117.889962	81.092858	140.942017	211.391031	34.065872	53.112823	28.400276	291.129037	73.763625	13.152438	178.50165	70.065022	42.065933	47.961648	336.766943	87.558039	3.893891	53.341208	20.008541	48.852102	42.846347	34.142011	108.524559	23.779119	277.073065	126.345549	35.83051	192.291866	30.042696	437.446775	43.727518	69.173973	43.575427	39.345194	50.494202	284.923728	30.443238	39.929968	178.33658	146.533826
tRNA-Gln-TTG-4-1	39.844265	44.783305	27.203488	26.898849	18.306977	5.414306	27.349945	17.003503	12.197222	31.477478	43.802525	31.605791	16.623658	29.630216	40.709807	40.354942	39.250793	27.1342	21.14732	28.944077	0	29.896498	37.176734	29.890412	34.655264	29.90192	34.130526	13.48677	10.662006	29.751518	33.800952	51.648618	37.975981	27.363485	15.873071	31.395541	25.706406	36.280567	19.624767	30.334662	25.191684	7.360865	20.197875	17.804307	33.784136	7.1436	22.269672	11.062095	5.78319
tRNA-Gln-TTG-5-1	26.72403	56.236135	29.401359	80.521028	45.294825	31.875556	19.03021	28.846944	55.421413	46.857752	13.065379	27.849989	23.159574	14.275643	42.783925	41.347349	13.623003	27.214087	26.790138	25.555407	14.114533	35.531579	1.054104	15.179616	31.775356	21.794415	52.471242	43.327215	38.190699	37.633797	22.064734	14.75523	42.451313	11.384499	23.849762	31.973057	22.445742	27.230955	33.283363	33.875039	41.59238	43.611916	31.978638	11.797669	19.582572	14.873263	14.70112	4.98892	8.490066
tRNA-Gln-TTG-6-1	36.832561	29.231262	13.5668	27.254251	12.771453	28.617267	30.531026	31.09648	13.449048	18.875425	37.267409	51.839812	42.613628	48.207157	21.17095	45.18162	31.233052	20.373906	0	27.986614	58.260487	14.377388	17.223494	20.600665	30.133797	117.59322	38.185585	41.62414	28.026373	28.735825	51.099715	29.812838	18.516993	24.408898	50.237829	54.216772	48.465165	45.707941	39.9659	31.489645	19.642557	32.999178	39.828663	53.98321	9.947831	33.317939	20.49655	15.269349	5.695605
tRNA-Glu-CTC-1-1	74.590386	124.331379	52.391338	181.519746	194.789187	54.646823	229.762968	195.878459	60.193089	87.036897	79.260209	207.230442	151.535105	45.12111	107.118105	36.355764	262.59376	61.430672	33.321431	286.860639	174.133902	96.333108	85.281414	296.715063	110.669396	0	50.717979	3.470692	46.356249	57.78116	41.583653	94.435903	47.95259	239.246639	120.003868	33.964188	166.686167	48.298489	80.629271	43.322871	75.488768	50.771626	41.397682	79.938588	307.779872	30.306546	187.392674	213.697604	12.398872
tRNA-Glu-CTC-1-3	0	0	0	0	0	0	0	0	0	0	0	0	0	0	0	0	0	0	0	0	0	0	0	0	0	0	0	0	0	0	0	0	0	0	0	0	0	0	0	0	0	0	0	0	0	0	0	0	0
tRNA-Glu-CTC-1-6	118.948919	145.737354	95.494267	151.17383	173.265248	128.985593	255.560662	114.86242	72.327699	202.409444	98.472212	198.937911	283.350321	36.47035	49.959505	35.049177	347.274081	97.636288	116.959302	317.390731	485.471552	51.944276	57.456891	314.871688	95.781881	0	32.747011	22.829357	69.478218	55.160924	33.564984	136.624617	31.661509	395.55696	191.644014	74.661825	263.655028	20.508895	68.862977	35.981358	56.061574	51.463635	63.16906	37.774287	387.035018	23.061741	430.753259	374.790978	18.147656
tRNA-Glu-CTC-1-7	41.629338	135.210321	33.300945	176.865566	201.87346	28.575126	149.630164	120.143232	35.687282	65.001441	99.776957	132.429541	150.372896	38.211776	52.233235	41.008147	300.181765	70.273886	43.283286	206.881323	205.58446	63.767606	53.815676	280.347319	70.100575	9.7467	51.220855	4.851455	42.80756	46.129803	25.184004	70.481362	34.760823	170.980848	88.885816	39.885596	142.416234	43.961309	80.831355	64.723009	92.274049	57.942329	37.334414	167.712727	285.651101	24.608552	237.846081	135.921545	6.130117
tRNA-Glu-CTC-2-1	78.545759	80.778032	40.242124	224.626676	254.481396	49.820526	229.84551	143.706472	47.782327	118.461529	113.009558	158.73104	231.303943	45.065729	84.930881	41.18187	280.818051	900.480295	71.270255	240.803269	219.386361	81.906589	167.1549	347.951367	147.921284	16.272714	59.219524	61.182025	78.609133	51.501199	39.337415	97.67181	46.134903	298.71814	242.135177	41.99146	237.763128	27.111808	40.399137	48.572288	72.192749	63.302694	41.120168	30.306776	276.859979	14.310105	267.343292	523.47233	41.56639
tRNA-Glu-CTC-3-1	25.619665	36.932674	31.442781	27.729724	52.81536	28.744	28.451645	31.673704	48.439891	22.907875	23.869594	55.282784	48.861364	10.022824	43.640358	37.748641	30.470888	26.273121	111.650158	42.078421	72.549766	33.063255	23.2281	28.908553	22.421404	0	45.032267	26.970803	27.110659	21.84926	43.766998	35.298272	23.35109	36.181285	44.670087	44.94018	29.498882	36.796276	10.04022	63.82498	40.967996	36.425315	53.939123	20.475334	40.22504	5.305424	26.084653	260.490152	99.858142
tRNA-Glu-CTC-5-1	32.834926	10.297587	13.960837	32.475969	22.854086	4.83294	14.462058	45.348392	13.304779	64.832336	52.007848	31.746035	27.696528	29.222954	27.078699	29.149991	32.295298	27.73254	0	43.297784	50.261966	40.482348	79.1585840000001	30.923865	32.974173	155.325465	16.385642	73.934481	22.791783	28.339997	33.231547	21.796624	32.617533	23.262462	20.283527	22.861328	22.765093	40.382658	32.422927	29.161324	19.479073	49.640106	36.92571	22.096045	15.610938	35.324773	47.010451	6.633997	5.528173
tRNA-Glu-GAA-chr1-125	14.298561	0	0	5.56508	0	0	0	0	6.81012	0	7.908345	6.268578	8.02263	0	11.8337	22.867581	5.613615	28.507093	10.57366	0	0	14.649064	0	0	6.80368	0	34.398409	0	0	0	24.616638	0	21.57937	4.29612	5.203003	24.225099	2.244736	6.974409	0	35.657008	19.663724	0	31.958158	0	7.953975	0	0	4.625967	8.372337
tRNA-Glu-GAA-chr1-18	3.187744	1.102983	0	0	0	0	0	0	0	0	0	0	0	0	0	4.721524	0	1.737922	0	0	0	0	4.612552	0	0	0	2.364966	0	0.177474	0	11.086508	0	3.437199	0	0	3.821122	0	4.539288	0	8.485226	0.560992	0	1.875886	0.452232	0	0	1.029591	0	0
tRNA-Glu-TTC-1-1	42.453134	78.484673	40.34816	98.675657	178.040464	72.777902	136.174807	480.635179	113.4248	76.169958	72.407479	187.232334	163.505562	52.720972	55.655993	28.505709	160.512826	198.14979	48.527013	177.570647	135.750983	55.86237	150.794613	216.717721	89.360634	13.965337	57.987985	20.539987	67.236202	88.306798	29.288887	84.629688	29.190059	180.018531	51.889638	29.101238	187.106155	20.348178	84.218816	37.073762	53.831959	53.861755	36.890509	148.964697	294.133492	48.127121	219.381909	440.951195	41.026658
tRNA-Glu-TTC-1-2	42.588984	40.843519	51.070842	119.840872	88.216426	44.078398	148.753092	142.091495	61.935491	98.961758	76.384372	125.53158	127.984476	37.814757	60.172032	36.374781	136.935283	46.129439	87.82968	194.967157	1417.234609	91.555451	865.004625	185.370376	77.322288	12.802325	33.775825	25.418972	59.669039	109.129992	39.870883	45.288373	13.473457	137.088148	22.845593	28.168834	143.972006	30.881657	37.899967	28.231838	41.961387	65.645999	26.151256	263.609997	323.123113	95.29233	437.989633	607.256915	23.264726
tRNA-Glu-TTC-10-1	0	0	0	0	0	0	0	0	0	0	0	0	4.360125	0	0	0	0	3.329082	0	0	0	0	0	0	0	0	4.133364	0	0	0	4.58019	0	5.821004	0	0	0	0	4.472143	0	0	0	0	0	0	0	0	0	0	0
tRNA-Glu-TTC-11-1	29.451245	30.332334	21.138093	27.040968	29.438043	19.308148	24.737506	41.766912	33.141634	38.808614	32.207744	36.545856	38.671341	37.111266	39.314102	42.007865	17.763064	37.725568	2.605871	27.305836	23.398208	43.869157	29.206846	31.383206	37.657011	23.11604	50.913991	16.892413	19.353763	33.288052	64.132796	35.041102	56.753003	26.724581	29.514124	32.192893	36.543655	44.648459	34.486583	45.028544	42.704304	38.751198	35.137151	18.417979	21.068067	28.254257	32.869843	16.826718	31.336864
tRNA-Glu-TTC-2-1	44.391869	123.305697	51.140337	174.606452	137.362361	60.092351	165.066416	133.551162	66.656724	95.355555	87.179809	141.880853	127.597594	52.597223	67.751226	29.783352	159.780706	169.742554	27.775076	255.502691	194.747285	77.852407	159.325854	247.905042	124.738909	0	92.973334	27.306124	64.024366	68.882194	48.173322	74.712396	20.951595	180.32056	64.678685	34.796035	207.80115	31.897454	77.630581	32.855601	68.140744	86.217749	52.176093	132.10137	250.753762	18.462438	146.832753	332.939345	19.094855
tRNA-Glu-TTC-2-2	30.073766	129.049732	34.616202	174.101637	122.407431	44.724586	208.632845	95.296659	47.589746	94.110312	54.337336	214.258438	254.471293	31.514861	66.370286	22.262931	212.191243	106.858892	27.910962	182.262506	61.483853	89.957652	343.315503	301.74112	166.803386	0	27.778478	14.709173	28.376003	50.597744	27.010208	108.454769	34.792199	416.424801	283.834057	41.138599	194.390936	11.960276	20.020042	27.560025	116.491447	81.979982	48.586503	148.315746	195.20642	16.685299	106.697072	290.093258	25.725804
tRNA-Glu-TTC-3-1	24.610306	1.628389	5.164643	0.048392	5.818274	0	0	0	0	0	0	2.222596	0	0	2.581565	21.425579	0.374241	8.009126	0	0	0	3.839875	12.64732	1.162924	0	0	27.271506	0	3.431164	0	35.503762	0.560813	25.51523	5.405951	18.775341	21.129516	5.467613	3.431805	0	3.85547	19.158903	0.597438	20.053182	0	10.519578	0	0.076266	0	0
tRNA-Glu-TTC-4-2	54.79023	73.880624	20.784383	100.407633	294.636132	32.263366	45.487985	129.745976	46.529435	47.480851	65.637952	86.686054	161.960074	29.164741	52.408046	43.95401	67.002995	62.08589	16.604276	146.884975	104.031684	63.659071	91.871182	94.512466	63.95504	65.618935	68.035332	25.393605	29.76457	69.045685	45.163634	43.657077	61.910375	101.249982	62.933681	46.210986	87.717476	32.728633	48.179838	58.06075	70.933237	22.864689	40.979541	65.139961	98.449715	30.020557	49.054455	326.206842	101.856412
tRNA-Glu-TTC-5-1	98.018726	113.497192	63.994932	157.005792	174.642015	54.244708	165.832405	69.859411	70.213146	44.122245	46.131909	205.199322	200.496105	83.712702	137.329027	31.52899	178.611858	78.502873	51.738918	96.342278	159.869079	103.321138	560.379762	312.674971	115.267199	0	29.685513	25.442238	65.924816	154.010896	19.296382	106.060785	48.727053	353.529389	87.444741	27.263782	164.801634	26.745856	59.310539	80.076898	81.60216	28.807988	49.204953	3.176861	341.465858	9.297503	128.710007	412.157893	14.870268
tRNA-Glu-TTC-6-1	31.715877	30.721188	26.833209	8.951008	24.455665	23.628238	20.956572	43.122335	23.363545	44.981809	24.331904	51.983041	27.588954	32.552701	35.12439	23.404883	59.697406	22.824273	88.701335	21.254954	23.385459	16.239108	54.812813	24.217512	13.605954	52.121797	30.582111	13.96268	21.261692	25.583042	19.08859	31.200653	17.928406	29.760795	18.117863	32.005764	33.189761	26.460949	18.914697	28.888424	20.905035	49.25515	38.232382	12.391929	15.952113	21.149324	19.006154	29.530529	5.200578
tRNA-Glu-TTC-7-1	31.289479	13.623032	30.791674	35.524128	39.226147	26.795427	25.989957	12.032588	36.526556	23.984465	13.249908	41.782278	10.494854	55.542351	39.691164	8.841202	6.382731	21.747258	95.864644	21.557512	18.28003	23.601211	43.554826	39.878773	16.663355	0	13.010832	19.164418	18.694021	24.722243	27.134184	38.323045	31.418095	12.542263	16.377356	23.596299	27.447214	14.238338	13.81129	10.702602	28.352156	29.872408	20.682474	0	24.978234	4.801408	8.035523	9.190246	0
tRNA-Glu-TTC-8-1	28.213243	6.82799	0	5.56508	0	6.578308	0	3.9429	6.81012	0	0	3.82578	4.360125	0	5.9158	19.954679	16.892606	29.537576	10.57366	0	0	6.793625	0	8.389713	6.80368	0	11.620288	0	0	0	16.544154	3.793735	5.793446	4.29612	17.975008	22.926636	0	24.656312	0	22.500067	28.422607	0	24.575971	0	0	0	0	0	0
tRNA-Glu-TTC-9-1	25.769988	32.082489	180.287349	43.945461	33.376169	60.594239	17.539548	64.119875	31.086773	49.481819	32.648287	26.583557	23.66123	46.608803	40.240375	14.30449	12.668675	30.59633	1.876972	20.896195	62.57821	32.728394	28.882958	17.942252	26.348164	55.061924	20.786764	34.824971	48.10042	36.549735	19.534912	20.573855	28.552627	20.572559	25.939018	30.599568	25.965967	20.477925	26.83412	13.067482	18.041375	37.509595	36.466582	14.776965	18.82495	50.236625	38.646474	8.890624	12.876693
tRNA-Glu-TTC-chr1-127	23.490731	7.722421	0	0	0	0	0	0	0	0	0	3.389042	0	0	0	13.400308	2.085057	15.857515	0	0	0	0	0	0	0	0	20.252859	0	0	0	22.956599	0	18.060616	0	0	24.334349	1.011712	22.111327	0	17.813201	18.249142	0	28.189059	0	0	0	0	0	0
tRNA-Glu-TTC-chr1-138	29.531231	6.671308	0.578438	1.112944	10.785478	0.559856	18.817718	4.14551	0	0	3.788649	9.73122	11.163466	0	0.5378	30.232395	23.681838	98.101883	0	0	0	0.11815	22.468643	18.31688	0	0	64.567332	0	0	3.141501	32.236478	12.236688	27.236929	18.363879	69.244687	18.98347	27.469383	23.422821	0	33.776988	61.229789	1.593168	58.438779	0	42.552215	0	0	15.083779	0
tRNA-Glu-TTC-chr1-20	17.666881	0	0	0	0	0	0	0	0	0	0	0	0	0	0	4.314772	0	17.179346	0	0	0	0	0	0	0	0	7.403835	0	0	0	3.792065	0	17.075087	0	3.331614	30.884661	0	13.995072	0	8.398777	0.426322	0	25.315388	0	0	0	0	0	0
tRNA-Glu-TTC-chr1_KI270713v1_random-1	14.782725	33.930254	5.164625	4.93596	15.116463	6.64829	20.430297	0.55605	9.477417	16.273507	0	25.015811	15.725697	19.512888	27.534301	23.364371	29.065268	27.718541	10.57366	12.842262	0	9.690377	55.501897	16.209768	6.80368	0.323264	26.569957	0	14.493721	7.85473	25.849211	32.260945	18.435434	11.988866	6.676637	32.961771	20.570062	25.496102	0.161045	41.010459	28.571248	7.96584	36.119647	6.21819	17.375724	15.073082	8.00793	12.73793	12.394981
tRNA-Gly-CAC-chr1-17	4.817568	0	0	0	0	0	0	0	0	0	0	0	0	0	0	0	0	5.726762	0	0	0	0	0	0	0	0	0	0	0	0	3.340055	0	0	0	3.425929	1.899636	0	2.900248	0	0	3.490831	0	10.446078	0	0	0	0	0	0
tRNA-Gly-CAC-chr1-94	79.889853	96.178696	23.674218	123.444319	219.072483	15.685889	510.220752	211.474063	44.075217	77.083792	65.535294	186.831021	150.803302	31.361664	57.180452	42.231892	253.120142	114.882371	37.03328	244.955402	70.401967	56.501992	59.360681	294.856102	104.4666	0	77.304499	0	33.677493	28.898283	57.658828	84.779645	70.715457	186.383346	96.200216	55.42217	195.016184	47.652005	31.202366	58.322623	89.851496	49.278062	67.803337	9.715956	220.999445	4.934244	103.321072	229.010186	23.23825
tRNA-Gly-CCC-1-2	67.106967	33.158471	22.091825	33.382699	76.94096	41.103731	66.571047	39.434633	21.21638	11.79799	22.545165	80.368592	30.525291	15.961594	29.5844	28.316563	98.359799	88.500277	0	40.864703	0	47.551943	25.294798	83.070257	34.01421	0	43.902431	0	16.605778	44.849347	40.988067	37.928863	54.506513	60.137179	61.656437	37.868611	45.518031	9.87624300000001	6.905645	26.023626	49.028507	15.931577	45.603666	0	88.526719	0	0	22.121582	10.990596
tRNA-Gly-CCC-2-1	72.207278	72.173835	54.329006	117.469499	106.805509	50.467198	218.613334	158.715643	72.407611	90.870287	101.43001	194.765536	191.856032	61.906692	51.93096	22.715592	218.716492	51.766093	59.471021	297.692258	623.089535	70.18729	133.92113	391.150303	113.568125	8.826813	28.538045	34.385055	65.15606	66.169523	24.601022	105.060027	47.820935	534.119796	415.933334	43.146949	282.061362	20.573178	61.332515	30.898884	84.879069	55.704139	37.88032	54.238193	402.446794	41.434121	402.079319	297.289486	4.410284
tRNA-Gly-CCC-2-2	76.249737	111.063385	187.054541	118.767674	97.359729	145.319216	153.333823	112.738009	273.766231	78.723416	111.688542	185.3804	121.572196	320.68294	88.44369	48.670506	136.958159	103.341153	79.35378	276.341506	1068.193882	78.451967	1013.549201	209.724537	99.129669	21.920049	47.814029	46.002363	181.047206	292.070719	49.079947	91.075595	21.472148	142.615026	37.344667	40.363343	173.060706	18.042292	42.817267	39.108154	42.831758	87.044609	73.22186	201.72781	377.840998	150.302281	680.426807	633.470718	8.723258
tRNA-Gly-CCC-3-1	30.506243	18.738845	21.48504	16.402104	32.974701	21.274616	32.146916	24.72189	24.68652	32.24838	54.504669	43.415162	22.307113	19.512701	43.140048	14.363501	31.614071	9.846545	56.726362	12.014229	15.267412	15.654875	12.64732	15.007022	20.408517	0	42.539415	0	26.266543	25.748865	40.568314	10.403678	28.788452	41.38289	24.165488	25.639941	47.157394	31.550752	33.625714	22.018837	30.492685	23.366383	43.417119	2.035044	20.921419	25.07411	14.528673	15.673302	15.286667
tRNA-Gly-CCC-6-1	74.19169	150.242531	23.770795	80.780376	85.87161	26.172946	406.063783	79.999099	39.805439	41.082947	37.73367	148.610628	101.014742	15.83568	85.24866	41.478371	160.576154	67.556702	21.085122	110.060174	10.860324	33.965365	31.364808	176.878432	59.093137	0	61.952594	13.48677	12.776921	27.886181	36.960833	78.102061	9.410819	119.044489	64.674853	31.230644	101.908874	36.00041	40.438695	42.972974	49.271144	25.973186	50.361902	18.211434	119.130098	19.171866	27.150735	64.489819	10.161891
tRNA-Gly-CCC-7-1	62.230165	34.867454	41.808768	41.231515	46.150339	23.367804	42.673064	46.677964	30.327418	32.943649	67.368666	43.377275	71.198186	48.792115	36.947501	18.414242	43.438549	37.851917	19.370066	33.854947	51.178937	35.150586	54.025077	67.891473	23.342391	153.949213	28.838953	114.898831	32.014448	24.590608	41.220074	50.476839	21.298618	43.648033	23.112461	40.121519	44.001125	35.885485	24.267622	39.224895	33.53062	34.882601	84.320973	92.002695	57.932806	60.500046	36.582049	76.890081	235.084592
tRNA-Gly-CCC-8-1	12.919653	0	0	0	0	0	0	0	0	0	0	11.389819	0	0	11.832675	15.409917	5.067165	8.375327	21.14732	0	0	6.793625	0	12.099214	20.408472	0	13.625187	0	7.09896	0	6.127775	2.805039	12.723165	3.3414	0	9.192472	3.37236	15.013453	0	13.264701	19.22537	7.96584	30.116697	0	7.858324	0	0	0	5.78319
tRNA-Gly-CCC-chr1-104	10.821552	6.82799	0	5.56508	0	0	5.548	6.5715	27.240286	0	0	11.48007	4.360125	0	0	13.054992	6.148245	22.383403	10.57366	11.674923	14.95262	0	0	10.383322	0	0	4.357077	0	0	7.85473	6.000382	0	5.821032	8.59224	0.327314	12.653782	0	5.679635	0	10.256778	4.489924	0	25.814473	0	9.835168	0	0	0	5.78319
tRNA-Gly-CCC-chr1-135	68.974661	108.955294	40.002577	194.940275	124.831214	31.233446	343.438345	338.942854	51.933269	84.191237	49.390308	212.787437	179.808136	28.677844	98.863657	37.238918	271.054804	62.182275	11.92947	330.839111	100.183971	60.47393	44.246464	368.218972	100.398699	0	55.266759	2.840381	31.939721	38.274085	31.245974	92.936589	15.375132	225.883514	80.09412	64.148084	226.816472	31.626123	53.488134	54.186636	56.12157	63.251428	47.573187	23.569814	382.717904	11.936289	170.841833	241.554241	37.847739
tRNA-Gly-CCC-chr1-137	68.050023	136.58583	24.669676	133.533745	131.89623	29.055651	150.33809	216.891596	22.473304	70.790274	15.227538	79.999447	79.47771	19.390331	41.268102	59.103615	229.903238	221.797268	0	99.029405	29.905428	35.309625	105.822136	143.830241	74.832862	0	73.143427	13.48677	26.807806	15.694571	43.885859	55.643572	32.048076	155.87586	114.215715	57.81489	104.929734	48.157505	28.430836	42.616683	88.222104	47.7948	59.583922	9.780044	170.420656	6.008876	51.825522	154.855599	33.602639
tRNA-Gly-CCC-chr1-2	36.572943	17.950978	37.132201	22.167481	72.365388	59.02417	45.78508	17.644481	89.151976	52.288037	46.402769	45.917611	30.622464	45.35853	34.541576	28.021076	31.816172	37.650891	98.082128	45.64409	15.726628	39.381605	18.679131	51.284143	34.818874	0	30.237414	16.687068	13.402581	49.5145	25.307186	34.485119	23.244669	51.554276	24.264347	26.195321	36.536773	16.752268	11.669817	23.496646	27.68471	34.632	25.810501	4.457699	52.351015	32.172126	26.465816	61.820004	27.524475
tRNA-Gly-CCC-chr1-33	2.63648	0	0	0	0	0	1.020832	0	0	0	0	1.056644	1.953336	0	0.96804	8.913085	0	10.238228	0	0	0	0.177225	0	1.578254	0	0	0.671139	0	0	0	18.598435	0	5.529963	0	5.004119	10.258228	1.612416	8.258796	0.72691	2.4275	14.153123	0	15.195579	2.487276	0	0	0	0	0
tRNA-Gly-GCC-1-1	0	0	0	0	0	0	0	0	0	0	0	0	0	0	0	3.34136	0	0	0	0	0	0	0	0	0	0	0.937464	0	0	0	2.109465	0	1.760205	0	0	0.185581	0	3.243903	0	0	1.638982	0	0	0	0	0	0	0	0
tRNA-Gly-GCC-1-3	0	0	0	0	0	0	0	0	0	0	0	0	0	0	0	0	0	0.826577	0	0	0	0	0	0	0	0	0	0	0	0	1.84718	0	0	0	0	0	0	0.11076	0	0	0	0	0	0	0	0	0	0	0
tRNA-Gly-GCC-1-5	57.490733	170.502295	31.386638	243.950688	228.060317	47.765401	179.860619	350.386213	155.92485	132.996076	55.982547	224.074786	188.510043	58.634064	126.995661	56.437302	319.041263	68.271153	22.220401	264.314851	223.642117	54.334596	153.302281	311.292471	164.225252	28.995989	75.505625	0	43.784969	42.695148	40.71332	114.642298	34.805638	300.651948	100.785802	23.807631	179.200115	39.960776	64.687393	75.202911	88.929691	78.905694	45.51323	61.681966	356.129162	15.231513	136.877431	207.053884	25.724171
tRNA-Gly-GCC-2-1	60.04114	82.466852	54.32496	90.226252	157.717071	41.644626	201.240125	97.056158	66.45145	62.053574	96.414032	196.296486	162.359871	56.000445	119.083243	29.604	184.593141	35.581348	42.767746	278.263596	80.387279	30.411153	111.533692	207.587111	67.805246	6.626912	39.832837	71.543942	44.351829	49.628883	30.255441	96.655921	26.86239	184.760915	30.908765	41.460238	150.472393	27.47435	19.467132	21.611196	41.362491	60.37668	52.178931	11.368217	228.529781	16.857408	176.875088	379.395225	48.008336
tRNA-Gly-GCC-2-2	99.109177	105.174621	35.870844	112.164564	79.848558	56.255642	154.30328	120.581844	37.373149	54.028596	95.4193	157.992572	148.962793	33.834511	67.878072	28.299613	311.505465	51.328338	60.119968	279.966783	220.057383	47.302065	118.152501	290.865572	66.772537	0	70.638655	52.517621	35.918223	42.961154	26.922699	108.884147	34.357079	211.220137	96.556033	59.42322	158.037215	45.357237	20.660118	48.438661	56.163486	31.84558	64.370178	4.40928	207.107715	13.799097	264.225314	428.178705	15.070285
tRNA-Gly-GCC-2-3	74.988689	121.659552	43.370029	130.772176	193.150233	59.520167	329.970097	162.386563	52.363254	76.998838	96.784934	327.225087	311.073488	46.289968	64.129834	35.346948	305.209493	326.587106	62.260067	270.573472	371.013631	79.980663	114.214433	461.059914	95.922283	0	54.727872	70.323783	61.244137	55.074422	42.453101	155.231409	42.182687	367.14258	57.081064	53.003665	334.581218	42.417517	31.428703	55.783356	61.684744	61.408728	51.88752	87.246375	530.815688	37.917262	343.187281	436.923738	26.524564
tRNA-Gly-GCC-2-4	61.700879	43.890339	34.523368	55.38516	188.134592	68.114807	70.373953	42.319495	57.217653	42.295494	39.152254	103.234955	94.84661	28.301137	48.590002	44.907095	116.107063	68.186321	4.757697	123.973195	28.7988	55.161244	100.658949	106.139865	71.026657	191.926254	34.896982	56.479052	65.738098	46.531618	47.42331	50.074498	16.254974	115.968769	38.112967	45.625534	106.759589	25.517717	28.502224	54.413369	46.101319	47.955557	49.114022	138.783599	203.346696	129.158197	15.275503	29.175488	70.433056
tRNA-Gly-GCC-2-5	21.993834	35.097096	32.071602	61.740404	84.114759	39.552568	12.397478	48.162422	23.620597	41.59493	45.237417	48.61764	22.654523	35.437317	30.090261	53.242243	29.869935	22.091789	14.54876	41.797737	37.225492	38.325813	46.103579	29.891922	31.624345	121.081846	42.558069	68.702125	26.111776	21.18333	38.3266	21.558252	27.251663	24.900782	8.787584	29.327911	40.44171	16.587596	10.247153	33.863179	26.626038	31.450006	31.367381	93.091064	30.902702	89.898204	22.516787	3.291236	14.175854
tRNA-Gly-GCC-2-6	64.930262	66.526411	38.917644	123.57604	263.055044	23.86814	194.951587	131.242223	64.351357	103.10799	65.801751	209.514725	216.578818	51.377352	81.786286	30.77632	226.37152	66.876034	74.702413	208.678363	86.980195	76.615487	206.557607	265.954581	98.022943	0	35.01742	87.604856	48.379539	56.851342	24.63082	124.540821	42.878495	191.312325	18.187758	34.452009	256.266818	31.593665	33.748821	31.595884	36.323748	51.470196	39.900963	21.312649	445.980789	14.044174	227.961315	420.083115	55.461359
tRNA-Gly-GCC-3-1	34.259009	26.636456	76.407973	36.328268	48.999257	58.886987	8.717147	23.338887	30.608722	23.315426	22.163157	18.685907	17.386527	29.590383	39.779837	14.534893	22.998975	9.525224	14.756645	37.522785	38.661169	31.836299	22.859511	17.751314	59.900237	168.421178	25.820971	30.267062	57.493682	67.051419	25.22907	13.522987	17.898033	15.210897	9.530731	34.501979	19.169431	20.719826	27.543095	18.593991	20.424249	30.469501	21.728672	40.408404	20.681304	59.542772	11.503282	4.642268	10.79349
tRNA-Gly-GCC-4-1	23.364531	18.970145	17.722815	23.93761	48.637651	38.322555	15.871074	40.958373	49.156969	39.091124	22.818143	13.951789	17.265154	31.258338	23.075037	27.699843	15.419293	74.409281	163.5861	28.220667	28.368374	39.220621	3.868592	18.943441	43.306106	6.142016	53.175262	35.488536	23.360236	42.608637	50.713713	17.580455	64.738098	16.732452	27.090595	29.142853	15.12802	42.013843	11.093686	53.26861	42.059294	44.460977	57.656077	6.401001	17.014684	15.443394	22.28036	24.336881	12.557152
tRNA-Gly-GCC-5-1	26.76224	12.582063	31.935256	37.75359	48.996575	24.585054	25.70635	26.918122	51.63146	25.224047	17.766958	23.150371	20.585178	30.500629	25.184106	53.851137	10.723632	17.334728	11.696683	21.381663	16.914748	24.879847	24.055419	21.100531	21.873205	186.065968	42.481195	37.530267	51.621085	42.591148	38.995288	19.240887	47.61666	31.018638	11.235941	26.481216	24.800544	26.848223	32.122832	41.09492	25.110645	45.243053	41.403555	17.753701	36.840088	61.669709	15.2669	10.340379	6.690304
tRNA-Gly-GCC-6-1	60.032423	45.170104	23.715053	28.1246	61.807229	26.582607	36.017948	53.044004	23.842566	20.265558	30.058267	54.802523	34.802559	16.431597	49.251983	47.847644	63.972301	14.333994	11.101501	40.942455	35.387669	22.129052	6.77975	35.073955	47.961454	41.030779	31.904369	17.052028	38.269761	23.722764	29.578864	31.86083	32.225188	46.164451	18.328513	61.115681	34.667103	40.485927	8.810414	53.048704	50.603535	36.184061	32.582135	37.867368	41.535343	24.623252	36.905472	86.199759	163.591058
tRNA-Gly-TCC-1-1	74.135598	191.076038	61.795599	164.690785	166.962695	74.482699	413.163897	166.879996	555.577942	98.856476	34.137076	306.770044	320.114266	91.949561	85.694103	43.471758	470.696714	238.267866	20.634215	241.55672	107.937791	67.922608	456.031224	900.143035	134.340054	23.302648	77.28705	8.052229	84.653454	124.992205	49.845826	162.887902	29.870769	431.460241	60.916634	52.034746	966.816875	35.927973	172.839792	64.817417	248.675171	82.297868	57.044722	42.807033	782.899203	16.402768	147.121429	135.550955	3.378656
tRNA-Gly-TCC-2-1	106.696712	80.020505	102.833982	134.358029	101.990592	129.64747	200.148872	178.875197	109.284266	79.835268	99.085534	168.87625	200.620543	31.927241	81.786322	24.634282	342.756989	55.10765	71.672473	214.404079	326.756049	46.524897	65.400123	309.035176	132.271925	9.990892	52.258994	15.349966	45.731623	57.03642	36.271558	110.838301	32.869146	263.019043	110.949462	56.01901	209.14347	30.680701	46.479574	46.469792	80.131881	53.919341	57.959834	82.849466	383.851016	30.009753	264.219694	348.850777	20.61905
tRNA-Gly-TCC-2-6	70.894464	110.678513	51.906938	103.638586	299.41342	56.390137	87.569177	52.757574	54.363405	68.2363	46.657998	148.831213	131.339136	64.231004	69.804689	20.599549	132.78342	57.234806	36.955654	129.592613	111.241848	45.381135	724.050134	213.912327	65.119999	0	42.999643	33.569242	58.841137	84.891956	34.319845	70.611736	24.875645	154.481691	62.464164	25.988715	161.294994	31.007817	74.94344	39.691934	56.625909	22.879441	45.498043	26.397675	216.595376	9.96116	223.686022	340.216692	38.885177
tRNA-Gly-TCC-3-1	57.029308	113.504156	52.31128	148.754254	113.695634	66.943894	237.919722	150.257449	103.729443	72.568199	30.500731	169.660829	154.091946	45.984794	72.965785	26.863307	170.857001	62.485868	57.209815	197.007637	501.750513	77.702708	253.428748	217.373495	113.192696	1.236813	37.038306	15.886786	62.296613	109.067743	36.359723	68.871848	30.490602	161.713233	47.344932	32.371902	170.820814	22.977319	86.930988	43.587328	68.12128	61.297782	40.581983	144.31583	328.383386	49.278192	240.205106	298.865787	9.879018
tRNA-Gly-TCC-4-1	26.449322	37.025437	34.334768	66.233685	81.160781	3.639064	115.878022	38.322033	94.087851	18.828361	20.45199	151.349668	68.872906	53.781797	42.721641	32.468139	97.276668	49.175516	14.911652	30.48149	114.175888	29.935612	1294.38242	103.498219	59.91748	10.834716	10.965212	9.854523	55.3767	67.816763	33.682964	46.095929	9.931376	127.495412	19.69955	21.116631	124.372885	12.53073	143.308687	10.664472	22.910697	13.010803	38.215202	20.69876	136.907592	0.35718	134.189307	441.507268	27.671351
tRNA-Gly-TTG-chr8-10	38.187025	3.046334	89.939857	16.970857	14.614349	80.273762	11.096	12.678723	40.065962	25.918296	13.619822	11.807942	12.138852	12.6912	38.729379	21.223964	26.247425	24.816431	30.265398	27.67673	0	29.418654	34.778051	13.290594	26.912256	3.879068	38.197437	1.305251	32.30202	15.708862	35.400217	27.141667	28.898553	7.446608	21.239512	25.174667	14.984477	24.313807	0	25.033991	24.481336	17.478805	23.694307	6.331176	4.917055	8.9295	34.85703	0	0
tRNA-His-GTG-1-1	33.625434	79.202329	164.725296	124.529465	319.667391	208.336277	183.013398	352.265688	88.992569	68.052836	72.044772	196.892102	188.308823	65.591139	71.015186	28.639137	843.868254	130.811381	68.097626	137.152909	429.459304	35.080425	283.67115	279.413001	79.196181	0	72.154044	2.801533	81.052458	79.272821	41.904921	94.961401	23.817109	214.74626	55.103677	24.261879	182.687726	26.607857	62.424387	30.408771	39.361564	75.713208	29.617348	48.615712	319.274788	36.223426	344.014509	303.835626	21.992288
tRNA-His-GTG-1-2	15.626256	66.768326	14.728574	15.479559	36.98906	22.098911	23.712496	32.361468	50.093289	44.396374	14.678347	33.137266	17.362143	13.530149	28.074545	27.508464	30.360015	62.475163	186.286555	4.450223	13.0817	31.160289	29.460899	23.549085	42.091686	0	33.315712	25.907432	25.750701	19.738511	38.191362	26.304998	16.015082	37.674773	21.873007	34.879572	41.648287	12.979573	19.335806	34.862694	45.93257	50.686398	7.101116	6.105132	9.626577	17.242634	46.396355	113.287317	43.816976
tRNA-His-GTG-1-3	0	0	0	0	0	0	0	0	0	0	0	0	0	0	0	0	0	0	0	0	0	0	0	0	0	0	0	0	0	0	0	0	0	0	0	0	0	0	0	0	0	0	0	0	0	0	0	0	0
tRNA-His-GTG-1-4	0	0	0	0	0	0	0	0	0	0	0	0	0	0	0	0	0	0	0	0	0	0	0	0	0	0	0	0	0	0	9.023163	0	0	0	4.559776	3.275592	3.79392	0	0	0	4.489406	0	4.3035	0	0	0	0	0	0
tRNA-His-GTG-1-5	50.710528	72.220376	31.95869	95.716627	183.778156	57.304554	94.707532	91.866107	71.32504	34.895674	31.202059	132.672295	102.282665	47.032326	62.839611	20.894208	114.334784	56.925498	34.824839	36.025142	42.742142	46.832415	43.279444	137.877694	57.25337	23.007269	37.536716	11.652213	47.496222	41.800617	26.159102	83.118731	37.124549	202.562965	95.130839	31.996118	130.541055	23.915905	281.179508	36.773095	33.340293	48.937616	45.254061	15.081823	136.896776	35.328383	102.076254	440.886484	145.873113
tRNA-His-GTG-1-6	57.770768	33.153085	22.845115	43.675805	38.575444	23.190544	49.965875	40.822894	14.619169	33.79225	15.79923	77.121092	68.495068	43.141671	50.233107	23.06884	106.768498	33.675652	29.07752	47.318151	3.623639	34.779915	42.979104	91.347029	28.753369	0	44.401086	15.669473	13.909273	18.945995	34.14858	49.714522	38.748634	50.349898	49.852461	44.694367	63.62981	22.441304	196.243785	36.536886	67.130646	7.502124	51.421237	15.930335	87.9716	11.497748	29.31414	74.267498	56.707605
tRNA-His-GTG-1-7	54.506647	133.800597	48.737346	121.245576	137.564016	52.888812	116.790138	183.297627	76.214099	74.085963	59.398775	166.031141	184.711794	58.122899	64.851612	38.933942	187.086919	363.478673	62.928182	221.669421	393.381371	55.055649	418.828147	239.14372	96.924468	0.56988	34.662723	0	90.424957	83.410277	47.889714	80.345025	41.916528	212.075793	73.675851	30.03761	200.985709	33.701662	77.769752	52.312198	67.031718	31.600756	37.153715	193.808012	256.44976	112.524895	270.231421	169.004328	18.783316
tRNA-His-GTG-1-8	53.470563	157.779448	98.513852	140.958945	140.920111	136.019816	217.798372	168.926915	91.733476	148.549131	61.99762	237.263213	274.217238	71.051023	59.103401	61.57883	326.504404	179.590028	67.748755	146.524445	329.14436	64.825088	293.088065	336.393847	125.444734	0	42.836417	12.630695	80.709543	89.309714	44.85895	98.157853	34.601421	368.404755	267.710107	42.425368	261.167279	28.450562	55.98724	45.32129	67.230678	96.914644	36.082842	405.223752	470.694764	184.755421	184.925803	303.957244	22.883302
tRNA-His-GTG-1-9	69.759133	82.21305	55.479045	110.001463	81.003814	84.432476	279.773224	105.377171	81.988538	69.407313	37.202186	218.382475	182.025376	62.413462	76.915198	39.096791	188.875278	72.109792	65.776984	130.233443	509.652682	63.683165	444.659701	301.348185	99.878321	18.085042	33.099414	9.409455	80.441155	53.581419	32.533414	94.691353	21.351374	237.664208	58.367023	36.024644	253.216444	23.00607	43.75677	42.127077	52.633407	18.000965	37.961628	76.106494	372.993354	43.251191	240.85263	229.20574	29.751697
tRNA-His-GTG-2-1	9.203018	27.304153	62.66179	30.025282	23.425691	13.146317	12.738208	15.871419	4.052225	36.77279	1.066707	25.329442	6.348342	16.668036	45.830419	33.223835	22.237963	17.368975	29.57448	17.633364	29.984066	40.121075	80.292585	18.606861	31.04128	0	38.341989	49.930626	44.874963	42.655396	55.857653	15.17218	28.156785	27.205504	19.366102	26.185944	10.367426	28.157653	0	28.253338	17.776106	22.254346	49.240781	1.755333	8.038362	7.1436	24.852924	22.117766	2.010503
tRNA-Ile-AAT-1-1	36.614257	26.288252	8.056828	0	30.158143	6.29838	19.318759	28.624672	19.295268	22.39053	46.486342	37.711196	9.383957	20.464511	29.908859	15.404765	21.609558	17.529702	80.363437	22.890241	12.198232	6.793625	15.102404	19.195936	39.313884	29.90192	36.368665	56.069208	31.473629	28.137829	28.923075	19.195538	27.653388	31.536105	27.820034	35.696196	30.524168	20.378466	0	8.077115	29.178555	18.306855	31.783631	10.454052	19.171585	30.715719	31.118414	0	6.913329
tRNA-Ile-AAT-10-1	25.803108	28.463433	8.254883	20.529281	46.92696	35.202766	38.870102	29.590047	26.281892	26.271457	26.546644	32.752013	30.350463	19.927632	16.509473	42.407422	29.973657	34.08481	91.574734	35.22664	8.474626	32.477888	21.949555	20.707595	20.519947	57.37012	25.40676	25.132293	25.696249	15.566464	32.973974	13.405934	29.442147	3.066054	22.814278	24.971201	28.508738	24.548647	20.033856	21.543422	23.281845	24.545243	27.010899	7.668845	35.348437	19.184211	15.50337	7.751434	25.027211
tRNA-Ile-AAT-11-1	27.72441	24.72779	18.574428	26.115478	25.150418	34.695231	44.321111	28.633982	41.066704	33.915767	33.151705	37.813393	24.133892	28.304932	30.503228	16.793238	0	44.51995	19.113097	40.68433	8.48	32.251184	28.344966	18.871201	29.775702	0	29.881108	23.772139	16.502829	22.754513	44.71182	25.20268	30.359086	12.267256	23.721522	30.113788	19.691936	46.714278	29.834788	34.623553	25.796405	61.08577	13.697912	17.858718	17.77144	7.90599	22.563769	0	0.20826
tRNA-Ile-AAT-2-1	49.120236	108.824453	49.680011	165.585411	252.113411	52.867947	190.350424	166.09634	82.550875	79.288393	36.83165	210.800085	274.233442	55.053402	85.322454	44.611316	263.674412	97.734201	73.908515	193.051907	141.210525	44.456946	63.521019	308.900386	91.154562	10.460069	60.636528	73.414134	71.263994	58.901322	41.431303	112.820046	23.796469	248.894419	65.088	22.860231	229.947183	25.119244	52.0426	45.297105	65.665045	98.130967	42.120689	12.208144	336.272706	12.179093	242.098748	484.824358	47.120606
tRNA-Ile-AAT-3-1	52.005619	30.742009	33.842186	35.617127	184.623623	14.600322	22.853021	24.64864	37.278908	32.025408	17.570244	67.443813	44.550075	31.431636	44.419703	25.561281	90.844047	21.771577	119.209857	48.978049	42.930776	39.519739	41.874631	85.729504	35.373347	24.001582	37.709257	38.705049	30.49202	78.946644	39.700485	43.952946	22.679521	45.794753	15.359595	29.159869	41.309502	25.863342	27.945142	12.869135	24.398772	15.830487	13.450271	16.770318	83.438738	44.995792	57.019645	103.477571	64.874388
tRNA-Ile-AAT-4-1	34.908106	89.438049	46.682181	38.884367	111.989895	51.509069	36.404289	43.368874	50.429623	72.851769	71.854192	78.161791	41.749192	48.363982	41.091367	18.823853	25.042986	20.038541	19.437523	43.55235	6.649409	51.668856	19.260433	38.959265	70.274469	80.467586	21.100548	30.100189	39.787135	17.937075	22.694985	36.432189	19.183983	35.355788	21.97905	51.130585	43.132238	39.002563	44.846216	33.755722	36.397783	35.580607	31.465227	343.647487	58.22612	253.958592	20.083144	13.126643	30.139382
tRNA-Ile-AAT-5-1	51.66879	97.613604	42.81707	120.191826	176.667372	55.521921	141.82689	78.172039	61.37256	58.098578	56.404926	147.500553	170.957406	64.990488	66.095594	20.20231	247.397016	67.510716	66.014683	172.943708	333.886133	49.632441	168.204144	229.181762	72.806804	9.765459	56.409451	25.58632	65.225919	53.676434	20.668832	94.183247	21.689697	162.57295	61.006026	33.68512	166.741235	31.587194	47.795929	25.119327	56.850444	61.435564	26.302272	18.014035	226.340637	22.139304	323.103332	442.847166	30.413154
tRNA-Ile-AAT-5-2	34.246166	65.798448	32.204848	203.293313	232.258071	39.333835	84.355369	1232.281041	40.259591	66.51705	90.178958	105.259565	73.138729	47.317991	97.129303	33.880944	117.283243	46.707304	67.505665	115.333515	266.355203	56.520781	130.579502	277.427904	147.633329	0	34.754996	16.614453	43.435591	65.888231	22.118496	75.639145	48.426157	141.482936	97.477899	19.186967	144.087672	57.767986	44.471584	52.021238	52.01369	63.612606	17.988852	4.763216	242.032213	16.505775	430.837021	367.648373	8.561365
tRNA-Ile-AAT-5-3	39.101557	47.364571	29.836176	49.958834	242.119474	61.290628	64.309463	56.576221	61.181977	21.358295	38.338813	86.394259	97.743117	52.634936	50.951944	22.251282	84.99634	36.171381	43.271288	78.825962	30.05271	40.241312	32.422723	84.483241	36.582771	4.877201	33.925425	29.45303	29.309123	68.347641	33.369229	67.173396	19.13565	99.082935	29.457496	46.565971	125.457707	33.66037	27.085154	29.549193	33.922663	16.889216	37.625518	15.220441	73.85347	16.292828	70.761042	77.436805	126.490488
tRNA-Ile-AAT-5-4	41.991284	88.372411	48.726906	224.615596	233.044537	52.707373	195.87161	754.635058	99.453348	124.967643	53.946537	154.365748	159.432889	82.502348	88.769738	39.487917	226.944453	140.302616	88.112977	282.490707	469.890833	94.940301	574.710686	345.666492	153.738669	0	52.074174	11.090248	78.049215	124.833995	35.768615	74.615192	19.116769	193.043029	43.52772	21.503253	237.039089	15.404909	286.328911	34.87073	44.64696	73.878208	44.314164	88.342552	454.870147	8.948375	273.16209	320.724447	14.108344
tRNA-Ile-AAT-5-5	53.132845	109.373877	37.774725	151.879791	127.365315	44.676799	293.720349	145.135555	55.194494	65.247057	46.345626	256.807448	226.013058	46.043029	93.49201	37.05562	557.436667	72.12439	53.404403	144.31969	338.522353	67.969487	174.712907	455.910654	137.114404	25.75514	43.048883	95.830308	58.839286	35.612356	40.470868	141.881226	28.1891	370.597066	69.169678	38.945249	300.929369	29.68113	49.91494	50.987619	93.2379	51.558135	37.844767	70.690901	666.185388	23.609169	174.637388	461.223779	24.376577
tRNA-Ile-AAT-6-1	45.892822	22.06028	35.493357	43.592177	81.406272	5.930508	37.494188	21.435961	44.60713	47.881983	31.181677	46.858388	47.77284	7.932	43.168479	33.850648	75.778464	58.951116	116.288907	71.546269	0	29.814562	12.64732	67.830641	27.211145	0	20.11283	0	51.366376	27.749768	51.513902	34.930002	39.690979	39.64739	34.303293	38.930536	43.286973	40.346009	12.810136	41.758472	39.496568	38.302249	21.907746	18.65193	51.074778	14.978704	65.747231	55.799345	101.851872
tRNA-Ile-AAT-8-1	47.964733	123.934153	51.152059	302.605536	377.177528	31.339885	145.014415	178.23746	61.906766	75.294562	70.583562	200.532052	529.005882	41.271787	120.697235	33.084965	235.077985	47.68933	46.171272	80.605806	131.433092	43.722425	88.128592	294.012233	136.739761	14.748453	42.766964	41.330132	43.551018	58.608122	31.782789	96.395946	21.789907	231.880814	35.922729	36.273857	196.272646	31.786523	59.746492	24.323614	43.563389	61.106337	40.336781	12.088158	257.444833	13.795433	335.445343	551.078236	38.074673
tRNA-Ile-AAT-9-1	45.731755	86.206082	43.589708	28.594876	85.455555	33.972782	27.331943	44.406803	26.200819	22.093637	22.377669	38.743464	18.080691	27.48743	26.0638	35.148156	36.238742	23.664274	133.184255	42.845495	42.256101	67.748628	34.35154	32.674888	21.747852	27.28964	27.040368	43.004283	18.808654	32.435419	41.853323	28.545315	41.323641	31.486017	35.086515	45.118857	32.990714	32.660175	72.943286	30.177815	22.462413	24.254428	33.28449	15.863479	53.762786	9.476405	39.77919	32.319165	37.676066
tRNA-Ile-AAT-chr6-38	38.703094	27.338716	47.610417	42.906325	15.13246	38.203752	21.427787	47.272469	60.314144	23.544613	37.790435	26.15969	33.143906	57.444225	35.800196	22.224813	27.610751	31.115777	96.879541	37.397168	20.470268	43.645984	46.221013	18.703448	32.955382	21.378669	27.60857	38.712995	59.912435	70.120787	59.702131	41.303271	33.420519	25.272933	30.132486	28.110197	20.712942	35.51196	31.374857	26.177458	38.266039	68.837987	36.139086	15.650907	20.420936	24.802648	14.531102	28.987761	58.730634
tRNA-Ile-AAT-chr6-79	50.78934	35.444842	10.329251	46.265621	50.252736	17.915392	38.833037	2.7297	16.174025	25.557392	17.836934	32.989643	23.69628	23.795901	17.083525	39.712682	20.917195	38.367782	42.679906	4.311417	0	31.190856	10.8594	15.066926	31.440696	0	20.799744	2.914305	13.369789	18.031728	27.009119	27.374431	31.157436	22.066597	40.419471	39.759954	10.661675	28.547857	22.122257	36.812708	23.484097	0	68.30279	8.874093	16.8263	9.715296	32.033291	22.853375	3.30468
tRNA-Ile-AAT-chr6-86	45.841789	31.816091	27.312735	39.537704	7.968709	17.459368	14.569038	16.693395	12.954391	40.894976	33.885531	25.375394	28.721442	56.669559	24.749188	37.367136	9.293281	27.181159	34.425702	29.98023	1.945642	23.271025	13.148213	28.079162	12.104418	0	40.682486	17.577871	33.231175	57.086047	27.695542	45.339907	47.93194	37.455685	23.538428	37.868029	36.51042	38.998587	29.19383	42.4357	34.836296	46.065879	48.204408	15.502795	25.579403	11.172841	33.33404	14.410308	3.001519
tRNA-Ile-GAT-1-1	7.43008	0	0	0	8.449731	0	0	0	0	0	0	0	0	0	0	0	0	0	0	3.68676	0	0	12.64732	5.191625	0	0	8.30934	0	0	0	4.625595	0	0	0	4.560439	3.275448	0	0	6.905645	0	4.19816	0	8.604272	0	0	0	0	0	5.78319
tRNA-Ile-GAT-1-3	0	0	0	0	0	0	0	0	0	0	0	0	0	0	0	0	0	0	0	0	0	0	0	0	0	0	0	0	0	0	0	0	0	0	0	0	0	0	0	0	0	0	0	0	0	0	0	0	0
tRNA-Ile-GAT-chrX-9	13.039136	0	0	0	0	0	0	0	0	0	0	0	0	0	0	5.300564	0	8.374537	0	0	0	0	0	0	0	0	20.677361	0	0	0	27.195665	0	5.820995	0	9.1189	24.20314	0	4.538586	0	3.812003	0	0	15.970261	0	0	0	0	0	0
tRNA-Ile-TAT-1-1	66.130145	78.592229	59.077728	206.494688	734.036455	93.050782	446.524376	148.546958	624.385121	73.357975	57.460577	266.307018	313.749417	115.11551	79.107397	58.176326	465.471541	317.092322	27.579364	80.059913	89.767235	73.406246	260.81391	476.833551	111.446762	0	152.260192	18.69824	139.633743	154.165026	41.584562	121.349833	48.763575	403.897955	83.29203	35.157144	339.951497	22.391429	72.557606	72.798784	114.402805	42.944148	34.132888	127.413157	589.217078	85.66248	90.600144	149.760556	18.397452
tRNA-Ile-TAT-2-1	60.733875	101.153391	66.577149	181.12373	117.138754	63.538469	239.969715	121.32902	88.783415	63.444718	59.163788	284.288863	283.436056	56.392314	85.945667	39.549219	351.680848	74.413526	51.487571	243.170583	865.458972	70.152277	766.816098	370.322602	135.686138	19.439627	51.851366	16.114354	77.015134	126.600468	37.15034	98.739765	26.200301	320.150448	57.350327	22.851015	292.327127	16.908857	39.478133	40.358728	57.287222	77.409579	34.44392	212.266395	381.200617	81.58865	240.904302	664.774186	38.435062
tRNA-Ile-TAT-2-2	30.516567	42.300729	30.539171	42.417855	136.389093	30.4044	37.611284	48.31629	35.142271	24.92327	22.266675	35.113146	32.201138	15.966254	64.456017	34.693242	24.356517	32.806886	92.596736	23.886149	24.128554	58.675065	127.202343	18.654239	17.857193	14.010887	40.700135	5.829916	28.264676	18.858819	51.860809	19.752986	36.924509	30.144614	28.982919	45.143513	30.57785	40.936328	25.23101	28.083137	26.687881	39.0981	44.679151	4.814219	32.980495	19.344618	58.501188	74.629497	73.858162
tRNA-Ile-TAT-2-3	38.178402	88.919194	43.281732	133.384832	139.405744	53.975762	240.895686	81.872376	64.306184	58.976276	52.703383	192.797833	178.453278	53.276218	78.503043	45.068864	300.928893	56.678807	96.457412	49.420312	63.867278	34.406645	606.461953	264.26958	118.06013	20.118526	38.455631	49.385687	65.592499	59.740756	54.305144	111.990387	18.144137	208.629456	46.656152	32.855347	192.482667	25.698999	41.301704	43.214758	64.628478	45.157965	40.012829	18.880671	268.674723	21.850428	113.062279	423.49351	132.347836
tRNA-Ile-TAT-3-1	41.837116	22.224608	21.345126	32.861215	57.0153	19.948904	22.092895	31.043961	31.654211	34.58991	21.60682	36.433953	30.574249	23.676686	41.385285	33.479903	32.917277	24.254769	95.144779	28.918	34.862545	18.999554	4.86264	40.63638	15.314824	27.678398	45.569152	16.972085	31.922015	17.570174	35.425329	37.009037	32.708961	37.652231	35.290648	47.058227	24.260569	25.185886	40.497936	40.391645	29.568155	32.441111	38.046121	13.175223	36.925522	12.731232	35.885218	26.417775	26.980892
tRNA-iMet-CAT-1-1	81.95871	85.389912	48.181992	126.802739	114.435869	61.153496	96.045004	289.789675	57.623283	52.177637	69.42424	109.843605	135.072456	39.068394	69.680589	30.587889	255.794178	337.857676	30.145274	278.601539	382.107619	49.263838	1266.477808	231.349617	77.681647	9.236137	85.121348	17.670146	178.450776	40.615258	40.21548	65.152903	27.678793	153.719862	57.529792	49.182193	361.793706	18.32591	89.789366	42.952831	55.86327	103.746726	44.965746	62.828337	263.922551	18.738148	110.770457	227.829031	9.91395
tRNA-iMet-CAT-1-2	69.981755	88.60963	45.526636	161.644772	229.088245	45.615424	220.4604	262.917309	74.178972	81.107929	99.216058	174.3814	176.843679	39.272124	51.87049	43.204924	249.709109	77.239707	70.68218	278.083739	220.132959	73.170705	80.104483	305.151147	98.40541	0	37.603906	5.833055	55.2992	57.424151	41.81174	100.562805	32.04323	203.881863	69.324021	32.016941	221.218203	45.999741	32.092452	46.574916	62.894564	62.533656	44.198853	107.02393	329.988308	52.140007	401.871277	311.547951	67.329118
tRNA-iMet-CAT-1-3	72.010173	148.550539	67.600656	181.910824	311.055015	109.13008	284.045707	123.292334	97.939825	60.660104	67.55341	277.496358	399.332852	62.972382	63.12602	36.732289	378.106814	86.82796	77.16711	115.619677	194.71423	51.415186	184.479666	449.166997	103.318124	7.962935	53.018947	36.742744	73.983604	72.331762	27.683536	141.763834	30.976796	361.3296	78.054082	40.821964	311.144693	23.883976	27.479902	47.619014	59.737634	68.695385	64.466767	15.50725	537.561688	28.00625	300.456859	421.848486	39.178383
tRNA-iMet-CAT-1-4	65.31555	105.586151	34.200036	110.848536	175.051033	49.758375	171.189351	293.342457	62.712113	47.995661	58.419819	160.943213	248.629778	36.48608	69.527532	59.078138	306.783313	160.581898	53.163826	177.173917	157.721525	48.270309	116.473593	280.922127	79.079835	8.401502	69.746282	49.332612	42.650885	38.271403	49.741815	107.966366	72.276075	201.222376	153.001993	69.700652	217.572826	39.175608	19.713374	60.229785	65.402912	37.281497	49.792217	19.430433	305.304458	13.521062	279.223934	462.56297	41.529514
tRNA-iMet-CAT-1-5	41.168025	89.008593	48.541088	137.237961	209.935621	69.552072	184.55211	150.757629	52.054925	66.719312	57.69197	254.953967	209.244585	35.082256	61.348072	33.377001	172.501255	55.986937	47.42301	110.750813	100.694749	87.422817	81.293924	315.510695	97.627682	0	48.518526	28.576468	47.852574	38.490349	31.485576	99.072993	25.94876	215.531332	39.793385	21.983455	199.106824	22.735316	53.427712	32.395062	42.400299	46.82389	35.107769	12.901676	327.602581	17.182324	301.784901	530.661014	79.726587
tRNA-iMet-CAT-1-6	67.755712	119.555903	42.433832	144.059198	272.343614	50.638052	150.896891	170.525792	108.063447	65.645045	74.868085	164.226848	233.721433	45.280422	47.58531	37.70757	218.770841	64.257592	52.358466	206.41904	105.227445	52.278578	69.104433	234.380892	73.3151	10.827353	87.392478	44.652269	50.843618	54.786018	39.185435	100.97488	35.357819	207.649012	78.02714	44.836905	196.660142	33.623149	55.869846	68.326075	49.772165	64.71378	42.935726	11.059179	251.174232	13.358805	278.237407	650.571431	53.184634
tRNA-iMet-CAT-1-7	66.488483	105.034896	34.067506	126.293215	249.771802	26.796426	143.105992	369.663709	41.657898	68.197862	70.271083	137.592885	194.132083	34.472913	85.292513	29.652739	179.147375	63.079658	66.394706	219.951227	286.437697	73.019882	63.798306	257.381698	89.871803	8.656325	42.08541	100.431331	29.104894	57.158623	48.247736	102.139368	37.621203	186.522508	49.438803	59.31675	157.396113	43.072318	48.376725	36.116643	64.306267	70.565874	40.230677	63.133959	203.7384	49.307938	257.099485	522.984697	56.30217
tRNA-iMet-CAT-1-8	77.756985	88.220012	57.972246	197.915305	367.289814	94.611708	176.08061	242.009351	130.219693	98.452824	55.941582	187.307552	172.742695	69.035484	111.972182	30.310856	242.500517	74.775291	43.699311	239.084825	143.864782	74.226531	188.559521	217.672744	122.675064	5.564233	48.577433	31.598621	78.31211	130.364537	43.586573	95.077256	24.652294	221.482548	70.224545	50.889964	204.982069	22.258202	263.153094	57.405136	72.480144	139.289524	57.649578	24.398196	343.692206	41.259424	126.976643	362.14044	43.317283
tRNA-iMet-CAT-2-1	16.926065	54.289345	15.895852	40.68306	151.469348	9.995904	54.351527	210.006764	49.969055	55.716155	35.491071	68.962248	53.841269	18.31754	44.380378	35.940034	30.005108	25.342766	54.412959	28.819447	49.362588	40.952824	217.473067	100.956176	60.872617	6.715331	20.850752	9.475427	26.587192	25.404656	25.343783	47.536702	38.251361	96.477115	49.836921	35.783266	65.510592	45.474489	34.049644	189.658316	69.636584	28.496011	34.741075	42.002593	120.826028	9.230517	148.963839	222.873995	67.561968
tRNA-iMet-CAT-3-1	24.478927	21.885395	61.941313	26.102898	31.94423	27.370413	23.631821	27.698104	25.838422	35.5073	33.11329	49.359403	26.779831	29.546627	51.004771	23.171246	28.176373	27.200251	63.705365	30.918853	12.153157	24.775921	0	20.80271	12.574381	0	29.318993	9.493911	50.431337	12.308551	23.360934	25.96481	42.858605	35.81528	51.048344	38.59798	34.274321	24.980882	21.166031	42.75677	43.389115	25.131796	25.876311	0	16.170875	15.554402	24.448301	29.232507	81.306065
tRNA-Leu-AAG-1-1	0	0	0	0	0	0	0	0	0	0	0	0	0	0	0	0	0	0	0	0	0	0	0	0	0	0	0	0	0	0	0	0	0	0	0	0	0	0	0	0	0	0	0	0	0	0	0	0	0
tRNA-Leu-AAG-1-2	0	0	0	0	0	0	0	0	0	0	0	0	0	0	0	0	0	0	0	0	0	0	0	0	0	0	0	0	0	0	0	0	0	0	0	0	0	0	0	0	0	0	0	0	0	0	0	0	0
tRNA-Leu-AAG-1-3	35.998148	55.546499	20.297366	70.486442	115.975714	42.050857	12.736997	75.742579	37.119124	29.90312	12.069227	72.746355	71.088353	18.948323	50.918813	22.973889	31.187112	36.567544	54.536078	31.763484	22.669625	33.115554	174.351501	19.246597	40.003491	0	57.01057	38.53766	31.180565	34.414696	69.025548	38.007397	37.627301	47.863763	27.07232	31.760174	52.905459	32.097985	46.041452	24.655887	43.631262	41.246398	37.529994	3.653727	104.486204	16.221554	23.261361	125.935906	51.299768
tRNA-Leu-AAG-2-1	51.77016	123.242201	67.123472	134.566371	187.661895	79.544834	107.511855	154.894466	208.814642	52.774439	59.773477	130.207891	131.774298	75.835007	97.987712	35.290322	134.021098	60.741651	73.881178	185.076937	365.582835	49.929694	167.981393	163.26954	104.818701	0	57.670295	26.880722	145.219477	192.204638	33.70577	66.37144	44.408203	188.433053	149.563307	33.263762	129.614272	22.08064	65.253467	39.237181	107.088762	102.396402	72.087271	42.57997	250.909055	49.341111	394.404654	576.413029	33.757084
tRNA-Leu-AAG-2-2	51.327337	90.334146	59.049089	160.024076	591.752012	82.476727	195.92721	326.167587	74.772354	103.347082	41.261909	194.030227	510.850248	71.005058	103.841187	45.68279	242.07749	146.866513	73.376355	94.186716	321.909338	43.522366	76.994876	268.134751	82.856903	12.489835	62.579787	3.231444	78.516689	90.261547	37.765679	78.537923	43.398254	236.448342	60.020919	36.148909	224.287659	33.90945	52.353751	38.861787	82.091938	68.788763	31.714161	55.188377	330.911761	26.05365	291.280826	377.00027	33.572846
tRNA-Leu-AAG-2-3	60.121759	93.142559	37.85085	190.856966	117.79101	37.843519	157.717345	105.399139	71.669937	85.913677	73.935115	151.740147	161.021345	39.742041	79.215261	43.396369	148.463578	70.992258	69.468042	204.818604	260.676651	58.958455	139.600146	181.398944	132.204667	4.828374	33.650842	30.490148	49.93142	58.952717	39.341501	84.078519	44.236123	170.59074	58.402544	54.957975	171.448518	44.353164	90.82262	36.617934	64.187881	53.415315	46.997424	17.084599	260.439752	20.095752	327.361765	418.276976	30.105365
tRNA-Leu-AAG-2-4	79.874586	101.46005	99.26469	218.698503	75.540502	150.753259	304.180237	420.518029	120.518662	124.684532	80.331499	330.396121	380.460874	51.734143	96.683261	35.926117	503.277395	94.209536	50.484847	288.437879	140.1837	68.67616	312.951705	558.404093	159.919973	1.396884	54.032451	9.356128	61.144081	110.418104	39.163274	167.738088	13.994217	422.639662	61.142918	36.590861	570.908566	26.132237	197.311968	55.319461	84.807944	106.565921	51.500653	50.565809	779.024173	53.45747	250.792022	62.581099	6.507235
tRNA-Leu-AAG-3-1	32.764408	29.325157	19.313228	23.010657	95.94888	56.87891	30.729786	27.453704	47.521686	16.793918	19.753044	37.144186	36.634267	35.244235	29.943669	25.189821	28.949871	13.388803	19.807099	27.338005	22.101626	28.645686	86.66724	21.983789	34.656041	0.637064	32.998962	4.68265	53.117917	34.373226	24.879394	34.633665	22.413834	25.430836	23.882329	30.575745	29.351104	31.365736	46.928079	18.205085	31.349812	35.184878	29.418923	46.663472	49.654564	19.345534	1.160573	15.767533	12.677767
tRNA-Leu-AAG-4-1	40.584403	64.709794	15.950338	24.604274	42.487592	13.324295	44.921806	55.909425	18.603718	27.740173	27.00544	25.73458	27.670497	33.923269	49.940618	25.323507	20.732978	15.694806	137.062185	42.848721	40.018128	33.717675	13.419302	35.038572	52.558856	8.820711	38.773527	26.290288	41.962201	19.068424	54.973145	27.699598	27.412348	31.074331	14.352733	43.346656	31.964347	45.509336	20.408876	44.827528	22.626539	20.034337	25.624379	12.936949	52.693164	16.084127	63.316649	127.975325	79.575202
tRNA-Leu-AAG-5-1	14.467209	28.044473	25.358075	20.708117	42.661089	16.520984	8.110159	7.24403	60.532113	44.585553	26.090438	22.687839	30.227113	28.238304	41.271281	26.755147	26.457785	18.868142	23.101719	23.071328	0	32.567243	9.773613	6.878015	36.644703	0	36.330816	47.521886	47.313992	49.597877	42.681646	31.756152	21.690723	33.185945	27.794365	29.928869	29.63744	30.665195	35.375696	15.286968	43.429273	37.679722	29.763885	12.182491	21.48206	30.527212	16.814491	14.494477	2.44223
tRNA-Leu-AAG-6-1	37.010843	29.114463	47.034264	23.232335	66.054624	32.491622	36.201591	33.833032	42.259311	50.862523	29.048945	39.995421	42.127204	35.979867	41.670518	24.957204	35.914422	29.679418	72.036286	26.023977	43.742489	27.390351	36.545813	32.2299	31.548025	17.896419	30.933971	16.970952	33.02228	25.471984	33.192029	44.375748	25.981136	33.142369	26.578908	39.409843	33.450422	43.012509	6.728009	41.985706	27.984033	20.550003	30.03032	15.452598	21.64045	25.828641	20.174415	14.017579	50.630231
tRNA-Leu-AAG-7-1	28.063135	28.148297	22.31134	22.741936	124.685123	25.195368	9.614666	26.290095	5.221092	29.496571	16.145449	43.663458	10.572541	4.91784	36.683356	10.98522	25.266171	19.576979	0.31099	13.917661	14.95262	31.953867	76.690806	17.288008	19.780909	2.909376	22.3501	3.106044	38.159063	15.707413	19.83802	14.200534	27.093172	10.294715	12.463398	20.746229	53.819098	15.08988	25.274595	20.600085	2.255957	11.284928	29.053487	11.984148	20.711199	7.000728	32.223467	38.21187	31.289145
tRNA-Leu-CAA-1-1	61.94302	71.033114	69.809063	148.981512	167.763997	88.424571	140.582297	255.402625	70.058996	92.742911	133.52033	154.718669	197.671559	55.893157	80.668528	38.359709	371.505213	1633.105548	59.17743	323.964487	1055.583206	71.206096	64.963208	316.284456	145.594772	0	38.216595	11.917545	365.830547	50.702909	161.392588	220.865936	36.239361	218.278304	84.448259	38.929051	279.174307	29.006608	26.328432	64.879275	53.265115	84.187001	46.112754	208.397308	300.931698	211.689482	338.745101	494.35367	19.057843
tRNA-Leu-CAA-1-2	65.118359	52.777295	40.897007	178.323989	117.378308	60.084077	96.44545	174.261055	50.065872	120.918016	74.014213	101.120582	118.386493	46.168046	83.789297	28.492061	185.930994	54.352962	105.674168	173.733382	240.283463	59.506471	141.92925	135.303307	106.696265	0	44.682009	23.464278	32.488555	43.443743	29.222655	48.252488	22.200847	129.35285	41.869306	32.32757	124.843499	19.879418	31.012986	29.174271	50.558317	79.454812	39.105294	18.701431	189.405841	15.674986	326.845953	373.727462	16.867107
tRNA-Leu-CAA-2-1	57.519661	80.617995	52.161714	104.944206	91.059586	64.137539	100.475717	57.026493	68.217716	60.722342	69.631279	138.343389	93.132797	39.11953	49.221552	32.392338	103.749643	53.8534	47.054189	113.34303	99.665974	29.378236	30.331205	164.968288	61.179286	0	37.477359	25.627618	60.146073	52.208633	29.637731	56.385237	21.196264	80.137452	38.788762	24.444898	113.3588	23.633339	28.287668	25.208645	22.531158	38.30317	43.074175	15.569774	147.319849	8.705869	174.227466	490.578648	75.397878
tRNA-Leu-CAA-3-1	62.507069	45.253513	26.185041	35.838972	27.981367	76.019112	26.66686	42.833518	37.839375	27.490496	19.315956	38.663615	20.420109	18.950397	62.059828	25.274707	54.641769	23.445149	39.32627	48.889318	18.841771	29.909422	32.485961	29.178173	34.645772	23.538018	24.100821	57.573962	58.502471	26.976832	35.195282	32.948364	27.34095	27.196665	32.418635	37.363489	26.432106	24.424481	17.024907	54.203459	50.272829	40.922241	25.69668	8.086645	12.793471	25.469708	21.276801	38.931646	47.498139
tRNA-Leu-CAA-4-1	43.870532	72.979345	44.81985	150.444028	159.853261	39.461197	165.422026	113.602129	58.047426	96.883148	48.589626	206.934848	153.096104	67.256265	51.721309	26.859017	187.746411	264.809666	35.961646	122.981112	359.185036	76.345097	724.591014	326.129872	119.692602	0	40.27558	30.435909	92.923128	67.793825	33.436872	74.810964	14.563061	258.335934	67.278977	29.803856	243.080903	15.752603	75.085516	26.882421	38.27364	69.719497	40.993289	109.183116	307.857951	28.016482	229.032372	332.779852	18.414668
tRNA-Leu-CAA-5-1	26.513327	20.27342	29.068599	23.673242	44.117191	19.396273	38.397747	51.295371	6.871791	65.054558	45.453229	23.551552	24.567275	19.231339	48.993649	43.679381	19.9773	8.731	0	38.567751	0	12.301908	6.645801	33.348415	67.393285	15.870495	28.473621	32.99893	22.80897	28.200802	19.584421	35.057425	38.231946	16.431735	26.574745	34.631531	26.812063	35.89723	30.049259	43.158976	23.659562	52.800045	33.748571	52.982904	20.979117	84.637039	38.408872	18.502167	5.140774
tRNA-Leu-CAA-6-1	51.913732	54.390757	42.752719	13.513771	83.061335	32.870566	30.242545	47.11054	32.722204	27.280715	20.08162	58.316669	61.428565	14.99148	119.750061	31.864985	40.471916	30.856353	126.267654	56.105469	145.351857	28.864268	692.656877	49.604373	38.711409	0	25.000221	44.952806	66.896476	71.061873	32.764591	22.493131	21.281802	45.7066	42.886807	27.402913	30.701706	21.933919	49.281437	20.730467	31.721455	18.523694	71.485734	12.097206	55.12264	27.504664	184.916318	645.562655	93.066937
tRNA-Leu-CAG-1-1	3.451392	0	0	0	0	0	0	0	0	0	0	3.82578	0	0	0	0	0	0	0	0	0	0	25.294809	0	0	0	0	0	0	0	0	0	0	0	0	0	0	0	0	0	0	0	0	0	0	0	0	0	0
tRNA-Leu-CAG-1-3	0	0	0	0	0	0	0	0	0	0	0	0	0	0	0	0	0	0	0	0	0	0	0	0	0	0	0	0	0	0	0	0	0	0	0	0	0	0	0	0	0	0	0	0	0	0	0	0	0
tRNA-Leu-CAG-1-6	44.655802	41.878544	16.880349	102.642131	147.268719	10.736188	85.670482	70.616509	17.219356	52.83016	41.787679	109.009319	143.022463	14.491967	46.061842	25.229805	96.509812	58.169166	33.219904	62.357606	52.837197	40.440445	177.815834	119.507002	80.41001	0	44.762723	21.806633	15.231337	28.289277	36.053062	58.454176	20.363793	113.062957	70.374204	32.261406	118.236524	26.677332	27.879638	23.64707	49.276977	15.924721	26.503063	5.309667	174.768262	6.667014	111.513867	248.36994	25.221388
tRNA-Leu-CAG-1-7	75.92362	129.622206	65.050938	177.669596	149.466951	57.881074	148.188621	80.683061	67.586168	89.829254	51.628857	144.903139	93.042496	62.518862	61.932715	17.790245	160.960797	117.839291	29.696497	306.639182	177.1474	56.981684	244.263101	171.303141	97.223925	0	42.925877	18.373691	103.413273	161.61444	37.072939	68.755812	28.770301	166.783434	55.071296	50.043858	144.677578	28.31196	84.904678	55.565907	55.93754	66.874396	77.580309	167.004848	243.272952	58.17094	267.58075	340.741744	18.701691
tRNA-Leu-CAG-2-1	59.322405	93.05549	56.194313	163.614239	173.977578	68.656487	253.508737	116.376276	94.337096	83.819853	122.224026	269.907247	240.534524	84.034494	72.593357	31.307606	297.194602	71.788063	104.590044	360.778187	168.696004	62.00134	262.623993	391.065638	85.321219	20.723873	46.576733	40.406905	83.480871	72.308966	38.899039	101.173845	29.18942	311.030762	63.902082	45.782547	274.439684	24.640065	79.149114	43.519347	68.386134	36.616956	59.887453	20.130356	583.288837	25.018952	327.623521	406.95838	39.671753
tRNA-Leu-CAG-2-2	79.30094	66.83262	49.476936	198.221535	131.234962	64.750612	145.048075	152.792497	80.114013	84.017193	67.853034	177.697499	202.093045	55.881173	62.649737	29.60824	240.377138	79.82031	16.570479	213.388935	78.089238	46.196771	191.759629	248.580885	107.747462	0	66.779006	25.810302	74.768508	79.157712	38.209054	87.230071	26.646745	253.117236	68.499631	39.444329	230.977404	25.8605	241.178037	51.901903	90.3524609999999	67.050457	55.073087	7.636566	371.898837	20.210577	76.809166	191.860962	16.055495
tRNA-Leu-CAG-chr9-7	22.763642	51.414511	64.661787	21.098373	18.190442	38.701476	22.633538	21.503487	11.123173	13.891491	17.6722	36.045292	20.302414	24.033856	29.43589	39.425427	12.828843	49.901571	0	34.721082	12.608431	18.871532	37.639585	21.971131	29.17713	0	24.633438	17.539586	29.640088	31.414807	40.015261	33.640917	5.35647	37.908089	32.939256	28.005849	27.753057	43.899685	28.190191	27.421945	45.90992	13.973511	27.251785	5.059626	18.900885	22.930991	11.338023	8.243212	12.827909
tRNA-Leu-CTA-chr5-1	34.792935	26.069838	15.989804	30.36467	0	13.716472	21.400877	33.377562	37.17171	46.73711	19.600398	43.53623	41.35933	26.413474	45.819768	28.908083	16.757048	17.93339	9.924697	14.060837	86.290782	12.119445	0	26.983363	19.095622	19.818232	37.648925	72.936012	38.987424	23.493358	26.978746	33.99302	27.691234	38.552278	33.682382	22.184211	16.848973	25.288484	40.38866	26.904184	20.124193	37.690667	17.208918	22.932318	9.666204	36.145058	13.253529	10.394147	138.106377
tRNA-Leu-TAA-1-1	60.95295	59.688104	46.049876	258.461924	164.270238	44.069883	228.367882	210.936871	90.872732	90.217885	82.838653	265.445144	217.052153	66.55073	102.49529	38.484333	261.131824	94.581505	88.495216	217.441671	609.313988	77.30607	1019.824333	397.481253	148.25046	15.62546	45.043731	38.634669	76.119392	137.587821	38.58728	85.259087	35.070687	282.127021	53.710637	28.806072	271.241412	29.45685	220.523832	30.14962	58.81204	62.750822	49.813866	33.186702	446.854787	29.569911	399.782708	290.11851	5.885287
tRNA-Leu-TAA-2-1	56.430706	42.722894	27.799684	41.359995	140.006218	39.694061	49.744017	59.110626	43.866085	40.687925	30.524798	35.043907	53.340504	46.90743	59.953831	58.066906	60.037296	31.650234	71.129931	54.716585	21.684502	41.749678	48.124304	70.256785	32.247713	2.396145	34.030128	8.131009	68.573686	35.833424	52.095907	44.853722	36.371162	59.311561	48.745337	31.064957	69.247056	49.632064	38.731903	64.476945	41.330337	27.963569	41.733338	10.307006	59.548852	30.892399	112.208147	287.556724	131.078668
tRNA-Leu-TAA-3-1	65.300687	60.034343	35.886913	78.340075	231.951045	35.861294	45.483802	122.990325	63.367181	61.087744	90.736373	69.462491	133.243323	61.62087	60.739765	37.728489	71.510424	39.907194	77.194282	119.039915	162.189394	39.447195	66.169272	93.599655	57.393851	22.26519	42.235368	41.934194	58.254763	44.499691	30.708818	39.748412	21.948582	63.473536	44.54808	40.033503	70.720887	22.756723	30.102108	28.124486	49.080003	72.52211	26.685086	11.40712	95.778721	31.104667	301.244688	360.823478	107.244445
tRNA-Leu-TAA-4-1	97.843343	133.727284	61.634797	117.671572	171.008413	70.08973	208.5403	166.233768	50.072512	53.577003	71.698518	250.448913	224.069702	39.531144	72.108331	40.935588	470.916794	109.942213	72.207755	100.975932	45.922249	74.981521	51.112785	329.143746	61.963086	6.346905	68.981772	58.259561	60.535734	53.030759	46.83034	125.968002	74.91439	386.153535	410.028836	46.433475	215.795339	33.660926	20.86022	44.584337	53.740938	21.656126	33.529202	5.964156	330.771877	16.281042	188.884966	476.534104	78.242687
tRNA-Leu-TAA-5-1	41.563963	27.315575	37.24838	29.888293	16.184243	60.069393	11.051696	17.602927	27.9914	13.823773	35.170854	28.792994	23.791416	7.108975	34.962394	9.759269	20.901388	20.824335	32.720674	36.313156	11.100231	35.564707	30.177904	39.913579	45.205472	25.954611	31.318385	24.644332	21.297782	24.076464	25.159769	34.860478	57.381664	41.131543	17.511061	41.723577	23.549843	28.736819	16.918351	32.960685	11.437362	30.280809	30.758667	20.026149	17.832391	26.136287	36.376645	9.997692	12.683572
tRNA-Leu-TAA-chr11-11	28.724903	36.951055	33.779261	23.995022	21.98319	41.297111	18.099346	35.948336	38.684576	52.218137	7.065859	25.904662	10.945046	21.690541	29.742018	54.57643	8.500617	19.463003	84.516689	28.30388	8.571642	35.907892	1.264732	27.021906	18.104902	0	28.815658	31.408359	49.716776	24.521058	24.828356	33.47147	23.856194	6.989076	13.604844	35.309009	32.309321	40.892854	29.35411	37.19499	48.613865	50.999803	33.969301	16.844034	15.63596	25.622967	22.461043	0	9.321762
tRNA-Leu-TAG-1-1	70.535762	120.546658	35.313916	162.89867	221.559094	37.095799	207.433347	98.891392	62.720602	75.898715	83.715821	192.577052	362.591157	25.467494	65.585015	27.972312	288.365639	52.888424	59.53627	239.121401	129.507139	63.040819	123.916485	280.106814	86.832058	0	67.462843	107.910133	37.467057	61.492049	46.576019	116.04684	35.715342	291.063557	117.597128	69.572937	200.321599	30.631945	97.797158	63.370195	71.841301	52.549539	85.205133	31.219977	374.983809	14.337914	160.450174	313.144999	67.175452
tRNA-Leu-TAG-2-1	41.348434	64.166923	39.348661	110.863803	198.517378	54.378143	114.999086	99.081605	29.645299	87.839999	50.146724	225.538728	139.463287	29.552647	112.77906	35.527627	224.373301	57.792061	36.698613	109.219751	25.810244	65.720363	43.530319	280.046331	101.431012	0	51.644272	19.555934	25.309214	30.33484	32.286985	96.546173	40.902274	189.110839	38.886188	38.419143	195.463276	31.698891	57.798171	27.613735	45.800118	64.714087	57.613923	7.515627	255.202909	6.468954	31.359523	129.126203	99.333158
tRNA-Leu-TAG-3-1	68.141552	119.318194	41.029531	191.444484	109.77174	37.508348	187.038696	146.832606	39.261704	74.343868	75.667537	201.825296	225.290444	45.950983	76.31732	53.51419	259.245482	93.061852	21.472563	273.512777	148.969377	75.189888	178.131426	308.78258	114.112634	2.618069	26.02648	2.907156	41.058539	69.147156	40.452781	126.316471	29.563647	282.127697	50.431565	44.65206	282.605371	32.231294	65.05963	36.753302	60.27553	67.898895	55.50882	296.866449	369.462659	34.512553	175.134469	137.734669	40.564515
tRNA-Leu-TAG-4-1	26.298451	27.949663	20.086114	61.011549	41.305345	18.303087	27.83809	39.858818	32.226487	30.909014	33.681419	32.486723	26.146606	26.356512	30.501503	16.255104	16.599	32.350568	59.830645	36.715629	20.650476	49.814433	23.245792	48.219311	35.715369	13.534844	38.52623	5.643782	36.951003	35.751316	35.106764	25.327696	24.510142	21.941946	44.442049	48.31839	53.541068	38.713386	36.984604	20.709439	34.659116	47.872943	65.418461	16.152203	32.942968	34.366749	33.916943	69.231548	85.105779
tRNA-Lys-CTT-1-1	84.701029	108.980005	45.374882	93.850311	77.319021	62.389227	144.617148	118.09615	53.455951	61.552033	107.486402	140.371965	107.740567	45.978759	72.265905	22.176873	268.041773	72.95097	36.592365	257.639145	231.346016	82.439126	94.4316	242.385115	61.927675	0	34.808307	8.412307	44.128057	85.809447	35.766374	86.160745	33.931605	172.375105	123.001621	39.132303	145.058599	25.293368	22.234104	34.211393	40.910935	49.161531	34.022613	49.816091	230.175091	66.400279	427.37239	200.688269	15.616879
tRNA-Lys-CTT-1-2	86.302439	91.098119	32.13594	234.543558	220.275963	40.104224	100.025431	250.444828	36.131021	108.154756	97.385216	146.398429	98.432153	34.290483	87.62649	19.821532	183.42821	48.423512	33.312508	207.544345	75.241513	46.466389	111.899404	204.717245	172.530037	20.850528	44.388193	16.854564	40.067781	35.225238	32.024442	99.572213	23.090134	168.594673	59.195733	59.056119	144.414853	42.584521	111.188072	37.536245	48.404982	45.283693	27.366175	34.63792	189.432314	15.944031	208.838893	253.375716	38.169653
tRNA-Lys-CTT-10-1	26.088405	37.926204	9.829065	31.777756	10.99152	0	49.91232	36.019076	59.695505	19.630504	5.738148	43.548945	32.708347	2.3796	44.082915	17.099463	20.011437	22.969855	37.567642	22.614038	0	26.727664	41.589582	24.400691	9.368104	0	33.258313	13.48677	11.654195	10.956776	23.186886	29.67665	24.62848	41.440638	27.099999	41.475891	27.498064	23.074272	14.97907	25.433175	46.354379	10.923486	32.677593	6.21819	34.113567	21.430864	15.558264	22.12187	4.268545
tRNA-Lys-CTT-11-1	33.267102	66.370804	25.831057	47.773348	25.516823	41.832671	25.878046	47.235088	17.155053	48.152354	45.184974	29.272611	31.510437	53.916067	56.536114	33.783319	36.094322	38.982563	36.277915	48.399736	0	48.13462	60.02939	32.932991	32.134531	0	52.61098	9.106249	26.445998	62.478573	49.910151	13.642817	14.298684	21.035507	19.110177	37.518102	32.744427	28.302755	5.276302	42.307731	30.894276	22.508247	43.971923	1.898064	33.312776	34.502868	39.463727	12.397873	7.698917
tRNA-Lys-CTT-12-1	62.409019	20.760444	15.700613	13.3054	12.329736	0.34991	51.417384	26.289603	18.727782	18.631088	5.223186	72.295179	56.185268	23.796683	20.331896	32.322239	33.392225	27.027472	10.57366	15.561461	15.62172	17.507577	27.898654	28.343952	6.80368	0	21.469657	34.65115	6.270748	16.870134	46.527229	46.164786	27.875453	54.960525	28.612554	48.03952	40.172302	28.12811	13.416803	30.404265	27.045237	10.62112	72.928752	12.170503	46.264738	16.573219	0	51.948338	155.286824
tRNA-Lys-CTT-13-1	16.909916	18.790536	23.143488	25.569441	43.049924	25.570413	39.300785	16.132507	19.345444	28.980884	23.041497	22.243139	41.83552	40.808126	20.797687	31.379213	15.719922	37.243625	22.472715	15.629963	3.398669	46.24715	44.667748	34.687472	36.714224	0	30.881876	32.387221	36.407515	10.924527	20.617682	34.029574	17.785728	29.731813	17.332134	26.786742	34.400568	47.358761	15.786157	16.870614	29.036596	14.830992	48.191725	15.077067	31.589282	24.44759	18.699602	17.653827	14.280133
tRNA-Lys-CTT-14-1	33.807854	79.156546	40.966239	66.516929	47.501883	22.63973	69.734741	81.631447	99.506924	65.289781	57.575989	119.40789	84.879964	48.268687	53.37494	52.520829	84.515422	42.964548	53.727343	98.142541	171.38555	17.859002	50.799362	105.600067	63.951284	29.90192	56.799021	28.506649	47.610707	50.921362	53.052549	66.065937	52.335207	108.915485	67.240758	46.69401	119.35852	51.331658	40.658825	57.784467	33.802172	32.093358	55.513757	14.517245	130.994911	18.219268	58.51117	259.540486	181.340848
tRNA-Lys-CTT-15-1	21.717269	22.376668	14.04783	5.56508	44.927992	22.604186	5.100652	13.144281	31.553379	19.539964	0	14.120011	4.33342	39.662564	13.55256	42.455903	0	32.977603	0	10.876067	0	25.52028	4.389364	13.596059	10.916286	0	8.043015	0	7.09896	7.85473	11.367364	18.240122	14.899057	0	13.643091	23.678937	4.668602	3.288779	39.074606	11.116427	28.138873	22.802173	21.942232	6.21819	0	17.430384	7.130871	18.704997	5.012098
tRNA-Lys-CTT-16-1	30.712825	16.238216	15.591944	43.22237	66.504707	37.369814	16.299589	28.228961	17.76898	28.198446	5.860757	34.964943	18.260253	42.180802	21.324057	17.036785	16.268046	23.198638	8.319158	40.137533	30.423098	26.375209	5.192744	25.452685	28.90747	30.745024	29.697936	36.303168	27.234322	50.138706	39.606811	28.244524	25.098733	14.831256	52.997709	23.942869	39.981689	14.418454	8.574821	31.934619	22.405068	47.662647	22.355538	19.729364	20.589259	23.288243	39.146444	28.697844	0.573642
tRNA-Lys-CTT-2-1	69.318679	95.916084	32.904452	117.855228	140.274477	45.344671	133.859768	117.441672	52.314339	63.779128	20.273	140.831338	111.668492	31.674261	87.664649	20.544762	306.224313	59.241131	9.513326	149.169233	83.551838	55.582937	33.151563	185.195232	116.917548	0	42.173293	4.41357	41.379446	55.713205	114.034665	158.352585	31.515542	140.469147	50.703659	56.524024	120.836927	12.026718	49.150669	27.092495	39.468446	74.663848	47.509785	20.491905	154.278866	30.613699	62.236197	80.20055	44.604908
tRNA-Lys-CTT-2-2	72.876429	117.422989	74.436398	234.90908	182.223529	61.443956	207.901794	167.936432	87.787012	85.559384	41.420904	245.032676	230.113546	90.110866	88.104072	29.436491	300.852616	74.164936	46.247943	190.287746	180.262027	78.645128	118.834568	313.955773	243.903499	0	49.721977	44.709613	96.925117	99.84624	41.906653	90.167074	51.581386	233.190854	65.71805	23.190109	216.645718	32.593624	78.60303	37.897134	49.853593	71.079467	50.553263	29.335038	335.213617	28.12882	175.097412	365.282429	13.824159
tRNA-Lys-CTT-2-3	70.408545	101.454955	42.360655	350.995226	164.745459	52.446284	202.989899	179.227827	155.211947	94.493581	49.727139	268.67364	233.430316	46.152851	90.582988	31.878136	406.784809	107.434548	36.46337	208.315486	292.917235	52.903011	109.197965	396.610493	148.33537	6.537452	62.520685	61.735562	62.680851	60.136442	38.295194	104.710911	36.411768	297.174786	426.876997	54.834485	241.339135	14.888741	50.165461	41.115344	69.021738	78.318106	51.034236	21.99967	470.989167	27.381848	153.289496	570.790545	50.307669
tRNA-Lys-CTT-2-4	41.836701	104.238372	30.778878	128.985758	224.450493	24.893075	228.377963	153.031022	33.791154	76.537555	86.491067	195.589543	266.37326	32.749197	73.462014	48.658186	350.351619	61.056284	33.422123	222.85264	46.322735	48.618849	58.998382	316.691269	88.154175	7.749004	38.4531	57.063457	52.465919	43.047655	51.818309	89.625223	46.307987	269.524599	79.554972	55.180008	224.193425	31.799352	31.046885	44.50668	54.971451	33.087102	36.570901	17.071444	264.404263	9.041895	61.974261	361.239365	116.398678
tRNA-Lys-CTT-2-5	36.291278	50.434945	50.427675	161.57706	104.498995	44.736236	119.853652	111.299184	55.905481	92.875428	34.782785	173.826172	158.403341	50.965685	127.949776	28.896879	180.514994	61.893637	51.217291	91.294655	102.965366	36.137262	512.296514	184.84835	45.167005	0	40.43539	30.633011	49.255448	51.470576	40.429352	80.832247	36.59367	154.652677	33.409022	35.632816	205.196632	26.591667	63.178033	37.340801	35.851214	82.916604	52.040712	39.959784	236.687542	18.073898	122.161849	519.103866	103.144711
tRNA-Lys-CTT-3-1	59.684772	126.036429	48.062482	183.821527	138.267853	59.586548	201.805902	211.458079	87.547616	73.185859	49.871013	174.76957	135.200839	51.331086	79.404328	30.107277	163.864798	70.298363	14.202055	167.527074	83.071559	52.6541	237.770066	309.53496	190.5086	9.287765	30.595198	30.844665	70.786984	92.027519	32.099911	57.237434	20.186654	203.248826	102.393733	39.113438	227.400668	29.435154	32.484412	44.634753	66.003237	112.332209	45.227542	46.325587	418.642255	32.977678	134.793179	374.090235	57.115189
tRNA-Lys-CTT-4-1	62.666063	38.310321	36.963881	141.380963	337.306365	45.331216	165.744076	132.753823	60.734961	83.431139	17.59698	191.611505	301.44643	85.514757	84.847197	32.476873	659.305003	285.038596	67.194259	101.733315	208.311248	58.912815	79.225697	195.102173	75.219017	2.974053	40.112279	9.191363	81.800283	81.392237	31.238291	88.913371	25.869141	172.369204	24.024506	40.250878	195.847067	39.160157	68.691191	27.890208	35.974888	47.806564	36.792374	16.675419	335.522629	33.174171	292.991526	504.294264	50.572722
tRNA-Lys-CTT-5-1	22.355877	46.270068	46.893271	73.073598	94.069362	36.618746	65.007255	35.565182	63.532998	49.34869	30.807341	85.553882	74.809239	72.138854	58.522505	24.95907	44.278147	29.579812	40.839422	83.371582	42.447572	55.935152	13.234699	88.798088	24.246201	0	18.258181	72.767684	53.13397	33.167259	38.063354	53.906313	25.610016	56.143393	12.795908	22.069524	90.153189	15.410616	35.353701	47.888278	29.615938	48.363722	58.900111	13.367218	135.615572	33.079039	107.594384	258.505499	78.358951
tRNA-Lys-CTT-6-1	35.522708	31.869409	14.626283	21.870256	34.148823	20.50499	19.124411	38.87849	38.13646	29.004601	51.545705	37.907008	14.617099	43.944419	39.797821	32.292498	20.76421	28.544883	21.14732	27.301992	21.012379	37.461558	31.760322	32.561671	33.176941	419.00919	30.425475	144.512369	16.564305	24.245715	32.079099	16.362745	9.430218	27.998438	24.090921	44.250428	24.849062	42.405738	13.817472	24.829761	18.917881	21.706867	38.690876	111.573506	24.754451	105.074432	18.354495	16.87347	71.603995
tRNA-Lys-CTT-7-1	17.547126	31.966702	11.757171	35.160743	54.298068	28.073108	11.442855	20.222087	7.924508	3.89918	18.671527	39.013237	24.720906	24.812276	49.866862	28.57827	18.402266	23.731173	57.79714	16.793529	14.95262	36.766404	21.695359	31.511624	22.3488	0	29.506663	0	18.780941	21.840217	45.066943	26.648548	6.813534	36.752863	34.075295	28.324791	26.180562	32.013312	15.087179	22.124841	48.747122	10.46263	31.370463	0	23.610195	37.324572	12.740753	0	6.215218
tRNA-Lys-CTT-8-1	43.49102	29.053736	38.184126	60.929302	64.102616	30.328355	42.350725	27.778272	22.334593	47.535108	23.258409	36.316926	36.17414	77.968751	20.26762	33.746308	43.386365	46.405411	20.543122	31.423473	22.587917	60.79035	27.099919	31.243047	64.390965	0	30.661692	9.488794	38.191124	29.204215	31.162444	24.968822	22.331854	41.910374	16.785405	25.5955	54.086266	32.230203	36.891441	37.270351	14.907513	42.317331	42.316288	6.91825	27.630532	17.189537	37.569882	36.799182	75.516449
tRNA-Lys-CTT-9-1	10.23471	20.48661	11.08217	14.835359	20.352986	22.556363	12.826976	16.475587	5.359308	23.751564	31.404475	16.583294	12.801481	36.417914	26.30162	17.714784	0	27.680908	11.006714	25.150484	0	27.172556	8.58598	10.38325	25.60645	19.153535	44.967967	13.48677	14.711926	46.832462	30.644043	17.249224	17.933364	6.372578	20.436393	44.881285	9.703927	37.035235	6.077672	16.261578	15.028415	14.388322	46.327887	12.039381	13.812857	14.941406	4.274077	4.622055	2.184183
tRNA-Lys-CTT-chr15-5	26.224171	44.545454	10.41194	10.680186	19.765248	7.558056	20.116245	34.920054	42.5631	26.272894	24.548328	3.974767	28.195754	7.932	29.254109	24.794771	14.157202	12.038114	30.601537	31.549243	0	43.034006	9.750467	23.646968	18.884082	0	36.182595	11.464617	37.744071	32.303687	24.408808	20.493161	19.989054	16.388795	23.561495	35.65499	18.553513	25.566269	18.37482	27.577905	14.773251	16.341546	17.183983	15.336772	8.654559	7.1436	23.219962	0.360394	11.113673
tRNA-Lys-CTT-chr16-1	51.613997	18.836214	24.36341	10.690265	43.96624	0	24.853192	18.135382	29.001098	54.972741	8.502823	32.289758	36.297075	31.386174	26.281426	28.594916	17.90693	20.889286	13.909461	11.571499	11.933445	30.587656	40.76309	28.753258	41.176835	25.103417	24.777423	62.060438	60.131336	37.370171	25.312594	28.198106	19.460428	24.388897	14.0459	37.600409	33.565525	24.854066	19.259837	20.655243	38.046015	45.766728	35.759002	41.365796	28.256062	36.737166	31.55504	9.895941	53.095806
tRNA-Lys-CTT-chr7-30	51.429444	34.613808	7.974261	11.900026	49.899162	8.39784	23.866909	25.4262	20.600517	23.063042	0	31.922171	26.68724	46.405426	46.372231	33.204825	28.016462	35.990834	10.57366	7.435004	25.655678	29.435832	0	23.801736	32.599899	51.398829	23.582069	13.48677	39.165783	18.439535	43.753677	22.314876	24.576866	27.788347	21.253129	13.434473	10.557711	32.341522	13.281754	4.396634	38.418956	11.892176	22.780575	19.412548	18.112044	28.573024	6.825807	11.062095	12.064552
tRNA-Lys-TTT-1-1	34.478263	50.439986	30.909238	37.551014	32.825789	28.476839	13.538195	187.697995	33.572852	24.346652	16.488161	40.374087	39.450834	25.911778	47.417385	36.828544	35.672281	16.932424	53.952327	58.153748	16.689622	55.382476	23.409837	27.362949	34.052393	7.705318	23.35397	26.085249	12.61448	29.846195	25.485774	36.351677	20.418565	32.684311	15.993447	29.492702	29.280392	41.810054	25.490994	33.704145	36.498285	51.233959	36.148719	8.986101	54.366352	7.819034	48.346628	39.424635	39.346313
tRNA-Lys-TTT-10-1	16.517201	36.624827	28.623491	29.049584	50.223235	8.006277	23.110979	77.190893	15.894694	26.275142	8.054736	15.17014	10.351685	5.320455	25.433743	37.378995	28.247617	35.416941	10.175401	22.355251	32.848099	35.752563	0	16.359014	24.267175	45.437082	35.260571	26.389138	11.519277	24.59133	39.929975	11.616431	36.705216	19.849568	39.372771	30.098062	22.254117	32.620428	9.950966	49.393671	35.171836	17.43907	19.858518	3.448269	11.604067	13.701199	8.00793	25.582522	9.171449
tRNA-Lys-TTT-11-1	47.475424	36.496061	3.712069	26.255434	40.99195	18.078062	24.471479	43.408771	22.848774	7.315867	46.806973	16.219798	32.27631	46.326124	48.107449	21.189141	23.860827	35.298647	0	33.089265	40.725803	10.960188	29.840051	24.996619	50.328476	186.089386	33.139073	13.977198	34.609908	10.30818	25.103705	37.170734	51.896826	26.8633	22.188969	43.636064	48.788441	29.2419	18.918083	49.383123	25.013416	53.171334	27.10409	40.94922	27.429638	34.878323	41.840473	8.380375	28.635623
tRNA-Lys-TTT-12-1	9.64383	33.343243	35.54415	30.259114	57.164171	38.975557	8.385874	33.871403	39.945077	45.853966	31.326957	31.058174	39.529149	92.90717	22.820982	40.562495	27.827651	50.789772	21.945343	48.569037	37.747318	33.608409	18.513363	41.536882	43.515906	71.472258	36.539993	29.059553	55.54373	14.947944	31.849248	27.02039	62.402739	17.9613	48.926896	34.693383	29.089185	45.118349	41.950481	62.225511	30.259233	42.600855	53.724779	123.193654	56.623724	75.866919	25.408967	8.734612	64.233579
tRNA-Lys-TTT-13-1	43.121896	23.787512	47.382689	28.497036	101.80936	31.88024	24.754927	23.220596	68.391775	38.450992	17.258471	38.034161	25.11195	42.41866	26.011046	17.053183	37.984069	30.696896	84.269116	26.685885	30.962982	30.011155	38.354708	24.665899	25.047096	0	28.1581	9.932468	35.338732	44.775248	42.400126	26.746744	44.518135	18.576148	36.327248	34.0495	17.713713	34.082484	64.970689	33.315646	33.343097	54.042061	35.784865	32.480656	18.433664	27.946005	15.864184	9.403193	24.735333
tRNA-Lys-TTT-14-1	38.40153	33.094572	21.545927	39.86266	30.582618	24.00442	33.174154	16.131492	58.836611	30.537886	33.990001	22.02133	58.474516	8.96316	34.782177	37.906361	9.408315	33.334267	15.349294	15.09129	21.749304	25.327669	58.658451	29.299991	22.211792	0	36.966902	26.579104	20.570772	33.311343	30.97854	38.62782	46.578313	19.223435	57.217587	26.637917	34.40254	34.267868	40.020434	41.03879	40.540209	41.42721	39.066115	3.278682	21.96115	21.022042	30.05014	0	6.547483
tRNA-Lys-TTT-15-1	27.207803	30.468596	18.014641	37.415583	34.240398	14.863472	21.182496	42.194087	26.716282	34.843628	45.71987	20.849128	15.820418	32.679365	58.335336	23.517427	15.718877	26.379468	34.376626	28.757869	8.398216	51.58566	11.780433	32.007875	35.366551	0	22.857729	17.572585	23.572155	29.601713	37.770988	30.573204	26.155834	19.115117	32.353922	42.577137	28.994589	25.568435	13.09161	32.145167	25.792627	35.093073	14.016533	15.574238	35.345422	17.878144	37.146598	2.495337	13.429474
tRNA-Lys-TTT-2-1	50.431867	45.241615	37.072028	41.301711	24.318879	14.729235	26.796168	45.46214	41.156264	35.262606	29.000573	74.894404	27.220166	47.085235	50.380723	53.30366	39.272541	33.063603	33.315219	43.232872	0	40.971422	34.743048	42.849349	20.431748	22.078288	29.812174	8.810161	17.563883	25.454116	23.656546	29.362009	54.388619	34.807801	44.980219	46.676131	37.055111	50.721187	32.964379	45.955231	46.616077	40.886306	26.223978	15.603846	41.672053	16.952264	8.389034	20.557921	28.921636
tRNA-Lys-TTT-3-1	49.479499	131.751672	46.645867	152.361521	268.701878	41.81463	124.280529	1228.995332	34.784706	66.313528	89.294122	163.794378	128.822884	27.610191	161.770251	36.804866	238.729186	71.301736	28.401906	187.268763	100.131306	78.511507	88.460282	270.704238	96.874299	0	62.194371	22.529946	39.338045	52.63617	30.345289	68.768979	43.608696	152.604044	60.603884	38.550224	145.995629	41.112038	70.697328	50.371072	53.191471	39.289898	28.005	15.114525	218.695696	20.880515	225.941128	174.314583	15.554929
tRNA-Lys-TTT-3-2	92.543563	77.957364	41.943327	151.62762	163.457488	47.22953	126.569299	181.009987	44.971144	60.783186	80.633772	108.505383	185.438059	41.890806	38.098471	31.14829	641.691732	79.985643	68.121212	119.865749	353.305675	59.175953	48.033736	218.086668	73.209207	8.342368	52.329404	38.618283	50.226305	43.636104	25.127457	72.36291	32.375563	205.122377	92.834687	63.712388	173.455569	27.72458	61.755614	55.592807	43.31685	28.801918	54.600927	88.557822	229.344698	30.333086	293.584629	413.06778	18.637223
tRNA-Lys-TTT-3-3	98.281621	167.121369	34.729501	172.239921	227.050403	46.789364	123.888235	126.087891	39.075624	43.838267	95.828031	136.261575	162.021636	36.558928	85.216761	62.157653	132.467155	67.592689	15.750373	272.541879	45.465225	75.696134	47.473018	210.023236	118.935532	3.871648	59.928153	16.067677	28.745446	33.69974	58.480812	82.755213	36.332655	148.639097	86.048097	49.353558	128.319969	40.73762	42.360914	57.12243	69.957342	46.813284	51.071514	24.13221	181.627927	8.198414	67.152432	144.643164	88.541746
tRNA-Lys-TTT-3-4	81.61291	64.829566	30.453132	202.374564	64.545596	31.154563	155.424229	187.002564	47.486419	76.493973	63.611844	168.53077	187.300544	31.039192	65.535637	27.450125	184.832127	39.452824	45.785205	340.192808	269.269106	60.564558	22.939892	226.851965	118.707658	20.132152	51.43293	63.634358	41.672169	48.509353	23.976712	101.015365	35.01189	197.092217	44.289184	62.265044	194.836348	40.073712	44.919301	33.091877	46.263887	65.003199	64.320458	24.52417	347.019221	27.110573	456.449461	665.650853	38.739386
tRNA-Lys-TTT-3-5	90.531147	109.725275	37.984399	128.269351	91.957483	39.785102	195.84358	108.071867	60.232671	106.524533	123.462673	198.695906	245.521109	36.922046	49.448666	24.001071	238.652768	26.704604	48.341821	262.525428	153.327289	65.033472	136.831968	355.275648	126.396457	38.1866	36.074323	98.481535	31.363296	65.86871	30.886373	100.12382	24.086657	239.466769	29.209815	50.189905	203.286978	22.079698	111.364373	18.406008	23.807349	48.08659	57.598359	11.879014	332.616048	11.86897	503.463084	480.87075	7.886723
tRNA-Lys-TTT-4-1	59.825502	68.027559	18.410391	105.639182	163.729863	23.464148	105.346941	113.149358	22.249678	56.556721	71.672613	192.20018	388.542387	27.175247	68.158421	27.793506	185.628753	59.390596	30.3191	157.650336	159.345845	46.69562	53.898965	186.787407	74.642424	5.839423	39.73984	51.773755	19.253625	36.630127	33.267139	85.161893	23.159605	121.816659	24.278074	38.852859	140.373734	32.259837	27.668808	25.305042	20.119758	45.198612	53.405686	9.551779	146.27557	11.580119	204.959307	517.731455	68.759392
tRNA-Lys-TTT-5-1	66.726764	138.20523	48.048383	223.825958	265.702872	57.048705	100.624658	186.835153	67.339186	58.55478	40.749857	104.590215	260.930656	33.925326	81.728798	21.899438	153.983099	82.080005	68.707826	171.970071	275.830066	67.234085	53.73973	182.232049	114.192375	0	33.496985	25.75378	62.37625	54.246359	29.228742	64.202161	28.629203	140.082859	48.963356	45.501621	118.112499	26.599735	30.316872	37.850381	52.896311	105.79891	43.233748	46.49331	182.648283	24.331624	344.488086	535.975957	33.395466
tRNA-Lys-TTT-6-1	48.054484	66.515351	28.427292	62.022895	102.693025	48.737637	145.230787	68.148423	34.722129	53.167306	41.909456	169.893405	137.157715	33.720023	62.656121	28.085251	149.941314	37.14596	1.585166	79.423807	43.570209	34.4954	23.201777	198.221421	38.947139	0	39.47243	21.926161	27.622435	29.890605	28.075736	89.871008	44.298124	166.760602	35.998005	29.342983	161.229603	36.790231	47.186572	37.416837	43.168907	25.658514	36.107501	26.473633	212.161085	15.726792	104.192405	202.389349	94.376307
tRNA-Lys-TTT-7-1	61.059325	95.060441	28.708827	67.385824	112.892445	44.913642	137.395738	64.192244	35.929177	53.323017	28.895319	164.515053	176.534313	27.356939	40.149102	25.525941	206.174843	53.178558	68.40018	87.470758	27.369619	43.975617	173.281988	207.721368	48.654559	0	21.669778	28.698068	41.043722	38.848871	25.434938	98.532498	14.173807	190.129415	34.687221	37.744354	166.746232	27.179767	34.580188	27.137328	32.03882	30.006802	49.984206	14.415998	174.400913	5.81586	100.150981	220.536881	73.0464
tRNA-Lys-TTT-8-1	33.12833	29.244062	31.024824	44.618952	64.30067	25.672967	41.013945	45.254764	12.57284	41.679478	59.393982	45.282898	30.44126	18.06416	69.672482	21.688636	29.525786	37.598918	67.349426	36.229309	30.030233	42.424136	12.272452	27.105004	29.938225	0	34.958854	56.842766	0.05536	24.492564	47.824284	20.029655	57.913017	22.344307	49.109775	33.452928	46.010713	23.550704	27.980211	36.962432	31.32033	62.125813	39.516262	3.871618	29.196111	19.619366	14.636173	44.193497	44.683642
tRNA-Lys-TTT-9-1	31.175536	71.612977	16.828696	105.4007	74.081112	16.856296	64.782752	66.989652	24.17374	41.134234	47.144126	99.955532	115.427927	19.873218	46.985761	16.270167	76.662328	25.315698	78.886867	54.036747	32.824808	37.120323	47.379633	154.724607	67.097722	7.370764	48.721861	23.837719	25.587402	22.677241	32.337169	69.224922	33.210683	85.39909	13.921879	51.8799	92.238239	22.96289	73.40727	24.341667	27.65608	47.439026	33.375609	22.077671	98.222631	11.930213	48.593769	127.970985	128.63392
tRNA-Lys-TTT-chr3-2	31.403503	44.791292	15.363437	26.856619	22.383137	21.129631	26.865879	35.89163	21.318255	32.018906	54.19422	31.357956	24.448015	42.042875	30.299375	23.926194	27.015849	19.091979	0	36.699906	20.47799	25.852917	38.341073	47.131467	25.292106	132.099221	20.066788	55.30929	21.699786	51.782322	0.602992	27.351485	31.734711	28.167102	44.050458	49.57699	24.832278	32.002294	15.206755	27.155004	15.439703	19.836783	21.959799	87.848806	33.096833	61.825766	6.449872	32.313927	38.625499
tRNA-Met-CAT-1-1	49.274793	115.203897	48.69941	325.210188	78.507522	55.026339	376.790745	186.903851	71.720841	96.449732	45.139828	230.970834	190.645554	44.376448	104.175147	36.795576	330.415669	107.804438	68.480884	229.741743	232.537933	59.985841	269.729448	288.69722	151.234702	20.323316	42.519899	19.731883	44.920947	59.087196	16.908411	115.445681	26.678768	317.323305	132.691037	30.308747	218.685497	21.87978	68.244863	68.269096	71.927306	79.054349	34.227164	172.115339	523.487426	48.65525	252.254211	350.369137	10.787714
tRNA-Met-CAT-2-1	57.813938	116.33713	57.281313	206.479974	142.61623	79.65108	194.092726	176.463165	86.626281	111.099614	50.423443	185.198434	196.150547	48.767809	102.576672	26.639155	324.430046	96.227381	43.643208	162.272304	109.127722	50.885954	1256.63094	246.178701	103.703526	29.386694	42.280915	29.043688	65.924036	71.440275	28.765884	60.098091	31.676475	214.555028	76.101625	39.220169	180.05374	20.356987	39.764429	59.504833	72.92106	95.774589	44.531608	11.017375	339.075335	8.876723	164.531165	339.016849	35.461203
tRNA-Met-CAT-3-1	75.876538	79.001373	55.400466	79.484764	238.524445	72.92719	157.855369	87.884437	41.246937	79.209074	50.973961	174.114853	339.278225	50.822507	51.062141	30.4909	264.041655	121.885778	41.528619	103.621908	218.998473	60.840173	32.684468	262.043483	68.278551	17.901638	43.862051	4.635224	45.805627	44.197725	33.713564	84.250669	32.445671	222.305707	61.019746	61.94887	207.635809	36.620076	50.743794	42.958145	61.337687	42.098262	54.377419	31.193558	236.645235	15.983124	171.736837	186.46757	46.44974
tRNA-Met-CAT-3-2	54.106175	135.272371	64.234101	167.665708	268.181334	65.665785	151.409686	112.390613	55.303053	58.969583	103.293817	176.975755	141.425704	52.124433	109.330786	26.258901	184.128996	69.374005	88.86005	262.837437	360.487515	51.752532	29.457237	273.357879	134.376025	12.595947	63.207526	16.551817	52.147817	67.612937	21.431296	73.452459	23.390887	197.864564	137.623824	33.072062	159.412673	29.31111	29.722198	41.906993	39.821507	49.409416	21.257633	16.206696	261.83946	30.172536	254.39817	664.113919	36.761028
tRNA-Met-CAT-4-2	45.335197	64.496733	52.453365	43.621856	167.879795	53.578638	91.447639	48.641746	67.792033	60.497587	9.077308	103.764767	104.693705	93.214999	53.031882	32.3915	98.600737	42.83591	66.34306	46.879134	29.954325	26.816091	92.309548	125.117773	78.120738	8.517086	16.099402	28.379277	25.254289	14.465693	32.998721	40.874758	15.292851	79.067478	25.275261	44.77042	81.266324	12.887283	30.769003	17.343621	18.425355	41.42826	28.663665	1.720483	103.307862	10.248718	71.625546	174.231465	67.556708
tRNA-Met-CAT-6-1	56.077021	113.48194	36.013876	282.608369	127.206955	41.225506	354.640377	194.383644	276.135423	159.40667	75.81474	212.486014	237.342111	77.593102	134.124825	55.846317	255.693255	233.829989	67.672449	177.685669	550.141712	87.467751	1009.783288	272.015739	217.233477	4.197622	57.005181	36.022731	79.105112	164.489586	44.115557	81.275305	26.717108	280.167515	41.938442	28.933631	242.984927	16.212472	78.846975	44.116883	69.417048	97.940776	38.866921	147.210342	504.409284	88.578772	298.405607	326.377868	16.604032
tRNA-Met-CAT-7-1	41.567389	10.688025	2.024533	7.645936	61.758863	0	18.380705	13.145079	12.314882	11.603412	34.019627	28.620777	7.975255	0	17.881365	52.999836	27.518827	46.125472	10.57366	15.085813	0	15.08947	8.034768	3.918251	11.984764	0	45.725942	13.48677	7.09896	38.314887	51.788323	24.881327	41.973429	13.371816	32.370993	24.180183	25.708322	50.14439	6.905645	50.209258	36.051032	10.090064	43.149603	12.435132	13.037582	14.287257	12.317405	11.062095	0.82617
tRNA-Met-CAT-chr6-80	45.933195	59.253108	14.782352	19.319801	38.584639	16.79568	21.673883	45.630749	31.613253	28.408822	53.15554	28.963775	25.561157	33.66276	43.133796	32.03537	15.840131	34.974309	195.993693	23.857736	18.170172	40.032272	0	23.721089	52.570285	26.939633	31.934636	17.800523	44.734896	21.695816	29.124502	14.00579	32.371929	26.834226	52.268904	33.935902	12.1949	26.878615	24.958352	28.432433	29.626654	62.803592	47.072994	1.043746	14.956967	28.573704	39.578438	38.058021	26.175395
tRNA-Phe-GAA-1-1	54.392232	52.684669	32.935992	76.585184	229.801873	28.806796	67.251959	264.994933	25.441215	74.411794	84.57745	109.816546	153.551545	31.159237	73.877262	57.591557	98.801061	57.754004	22.004974	146.654553	100.102639	38.798409	89.344629	145.447387	78.756195	0	30.506062	23.863553	44.304603	46.133928	37.692615	53.079772	58.887427	104.160106	54.463076	45.962561	67.675544	51.467792	86.992898	49.412209	53.869867	92.154231	27.218859	24.319467	89.960746	21.934452	193.765265	303.774041	86.097919
tRNA-Phe-GAA-1-2	63.05073	36.870294	29.996941	117.613804	351.67426	28.54244	116.725561	204.898695	47.532811	79.40584	111.53926	141.659703	127.983473	37.255678	45.545866	21.050768	156.967621	55.154833	98.453219	96.781415	695.489939	76.220832	59.753622	211.972086	67.351712	0	29.753836	20.420412	28.140433	37.987618	21.956414	72.489858	28.466174	196.13547	89.967678	27.454287	114.639001	21.612331	32.929828	25.606158	44.388755	28.509279	31.270216	54.030692	214.237182	7.764369	468.434595	330.402971	14.757338
tRNA-Phe-GAA-1-3	49.214872	102.088736	32.304265	259.926864	496.549722	57.198322	133.667759	847.383542	87.383082	137.987916	44.37505	148.818343	138.027972	26.810687	102.52751	18.908623	160.199817	124.017686	12.014927	117.325656	110.800229	44.849655	41.297119	197.683938	175.088324	5.107603	54.579139	31.976255	29.177488	49.629001	46.088245	61.275624	22.780212	139.415744	64.716672	36.345135	151.11831	39.832008	44.740101	52.148698	66.060922	74.425609	38.045182	41.505097	275.255489	20.032867	140.747181	232.42198	27.144695
tRNA-Phe-GAA-1-4	76.63071	113.49213	87.73374	174.7839	314.175108	82.823742	310.083124	146.485597	69.080478	90.09406	75.751119	189.333863	297.446727	67.454069	78.878192	27.861132	267.850743	81.080854	51.193713	162.965349	496.636997	63.851994	99.138104	249.367383	86.600695	7.232849	43.301447	5.956319	57.067034	62.548819	33.187311	94.466019	34.887475	219.778408	71.633689	51.235037	200.222835	25.828313	53.467471	33.948843	51.239467	66.157157	32.937261	65.84776	348.615914	36.224494	314.710049	322.440883	29.683855
tRNA-Phe-GAA-1-5	55.53086	101.805679	48.213844	288.425412	121.809344	71.899339	113.714096	170.323704	213.874186	122.18624	74.579198	163.717485	131.201233	53.064387	57.627848	24.833107	138.113903	44.631446	93.973248	240.606905	443.080243	75.396101	190.647646	222.431147	154.138105	0	27.328542	75.220151	94.441336	66.287092	15.264133	82.624972	25.903616	164.432089	39.820108	33.000716	167.674502	19.793733	49.943247	19.15753	41.096367	73.272338	48.959681	50.097364	225.256665	24.228842	505.24677	479.83425	23.845734
tRNA-Phe-GAA-1-6	74.422325	74.866973	36.526926	227.020349	480.535088	32.792394	240.41712	166.47104	70.779834	86.512581	65.956009	276.616665	327.318008	68.63059	85.77697	27.078152	307.329191	159.71941	24.201767	97.122307	129.67202	66.07322	238.268865	334.582709	170.851364	39.386696	39.431521	29.509987	64.724568	75.055274	31.180072	92.510815	22.559982	288.021678	32.357602	45.195422	348.14123	29.134454	106.518864	43.922318	55.372353	104.629423	40.525531	71.246803	417.77422	180.187799	58.158909	163.817082	38.655905
tRNA-Phe-GAA-11-1	37.102633	34.316577	14.885939	31.277868	37.93657	11.481779	31.464247	34.980274	18.530373	27.534185	45.583452	70.968344	33.543887	26.129267	24.763898	28.917357	42.867338	26.566121	62.422789	64.58153	45.834318	28.946122	48.657201	58.352129	23.570268	0	43.52011	32.363208	19.895725	19.852115	31.250233	44.707936	20.57238	41.155612	35.307851	44.285526	52.170442	41.854644	38.046961	26.143714	24.317244	34.790113	37.121111	16.743094	43.380037	16.741983	49.236052	59.547726	94.131159
tRNA-Phe-GAA-2-1	67.06048	130.996543	48.209499	118.069619	370.809688	56.653478	275.666337	288.372261	48.158649	71.416923	94.760477	263.737405	287.831471	35.320204	57.683498	38.124948	380.507944	78.676815	43.609691	211.561176	175.403336	52.627265	113.23863	437.851667	76.060058	25.29453	38.55686	35.182345	46.871973	63.061877	39.974977	194.10646	49.304177	493.924507	284.155595	47.223025	282.613089	35.160838	45.985548	66.313532	102.728139	34.321909	27.558535	25.372526	576.074398	16.21137	419.501153	589.48562	67.44987
tRNA-Phe-GAA-3-1	55.256751	94.438285	25.91617	168.364382	229.503556	52.231495	148.007204	100.176017	43.276071	70.578667	50.599446	261.68167	377.395599	29.383947	43.565332	34.075089	227.401222	74.944389	65.845967	77.112388	50.722192	54.29456	73.173173	269.216712	82.930123	14.664091	44.690569	24.416241	20.502631	47.831313	39.013705	90.878376	63.742565	162.592979	62.520295	38.461092	224.069496	49.967635	48.543819	53.117806	35.116913	41.228863	47.993498	22.813543	274.693863	13.812181	214.862965	361.499981	47.024454
tRNA-Phe-GAA-4-1	40.925831	49.937057	26.762695	26.180254	50.371655	20.374316	33.075644	35.839676	46.152907	15.186195	30.455006	34.451461	26.93949	47.639349	44.110607	21.299695	49.707248	25.464071	59.129104	60.78844	7.94518	32.175925	43.889268	26.869305	21.853089	0	21.511624	47.332394	40.015022	34.315572	25.499997	26.203129	30.7667	27.840583	21.490079	26.379284	19.445397	25.823098	34.265811	35.550252	40.527774	69.285564	31.751049	17.017953	42.711704	17.3503	24.3493	20.468313	26.42627
tRNA-Phe-GAA-5-1	32.441318	29.309804	14.3669	23.623087	21.383735	19.577198	53.475401	30.396056	87.182666	44.283945	49.855654	40.277282	35.564632	33.665247	30.389222	29.778904	40.468809	35.737521	165.418836	69.503911	26.471968	44.157896	41.737518	42.940238	25.498332	0	28.161795	67.530796	22.421666	16.031481	33.47761	36.785922	31.301192	45.818502	18.852489	28.753533	50.683246	22.973456	20.268864	17.339563	31.343661	31.151682	49.866652	13.663885	20.780929	31.216135	56.274529	39.407197	92.287645
tRNA-Phe-GAA-6-1	43.589452	58.820145	20.445493	17.70591	64.6765	16.196237	10.498961	23.597631	26.300382	68.824039	17.384426	31.097933	36.618848	30.835243	29.350498	43.332482	35.538322	30.004778	108.396011	39.691466	12.025264	30.904938	26.674498	29.447041	29.661139	39.871541	27.756493	50.892139	20.401507	14.159462	45.639757	32.373785	40.056542	34.074983	25.281145	44.85493	22.166058	42.333027	7.147789	21.980108	33.990497	58.059479	45.500258	6.378908	14.709372	10.290911	5.472573	18.95413	27.705101
tRNA-Phe-GAA-7-1	27.381085	27.954424	43.233409	46.627011	37.858644	15.097385	44.081052	191.620564	18.021535	59.740426	30.218061	33.303983	36.861221	35.192526	43.087604	26.403045	12.1585	26.705047	37.446281	31.799163	8.338507	29.802936	41.104762	19.091349	33.84784	48.394228	1.893454	47.577637	21.307892	40.693725	26.5834	19.777576	1.379761	26.398413	29.341553	24.450967	36.413954	9.596979	16.936916	21.499281	36.235919	34.056567	18.918561	4.861313	18.618775	14.765374	11.263783	18.808881	20.36517
tRNA-Phe-GAA-8-1	25.957892	16.268542	16.66812	16.201388	37.724948	28.875446	38.687143	15.477887	20.985578	14.83017	65.725206	21.853693	21.456334	38.525668	21.822471	46.33365	15.87006	22.078074	0	50.091426	29.93311	18.641785	46.581845	39.66752	21.505293	238.265528	26.713796	48.587332	5.606301	20.610518	17.864889	34.540591	21.647807	13.71686	1.835407	21.664685	10.575138	39.644317	25.548319	14.860223	21.38883	4.933132	11.662052	60.762517	25.280284	57.72	30.860693	10.733703	0.950468
tRNA-Pro-AGG-1-1	56.74997	77.797297	43.839715	217.826075	135.234087	55.784242	178.136432	86.786981	88.617884	76.238794	51.042799	221.838462	507.65342	42.639884	87.813197	22.145197	200.330915	55.849812	9.018927	134.347919	90.032766	56.181079	181.728269	267.778137	103.437464	25.549761	30.741447	22.268642	91.5770440000001	94.094898	25.6868	101.098008	24.290681	194.107642	42.701368	29.163985	228.811228	20.993199	65.405177	28.226515	47.869187	85.565447	57.60857	19.571863	318.892927	36.645618	171.670758	237.651008	39.210218
tRNA-Pro-AGG-2-1	94.928615	109.675096	33.439376	187.244016	176.685675	46.426731	257.383064	312.258198	50.994586	67.194679	54.345245	220.01986	355.925044	49.455997	68.460707	59.933206	282.194249	160.800544	63.46025	262.291573	329.04863	53.218574	67.047216	273.08044	129.017136	17.320809	46.22475	11.980676	40.613253	47.571211	45.477719	86.786318	39.229257	301.82876	179.454995	47.736802	256.207174	42.284743	291.428665	62.442927	92.169887	57.90502	46.88562	39.940634	456.934917	13.048041	386.843337	254.146889	8.435672
tRNA-Pro-AGG-2-2	56.346976	65.744196	39.065716	112.000224	385.234376	31.043263	118.201779	411.005512	59.983911	46.573185	85.630334	200.27825	184.773907	44.034448	87.992632	30.742784	198.398116	81.692824	58.052735	136.769861	216.478124	32.033351	84.284633	290.948091	67.268517	16.713737	41.723728	28.092616	56.830524	53.496493	21.943035	103.877669	27.042566	192.889173	67.65514	48.391666	156.148171	39.046872	46.283156	45.109014	49.476108	29.283009	48.355407	5.590332	195.71	32.62208	325.407171	447.407529	41.876696
tRNA-Pro-AGG-2-3	51.306947	57.486505	37.600925	135.506184	80.431528	39.344148	84.444988	99.129674	41.38499	64.922944	29.076585	91.45917	126.693642	45.663757	66.570928	40.529606	102.658867	67.021636	60.664459	94.20279	97.742797	51.179639	174.304408	91.088997	57.76624	17.522467	54.439003	29.880421	58.714413	75.772036	53.755402	43.876439	41.468717	66.608327	66.53618	47.055889	78.794231	44.002773	23.805964	44.393459	52.974559	64.099947	38.277362	33.204901	122.5857	51.700821	76.89636	343.98113	135.923427
tRNA-Pro-AGG-2-4	49.238012	79.478665	61.563817	140.437431	125.067585	79.506463	119.090737	92.676532	93.598951	74.096471	75.067351	109.114484	138.711297	65.481021	62.298321	39.816837	161.966169	147.820609	38.081923	228.778199	156.47081	68.724234	483.563608	194.928256	115.951757	0	56.761913	36.98039	83.126621	105.510249	45.515757	71.432184	34.771887	144.565811	67.06853	50.916842	188.807701	24.456808	52.959039	50.618008	63.108732	55.430148	68.068052	122.726277	277.946556	39.424002	232.663796	349.39681	15.91529
tRNA-Pro-AGG-2-5	58.522455	81.224541	32.590943	122.926703	182.209995	43.936957	149.683711	140.135312	46.802795	79.721671	42.238884	143.931834	146.290107	26.540834	69.206339	26.865245	186.537147	116.500808	31.190342	162.213824	109.901736	48.921092	108.899727	216.907056	113.609384	23.081483	45.036948	22.570295	42.92063	47.375459	32.119953	88.401719	30.03522	154.880887	47.4365	46.715902	168.620479	20.995588	1152.687084	35.376777	37.717954	45.238191	37.139136	15.429499	281.518611	7.360445	158.051114	272.56186	64.079799
tRNA-Pro-AGG-2-6	52.777812	145.574016	57.658757	167.368542	119.368056	81.300026	351.827313	118.735004	88.27981	99.336029	46.480291	284.120251	312.119009	43.491376	92.882204	27.014139	359.166028	80.833397	24.680316	225.88924	63.451668	80.365787	95.407201	451.478295	90.257502	10.199602	77.373948	27.076197	53.145216	69.925421	29.578676	132.513048	45.777981	482.891631	617.185854	39.607035	268.090592	20.424777	184.708206	51.669578	93.488382	44.941531	50.002356	17.069703	516.492945	12.028353	92.46784	153.854298	21.601069
tRNA-Pro-AGG-2-7	36.420611	120.149932	44.977692	172.695193	170.436787	21.219866	194.797914	249.327058	127.549967	94.054137	29.070092	180.702398	155.058433	63.078563	106.339365	17.68788	181.923753	63.026868	75.257477	61.436984	95.803189	44.092053	139.793719	225.450966	104.776714	0	35.769431	12.537906	80.352427	119.19762	32.896277	88.409382	15.416503	183.198504	19.895007	25.178091	196.925095	24.369168	38.662904	32.835148	39.224041	55.7961	32.614694	13.309925	302.146882	8.593805	152.787142	427.551644	58.697332
tRNA-Pro-AGG-2-8	37.485396	95.862081	44.677196	190.452225	123.764018	39.25214	178.098997	243.359797	66.174074	68.412654	57.374505	276.679887	235.835105	65.641652	83.574865	21.868154	238.115689	72.510911	51.963844	131.038456	73.975276	48.507784	98.172853	285.902648	142.692995	0	42.8593	49.618904	49.761198	100.755181	58.744165	97.843018	34.346706	204.541605	25.83467	31.733759	142.473839	33.022641	30.969667	26.466634	40.584213	61.706544	39.960107	34.225781	418.550639	37.37488	211.544787	596.66269	64.789779
tRNA-Pro-AGG-3-1	35.25054	28.152409	22.683162	75.717116	150.831582	35.762408	33.837537	80.63909	76.157844	39.182056	31.957352	29.877798	41.255334	43.78698	68.492598	29.184589	23.517007	29.200373	18.290713	14.73863	80.678083	56.037216	147.780833	46.808635	42.438763	26.436643	33.834582	0	60.583158	100.392984	25.450367	19.603957	44.433991	20.540312	12.763403	34.624807	26.377445	27.035097	53.845907	37.650211	38.197165	60.208215	25.553649	26.620632	29.358642	21.00228	13.505904	145.855524	130.948983
tRNA-Pro-CGG-1-1	57.941173	85.088645	39.479773	263.296898	176.297917	35.454369	346.934554	259.503377	76.4471	115.336371	90.050124	282.377984	254.343653	68.669742	65.714986	40.318712	237.44434	66.444632	68.560783	224.226438	622.525164	79.902836	830.134068	405.537154	212.086993	14.073648	68.946921	35.864623	52.822805	114.200549	31.317021	144.012643	43.362158	349.387668	37.278309	34.389968	307.527299	28.952427	48.314349	36.92762	65.929341	94.745018	37.354169	57.629219	594.191197	27.996507	361.462428	378.797078	36.001417
tRNA-Pro-CGG-1-2	35.171595	55.837913	93.776747	71.645637	236.048479	126.309969	79.280988	100.236101	288.983111	124.070656	44.092497	106.28564	101.114763	124.864769	92.318486	38.8777	93.521463	105.487528	65.737398	100.045576	99.727796	49.216997	167.871671	112.981174	41.356339	0	73.114999	44.345334	129.691804	143.26392	24.797132	45.057886	40.399415	114.653401	72.949235	31.874497	95.705505	23.236353	24.190518	22.395377	50.984317	77.848396	43.345292	27.068359	199.227289	61.918331	144.902595	747.797695	82.487924
tRNA-Pro-CGG-1-3	46.427423	74.056553	38.447829	234.924935	136.279454	51.726181	153.929809	147.611002	86.896617	105.022151	25.175798	155.846478	149.330627	60.68727	93.349841	25.128326	163.714855	83.413428	96.508429	94.706553	471.271203	99.093446	352.045986	203.348851	138.573637	4.889977	42.178995	59.197346	66.131833	144.563385	33.022043	73.315079	25.143869	145.7918	38.315577	33.045724	251.956911	17.713933	31.694226	29.406721	39.48507	86.667925	25.315204	173.678484	339.811763	132.091044	202.045493	474.677554	22.372425
tRNA-Pro-CGG-2-1	51.294539	67.43633	25.582602	62.62493	114.036532	50.932762	72.634568	51.739533	30.957397	80.062222	84.24576	73.163705	93.146225	34.596773	53.025935	17.210897	70.760451	39.206841	66.124476	186.414262	51.625055	65.450832	33.622658	116.859585	78.592836	0	28.668463	38.383058	24.548354	56.654421	35.939869	46.544355	24.175887	73.838286	38.116236	44.407446	96.742746	36.944046	28.355523	31.129404	52.625984	46.571368	55.392822	16.292901	107.119348	13.462045	161.255431	341.821154	69.337016
tRNA-Pro-GGG-1-1	32.616044	17.54126	29.231251	29.62959	10.915299	23.671496	47.759321	28.315661	34.049844	30.834783	55.613046	32.729655	44.525987	25.144371	50.675121	20.750088	35.6945	38.555985	31.178795	59.874409	0	23.06648	45.92022	19.475108	28.566385	170.56951	33.032933	69.427321	57.162638	48.62982	30.712478	26.366799	27.456312	42.783705	15.323893	44.537262	8.273431	37.706786	14.320277	64.448915	29.6956	17.803967	60.546404	40.184852	39.679906	14.358636	29.20939	20.692669	15.528651
tRNA-Pro-TGG-1-1	57.226302	77.569529	65.445287	129.738822	174.581927	50.741575	167.756963	109.390413	77.816435	75.611085	59.63488	133.273231	240.851121	54.440969	69.662215	25.645654	166.076864	38.557521	60.764268	151.570044	136.791553	46.891328	161.458558	181.293	104.066877	8.277305	33.494618	28.49456	76.79028	74.956906	25.997369	76.654077	16.355764	150.650451	49.613359	45.789097	143.054017	33.837042	46.541694	36.615539	36.478048	34.686154	26.763468	29.585839	239.445796	17.55652	201.953545	314.920728	16.459905
tRNA-Pro-TGG-2-1	54.85242	112.832053	60.763792	138.182924	116.217484	83.822175	158.745329	179.723361	56.038205	88.490788	73.228022	169.019715	98.701446	64.559542	66.673006	60.191446	179.648958	63.332623	86.993763	293.595051	194.604203	52.029576	193.553704	193.665107	130.654319	0	41.067036	87.382988	45.869276	113.980228	42.283354	82.73359	25.663227	146.186317	32.483422	37.684383	165.669202	19.029416	41.585416	40.80861	37.886512	74.522146	31.280538	60.665974	332.964241	29.923453	338.271248	443.020598	17.732254
tRNA-Pro-TGG-3-1	52.407348	49.144121	49.044692	155.389794	183.41835	42.020233	190.655106	419.454092	89.246395	99.632197	57.22083	222.718403	202.978459	47.406175	64.853372	43.391358	191.71791	57.628669	57.543139	165.525202	212.444538	35.807667	37.838803	277.945921	140.756372	3.013311	50.917813	66.015548	44.684326	53.062588	47.933943	87.363488	38.399276	166.773752	44.649008	20.872501	212.312463	33.871857	45.383069	47.695057	58.994535	84.353128	44.763627	18.189926	334.017071	14.769832	343.555114	391.667908	15.101942
tRNA-Pro-TGG-3-2	45.11203	69.152868	32.940161	157.386612	255.772336	53.099867	153.408962	318.560234	39.745599	79.268349	83.467795	152.136424	152.999496	67.289497	79.671009	56.570272	145.653681	93.143439	71.293464	157.39004	456.333098	59.967429	81.982571	180.526011	105.292451	22.598887	59.727993	16.829278	45.662203	45.540131	62.558362	75.367852	45.189145	163.176076	157.405865	25.850165	150.598941	59.611953	47.310374	67.010447	103.201794	41.683604	36.824674	322.243527	242.581586	49.112369	207.659359	450.23446	16.706753
tRNA-Pro-TGG-3-3	30.441336	46.813744	69.966705	178.237026	183.154021	109.129318	252.120804	1180.319216	158.113919	58.794454	63.593149	196.277019	220.426991	150.919505	88.485912	36.545058	219.77964	257.305868	44.892801	148.253472	342.257387	91.913156	866.981562	293.283019	196.708756	2.867077	59.876376	12.11843	130.401288	379.528936	30.559831	70.597981	45.619539	229.746941	77.765364	17.814659	272.588144	28.937598	27.7218	54.991708	60.020226	63.46084	21.853797	121.899533	518.639419	60.077543	314.962776	211.649098	4.740985
tRNA-Pro-TGG-3-4	55.626103	67.492705	29.245858	66.566115	256.740638	69.894657	91.01913	44.750967	59.743777	46.579755	61.773503	104.017215	92.9770239999999	66.919021	54.331295	31.358628	90.256195	97.583682	30.512954	31.832316	91.336767	43.063835	194.239388	88.679902	39.076785	0	97.934994	12.942985	44.857887	58.731884	32.540414	31.616846	38.800148	95.190891	90.851312	47.19244	82.943401	24.157675	41.833795	338.326601	85.77309	35.589575	51.459017	5.863458	131.106326	16.6834	119.648235	355.529315	76.116512
tRNA-Pro-TGG-3-5	53.685741	58.765748	25.532793	112.003945	722.29891	34.473497	180.930077	1429.416444	54.480042	72.461646	22.118886	147.852341	115.660067	30.681353	56.216058	32.495768	155.688157	137.233761	43.677925	74.507004	108.824649	54.464581	575.36039	180.758402	91.419911	17.255473	56.436251	16.712473	51.182877	86.093643	37.588724	87.378917	27.784371	177.269184	73.291444	31.102293	169.852145	29.103245	26.007687	43.720473	56.100137	30.53556	30.436587	10.866617	253.190528	11.644041	240.403761	277.635654	27.746671
tRNA-SeC-TCA-1-1	69.859451	70.017721	50.039758	134.76291	299.780437	74.39489	351.522692	167.09991	69.636414	71.216562	52.472347	242.864343	339.725319	50.988697	84.960803	48.761236	360.867415	95.490659	49.454632	66.89578	580.521975	74.279762	93.853031	408.023538	83.88085	1.567955	76.168087	45.232253	57.195806	72.362626	69.69432	191.322039	36.409397	324.574859	102.176572	38.216267	346.281212	43.011377	296.739823	58.226075	70.465803	97.157811	49.038317	47.604602	597.663655	34.991328	126.554541	483.993759	26.962606
tRNA-SeC-TCA-2-1	22.725334	16.020747	3.26408	12.530864	17.380386	8.39784	19.750822	6.5715	15.038902	11.80008	0	6.55848	19.848587	15.863912	23.937432	30.004855	24.323332	20.131618	23.821834	19.079783	0	20.380731	12.052194	8.015869	0.889712	0	43.071049	45.198241	2.425478	0	28.552943	13.588684	41.810561	12.924007	18.530668	16.133284	21.367229	45.971105	0	41.468606	30.080245	17.391982	25.663047	0	14.75266	7.1436	15.901461	14.74946	0
tRNA-SeC-TCA-3-1	30.578289	14.47255	10.637208	38.833281	35.507086	20.707284	27.743565	31.969272	33.660727	10.328791	21.777882	25.710714	17.484293	17.823852	27.988444	21.068142	20.188084	26.041342	5.547492	25.766991	31.197952	24.036559	28.170403	17.670296	0.076398	5.882965	28.035064	14.911862	23.433008	17.785058	28.690562	22.947029	35.658602	23.504881	32.310109	25.406506	41.130648	34.500223	16.516443	20.082923	37.218881	6.468617	20.716945	37.737411	22.00084	31.762552	7.736431	6.986909	14.018131
tRNA-Ser-ACT-1-1	73.346793	159.745525	32.787942	76.034774	147.50194	41.466315	132.828815	65.407608	57.60313	47.572614	43.989817	119.491259	153.509778	53.278294	65.921081	37.347752	132.139171	42.867236	96.515907	124.883221	27.639441	84.471007	60.940925	159.964255	98.78018	3.7242	30.72046	64.008278	49.364519	58.537763	39.038026	77.913428	32.451747	110.64442	48.729092	43.356496	119.852328	34.216031	47.530571	47.725163	42.787866	50.827606	41.430407	11.177028	159.475911	14.939339	171.709359	564.848611	110.753272
tRNA-Ser-AGA-1-1	93.462294	71.334689	24.864836	50.803907	170.850062	42.150025	75.868502	72.330683	30.798004	43.872242	42.859943	71.936169	122.273527	29.0945	50.126919	32.829502	74.536706	40.300825	32.273471	55.29814	18.093481	29.470258	14.300108	101.407855	64.359534	0	33.535551	17.703679	20.490446	30.192984	39.029335	46.644529	35.048239	68.171854	55.393078	65.511938	75.826226	27.495907	37.163168	38.839556	33.940995	37.149413	39.223838	3.660111	91.80132	20.427004	49.554911	92.955264	105.900003
tRNA-Ser-AGA-2-1	97.547835	131.121274	48.207628	136.551528	84.500835	86.773083	139.143019	132.644644	45.250989	65.607014	58.683628	168.948426	206.745332	33.290719	53.935721	34.960788	425.55686	39.616773	25.570478	246.281835	60.168979	59.832503	58.571094	254.307324	75.76435	0	38.672227	63.145026	58.9806	41.079585	32.640167	106.789121	26.337685	208.290459	49.452351	64.040485	178.327923	28.340717	35.833631	29.571854	39.124733	215.900118	31.468564	10.555305	212.944909	13.986303	193.170346	273.348681	83.911645
tRNA-Ser-AGA-2-2	46.903877	59.554373	46.216808	83.020243	335.714067	82.306476	145.616761	84.224804	50.155224	35.795837	46.631956	174.907225	216.945379	38.882901	68.360078	22.558726	199.525596	57.783409	82.390851	150.077391	391.660426	48.137885	31.844294	281.618313	78.31501	2.813095	42.23659	33.09705	66.284653	34.251383	49.390401	108.617152	29.955097	226.812227	49.355684	44.225037	191.230312	41.417841	38.726473	43.46656	42.700551	30.898445	34.905016	130.931631	284.972295	44.567291	343.08161	433.847476	28.800812
tRNA-Ser-AGA-2-3	65.211651	92.301027	42.370065	150.741752	493.770016	60.718203	255.756881	196.218452	49.350849	89.270755	44.698503	241.110075	261.587006	34.520581	70.165491	64.298408	385.72442	1305.752683	64.175996	70.543607	174.720503	60.989263	67.63942	341.992301	63.752264	8.815004	74.707857	45.690675	77.240516	39.395634	50.261858	121.213781	36.046604	315.247778	71.684703	49.937797	256.936831	22.949202	72.195015	62.839107	65.374598	52.637991	26.878749	11.119395	457.007819	21.692874	248.084034	431.507373	46.083858
tRNA-Ser-AGA-2-4	66.138061	76.661807	56.973216	143.971017	213.290291	73.81884	110.733834	316.231114	134.651114	59.272659	67.668588	129.910288	145.800725	30.39627	81.337462	36.637792	165.470305	67.471602	85.257165	70.717345	190.657456	38.930631	47.158008	211.984316	100.913638	15.534692	35.767018	44.716601	62.103166	38.638481	25.496403	85.44501	15.452126	157.182052	101.606709	28.988672	165.810185	27.413409	44.528861	47.582777	45.72497	61.256669	40.130899	5.576833	246.446988	21.500048	302.655689	445.435514	32.118172
tRNA-Ser-AGA-2-5	59.560894	93.695838	94.846252	138.951441	116.627769	146.735003	205.984004	76.463398	209.631891	68.762347	97.026299	208.4641	224.024782	57.325946	56.02429	34.937288	238.647598	65.186633	75.158406	214.76337	565.907856	49.781886	44.490375	322.752675	64.473376	19.213553	41.70321	29.837077	57.94021	66.717337	40.320503	107.626714	34.255729	256.583325	63.732131	50.253496	219.876605	25.849347	24.16234	40.417392	69.225479	53.247445	52.218686	170.294255	441.843627	25.923305	276.43888	386.442599	18.084566
tRNA-Ser-AGA-2-6	27.90609	49.143101	255.604788	49.936147	92.189905	134.267186	29.214489	21.243294	10.569711	39.157308	51.29887	57.257777	44.176153	44.018074	33.202385	19.692452	28.425258	34.262297	14.098271	55.491615	13.794673	41.930557	20.463461	34.985338	42.634829	108.432939	27.299628	27.233309	49.988558	22.358526	31.904837	23.67572	17.564561	33.047354	13.576596	31.864667	26.775539	9.684765	14.087653	21.615834	22.272024	31.120508	27.985528	126.961625	35.74076	73.891476	25.423023	16.08505	42.18193
tRNA-Ser-AGA-3-1	69.491748	76.334967	52.09986	61.189104	62.542108	35.571729	56.584349	42.902573	21.324738	51.894074	29.872185	70.849627	100.941673	38.737046	46.145449	36.148858	63.351188	37.795875	60.486355	40.088117	54.037454	24.456874	16.050083	112.733957	63.329362	29.827055	27.509557	18.948469	15.064643	14.728852	32.983726	45.943265	26.731907	67.016969	27.916602	39.149945	59.322904	23.562422	37.201976	29.043273	26.926793	31.706803	45.449682	12.263126	89.205023	4.960278	42.83988	79.962356	76.103473
tRNA-Ser-AGA-4-1	52.007883	59.033668	21.444716	122.933721	230.826518	22.335338	158.346458	163.492835	30.541836	85.924508	45.665013	200.779733	308.230853	17.252946	115.856088	30.838522	226.283706	205.004161	127.730137	98.71935	119.060075	45.039691	40.566691	244.673716	90.322195	29.524574	59.98792	34.482072	37.738089	35.407919	43.463023	106.585903	22.962201	204.701956	91.733384	37.660929	210.197836	38.330602	59.577	27.528224	74.957113	25.87898	48.425556	23.325988	372.976551	12.422974	292.347359	869.054484	91.583246
tRNA-Ser-AGA-5-1	53.306011	37.874485	15.255701	43.156666	32.974696	18.529136	7.342268	49.785293	17.323187	32.233124	26.439475	56.474267	31.185184	25.163179	33.131009	21.623871	44.627724	44.206521	17.648718	19.865654	21.947181	71.477089	12.846595	26.587457	27.581984	232.574608	25.65439	60.006161	34.234452	54.138624	10.032344	33.66276	16.74005	27.736889	17.0386	25.162345	35.199974	33.272099	10.047644	14.728702	23.583628	27.116586	36.250697	107.53752	54.908234	122.333089	30.381758	10.402693	12.142385
tRNA-Ser-AGA-6-1	30.875	23.165178	448.381557	34.454666	21.98316	309.329704	20.966781	66.147096	30.947182	50.71279	30.918841	22.090885	24.417129	65.412308	32.1043	35.466318	10.147557	32.021898	62.739329	26.790299	17.938116	20.911976	19.87869	10.905601	33.494319	0	28.273966	50.643169	61.246069	23.265247	50.961702	22.144304	44.775364	29.465	0.315549	40.644607	12.871442	26.717044	52.773582	14.54278	24.159507	28.449454	39.458195	16.913133	10.014975	36.636353	14.567358	1.931489	10.653451
tRNA-Ser-CGA-1-1	61.773074	127.624314	60.547954	126.942485	184.540522	60.998187	228.161849	132.276226	199.744327	44.782253	50.158852	256.436862	265.263839	93.276153	65.432977	37.959303	273.284003	169.745771	28.27333	92.892825	117.590641	53.228518	934.038475	407.010672	118.465306	7.556706	30.933198	23.043278	94.139075	111.76644	41.146241	108.949513	23.667134	311.845897	60.801281	22.981242	284.790171	15.835775	423.433207	36.183272	73.33936	66.066264	57.476117	85.690703	667.834988	82.760547	89.508169	243.940061	22.839036
tRNA-Ser-CGA-2-1	62.75415	23.014821	23.168041	26.780241	89.59755	16.277204	38.814413	38.928246	31.047508	23.278285	7.917306	32.004585	38.930491	24.827279	9.369582	9.11414	50.444029	18.526563	24.562418	36.010779	6.105596	57.156448	17.337544	52.406951	20.84904	12.349068	21.748637	22.780742	35.8294	13.894699	34.73748	17.915271	27.558267	30.205508	39.306903	45.21395	29.530845	45.853091	24.74475	40.728433	47.206662	41.663845	50.28685	7.833163	24.260715	27.750562	7.369605	14.058968	23.432853
tRNA-Ser-CGA-3-1	58.786697	95.140427	44.813946	169.96565	331.058952	50.276216	141.978217	201.189243	72.06098	68.650369	47.016237	164.224269	257.571176	46.05571	94.849412	23.088296	131.352207	38.558552	39.450431	101.840831	103.813997	71.362937	52.832088	288.045359	103.583624	3.959333	47.348258	27.961177	66.413348	70.831738	32.218534	63.693293	31.717715	164.063771	90.063222	41.150412	154.580154	28.153394	37.995089	32.402815	33.301585	68.117743	38.325839	14.333695	216.001723	25.701073	175.101071	274.858677	33.418029
tRNA-Ser-CGA-4-1	41.403701	80.19555	21.642832	124.611764	191.697752	32.678313	188.470854	416.108525	36.645211	43.584162	48.880559	192.313576	191.309758	41.83673	108.477733	29.119256	236.53958	106.768842	89.454961	133.181559	552.353592	83.089064	160.594942	380.203604	96.882945	18.543791	43.163438	5.916363	31.844674	61.661639	42.530239	110.178041	25.565601	184.985552	45.443111	28.444401	313.741448	24.502333	109.380189	45.031684	66.21677	41.451836	34.75647	144.658418	464.437243	43.214879	439.223792	486.758756	16.162129
tRNA-Ser-GCT-1-1	38.901874	23.63905	14.331589	43.407031	49.701501	14.961124	21.650394	29.398268	16.202784	36.599092	16.904555	30.148291	33.903924	19.010886	61.654904	26.445497	12.94372	34.311978	111.737244	59.051841	9.528471	29.183274	21.349186	32.401864	40.555412	50.027476	33.60935	25.285571	18.522852	22.949913	59.978264	23.356012	21.112768	22.54678	45.608114	33.584644	41.405613	35.0241	44.879656	27.685745	46.525429	63.858341	26.502354	10.079781	26.548288	7.546874	27.006824	119.238946	61.659918
tRNA-Ser-GCT-2-1	32.294017	86.290741	19.566564	63.657101	59.207558	30.64165	60.845574	81.744456	44.926289	28.005247	53.081255	114.999663	106.829984	25.531789	61.957189	38.886699	52.882975	52.540602	67.001048	53.318403	29.98683	45.638624	44.302354	114.046988	47.305536	2.939182	45.272981	25.612066	29.583889	30.644193	50.390463	70.914333	35.007439	79.996842	38.447437	27.140634	87.445415	54.766833	40.905432	40.276739	35.197041	18.759763	40.770077	24.273649	109.013917	13.786719	72.453399	291.445522	121.983242
tRNA-Ser-GCT-3-1	53.467764	99.035075	47.472496	116.830043	88.521258	72.568563	162.395601	190.731688	101.871055	86.258507	31.168201	151.230111	143.364288	67.123462	69.854639	67.388248	167.278367	155.123993	59.097657	105.868186	649.947252	66.246027	180.586702	162.419406	143.155818	30.540184	97.87238	7.920788	92.355563	123.271354	54.888207	76.634085	67.693368	173.728912	58.58746	50.597054	195.557987	61.018628	22.631645	65.596756	64.958087	114.756553	57.653603	302.573047	308.035145	96.747364	324.60235	453.783028	37.602025
tRNA-Ser-GCT-4-1	59.239079	69.257204	46.313391	67.754167	206.566005	58.240203	110.90608	61.816752	120.260625	24.083655	63.398218	142.625712	178.720731	69.032575	107.729862	49.601485	161.710685	75.615369	32.046318	89.719333	76.458329	53.181314	23.074722	170.342406	47.350594	3.790366	78.428267	25.55473	48.036162	54.427742	52.088002	80.786306	27.56093	141.663826	47.592088	48.422042	144.820164	35.635725	37.346747	37.206682	56.367904	28.505544	35.954977	8.467515	232.803722	19.053181	148.520425	417.608881	102.891093
tRNA-Ser-GCT-4-2	62.102386	93.040891	62.57934	212.583162	146.009615	77.367402	158.523209	125.222325	106.183979	57.115286	84.708069	155.324699	205.361924	79.267591	54.169943	67.311135	825.550707	282.430192	61.4497	324.547499	609.004393	93.781075	31.945267	649.346207	103.288975	0	47.968773	25.376531	69.663649	86.701989	44.067497	94.118453	35.858607	260.167854	112.468964	47.635253	279.45799	33.844845	30.666514	66.646104	97.941387	51.846477	41.549548	92.101074	462.495601	41.077819	344.776607	243.612674	11.220281
tRNA-Ser-GCT-4-3	56.9662	80.46105	44.335115	218.413554	322.763314	73.854011	121.91212	137.812193	62.646275	98.223243	29.941742	146.978255	335.069527	63.579162	55.545408	39.492106	126.097784	159.631691	63.967037	125.268103	208.045965	43.21882	147.719069	162.882678	121.546275	17.09446	48.236214	94.194305	47.209358	80.94276	39.144341	66.253318	42.78496	156.971934	79.493308	40.612584	160.307026	39.631451	72.505543	57.690934	87.164739	77.469591	29.255391	21.524525	290.06764	12.976104	175.270425	287.054886	35.874456
tRNA-Ser-GCT-5-1	94.883789	87.245267	122.231395	116.717142	160.724419	164.254299	111.314308	63.569775	68.893306	45.61332	63.604387	126.082224	148.861293	34.349366	85.896911	34.280885	145.523902	176.464458	113.729647	110.904702	128.820804	58.797836	15.337689	166.626827	62.146822	13.118095	70.56142	0	49.114262	42.210048	43.07701	56.804024	75.724861	158.315238	416.885361	47.98105	153.294223	33.681231	21.254394	42.109193	53.516052	43.646787	43.817126	18.202609	206.642593	14.664496	212.683812	559.974361	117.673859
tRNA-Ser-GCT-6-1	45.633633	78.122502	56.338852	70.090518	203.650369	62.262746	90.45487	73.459647	64.027503	35.556801	64.724221	101.178276	138.600399	34.135782	75.688069	36.464788	124.23237	47.440151	49.699379	149.534691	77.507055	51.811973	28.349463	132.50232	42.278913	14.400312	42.585212	23.712493	36.048458	37.036028	44.262572	69.260553	34.355975	133.593953	37.986624	53.27639	107.351027	21.433694	42.260201	42.454945	39.437109	36.636667	46.931437	14.61987	151.358406	12.557652	139.859455	418.907704	122.808188
tRNA-Ser-TGA-1-1	71.363774	76.317594	43.822624	248.689647	149.188084	39.306946	130.265605	250.55671	56.042626	68.489953	78.709262	198.18319	167.074847	41.562516	70.255938	43.44696	147.723816	61.285687	140.863096	213.674685	471.26171	58.766413	616.814183	275.656445	141.895401	0	52.426224	12.815197	45.227522	56.044253	43.684101	74.146943	30.767704	219.759801	76.533213	34.81513	146.790636	28.090405	48.241989	35.7071	57.309062	72.670474	40.714649	37.778053	261.394282	9.179061	504.895377	396.315535	18.658201
tRNA-Ser-TGA-2-1	50.688637	83.743589	51.263757	98.675786	254.943152	76.480775	134.720402	76.024967	53.847974	66.490645	49.105292	211.738942	216.679127	52.811688	61.613489	40.507592	172.747445	197.912444	38.708865	77.110125	106.039838	45.352759	130.238484	232.425389	72.051189	10.275345	71.091656	13.786583	46.783774	41.856206	46.697614	77.707851	46.96168	207.656355	48.230692	28.122937	159.870788	31.836828	31.784671	39.912175	68.635085	66.307969	29.828449	23.805584	259.249924	18.000094	132.033194	288.758129	41.914194
tRNA-Ser-TGA-3-1	79.601557	82.018803	56.887501	105.550498	315.771449	64.806318	139.46362	105.170332	70.748237	43.93371	95.750958	179.713974	296.743328	62.672047	39.918251	31.895505	190.421576	52.060999	74.741253	183.57789	151.648572	65.767661	76.723109	260.061581	61.690035	0.463001	43.96684	45.56052	49.947582	102.061121	33.834387	86.882012	29.775715	215.371957	82.798582	34.267843	168.470157	34.983131	15.951456	43.664443	47.419637	26.584863	22.742573	14.165871	267.884284	28.020871	287.565996	408.145056	44.822855
tRNA-Ser-TGA-4-1	71.551004	117.801078	44.655746	103.292155	252.839725	82.596092	212.614761	46.415654	57.149691	55.101582	24.24985	145.905254	133.205221	31.846073	46.272909	21.805366	269.79534	103.269049	24.86194	140.645195	25.442022	75.246522	33.680434	220.941217	59.460541	0	67.376849	37.95891	32.267936	45.560824	35.957344	89.930398	30.70658	185.356597	94.807719	59.884934	166.398584	29.854592	14.763873	29.155401	53.276501	40.191288	57.435998	9.07972	213.209229	20.500404	60.469408	160.606239	93.158804
tRNA-Sup-CTA-2-1	36.713129	33.75522	2.396386	28.707302	28.358869	26.552545	14.92074	21.514293	72.510514	52.678619	28.882628	20.388862	15.87767	38.356515	58.872702	33.15047	31.06745	36.557191	311.77188	31.180474	34.037391	35.629243	56.012664	16.099769	42.268297	0	25.373594	69.264081	51.000819	43.595043	29.500209	21.548061	18.873387	12.402219	29.720608	48.144812	16.53314	40.348212	31.429682	55.07264	24.789024	29.357332	45.295445	27.414597	10.994277	14.597472	3.59053	5.016153	6.846834
tRNA-Sup-TTA-1-1	21.521925	40.141696	33.105857	24.018701	18.199061	20.150633	21.080406	32.407048	9.889231	19.467727	46.486449	31.726241	37.437607	14.608309	26.697668	22.175052	34.644528	30.451571	17.993103	40.796361	33.308391	63.252602	11.07486	23.546382	13.78594	0	27.965976	8.76896	19.812463	37.40247	29.983465	38.556721	26.397167	27.936578	12.902262	35.911972	28.767044	24.820248	34.623677	48.812837	44.440881	22.357923	35.874617	14.064904	21.01995	36.49571	14.591797	0	11.824204
tRNA-Thr-AGT-1-1	46.448319	89.888928	41.852868	159.49521	400.68244	85.122837	157.410008	113.587763	41.893553	101.450103	51.44905	183.241819	244.117209	30.024764	61.897448	37.870892	169.108164	116.325404	78.169349	160.064276	348.759962	73.448553	63.816709	216.784134	83.31701	26.368486	54.169265	176.47888	41.546415	45.47968	42.663952	79.919524	46.652041	220.591607	128.050286	44.413366	194.803113	40.414375	32.307353	54.443067	130.977617	61.81906	26.222985	19.947238	325.443348	21.297865	156.865955	523.33068	50.388002
tRNA-Thr-AGT-1-2	24.715918	32.100873	32.443693	68.456043	82.048687	60.419642	37.403359	102.323594	25.721821	67.303749	57.318348	52.763555	89.027531	42.398435	22.475289	3.147134	56.907112	26.134583	9.956336	98.828595	37.804698	37.138393	26.791745	91.710135	75.120154	31.084523	10.576846	34.976217	28.065389	25.368508	25.272702	35.08837	22.292543	49.732483	23.858197	27.623402	54.531577	12.428738	35.772385	28.859655	35.020843	93.075542	27.067998	210.078609	56.383275	102.765588	13.037295	25.426131	34.693168
tRNA-Thr-AGT-1-3	39.365238	81.510005	68.73921	181.166257	55.234809	61.501286	231.653447	105.231558	111.720448	90.978186	33.904428	240.133285	392.64861	79.850468	55.636375	34.049305	252.268279	83.894293	17.518559	270.600858	183.656868	103.888742	738.891696	570.794757	179.474205	0	50.637793	5.888721	78.842986	117.136501	154.303961	116.350488	34.78797	349.514456	158.590814	27.690215	307.794711	16.833366	30.821424	65.6607	124.826257	102.308515	20.058519	228.065556	624.022185	62.164189	86.641684	82.497971	3.164392
tRNA-Thr-AGT-2-1	96.846439	117.309163	44.245122	170.863292	155.249459	52.976961	234.806974	154.156466	44.297463	87.958572	77.916033	206.865095	238.46111	32.218335	64.674636	19.976139	320.152336	55.781804	45.155075	147.728616	175.625119	65.615971	44.186591	363.169938	106.093564	10.206635	44.82244	16.013937	57.122826	45.141633	27.255827	145.244393	45.06133	452.584945	143.32683	52.209188	271.656207	19.101684	37.349125	46.677623	99.417466	51.420057	51.468934	29.896791	373.845399	12.591321	213.959713	281.588366	48.242561
tRNA-Thr-AGT-2-2	75.354852	101.046384	37.844176	138.685675	249.912631	43.171701	259.588007	108.613933	26.049133	58.019995	60.247901	287.594186	319.610468	31.785245	72.683417	23.968068	657.283032	47.955233	17.42453	209.877274	42.55185	58.776199	118.801169	445.853822	91.200935	0	53.624683	79.354679	47.568004	36.586395	21.985267	149.771795	22.791427	425.488622	119.150647	63.374088	242.873175	24.167884	40.954654	34.926745	79.080292	77.320587	48.096171	3.108717	349.092328	18.435049	111.414254	315.659637	91.410211
tRNA-Thr-AGT-3-1	35.282194	47.354348	18.490658	35.019445	86.06734	12.485488	51.044793	38.065768	40.545138	28.570611	42.691816	78.915001	154.630021	33.803263	34.137011	23.29075	97.945091	18.924959	46.621588	77.361885	50.217211	46.711092	81.152416	126.995045	31.011163	9.905843	29.190974	43.047553	20.636678	22.038457	22.987911	65.183815	17.773931	107.14708	41.590382	55.112008	62.350142	25.65195	8.158951	31.999884	35.420345	27.554929	44.920239	3.685493	96.171027	9.058714	74.227973	214.107647	79.597734
tRNA-Thr-AGT-4-1	47.750767	53.120755	26.395022	40.890481	70.930869	27.981674	35.471867	44.684606	20.160215	55.989757	35.2377	89.323669	61.916572	33.220777	35.480672	32.432445	105.153823	28.055706	41.064227	37.354711	66.645465	33.348727	26.899894	80.156737	33.509087	10.170338	30.939494	26.151853	56.383809	46.42859	28.394533	77.312552	16.562303	110.093577	32.818879	56.555303	80.513864	13.04515	32.310719	37.828849	27.1522	44.319824	56.379162	14.218763	98.439592	13.594487	51.8148	131.593415	67.671712
tRNA-Thr-AGT-5-1	90.925782	108.956958	67.409198	171.078996	450.737398	119.309177	90.374397	105.003938	67.859252	73.692458	86.267494	97.30172	122.236073	51.468727	52.660493	27.533805	107.868218	73.929888	52.614796	114.116372	249.73873	52.085884	93.498474	135.399723	93.802053	0	30.599011	118.132013	43.786803	44.176083	44.443306	63.12407	34.988051	148.80455	106.991101	30.106939	107.692391	29.60783	43.085834	38.747413	70.913074	83.635001	68.032129	70.181663	187.09078	116.377958	196.433539	524.877624	98.350584
tRNA-Thr-AGT-6-1	60.291115	48.314252	27.57199	42.069413	73.521353	30.232572	66.313675	62.685635	26.681489	42.557061	53.390768	91.04761	83.655929	17.122748	60.110034	34.562609	86.468421	37.838336	18.33278	79.382908	45.657622	29.471879	16.891435	137.734028	34.670522	0	36.885334	43.206345	32.242441	36.155057	37.80454	69.92185	23.559032	113.385945	76.032158	78.660929	92.282401	47.779933	138.730063	19.138673	30.814651	26.500591	31.389669	7.219653	83.306036	18.995108	58.940027	92.96305	55.185397
tRNA-Thr-AGT-7-1	49.323751	41.942731	7.624274	35.711043	74.136236	28.989338	29.062232	28.85573	30.548703	27.265864	27.739682	13.698423	36.992066	36.31321	17.960406	22.010105	20.898054	28.527668	0	24.996659	19.384133	23.597977	8.061136	45.520699	31.466188	313.580281	36.665707	33.359405	16.855582	13.117849	44.536133	53.977443	56.468761	25.934415	25.393412	50.568191	43.954392	42.389258	6.847541	65.075852	43.749268	38.297057	38.746578	90.221866	29.59944	58.219245	26.808114	19.3617	8.563413
tRNA-Thr-CGT-1-1	99.688171	36.685565	30.812936	77.759721	217.530468	26.143685	126.546955	95.110955	22.991023	66.42376	74.566661	194.520736	158.993925	23.35189	72.83021	48.183507	189.17772	53.721138	47.138839	78.957747	66.096332	23.843739	46.005382	230.489067	73.667811	30.870768	40.7129	72.891246	29.809753	19.945701	32.090285	87.471432	59.2912	197.453369	56.993634	68.075061	139.299732	36.890013	40.96064	46.043986	46.048115	51.563721	31.685403	28.858761	247.620616	18.371614	177.639505	484.961088	90.897744
tRNA-Thr-CGT-2-1	58.303022	109.638662	42.161056	326.180443	155.570344	55.366245	169.601149	250.106965	269.954715	150.232208	48.426106	194.575691	171.475821	84.761215	105.650486	38.200659	209.736916	80.842183	43.722475	106.241845	121.339417	99.202616	516.06611	270.339013	213.110896	5.40578	45.901642	6.121263	82.465597	218.278845	40.100899	75.296228	21.314317	235.925486	26.103888	28.766042	220.796174	18.912989	37.667945	34.078448	49.766706	93.071519	64.409545	45.510006	340.648517	60.332749	192.966397	147.830574	4.443577
tRNA-Thr-CGT-3-1	94.740734	65.21339	31.39767	90.01005	227.453856	53.860676	98.501329	118.607527	41.494011	54.001948	53.676904	121.574993	215.02115	40.456816	58.358008	40.573472	170.88041	62.961382	75.207074	107.013652	146.795954	59.335148	45.616845	200.464703	41.607516	2.776466	71.284546	46.702494	45.280892	42.790705	36.656194	68.70325	28.483906	177.514853	74.896097	53.90785	124.895049	32.605202	39.654146	38.237437	54.415994	34.157306	34.774363	13.308562	197.486155	21.493336	270.816305	385.665484	60.222304
tRNA-Thr-CGT-4-1	25.104087	125.27678	80.642011	277.769369	140.259642	98.885645	244.453234	250.855247	175.069234	143.550884	43.43806	315.841442	230.345617	109.962424	111.347197	53.953422	217.84587	81.879616	21.835871	131.420707	381.4007	120.176374	668.221083	415.784415	205.219083	0	49.484655	0	145.106441	262.363519	40.801325	91.906392	31.835188	258.964155	42.376412	14.11688	341.759591	24.2382	41.007667	41.787684	42.448084	157.863676	23.193119	229.095229	525.177537	61.281353	247.120696	196.343815	8.144499
tRNA-Thr-CGT-5-1	32.536062	84.417735	74.498823	72.220251	164.292488	83.350028	33.019947	41.688407	42.132828	78.822138	31.513114	75.528152	42.682575	59.440069	115.193537	36.17513	43.374269	21.553355	83.896226	55.711296	85.030921	30.250476	28.98612	37.081839	68.44812	46.875306	40.280006	5.863988	33.064177	33.16491	41.072962	39.315465	41.897923	40.975139	41.682563	22.272411	46.044642	36.915273	28.546994	36.830998	37.627637	41.400752	27.522179	18.573238	75.180904	12.216324	103.974182	415.538425	210.494018
tRNA-Thr-CGT-6-1	44.228798	111.450127	23.570639	49.667211	44.241307	27.878236	46.626084	58.591765	26.669027	26.610103	68.796055	50.080614	74.479882	16.958781	43.675698	35.233979	83.533865	30.230639	44.125006	72.10914	1.395934	30.408872	50.104658	96.683022	48.636206	59.563592	29.426379	3.794963	25.977575	61.120553	19.232742	50.561093	24.975026	68.518894	34.415912	36.262983	44.383706	44.329702	22.730045	62.637461	49.431719	38.544997	25.665596	14.366671	77.929744	14.963457	41.530581	10.299027	32.471676
tRNA-Thr-GGA-chr2-22	32.430455	34.839412	40.861989	43.307406	7.479403	48.518427	40.318478	32.674352	46.507186	46.840307	2.928626	29.021118	15.380784	108.708779	50.166842	24.936216	15.151107	42.822357	72.168533	26.390759	26.544635	21.784955	101.279109	17.151014	56.320427	16.126558	39.195929	21.827005	66.825666	53.703756	34.966809	26.687463	23.221965	21.602512	9.347191	31.740727	37.380487	33.505839	34.303723	26.690247	19.584509	61.980279	48.597177	7.648718	28.384178	32.915684	11.700546	6.525883	17.136083
tRNA-Thr-GGC-chr19-3	37.307543	49.947062	11.939053	19.305433	51.120977	21.661735	16.94404	8.412562	26.900509	20.547159	31.060217	50.769642	16.657672	24.816122	34.731129	11.803149	15.162238	40.424156	4.105068	37.884763	0	25.183322	10.892978	50.321515	15.866287	234.70298	52.95988	32.0852	19.084116	44.134137	15.005373	39.331536	32.814003	37.042248	31.02839	24.353836	19.286665	29.866525	35.865837	47.196578	49.520183	19.161454	49.07732	52.661151	32.867548	89.641585	63.083802	41.96422	13.27761
tRNA-Thr-TGT-1-1	91.996307	66.877425	26.104039	90.567465	87.439265	38.844513	78.441822	72.637322	30.015229	51.117972	69.612632	126.501963	149.864372	22.981871	73.769589	26.137704	158.063721	38.948778	47.981122	142.670962	70.007354	50.514186	32.063467	172.98481	55.530796	0	40.135314	57.274556	33.884253	22.016368	43.480553	80.606549	37.414924	247.305686	178.603581	54.189347	126.092388	22.909523	45.434959	31.103959	50.661284	28.403981	41.505761	13.92781	182.53965	10.730846	186.510658	335.771472	42.284421
tRNA-Thr-TGT-2-1	93.117429	45.561919	39.71784	135.774054	237.296908	17.540476	103.952257	79.764862	61.552437	50.839404	41.652972	114.769645	147.3943	36.330974	181.080554	20.200819	136.13419	50.635596	57.089697	125.071456	224.274509	52.333136	58.170354	186.820733	74.117435	0.414145	29.380003	18.706413	44.982993	39.092228	34.791124	75.989451	19.055531	148.813668	56.95287	47.411356	150.090627	30.079375	45.386819	35.038419	37.145838	72.946864	65.467528	24.414019	172.555252	23.04763	164.450881	510.748805	89.47096
tRNA-Thr-TGT-3-1	43.250748	104.475877	44.247864	117.576908	220.586515	64.736039	294.874182	109.028019	114.045053	62.559853	40.47123	205.931014	255.200609	54.588086	74.289582	32.823994	247.706877	62.799262	102.044233	162.96228	193.445338	45.158305	126.75407	314.568583	94.206661	12.933132	70.130131	73.200904	48.063553	77.55198	30.343977	118.086205	41.357061	326.000985	341.719081	43.009014	229.665842	34.566783	44.284448	42.048725	77.467083	48.130801	39.582754	16.673675	417.788078	17.676049	308.448467	392.160083	26.37861
tRNA-Thr-TGT-4-1	46.125246	39.354395	47.171132	110.767475	230.829698	53.863786	108.552013	76.485827	41.088046	77.699802	62.338833	84.12135	92.629855	38.550723	69.721117	29.847395	131.568139	38.666674	94.939493	217.502367	203.800588	50.498078	98.850329	122.637029	83.287597	24.209854	52.374293	39.827613	30.474808	53.93842	19.633482	57.377983	29.775631	158.637645	314.688625	48.486211	110.291437	23.861055	67.442695	35.024033	33.093415	48.901266	29.806672	21.13299	143.493942	21.11233	507.187538	460.715548	22.012341
tRNA-Thr-TGT-5-1	64.270113	124.009052	135.122215	158.930446	162.905417	208.668973	288.652844	119.614847	63.037044	99.870225	62.932067	214.262228	226.185486	44.609897	126.739425	22.041674	225.976149	50.560156	86.429722	138.325032	546.809685	66.060414	34.64407	350.989094	106.809754	20.630352	44.83953	12.040711	51.661663	48.853218	33.170965	142.405952	27.884898	253.03431	65.789394	26.155363	205.248665	32.260154	45.071093	34.719588	52.9055	75.547276	44.059151	117.737527	409.042965	44.016774	335.222117	540.251431	41.180483
tRNA-Thr-TGT-6-1	56.650498	99.091317	48.363064	217.039306	99.532881	48.225755	355.938436	129.725352	105.604234	95.811686	35.021325	241.388287	211.554965	80.861312	81.253717	17.814329	200.014038	69.913688	85.151925	283.8495	347.032557	99.980203	1273.101435	431.429155	136.524126	0	43.889492	0	78.286946	91.316612	37.541519	133.843476	27.166099	311.420124	69.655919	28.19824	244.005723	20.86078	47.954241	38.075615	63.925446	49.674448	36.355222	156.961601	540.062237	30.492682	304.216498	299.098745	19.83172
tRNA-Trp-CCA-1-1	73.121456	96.393084	124.994657	120.173153	221.629246	150.9069	238.123451	467.970098	71.975419	111.988433	89.562813	206.633633	227.780184	55.108418	78.028082	14.928265	340.571347	163.210504	72.58521	153.54912	444.730934	74.338966	119.804258	279.781454	116.44975	4.14213	50.482083	5.491341	52.010702	58.748194	33.34181	118.532678	26.236414	276.238007	193.216121	43.809882	239.357449	30.324548	44.548393	45.524999	64.096162	50.050688	62.18944	141.713905	413.092592	41.402834	244.780084	351.78744	26.509394
tRNA-Trp-CCA-2-1	47.569666	43.24789	78.378434	156.636479	178.194047	61.815927	201.209439	449.937321	54.353227	69.285521	107.283901	145.669561	117.082131	32.411626	70.07934	36.891364	163.673964	100.029678	122.276715	362.991723	231.654973	50.242897	732.618867	151.543444	141.08279	0	82.363662	41.586587	43.332248	60.000056	45.12513	51.345567	46.817293	142.817764	41.555153	42.243477	125.335716	29.606556	63.185932	48.118148	55.069667	81.084816	57.791799	21.795774	241.664817	11.24566	396.434252	493.353237	72.123382
tRNA-Trp-CCA-3-1	32.367551	43.140603	13.332748	48.469775	120.310171	30.312842	62.53952	44.853456	19.512125	22.825428	56.280897	48.120059	58.464145	9.930343	50.503438	31.316313	56.840241	33.723423	32.461512	57.911332	52.302089	35.651283	22.385508	79.842715	34.328265	14.021985	23.743766	20.904911	26.513694	28.386715	28.156072	38.759007	36.855917	48.783689	35.085969	24.47752	44.523407	22.069573	9.023005	37.033205	23.37584	18.333533	30.950944	7.385817	50.804443	12.32995	116.211335	240.842291	273.18411
tRNA-Trp-CCA-3-2	50.742296	78.767239	35.225495	95.894818	321.609346	62.518634	219.712909	68.029332	48.145916	62.791327	56.570412	204.948318	267.536772	34.281055	64.788732	31.845988	311.61488	122.00221	68.429153	59.133684	216.714564	55.546858	69.117269	280.484867	56.323792	12.355527	50.145087	21.692186	63.885348	61.678808	27.877422	130.052986	36.718732	327.154924	127.886085	38.739209	239.078428	24.918673	29.172323	55.113775	41.968063	36.335218	27.92136	14.586987	358.390393	19.264169	360.971193	547.338387	35.059761
tRNA-Trp-CCA-3-3	47.356043	70.731937	37.820229	239.41326	297.662186	53.555754	162.078212	195.208556	59.732121	118.763474	52.269271	221.465209	131.886624	93.300458	73.263576	37.047352	150.635792	100.15415	108.444102	77.797483	254.36195	82.612133	433.425102	165.458572	257.346204	4.01964	32.610054	17.80696	65.378092	57.291565	46.200287	76.676033	25.068942	156.489552	31.387057	29.719052	173.968734	25.781969	49.7693	37.603624	45.143409	76.925494	55.044059	12.409987	262.746445	16.352595	318.447643	183.433036	17.015861
tRNA-Trp-CCA-4-1	63.130231	83.437668	45.96173	194.164347	442.095508	45.546897	434.475673	629.289204	77.348649	91.561377	75.774605	270.049687	294.482816	63.260937	104.669079	36.899074	381.551884	94.420406	77.883796	89.310955	572.509371	76.633518	280.706281	447.394309	119.065582	2.595729	45.120446	21.218535	68.813905	65.178774	34.552412	105.200759	34.140221	286.737196	61.300008	32.653807	315.496233	23.357959	36.742623	46.995228	51.017852	78.239761	46.326842	167.192162	423.61944	46.143704	369.095609	255.316919	16.72341
tRNA-Trp-CCA-5-1	46.038865	54.334765	22.577232	87.472015	118.880739	55.4905	71.143225	65.184479	77.31829	56.019972	47.722461	53.485944	108.477227	66.263761	77.497173	24.217582	70.755743	34.342279	40.964397	87.266006	243.253662	43.485096	73.071605	76.078359	80.601279	0	37.228238	9.549935	37.1258	24.435894	54.007368	45.86841	28.38179	70.999881	61.52589	42.351079	72.785197	30.440063	30.845651	40.64585	36.776041	40.621169	39.392655	63.665976	119.593602	112.045709	73.67305	437.693746	146.905868
tRNA-Trp-CCA-chr7-31	23.448891	11.408883	12.757644	29.563174	22.738748	23.656485	10.518718	26.28896	45.755382	9.931492	18.966947	26.532038	3.209052	25.423371	14.348297	26.255747	12.83043	35.119056	20.479354	18.391046	0	32.132541	11.531411	0.996792	32.286465	0	11.06069	31.974773	21.711286	18.851398	29.678492	24.703577	47.916403	18.97233	18.952495	23.204617	20.766656	10.400428	13.629262	14.070666	14.397396	35.779726	26.921581	9.962649	9.921671	24.877495	17.771622	9.520106	11.457635
tRNA-Tyr-ATA-1-1	43.305974	45.794376	9.030502	49.759492	54.619719	17.279832	36.764073	33.814852	23.053647	47.189652	40.529787	41.000803	44.656524	25.965565	42.025059	32.937723	32.393257	28.378179	27.976176	33.602343	33.510855	35.645375	31.249699	35.185914	66.140895	303.323174	29.8906	29.374486	14.089796	21.587707	35.096922	34.270135	36.72909	23.565882	19.780886	45.130626	29.194471	22.143404	19.538305	32.445106	33.021292	18.190564	43.920833	36.427727	47.497534	43.636385	40.715653	74.024268	249.042027
tRNA-Tyr-GTA-1-1	70.631918	80.055758	31.966946	143.16645	555.568131	45.295197	195.532683	244.556067	49.94861	51.777342	68.112708	207.421449	205.788629	39.54144	61.477351	34.416953	342.557705	143.701524	66.02984	129.126372	83.290945	53.407986	69.797392	292.58475	75.323252	0	74.289604	17.202749	34.594133	30.610186	34.979573	100.862054	72.24927	494.530561	425.27113	44.216406	243.907669	41.528515	29.84247	107.679433	190.683998	37.454082	50.582148	26.359029	408.062976	22.663488	284.267264	167.072491	33.393675
tRNA-Tyr-GTA-10-1	33.646663	32.269647	22.835439	31.414532	37.563784	7.14588	26.619941	22.501849	48.817074	30.852334	29.342533	40.753171	33.292505	20.233843	23.29551	35.989541	23.203321	17.965155	10.57366	33.721141	16.152681	28.491237	13.093696	17.144298	46.705027	127.190254	21.995927	44.588234	17.918433	20.667074	28.222255	22.581774	28.257199	20.062992	26.988794	29.625517	22.944987	39.508373	29.275106	26.085101	38.668056	11.23311	22.777262	19.300439	19.271064	35.174624	22.684988	27.943499	0.853709
tRNA-Tyr-GTA-11-1	57.974139	29.200938	65.398139	22.447258	15.784271	85.521971	30.014516	34.686653	26.895017	27.502019	39.663502	21.493254	20.908321	24.96196	20.790098	35.248656	28.456845	24.583051	161.489483	33.051111	50.570083	31.193621	30.550545	13.989086	46.411765	21.714497	26.623909	36.746157	30.928269	36.008618	29.755123	23.587417	18.040508	9.325178	12.053741	50.819085	30.818131	23.275819	19.007657	21.556949	44.524753	34.023748	40.253282	11.169802	3.549262	18.292176	35.095671	40.154842	24.965515
tRNA-Tyr-GTA-12-1	37.167574	12.554742	19.564072	29.681666	10.04777	20.034539	6.915556	41.294772	19.13685	28.676236	14.034603	16.862935	18.730411	27.442208	25.788962	35.053365	14.469423	20.630802	49.081906	18.220686	29.090056	44.852119	12.275387	7.743557	46.049968	0	53.469852	31.004721	18.613343	34.297108	41.129619	19.338682	44.107565	22.398033	17.036201	50.978751	28.755857	40.483153	30.052075	27.325797	23.531207	33.213667	40.30038	20.687406	22.560623	25.680622	11.774899	12.837465	2.807109
tRNA-Tyr-GTA-2-1	65.389156	93.148107	38.409766	144.59402	95.537761	42.395092	226.004866	94.917347	60.854811	78.6502	94.225115	217.749224	195.940405	58.13579	53.491833	27.600897	269.289138	56.905891	67.841071	208.700541	351.702827	81.131176	198.038589	262.718433	116.107811	7.052124	48.746142	34.965194	45.668798	86.149552	39.865314	107.281889	24.624627	235.971563	36.47912	34.790956	269.092716	23.455567	37.296898	28.370407	44.563602	72.321387	39.960914	94.904235	428.332986	189.654579	305.694072	517.0917	14.138551
tRNA-Tyr-GTA-3-1	41.552371	82.103423	33.575002	83.060178	199.767995	25.994178	137.750659	99.15198	25.601278	54.33205	76.865922	162.121413	138.950739	27.525355	63.153102	44.10123	251.278225	59.545927	43.092566	54.958171	100.203575	37.917515	30.248922	244.210094	75.443505	9.565634	48.795677	15.271313	24.456736	39.811078	31.374825	103.348153	31.102383	175.159284	65.840129	28.63206	176.828989	43.837462	48.751323	35.856263	32.033298	20.279488	24.829879	27.305153	237.828648	20.757216	201.084079	399.764521	61.519006
tRNA-Tyr-GTA-4-1	33.905502	48.695148	34.694936	70.65325	57.621936	42.938914	44.120062	38.562138	69.263591	56.521688	27.845099	43.652141	30.815093	66.451526	39.727265	39.879457	36.464015	23.832751	40.566153	29.765477	7.501384	18.24625	9.077408	35.567008	41.138624	14.03371	45.932752	52.312187	38.133075	61.349302	37.18609	25.809385	42.175399	39.311829	29.520336	36.369499	60.114116	47.187383	101.609628	42.159288	36.611951	72.179256	32.633902	6.001058	39.240653	16.261598	18.276851	94.264648	115.848324
tRNA-Tyr-GTA-5-1	48.917826	79.08436	101.214606	169.29134	93.477149	94.637095	133.297256	228.783564	116.903647	74.11302	78.781383	176.561904	177.183358	84.377266	60.111887	32.441553	163.059195	79.642858	75.43874	210.671069	756.766336	104.391774	475.009361	191.796163	84.592326	7.543713	46.813844	12.352741	137.12504	137.00226	36.892856	69.972876	16.893826	173.388473	65.453416	23.265451	163.139097	23.94653	47.787931	27.743541	56.433433	72.516976	39.971041	452.605196	271.09555	125.67	322.577141	384.465502	10.933157
tRNA-Tyr-GTA-5-2	43.314598	67.17864	53.029669	147.576173	387.385844	70.986645	106.15316	204.841186	90.005329	64.403831	47.00965	160.533486	98.129344	65.917292	49.089331	16.123024	115.041209	53.725489	73.040865	88.782937	836.556138	58.617102	385.904746	175.259559	146.888882	0.082829	28.295929	0	80.178078	89.927042	36.899794	68.314996	21.957195	134.552429	32.951695	20.122605	132.679096	22.402061	25.800269	26.176117	35.867303	54.977224	35.188771	109.827632	166.305983	54.023613	379.88271	133.545645	9.418504
tRNA-Tyr-GTA-5-3	27.133134	71.284641	36.180609	58.679095	97.6635690000001	41.296218	58.545881	80.478372	172.949872	55.272808	30.243717	81.6172	57.640771	30.292898	60.772227	38.446751	48.411723	38.656106	131.477551	44.202048	62.985292	35.429198	64.275185	41.975382	36.300227	1.292802	43.593876	39.569698	46.405643	25.6385	58.009112	49.704981	25.018262	63.93553	25.276011	32.416535	80.213747	34.53796	34.251486	23.940222	37.060939	44.648662	32.596767	10.64907	86.107756	31.657508	93.942807	425.421808	99.251289
tRNA-Tyr-GTA-5-4	41.095325	65.021582	71.222307	195.361667	160.806109	124.476257	141.882658	98.719782	125.108344	81.919026	26.118158	167.215186	163.710042	117.473394	93.921105	30.406575	150.204252	29.801458	17.06439	37.756948	18.49344	58.011327	315.368176	169.514453	53.749734	0.139086	58.306917	16.259357	90.419266	68.999916	44.241643	94.433659	47.751348	192.972751	51.462556	43.609167	216.525021	23.257649	273.840155	53.290385	49.507912	31.795309	33.410193	8.029224	285.661992	32.450584	39.739001	160.083402	80.461151
tRNA-Tyr-GTA-5-5	49.924361	106.630738	31.182398	135.554218	165.749272	35.152243	140.725261	147.820967	29.892007	102.322999	76.358486	140.158279	150.956577	34.640978	48.169883	37.338881	154.16824	72.157828	97.431645	150.111054	1103.674244	56.894277	185.876462	203.904384	118.242326	30.263545	37.913404	15.009373	43.554376	46.321135	27.567319	77.696781	21.694763	198.434841	76.582251	32.42092	177.884119	29.455045	32.923661	47.925013	60.196676	54.664824	32.941144	202.778352	280.382367	32.636813	355.110564	519.993542	22.557262
tRNA-Tyr-GTA-6-1	34.854285	65.499114	32.796805	76.643181	163.678702	46.477203	108.396192	74.140352	40.795305	36.836758	98.2907	108.958579	103.5621	44.801432	86.401468	27.601314	106.521726	36.514025	26.525983	163.304052	87.531449	22.856991	35.61941	171.027784	53.079424	34.864119	34.420557	22.335758	62.592405	49.954218	30.067364	69.920767	41.902647	94.364814	38.242006	40.306285	128.49881	29.995103	42.897003	26.709846	40.797264	63.480907	30.504567	19.572482	173.088402	20.786014	94.5088	359.106759	207.562747
tRNA-Tyr-GTA-7-1	23.089795	42.184813	38.269703	48.925008	47.006718	22.350203	15.845917	46.741441	24.592403	46.061368	26.368734	41.722792	24.78905	38.088711	29.358929	29.979003	35.400467	45.602231	28.507535	18.38781	7.265184	32.005677	27.342372	41.223976	36.178961	8.747346	39.474675	43.81543	36.21498	16.673414	46.531534	16.080478	26.056024	41.638543	24.607505	25.848254	29.573218	21.54586	66.403104	39.598391	47.191817	14.345505	21.25742	13.050044	37.757785	10.019267	4.277264	66.561542	48.469278
tRNA-Tyr-GTA-8-1	62.050893	49.83141	21.924873	55.021754	82.053263	18.721516	39.483799	36.581192	13.186183	46.045032	42.634981	44.508627	30.274349	27.082658	46.621278	27.840009	41.057086	26.675743	43.557986	50.216547	34.716628	15.705918	19.048046	58.962907	30.98224	6.987384	18.650692	9.577584	45.847731	18.684764	37.76997	46.247578	27.557724	41.524105	25.560054	31.277073	40.212361	32.097598	20.573557	36.635683	34.028331	10.355831	27.056721	14.863178	55.985598	21.864199	46.618891	102.715722	67.167353
tRNA-Tyr-GTA-9-1	42.22792	20.306215	37.457787	19.553977	52.782453	43.182625	21.847434	30.905503	13.230427	25.58576	14.577484	56.259516	52.494616	64.864114	21.321562	53.975251	21.7127	30.501876	3.922792	32.053508	7.794964	33.715339	21.800451	31.358218	16.986665	151.625895	59.291982	43.554652	16.17013	27.285375	31.198801	25.407639	30.195853	18.486662	22.284604	45.941355	34.171301	31.424375	41.162575	40.405741	25.370503	17.426425	36.561067	60.534043	51.732495	39.247664	4.847103	0.849984	0
tRNA-Val-AAC-1-1	44.67787	98.793299	33.502946	98.608221	132.247562	40.013243	161.884241	716.364044	71.543059	53.449792	170.582301	225.58946	226.859025	37.794466	64.562848	26.957643	361.164602	70.531109	80.368044	366.064115	384.935558	115.69096	144.449996	395.078329	102.00781	0	47.276761	7.130616	37.454015	60.693136	46.119098	114.43976	42.083758	248.165044	135.194234	27.879782	278.437437	41.908621	53.728097	36.233956	71.67088	34.272384	26.145621	88.042816	426.320314	29.645663	584.455638	469.382948	25.244471
tRNA-Val-AAC-1-2	20.225223	0	4.652598	21.676547	8.346284	15.086444	11.523766	6.269059	7.389019	11.946544	3.163338	26.577191	38.857393	2.505546	16.304853	27.379889	4.018304	16.645104	0.248792	13.24333	9.83725	2.819292	20.682183	13.644877	0	0	33.973578	0	7.943193	8.50278	27.078293	20.244565	18.182912	17.987406	8.242435	15.750929	39.807264	3.089008	1.842216	11.019401	27.880078	7.766646	24.439757	0	24.024089	0	18.875915	42.03223	30.159422
tRNA-Val-AAC-1-3	26.909525	12.204778	8.550983	6.678096	71.58256	2.897844	25.339615	0.7077	28.555191	12.143919	8.644005	27.747684	71.352464	10.311959	25.630842	40.958772	27.328203	122.289863	3.296494	5.868093	0	5.309863	37.868882	31.183552	0	0	26.279415	2.45214	1.183165	8.643936	48.764569	14.160187	25.858045	19.866355	34.675461	25.103714	24.492951	30.420217	12.020161	41.562211	41.964515	0.730202	30.782788	0	41.09225	0	8.313264	79.036273	12.558798
tRNA-Val-AAC-1-4	73.617844	151.826019	44.515013	164.744126	305.496692	45.832145	264.931944	97.965062	131.295256	78.518419	66.155529	210.389539	210.359337	57.316009	82.468771	35.407757	312.417159	128.995285	28.6719	239.261881	92.435643	52.865661	68.937548	400.910571	98.986667	0	132.735287	16.166961	53.474954	45.724727	48.726135	124.514228	32.087785	358.060973	153.125505	35.404908	241.288226	30.582631	63.512676	58.858192	106.680779	68.603819	53.530256	39.722339	584.429915	21.537019	228.624242	378.53769	21.208883
tRNA-Val-AAC-1-5	64.157235	116.222463	29.505083	119.1213	234.415467	27.553231	145.880853	460.002007	128.261953	57.047911	73.777682	123.973024	137.052712	33.248018	62.484184	28.007119	178.863525	147.856077	56.238141	217.255224	118.910527	75.65949	117.688722	208.407577	64.271924	14.912656	43.057546	21.048118	38.724724	84.126857	39.765893	94.717636	34.757462	143.313253	58.238557	31.927047	161.838934	28.414387	37.315481	45.549163	67.757431	20.753953	58.935239	28.515922	281.422238	13.235995	333.59717	379.988509	22.709134
tRNA-Val-AAC-2-1	29.466874	105.832299	38.943459	167.691401	224.963185	44.176868	144.150206	679.593112	167.19525	94.107575	58.874594	135.055449	172.66478	55.768664	54.899905	31.685835	161.057025	93.403566	116.443443	131.295055	423.782777	59.794231	36.025176	192.931101	120.218456	56.421942	32.693051	47.268145	59.02677	63.918936	30.676793	72.197006	38.964704	130.109181	47.627102	20.127195	134.447989	30.263471	39.776745	49.649469	69.399457	36.943314	25.495823	16.535604	231.972622	14.117791	327.162268	342.54757	23.265953
tRNA-Val-AAC-3-1	74.855425	84.522642	32.604127	103.823119	351.623906	28.763031	114.389982	126.163159	76.105298	51.504831	84.420667	159.248033	166.139589	35.931858	79.272532	42.377038	188.555214	79.576735	20.967907	173.621638	35.971967	77.821703	106.78484	245.125661	85.447302	9.44151	56.218518	25.936998	41.02867	39.201979	44.766266	82.120775	28.810603	162.281934	61.373714	34.677354	178.674394	37.404245	63.320068	45.445115	62.466052	32.258884	29.122726	9.173217	180.604613	21.698614	97.689601	191.486399	62.391924
tRNA-Val-AAC-4-1	72.680054	70.202607	16.08785	65.012697	308.64198	33.404666	58.20732	74.326552	23.666238	34.0799	29.035668	78.365187	143.481323	38.111394	52.250443	32.655949	72.598549	55.438802	52.267152	37.609081	24.690226	51.932158	46.778885	56.310018	78.041649	17.780087	38.227756	20.026154	35.192008	39.375804	38.279338	62.240927	15.200911	80.212577	40.808869	34.689033	92.680506	32.107792	22.781252	41.23152	36.971864	39.155483	57.069459	11.763966	74.588532	25.331684	74.691278	82.418546	54.80728
tRNA-Val-AAC-5-1	48.346356	124.826901	88.589633	146.757684	302.677462	116.611018	160.272427	445.635621	63.613507	46.066853	70.941313	175.908947	275.312207	35.48209	74.103201	45.15318	143.627107	64.361596	29.745492	111.930448	25.90655	46.778647	47.476659	251.109499	51.50054	0	43.548292	39.102066	38.510085	26.220335	37.589516	106.819038	32.697775	220.554669	44.165797	41.017239	207.076812	41.673883	27.007413	42.090771	42.559598	24.490147	33.775858	15.225261	202.15324	7.152824	131.635389	235.162792	110.313229
tRNA-Val-AAC-6-1	45.00882	89.449729	29.839985	58.450178	71.918837	18.519304	33.99094	78.783047	56.570223	32.233856	52.679862	40.43369	40.476093	64.998404	67.576313	37.452042	33.179237	35.804848	160.606589	66.283264	15.071241	34.944084	49.800119	32.612929	39.542874	3.408303	47.326866	48.725558	46.622753	59.589107	29.86058	31.1339	25.539351	30.469614	40.59438	32.69065	34.133333	30.325804	54.835914	38.397973	47.261314	27.36921	36.530299	23.199551	44.401446	30.878543	67.494988	224.812315	147.314001
tRNA-Val-AAC-chr6-87	36.300169	42.006986	31.132137	27.153054	58.569107	33.93292	41.590523	43.691445	29.42183	38.52223	12.75406	22.122789	42.274834	24.251325	14.342136	29.130688	37.184989	25.423237	16.299346	20.583495	24.870463	38.542361	43.876857	21.654866	37.947592	49.031086	51.197079	62.805283	14.83971	5.97683	46.688587	28.697191	56.289064	46.923524	24.454632	27.375968	38.269567	43.027675	26.936531	40.84094	44.234769	19.838995	32.447521	38.748637	39.932362	35.015147	3.676062	13.896456	6.506055
tRNA-Val-CAC-1-1	62.169263	113.01698	58.535623	242.00027	106.025927	45.461407	269.141937	184.20941	115.670841	90.87472	85.11055	204.730705	167.465305	35.348413	96.55619	36.789634	181.77974	104.869903	77.87443	241.01213	923.595362	71.195527	590.970781	360.766945	135.447086	0	57.347249	19.109386	83.47621	74.462217	26.153068	105.234921	30.409104	233.855369	28.223883	38.386422	265.347909	22.456568	61.584051	35.20947	63.432961	79.92656	45.341995	143.185338	349.085107	58.362086	357.383731	376.636723	10.566172
tRNA-Val-CAC-1-4	47.341282	55.217205	56.532433	89.279304	185.970428	70.810824	130.357753	152.835259	126.98263	64.00964	34.499553	173.653267	268.849981	89.610001	54.529958	32.976701	179.560209	62.945969	53.273344	57.509297	72.71037	41.91397	99.773288	169.467428	151.634479	18.827061	30.078711	56.255907	79.597036	57.565984	42.355252	64.807121	28.881138	193.864432	36.95784	43.914296	107.286555	40.008539	33.637406	34.162584	27.704764	40.195232	32.008121	11.480138	202.995456	33.157773	97.268368	505.34401	165.444903
tRNA-Val-CAC-1-5	68.032324	108.819275	43.0873	177.752383	109.721624	69.446511	292.3823	99.187341	168.30537	63.783164	40.191383	290.013458	290.438658	56.318834	78.136273	30.300496	392.941722	88.883498	25.609968	175.395766	462.548229	72.160839	328.376206	401.241457	82.503416	14.850985	52.293112	27.592596	69.187817	46.667942	27.885448	127.532653	21.355837	349.812552	84.867166	41.124059	404.313434	17.31976	42.741928	31.323445	59.284768	76.094643	52.117874	45.255786	709.128371	32.191808	216.993989	546.577631	25.33021
tRNA-Val-CAC-1-6	56.650987	86.105553	74.790646	262.395405	310.609548	97.400445	197.295016	529.872623	90.843075	113.822297	48.164393	202.147446	200.793599	38.038246	70.939271	32.496607	262.588745	80.890561	52.668193	117.374629	288.820593	48.347905	539.922074	444.799858	166.498612	5.210241	45.564159	19.420887	76.242565	58.499195	27.526907	105.477585	35.351909	308.65998	166.13793	32.033809	238.570061	26.230409	42.794133	43.364316	69.139798	75.56763	50.776724	109.667486	458.646793	21.583393	260.359932	225.321897	11.878864
tRNA-Val-CAC-11-2	58.764862	6.82799	22.765948	8.764997	19.647366	38.433468	7.838793	0	2.978782	4.62658	0	19.246652	13.911994	0	4.879641	67.690299	14.705992	30.192941	8.272334	21.416716	29.905419	12.567098	23.360392	40.462297	5.743636	21.497056	27.708967	0	2.679649	0	29.837961	9.05173	20.317432	22.238098	34.65316	64.477097	25.609015	17.427566	0	29.782535	71.586058	0	57.824038	0	30.36425	0	25.283972	48.869491	3.717765
tRNA-Val-CAC-2-1	54.373397	105.274883	29.43431	156.374344	350.041708	43.480233	70.442059	143.413001	160.478573	73.748333	96.273349	77.697105	101.204918	46.12337	56.036183	57.256245	95.476637	53.794145	75.768237	177.750106	126.629551	37.910923	38.756547	129.321817	96.249822	7.16647	31.228762	50.773071	41.43885	40.659345	34.321189	46.925684	56.234346	102.456278	31.635838	43.154301	92.333938	39.959725	25.194197	39.278884	39.488618	76.854193	41.90688	16.022773	94.840254	10.988641	280.004011	432.977265	53.238008
tRNA-Val-CAC-3-1	65.894602	87.156818	44.899138	155.10066	486.396471	55.669327	202.869566	94.432211	44.31339	71.001236	62.059692	147.933743	136.943534	28.803147	57.96074	65.265439	338.835976	194.735244	80.632429	143.644768	196.801315	53.188687	66.996073	308.358279	98.347036	0	64.014209	42.294664	29.948152	26.808862	37.175863	91.850902	53.738627	205.993696	88.588948	37.282787	226.513638	36.169053	27.141675	67.788894	119.7048	58.12635	34.699485	40.228489	324.115706	17.88105	322.986046	270.477519	31.406428
tRNA-Val-CAC-4-1	41.15802	38.205512	19.543066	26.902154	109.914199	25.194158	50.319499	149.649853	13.620124	17.697488	5.076054	66.034174	55.456167	31.72864	0	17.084752	61.729434	72.222935	0	16.253133	0	53.7044	7.662788	81.729572	6.80368	0	30.231178	0	7.09896	15.70716	24.378923	43.721418	33.919512	69.575087	27.257792	31.954426	91.867853	23.642475	6.905645	34.925642	32.08352	0	26.777878	0	61.78145	7.1436	70.245143	70.25394	5.78319
tRNA-Val-CAC-5-1	34.292956	37.896011	25.593869	65.12347	172.152712	40.046784	66.837397	367.452238	91.514385	9.489231	14.674038	76.941932	118.438017	6.088424	26.288633	27.120602	140.965051	64.75112	17.477638	31.771293	38.955655	25.903991	25.294731	181.799669	27.578455	0	24.629516	9.318132	5.146746	27.000311	39.613051	52.80412	19.264855	90.707227	42.136401	16.291515	90.307848	14.548617	23.406502	19.505085	34.962412	23.8974	32.740935	18.65193	95.198454	0	78.4807800000001	93.583019	7.490608
tRNA-Val-CAC-6-1	23.779233	50.430361	41.724232	33.402264	55.122447	26.130068	22.69252	17.130588	31.570633	16.74651	22.666588	15.038849	14.778784	29.127813	22.281278	7.13423	6.18922	11.804711	113.486939	33.791265	11.65582	34.459264	20.499701	20.592065	22.403692	22.25897	8.315245	8.40818	25.436936	3.133633	12.428281	12.48606	9.682516	4.389482	24.889995	11.215298	16.259358	16.042415	40.122082	37.454838	39.095662	25.04601	20.060517	22.54292	4.828965	13.15371	12.686234	0	9.570796
tRNA-Val-CAC-7-1	32.418688	29.491818	25.265642	19.475306	34.058066	33.623128	17.128736	34.794162	13.009224	17.292867	47.550906	22.844853	24.276792	31.871585	19.599791	29.299649	22.201526	18.014321	60.858682	49.781002	28.387759	41.002862	40.256319	10.326032	8.760936	0	25.749128	12.152527	23.77786	30.616804	32.736123	25.573089	35.904222	9.668807	15.639315	31.39793	19.31046	26.47075	23.136057	31.037498	21.767143	21.022769	32.356442	9.661668	21.067726	20.545948	37.132065	24.410887	49.778558
tRNA-Val-CAC-9-1	34.924441	34.040821	15.133884	34.502759	34.767795	20.303407	20.694771	32.665993	22.80892	18.515526	59.687536	48.125411	43.368398	19.736401	22.772386	28.703269	24.945154	22.130963	48.247512	31.557017	16.106395	32.256237	45.154411	13.469263	36.839668	0	45.284991	37.837876	22.806869	28.737557	20.082239	28.294101	24.282356	23.467478	39.905187	33.972652	21.355074	22.419655	32.034353	29.001998	14.494538	39.971511	25.382999	31.252183	42.832582	13.393901	9.803299	34.908508	19.757511
tRNA-Val-CAC-chr1-134	16.3107	9.684672	25.747817	30.278007	35.310419	26.573269	16.138812	24.692289	22.417791	31.587109	0.809213	18.514558	24.951297	7.141896	4.98419	18.663877	0.106926	22.100144	0	31.034251	12.276888	5.650677	12.572924	44.900463	17.89009	0	29.797048	0	22.614025	6.088211	9.702478	22.194011	35.172676	22.420753	40.323587	19.181452	43.810695	39.194953	3.86502	26.571046	19.675329	20.041837	20.72022	15.317967	24.351651	7.1436	11.058607	0	17.930377
tRNA-Val-CAC-chr1-136	44.963359	0	11.700759	33.38405	20.540452	20.89971	27.73762	19.717342	9.395786	11.799618	0	49.75152	30.524764	7.325285	5.9158	30.70754	35.174789	64.688597	0	29.375384	45.251222	25.973785	9.373896	88.262658	13.60478	0	22.051536	13.48677	0	20.19052	28.182616	14.050266	42.837145	12.88605	60.911777	25.304935	49.311018	46.901263	6.276821	57.041898	79.195619	7.96584	38.365524	6.21819	83.608757	0	36.266403	75.68453	21.207928
tRNA-Val-CAC-chr1-16	74.864627	6.82799	13.061839	25.973815	98.0990659999999	27.97883	66.570396	90.631736	11.708047	33.196879	14.160753	45.924622	47.967481	18.991532	29.584425	42.093655	86.065056	107.082839	10.57366	23.352291	51.547258	6.793625	37.944642	67.495277	26.795834	0	53.1255	0	24.535283	19.783059	20.878524	37.237016	39.988839	81.613996	45.861945	48.36028	62.145386	39.52594	19.211067	25.35073	72.22303	22.511255	32.492807	49.740065	108.199412	16.774402	32.60595	61.540234	0
tRNA-Val-CAC-chr1-93	32.333369	59.798794	30.996564	83.458023	120.904673	20.269265	49.88096	242.120335	72.309103	23.400811	22.25111	45.683934	54.033711	35.348538	66.112	43.176954	86.977263	94.328519	10.57366	70.055836	53.987063	31.105271	8.481144	127.241524	68.029081	0	52.386165	0	59.661564	22.29378	20.895741	36.221797	46.732614	62.007774	46.537113	45.368352	70.502893	13.956386	57.253074	42.222008	71.199703	31.597677	27.997056	6.161661	141.982893	10.077183	76.11788	38.277537	5.78319
tRNA-Val-TAC-1-1	73.673466	93.603003	40.092707	167.305798	275.166221	59.311135	271.925296	121.938201	62.201088	59.208677	128.016578	331.120374	358.178205	44.297973	94.874512	37.699159	472.099827	142.412051	94.87916	354.227989	273.356514	82.133962	308.059728	471.788559	99.218819	42.55685	69.529012	115.435804	51.234513	48.848913	40.62595	138.064416	45.341766	438.04053	110.79758	49.916287	349.449746	44.280354	56.920647	52.732434	126.828022	52.553822	43.748909	48.907544	573.0781	26.776759	310.687471	453.469297	44.25437
tRNA-Val-TAC-1-2	71.901464	97.632767	33.773987	185.204672	70.126188	26.888269	87.034104	683.084617	44.195291	93.403858	46.661956	166.543273	143.915241	35.624011	138.782839	77.311033	141.206309	79.595887	12.716461	256.058076	259.189146	58.231137	332.058605	283.937004	92.937526	0	41.770452	0	44.070611	76.666722	39.108392	83.213301	37.194213	146.473539	81.69381	25.802065	158.522728	11.347448	45.215714	56.016935	53.131859	82.711573	18.637576	118.432379	253.702343	20.530799	285.342029	145.889473	0
tRNA-Val-TAC-2-1	66.070433	114.79371	40.960613	129.277184	348.061371	71.72828	137.53897	116.86075	218.073689	73.245308	79.585485	179.692043	231.452565	42.278794	101.009861	38.997053	203.345886	111.272213	72.585339	134.672495	413.016087	57.967431	30.053129	222.815609	77.03124	0	52.474653	45.923571	40.984874	39.58898	34.998752	78.784634	36.062322	221.530904	121.959884	47.219749	195.425247	37.085161	38.590481	31.0581	64.828704	52.050472	32.034312	56.194704	288.551709	22.306207	359.528707	467.597573	48.044314
tRNA-Val-TAC-3-1	44.675387	67.591861	29.399821	207.963201	125.06941	34.51473	266.555323	407.252417	47.637968	50.403475	59.950015	185.558339	137.043137	35.768069	258.678392	35.28609	489.370259	78.231957	9.930588	107.826332	9.10385	58.100386	4.314968	272.227268	101.85086	28.192677	40.733405	0	22.41365	41.015646	44.786617	107.934409	41.858502	235.825894	72.990833	30.312156	221.661838	33.996954	25.92332	62.47063	86.071321	23.409083	32.46748	14.729444	288.308967	8.999515	42.248034	171.785097	130.875065
tRNA-Val-TAC-4-1	54.428099	80.685736	31.542135	57.329108	139.430808	49.679886	71.034455	50.558149	46.303937	45.295539	41.419165	69.788493	105.786911	41.242621	68.240699	30.065154	67.204949	29.428696	172.974503	67.066949	42.982573	53.632995	28.862881	73.408213	48.035015	0	29.473339	34.545236	36.771393	19.376617	25.797644	72.408271	30.803297	58.118828	35.670001	26.392271	81.144087	36.594957	22.321662	30.17155	45.015326	33.393317	39.774767	13.620794	77.697638	20.184341	87.53758	337.425011	130.012374
tRNA-Val-TAC-chr17-24	13.544363	31.622128	10.329303	27.820057	20.677828	8.537804	43.95286	36.551854	6.81012	35.395085	5.963496	53.050113	41.403937	3.49008	13.009052	21.078052	25.002657	30.749443	9.516558	11.363693	0	19.375052	69.637767	24.593831	17.79326	5.331636	14.576439	24.290742	0.532422	7.85473	17.159053	30.824787	32.114384	23.53175	18.665826	13.30108	43.725329	16.504994	16.05388	37.298057	41.641978	31.863161	17.571865	3.000261	44.879155	20.645068	5.171564	0	0
tRNA-Val-TAC-chr2-6	29.983632	35.943861	32.733541	27.316907	34.614636	42.876973	30.616432	55.875278	59.247823	43.423976	15.405309	34.612088	27.742087	25.307927	33.095075	37.984984	27.432695	29.924272	101.796026	11.094238	30.572289	44.166063	8.880932	16.524304	61.748758	16.094091	23.414129	63.513087	44.856725	40.622809	35.073617	33.502239	20.002868	32.698009	15.530647	31.497743	23.949492	25.707479	34.88058	35.087996	29.619899	41.488109	38.288399	15.703377	20.348927	33.739509	18.569165	7.039336	7.232716
protein_exp	2.873006008	3.160951642	2.700207759	4.517294593	2.743646371	3.342860489	1.461732848	3.996854203	5.186104333	6.188557198	4.589691590	2.229332583	4.401517837	1.997021369	4.384640445	3.395798359	4.944099426	1.989678554	0.000000000	2.420600971	0.000000000	3.451323225	4.097623437	5.203952854	4.061188633	0.000000000	3.440647287	0.000000000	2.743396480	5.608321364	0.357220358	1.782980916	4.424844847	5.009255344	2.932020529	3.580718347	3.751265535	6.917508734	3.357633638	3.089124378	4.960590478	0.845981337	4.061279376	0.000000000	2.040448861	0.000000000	0.000000000	0.000000000	0.000000000
[truncated: 116 more columns]
