# Supplementary material for: Integrated genomic analysis reveals regulatory pathways and dynamic landscapes of the tRNA transcriptome
Source: Sci Rep. 2021 Mar 4;11:5226. doi: 10.1038/s41598-021-83469-6 (PMC7933247; doi:10.1038/s41598-021-83469-6)
Supplement: Supplementary file 2 — Supplementary Data. [file 41598_2021_83469_MOESM2_ESM.zip › 11_H1_ESCs_CHIP_Seq_data_source.xls]

#ID	Type	ChIP_Gene	Database	Sample	Format
ENCFF006CJS	SE36nt	KDM5A	ENCODE	Homo sapiens H1-hESC	BigWig
ENCFF708KOI	SE76nt	KDM5A	ENCODE	Homo sapiens H1-hESC	BigWig
ENCFF390YMS	SE76nt	REST	ENCODE	Homo sapiens H1-hESC	BigWig
ENCFF600PQH	SE76nt	REST	ENCODE	Homo sapiens H1-hESC	BigWig
ENCFF707FDL	SE36nt	REST	ENCODE	Homo sapiens H1-hESC	BigWig
ENCFF222RPJ	SE36nt	KDM1A	ENCODE	Homo sapiens H1-hESC	BigWig
ENCFF806OYX	SE36nt	ASH2L	ENCODE	Homo sapiens H1-hESC	BigWig
ENCFF068LXN	SE36nt	H4K91ac	ENCODE	Homo sapiens H1-hESC	BigWig
ENCFF510WQU	SE36nt	H4K8ac	ENCODE	Homo sapiens H1-hESC	BigWig
ENCFF834AZA	SE36nt	H3K9ac	ENCODE	Homo sapiens H1-hESC	BigWig
ENCFF502GXT	SE36nt	H3K27me3	ENCODE	Homo sapiens H1-hESC	BigWig
ENCFF464QEO	SE30nt	H3K23ac	ENCODE	Homo sapiens H1-hESC	BigWig
ENCFF605ROH	SE30nt	H3K14ac	ENCODE	Homo sapiens H1-hESC	BigWig
ENCFF157VMK	SE50nt	H2AFZ	ENCODE	Homo sapiens H1-hESC	BigWig
ENCFF114DFQ	SE30nt	H4K5ac	ENCODE	Homo sapiens H1-hESC	BigWig
ENCFF815WEI	SE36nt	JUN	ENCODE	Homo sapiens H1-hESC	BigWig
ENCFF040IXF	SE36nt	ZNF274	ENCODE	Homo sapiens H1-hESC	BigWig
ENCFF723MAM	SE32nt	SUZ12	ENCODE	Homo sapiens H1-hESC	BigWig
ENCFF854LTH	SE36nt	H3K79me2	ENCODE	Homo sapiens H1-hESC	BigWig
ENCFF689QWC	SE36nt	TAF1	ENCODE	Homo sapiens H1-hESC	BigWig
ENCFF818TKE	SE50nt	H3K27me3	ENCODE	Homo sapiens H1-hESC	BigWig
ENCFF591LCS	SE76nt	H3K36me3	ENCODE	Homo sapiens H1-hESC	BigWig
ENCFF936LEU	SE76nt	H3K4me1	ENCODE	Homo sapiens H1-hESC	BigWig
ENCFF203IVF	SE76nt	BCL11A	ENCODE	Homo sapiens H1-hESC	BigWig
ENCFF665USC	SE76nt	SIX5	ENCODE	Homo sapiens H1-hESC	BigWig
ENCFF372YWG	SE76nt	H3K4me3	ENCODE	Homo sapiens H1-hESC	BigWig
ENCFF791XXJ	SE76nt	RAD21	ENCODE	Homo sapiens H1-hESC	BigWig
ENCFF006KKG	SE76nt	POU5F1	ENCODE	Homo sapiens H1-hESC	BAM
ENCFF752UGN	SE76nt	H3K9me3	ENCODE	Homo sapiens H1-hESC	BigWig
ENCFF948IYF	SE76nt	HDAC2	ENCODE	Homo sapiens H1-hESC	BigWig
ENCFF822ZVD	SE76nt	SIRT6	ENCODE	Homo sapiens H1-hESC	BigWig
ENCFF916KLB	SE76nt	KDM4A	ENCODE	Homo sapiens H1-hESC	BigWig
ENCFF136XOW	SE76nt	EZH2	ENCODE	Homo sapiens H1-hESC	BAM
ENCFF027CMH	SE76nt	RFX5	ENCODE	Homo sapiens H1-hESC	BigWig
ENCFF640RNH	SE76nt	MAFK	ENCODE	Homo sapiens H1-hESC	BigWig
ENCFF772CZB	SE76nt	H4K20me1	ENCODE	Homo sapiens H1-hESC	BigWig
ENCFF941KEV	SE76nt	SRF	ENCODE	Homo sapiens H1-hESC	BigWig
ENCFF621LDY	SE76nt	EP300	ENCODE	Homo sapiens H1-hESC	BigWig
ENCFF114DFQ	SE76nt	H4K5ac	ENCODE	Homo sapiens H1-hESC	BigWig
ENCFF243FNC	SE76nt	HDAC6	ENCODE	Homo sapiens H1-hESC	BigWig
ENCFF757EYT	SE76nt	H2BK120ac	ENCODE	Homo sapiens H1-hESC	BigWig
ENCFF341OGJ	SE76nt	EGR1	ENCODE	Homo sapiens H1-hESC	BigWig
ENCFF502TJG	SE76nt	H3K4me2	ENCODE	Homo sapiens H1-hESC	BigWig
ENCFF413LVW	SE36nt	H3K18ac	ENCODE	Homo sapiens H1-hESC	BigWig
ENCFF586WDJ	SE76nt	CTCF	ENCODE	Homo sapiens H1-hESC	BigWig
ENCFF097MJR	SE76nt	CBX8	ENCODE	Homo sapiens H1-hESC	BAM
ENCFF308TCO	SE76nt	RNF2	ENCODE	Homo sapiens H1-hESC	BigWig
ENCFF576FUZ	SE76nt	CHD1	ENCODE	Homo sapiens H1-hESC	BigWig
ENCFF305LHR	SE76nt	NANOG	ENCODE	Homo sapiens H1-hESC	BigWig
ENCFF600PQH	SE76nt	REST	ENCODE	Homo sapiens H1-hESC	BigWig
ENCFF236YZE	SE76nt	H2BK15ac	ENCODE	Homo sapiens H1-hESC	BigWig
ENCFF052TRV	SE76nt	TBP	ENCODE	Homo sapiens H1-hESC	BigWig
ENCFF688YVV	SE76nt	H3K56ac	ENCODE	Homo sapiens H1-hESC	BigWig
ENCFF349YSW	SE76nt	H3K79me1	ENCODE	Homo sapiens H1-hESC	BigWig
ENCFF212PJG	SE76nt	CEBPB	ENCODE	Homo sapiens H1-hESC	BAM
ENCFF200GEK	SE76nt	ATF2	ENCODE	Homo sapiens H1-hESC	BAM
ENCFF575OWE	SE76nt	CHD7	ENCODE	Homo sapiens H1-hESC	BigWig
ENCFF517UOA	SE76nt	H3K23me2	ENCODE	Homo sapiens H1-hESC	BigWig
ENCFF833AVU	SE76nt	H3K79me2	ENCODE	Homo sapiens H1-hESC	BigWig
ENCFF986PCY	SE76nt	H3K27ac	ENCODE	Homo sapiens H1-hESC	BigWig
ENCFF515ERL	SE76nt	NRF1	ENCODE	Homo sapiens H1-hESC	BigWig
ENCFF451CYN	SE76nt	H2BK5ac	ENCODE	Homo sapiens H1-hESC	BigWig
ENCFF500PUQ	SE76nt	CBX5	ENCODE	Homo sapiens H1-hESC	BAM
ENCFF873OYG	SE76nt	H2BK12ac	ENCODE	Homo sapiens H1-hESC	BigWig
ENCFF757FPX	SE76nt	USF2	ENCODE	Homo sapiens H1-hESC	BigWig
ENCFF256MVQ	SE76nt	SP1	ENCODE	Homo sapiens H1-hESC	BigWig
ENCFF133IZI	SE76nt	USF1	ENCODE	Homo sapiens H1-hESC	BigWig
ENCFF406PYH	SE76nt	YY1	ENCODE	Homo sapiens H1-hESC	BigWig
ENCFF562PRB	SE76nt	CTBP2	ENCODE	Homo sapiens H1-hESC	BigWig
ENCFF571JNW	SE76nt	SIN3A	ENCODE	Homo sapiens H1-hESC	BigWig
ENCFF878ZLF	SE76nt	MYC	ENCODE	Homo sapiens H1-hESC	BigWig
ENCFF377SDG	SE76nt	ZNF143	ENCODE	Homo sapiens H1-hESC	BigWig
ENCFF715MYQ	SE76nt	TCF12	ENCODE	Homo sapiens H1-hESC	BigWig
ENCFF995WDJ	SE76nt	MXI1	ENCODE	Homo sapiens H1-hESC	BAM
ENCFF318NSO	SE76nt	CHD2	ENCODE	Homo sapiens H1-hESC	BigWig
ENCFF466ZYL	SE76nt	SP2	ENCODE	Homo sapiens H1-hESC	BigWig
ENCFF076ZMU	SE76nt	RBBP5	ENCODE	Homo sapiens H1-hESC	BigWig
ENCFF464QEO	SE76nt	H3K23ac	ENCODE	Homo sapiens H1-hESC	BigWig
ENCFF481EHX	SE76nt	ATF3	ENCODE	Homo sapiens H1-hESC	BigWig
ENCFF160JKQ	SE76nt	TAF7	ENCODE	Homo sapiens H1-hESC	BigWig
ENCFF975VIV	SE76nt	POLR2A	ENCODE	Homo sapiens H1-hESC	BigWig
ENCFF498IQF	SE76nt	FOSL1	ENCODE	Homo sapiens H1-hESC	BigWig
ENCFF401DOJ	SE76nt	GABPA	ENCODE	Homo sapiens H1-hESC	BigWig
ENCFF779YFX	SE76nt	SAP30	ENCODE	Homo sapiens H1-hESC	BigWig
ENCFF594ALF	SE76nt	BACH1	ENCODE	Homo sapiens H1-hESC	BigWig
ENCFF913JGA	SE76nt	RAD21	ENCODE	Homo sapiens H1-hESC	BigWig
ENCFF401DOJ	SE76nt	GABPA	ENCODE	Homo sapiens H1-hESC	BigWig
ENCFF173BEC	SE76nt	GTF2F1	ENCODE	Homo sapiens H1-hESC	BigWig
ENCFF068LXN	SE76nt	H4K91ac	ENCODE	Homo sapiens H1-hESC	BigWig
ENCFF620MRE	SE76nt	BRCA1	ENCODE	Homo sapiens H1-hESC	BigWig
ENCFF134SMY	SE76nt	RXRA	ENCODE	Homo sapiens H1-hESC	BigWig
ENCFF899NMU	SE76nt	SP4	ENCODE	Homo sapiens H1-hESC	BAM
ENCFF655OPV	SE76nt	POLR2AphosphoS5	ENCODE	Homo sapiens H1-hESC	BigWig
