# Supplementary material for: Integrated genomic analysis reveals regulatory pathways and dynamic landscapes of the tRNA transcriptome
Source: Sci Rep. 2021 Mar 4;11:5226. doi: 10.1038/s41598-021-83469-6 (PMC7933247; doi:10.1038/s41598-021-83469-6)
Supplement: Supplementary file 2 — Supplementary Data. [file 41598_2021_83469_MOESM2_ESM.zip › 16_HepG2_K562_Top_tRNA_gene_binding_proteins_tab.xlsx]

## Sheet: Sheet1
HepG2	K562
TBP_147UHT	TBP_727KHF
GABPB1_556AXQ	POLR2G_151PMX
GATAD2A_016LJK	RBFOX2_051NQJ
NFIL3_277QPV	POLR2AphosphoS2_881EJC
KAT8_656USH	POLR2AphosphoS5_811SWR
ARID4B_971IZU	H3K27ac_779QTH
ELF3_439CMK	H3K4me3_712XRE
RXRB_697IBR	H3K4me2_491AUC
FOXA3_531VJG	H3AFZ_818AKR
KLF16_529XBR	H2AFZ_494WCA
CEBPA_559CVP	H3K9ac_937QUK
CEBPG_995KYW	E2F6_631VAT
RFXANK_033YFQ	RBBP5_614LBP
KDM1A_753WRC	MAX_070ERF
RARA_409IGH	ZBTB40_455HJE
PPARG_432XEL	TEAD4_950JFN
NFIA_501PAT	DEAF1_766RAU
BCL6_311BHZ	ARID3A_424NIV
MIER2_887OHO	HMBOX1_677HOP
KLF11_508TIU	HNRNPLL_886ZRM
RCOR2_922ZYU	ETS1_291YLM
DRAP1_277XHE	PML_668SKC
MIXL1_485OQI	NR2F2_600YIF
MIER3_914BGC	CBX3_646PFR
KLF6_215RSZ	KDM5B_253NQI
NR2F6_851CDJ	ZKSCAN1_933HRZ
ZFP1_564KJB	BRD4_888JOO
GATAD1_308CRA	CREM_900REU
KMT2B_583TMU	JUND_024PVQ
PAF1_880MUQ	EP300_907QZG
GMEB2_573WUB	SIRT6_563TWG
KDM6A_605DZE	RFX5_559GNS
RFX3_851YMO	ELK1_792ZTJ
NR2F1_027EMM	GTF2F1_349YBX
MXD3_309ZRK	MAFF_291VIM
KLF9_165CAC	MXI1_918DNW
MLX_127MNH	ZC3H11A_267EQO
RERE_597CWQ	MAFK_509GUW
NFYC_210DOS	RCOR1_976DAC
HLF_322CKA	HCFC2_879XKY
PBX2_393EHU	HCFC1_339TEC
HHEX_744DQP	PTBP1_109FPX
GABPA_192BGD	HDAC6_896GKF
ATF1_912JZP	PHF8_414RIR
TCF7_614GXY	BHLHE40_505LZQ
GATA4_832BFI	NEUROD1_189CHX
RXRA_174EJM	SIN3A_743WQN
USF1_924RJY	SREBF1_235NNS
ZMYM3_693WQA	ZHX1_255VEW
TFAP4_752PDZ	IRF2_887HOR
ZHX2_615KKS	DPF4_303SNH
SOX13_717RHJ	DPF3_604AYW
HNF1A_422DYK	DPF2_772BIP
CREM_906AXR	MAZ_783FOE
H3K9ac_053ROV	XRCC5_095TJV
H3K4me2_109QAV	ATF1_415CUC
HNRNPLL_236DXP	ZNF407_979RNH
NRF1_382WBN	ZNF592_987EAL
ZBTB7A_842TXL	NFIC_630OGT
EHMT2_169HZN	IKZF1_741DZJ
HDAC1_701NNS	RB1_169OTC
NFE2L2_435UFG	ATF7_204NFC
HCFC1_719YDE	ESRRA_241ISR
GTF2F1_713BPL	CTBP1_888DFU
TBL1XR1_933FCB	SOX6_049NNZ
SIN3B_688OAQ	SKIL_759CXX
ZKSCAN1_584FVR	BCOR_464MCC
PRPF4_535QFN	L3MBTL2_194DSG
H3K4me3.1_736LHE	NR2F1_814GLP
ZNF384_389WJM	NBN_065RHP
BRD4_548MPZ	ARNT_578UME
ASH2L_971PWH	MTA1_132APO
NCOR1_214PES	ZBTB5_893QJX
CHD4_881CWL	ZEB2_498ZJU
RBM22_655TBA	HDAC2_088GRY
YY1_677ERZ	ZSCAN29_963EIT
ARID3A_116CGF
FOSL2_858SNG
ELF1_979PVN
ETV4_744PPC
HBP1_648KAV
TGIF2_397LLR
DNMT3B_351DSM
MBD1_883ZNP
SSRP1_615LFZ
