# Supplementary material for: Integrated genomic analysis reveals regulatory pathways and dynamic landscapes of the tRNA transcriptome
Source: Sci Rep. 2021 Mar 4;11:5226. doi: 10.1038/s41598-021-83469-6 (PMC7933247; doi:10.1038/s41598-021-83469-6)
Supplement: Supplementary file 2 — Supplementary Data. [file 41598_2021_83469_MOESM2_ESM.zip › 14_chip_seq_matrix.py]

'''
Author: Quanyuan(Leo) He
Email: hqyone@gmail.com
Insititute: Hunan Normal Univeristy
Date: 2020-12-16 22:27:39
LastEditTime: 2020-12-17 08:12:38
LastEditors: Quanyuan(Leo) He
Description: 
FilePath: /ChIP_Seq/chip_seq_matrix.py
License: The MIT License (MIT)
'''
#coding=utf-8

import os, sys, subprocess
from os import listdir

## Requirments
# The script requires some tools (bigWigMerge, bedGraphToBigWig, fetchChromSizes ) from UCSC
# They can be download from here: http://hgdownload.cse.ucsc.edu/admin/exe/linux.x86_64/

## Settings 
cell_line = "K562"
wdir = "/home/server2/data/ENCODE_project/chip-seq/data/bigwig"
bigwig_dir = f"{wdir}/{cell_line}"
output_dir = f"{widr}/out"
cmd_file = f"{output_dir}/cmd.sh"

## Supporting files
# tRNA bed file can be download form UCSC
bed = "/home/server2/data/ENCODE_project/chip-seq/bed/hg38/ucsc_hg38_tRNA.bed"
# Bash file to combined and normalize bigwig files which go with the script
merge_bash = os.getcwd()+"/merge_bigwig.sh"
# tsv file for chromosome size can be genereated by UCSC tools fetchChromSizes : 
# fetchChromSizes hg38 > hg38.chrom.sizes
geo_size_tsv = f"{wdir}/hg38_chrom.size" 

# Generate pipeline command
with open(cmd_file,"w") as CMD:
    # Get bigwig with largest size
    bigwigs = []
    bigwig_group = {}
    combined_bigwigs = {}
    # Get all bigwig file in bigwig directory
    bigwigs = [f for f in listdir(bigwig_dir) if f.endswith(".bigWig")]
    # Group bigwig files according gene
    for bigwig in bigwigs:
        gene_symbol = bigwig.split("_")[0]
        if not gene_symbol in bigwig_group:
            bigwig_group[gene_symbol] = []
        bigwig_group[gene_symbol].append(bigwig)

    # Combine and normalize bigwig files if it is necessary.
    cmd_list = []
    out_bigwig_files = []
    for gene_symbol in bigwig_group:
        bigwigs = bigwig_group[gene_symbol]
        if len(bigwigs)>1:
            combine_bigwig = f"{wdir}/{gene_symbol}_combine.bigWig"
            cmd_list.append(f"merge_bigwig.sh -g 2 {combine_bigwig} {geo_size_tsv} "+" ".join(bigwigs))
            out_bigwig_files.append(combine_bigwig)
        else:
            out_bigwig_files.append(bigwig_dir+"/"+bigwigs[0])
    CMD.write("\n".join(cmd_list)+"\n")  
    
    # Calculate binding matrix
    cmd = "computeMatrix reference-point -b 100 -a 100 -S "
    for bigwig in out_bigwig_files:
        cmd += bigwig_dir + "/" + bigwig + " "
    cmd += "-R " + bed + " --skipZeros -o " + output_dir + "/" + cell_line + "_chip_seq_matrix.mat.gz"
    CMD.write(cmd)

# Run the whole pipeline to get matrix
process = subprocess.Popen("bash " + cmd_file, shell=True, stdout=subprocess.PIPE)
process.wait()
sys.exit()
