# Supplementary material for: Integrated genomic analysis reveals regulatory pathways and dynamic landscapes of the tRNA transcriptome
Source: Sci Rep. 2021 Mar 4;11:5226. doi: 10.1038/s41598-021-83469-6 (PMC7933247; doi:10.1038/s41598-021-83469-6)
Supplement: Supplementary file 2 — Supplementary Data. [file 41598_2021_83469_MOESM2_ESM.zip › 3_Addition_5_data.xlsx]

## Sheet: addition_5_pie_chart
Index	sample_id	sample_des	read_5_fragment	read numbers
0	ENCFF001REL	K562_TAP_4	-	3.88454e+06
1	ENCFF001REL	K562_TAP_4	T	188780
2	ENCFF001REL	K562_TAP_4	G	70484
3	ENCFF001REL	K562_TAP_4	A	39200
4	ENCFF001REL	K562_TAP_4	AT	18286
5	ENCFF001REL	K562_TAP_4	TCCC	16177
6	ENCFF001REL	K562_TAP_4	C	12608
7	ENCFF001REL	K562_TAP_4	CT	7775.99
8	ENCFF001REL	K562_TAP_4	AG	7270.01
9	ENCFF001REL	K562_TAP_4	TT	6713.99
10	ENCFF001REL	K562_TAP_4	TG	3840.01
11	ENCFF001REL	K562_TAP_4	GGCT	3341
12	ENCFF001REL	K562_TAP_4	CAGCTCACTGCATCCTCAAACTATCAGGGTCTCATTCTGTTGCCCAGGCTGGAGAGCAGTGGCATGATCACGGCT	3301
13	ENCFF001REL	K562_TAP_4	TCCTC	2557
14	ENCFF001REL	K562_TAP_4	TCATT	2361
15	ENCFF001REL	K562_TAP_4	GCAT	2332
16	ENCFF001REL	K562_TAP_4	TA	2077
17	ENCFF001REL	K562_TAP_4	GT	2004
18	ENCFF001REL	K562_TAP_4	TCTCT	1942
19	ENCFF001REL	K562_TAP_4	CACCCAGGCTGGAGTACAGTGGCATGATCACGGCTCACTGCAGCCTCAACCTTCTGGGTTCAAGCAATCCTCTTGCCTCAGCCTCCAGAGTAGCTGGG	1928
20	ENCFF001REL	K562_TAP_4	TCCT	1882
21	ENCFF001REL	K562_TAP_4	TAGGCTGGAGTGCAGTGGCATGACTACAGCTCACTGTGACCTCAAACTCCTGGGCTCAAACAATCCTCTTGCCTCAGCCCCCTGAGCAGCAGCTGAGGC	1749
22	ENCFF001REL	K562_TAP_4	GGC	1630.01
23	ENCFF001REL	K562_TAP_4	ACAGCTCACTGCATCCTCAAACTATCAGGGTCTCATTCTGTTGCCCAGGCTGGAGAGCAGTGGCATGATCACGG	1412
24	ENCFF001REL	K562_TAP_4	GC	1047.01
25	ENCFF001REL	K562_TAP_4	TC	1035.01
26	ENCFF001REL	K562_TAP_4	TCT	935
27	ENCFF001REL	K562_TAP_4	TCC	913.997
28	ENCFF001REL	K562_TAP_4	ACCGAAG	906
29	ENCFF001REL	K562_TAP_4	TCCCTGT	863.002
30	ENCFF001REL	K562_TAP_4	GCT	772.002
31	ENCFF001REL	K562_TAP_4	CGCCCAGGCTGGAGTGCAGTGGCACAATCTCAGCTCACTGCAACTTCCGCCTCCAGGGTTCAAGCAGTTCTCTCACCTCAGCCTCCTGAATAGCTGGGAT	747
32	ENCFF001REL	K562_TAP_4	CC	718.996
33	ENCFF001REL	K562_TAP_4	GG	714.002
34	ENCFF001REL	K562_TAP_4	GCCT	669.998
35	ENCFF001REL	K562_TAP_4	TCCTCCTC	657.998
36	ENCFF001REL	K562_TAP_4	ACT	631
37	ENCFF001REL	K562_TAP_4	GA	577.998
38	ENCFF001REL	K562_TAP_4	TGCT	521.99
39	ENCFF001REL	K562_TAP_4	CACGGCTGGGCG	503
40	ENCFF001REL	K562_TAP_4	ACCCAGGCTAGAGTGCAGTGGCATGATCTTGGCTCACTGCAATCTCCGCCTCCAGGGTTCAAGCGATTCTCTTGCCTCAGCCTTCCAAGTAGCTGGGAC	445
41	ENCFF001REL	K562_TAP_4	AGCTCACTGCATCCTCAAACTATCAGGGTCTCATTCTGTTGCCCAGGCTGGAGAGCAGTGGCATGATCACGGCTCA	411
42	ENCFF001REL	K562_TAP_4	TGCCCAGGCTGGAGTGCAGTGGCATGATCTCAGCTCACTGTAACCTCCGCCTCCCAGGTTCAAGAAATTCTCTTGCCTCAGCCTTCTAAGTAGCCAGGC	407
43	ENCFF001REL	K562_TAP_4	CG	380.004
44	ENCFF001REL	K562_TAP_4	TGC	367.99
45	ENCFF001REL	K562_TAP_4	TCGCCCAGGCTGGAGTGCAGTGGCACAATCTCAGCTCACTGCAACTTCCGCCTCCAGGGTTCAAGCAGTTCTCTCACCTCAGCCTCCTGAATAGCTGGGA	353
46	ENCFF001REL	K562_TAP_4	TCCTTG	351
47	ENCFF001REL	K562_TAP_4	TTG	344.003
48	ENCFF001REL	K562_TAP_4	ACACTTTCT	343
49	ENCFF001REL	K562_TAP_4	TTGCCCAGGCTGCAGTGCAGTGGCGCTATCATGGCTCACTGCAACCTCAAACTCCTGGGCTCAAACTGATCTTGCCTCAGCCTCCTAAGCAGCTGAGG	338
50	ENCFF001REL	K562_TAP_4	TGCCT	305.998
51	ENCFF001REL	K562_TAP_4	TACCTGGTTG	304.997
52	ENCFF001REL	K562_TAP_4	AC	301.998
53	ENCFF001REL	K562_TAP_4	GTCGCCCAGGCTGGAGTGCAGTGGCACTATCTCAGCTCACTGCAACCTCCACCTCCCAGGCTCAAGCAATCTTCCAGCTTCAGCCTCCGGAGTAGCTGGG	299
54	ENCFF001REL	K562_TAP_4	TGT	298.001
55	ENCFF001REL	K562_TAP_4	TAT	293.001
56	ENCFF001REL	K562_TAP_4	CCCGTG	291.996
57	ENCFF001REL	K562_TAP_4	GGTCTCGCTATGTTGCCCAGGCTGGAGTGCAGTGGCTATTCACAGGCGCGATCCCACTACTGATCAGCACGGGAGTTTTGACCTGCTCCGTTTCCGACC	283
58	ENCFF001REL	K562_TAP_4	TTGCCCAGGCTGCAGTGCAGTGGCGCTATCATGGCTCACTGCAACCTCAAACTCCTGGGCTCAAACTGATCTTGCCTCAGCCTCCCAAGCAGCTGAGG	275
59	ENCFF001REL	K562_TAP_4	CCCAAGGCTGGAGTGCAGTGGTGCGATCATAGCTCACTGCAGCCTCAAACTCCTGGGCTCAAACGATCCTCTTGCCTCAACCTCCTGAGTAGCTGGGGC	273
60	ENCFF001REL	K562_TAP_4	GCCC	269.997
61	ENCFF001REL	K562_TAP_4	TCAT	268.998
62	ENCFF001REL	K562_TAP_4	TCCCT	256.998
63	ENCFF001REL	K562_TAP_4	TCG	254
64	ENCFF001REL	K562_TAP_4	ATCACATTGCCAGGGATTTCCAA	252
65	ENCFF001REL	K562_TAP_4	ACCGG	245.001
66	ENCFF001REL	K562_TAP_4	TAGTCCCAGCTACTCAGGAGGCTGAGACAAGAGAATCGCATGAACCCGGGAGGT	243
67	ENCFF001REL	K562_TAP_4	AGA	239
68	ENCFF001REL	K562_TAP_4	CACCCAGGCTGGAATGCAGTGGTGCAATCTTGGCTCACTGCAACCTCTGCCTCCTGGGTTCAGGCGGTTCTTGTGCCCCAGCCTCCCAAGTAGCTGGG	235
69	ENCFF001REL	K562_TAP_4	AGTGATGATGACCCCAGGTAACTCTGAGTGTGTCGCTGATGCCATCACCGCAGCGCTCTGAC	235
70	ENCFF001REL	K562_TAP_4	GGT	227.997
71	ENCFF001REL	K562_TAP_4	ACCCAGGCTGGAGTCCAGTGGTGCAATCATGGCTCACTGCCACCTCGAAGTCCTGGGTTCAAATGATCCTCTTGTCTCAGCCTACTGAGTAGCTGGGAC	223
72	ENCFF001REL	K562_TAP_4	TACCT	218.001
73	ENCFF001REL	K562_TAP_4	AGT	211
74	ENCFF001REL	K562_TAP_4	CCC	207
75	ENCFF001REL	K562_TAP_4	ATG	205
76	ENCFF001REL	K562_TAP_4	TAG	203
77	ENCFF001REL	K562_TAP_4	AAGCGG	201.999
78	ENCFF001REL	K562_TAP_4	GCC	198
79	ENCFF001REL	K562_TAP_4	ATGTGACGAGG	195
80	ENCFF001REL	K562_TAP_4	ATCACATTGCCAGGGATTTCCA	193.998
81	ENCFF001REL	K562_TAP_4	TCTC	190.001
82	ENCFF001REL	K562_TAP_4	GCCCAGGCTGGAGTGCAGTGGCACAATCTCAGCTCACTGCAACTTCCGCCTCCAGGGTTCAAGCAGTTCTCTCACCTCAGCCTCCTGAATAGCTGGGATT	172
83	ENCFF001REL	K562_TAP_4	CTGCGATGATGGCATTTCTTAGGACACCTTTGGATTAATAATGAAAACAACTACTCTCTGAGCAG	167
84	ENCFF001REL	K562_TAP_4	GTGAGT	162
85	ENCFF001REL	K562_TAP_4	TTGGCACCCGAGAATTCCATTCTGTTCCCCAGGCTGGACTGCAGTGGCATGATCATAGCTCACTACAGCCTCA	152
86	ENCFF001REL	K562_TAP_4	GCCTAGGCTGGAGTGCAGTGGCACAAACATGGTCCACTGCAGCCTTGACCTACTCAGTTCAGGCAATCCTCTTGTCTCAGCCTCTTATGTAGCTGGGACC	147
87	ENCFF001REL	K562_TAP_4	TAC	140
88	ENCFF001REL	K562_TAP_4	TACT	140
89	ENCFF001REL	K562_TAP_4	GTGCCTGTAGTCCCAGCTACTCGGGAGACTGAGGCAAGAGAACTGCTTGAACCCGG	133
90	ENCFF001REL	K562_TAP_4	GTTCCTTGGCACCCGAGAATTCCAGACTGTAATCCCAGCACTTTGGGAGGCCAAGGCGGGATAATCACTTTAGC	132.999
91	ENCFF001REL	K562_TAP_4	CA	130.999
92	ENCFF001REL	K562_TAP_4	TTT	129.997
93	ENCFF001REL	K562_TAP_4	CGCT	129.003
94	ENCFF001REL	K562_TAP_4	ATTAGCCGGGCGT	129
95	ENCFF001REL	K562_TAP_4	TCCTCCTCCTC	118.998
96	ENCFF001REL	K562_TAP_4	CCACCACTAG	116.998
97	ENCFF001REL	K562_TAP_4	AGAGTTCTAC	112.002
98	ENCFF001REL	K562_TAP_4	GCCCAGGCTGGAATGCAGTGGCACGATCTCAGCTCACTGCAATCTCCGCCTCCCGGGTTCATGCCATTCTCTTGCCTCAGCCTTCCGAGGAGCTGGGACT	108
99	ENCFF001REL	K562_TAP_4	AA	107
100	ENCFF001REL	K562_TAP_4	TAA	105
101	ENCFF001REL	K562_TAP_4	AGGGA	104
102	ENCFF001REL	K562_TAP_4	CTA	103.999
103	ENCFF001REL	K562_TAP_4	GCTCT	100.002
104	ENCFF001REQ	K562_TAP_3	-	9.77615e+06
105	ENCFF001REQ	K562_TAP_3	T	405639
106	ENCFF001REQ	K562_TAP_3	G	236985
107	ENCFF001REQ	K562_TAP_3	A	63709
108	ENCFF001REQ	K562_TAP_3	TCCC	55557
109	ENCFF001REQ	K562_TAP_3	AT	50095
110	ENCFF001REQ	K562_TAP_3	C	42015
111	ENCFF001REQ	K562_TAP_3	CT	25522
112	ENCFF001REQ	K562_TAP_3	TT	22317
113	ENCFF001REQ	K562_TAP_3	TG	17718
114	ENCFF001REQ	K562_TAP_3	AG	10209
115	ENCFF001REQ	K562_TAP_3	TCTCT	9951
116	ENCFF001REQ	K562_TAP_3	TA	9148
117	ENCFF001REQ	K562_TAP_3	GT	6995
118	ENCFF001REQ	K562_TAP_3	TCCTC	6442
119	ENCFF001REQ	K562_TAP_3	GC	4865.99
120	ENCFF001REQ	K562_TAP_3	TCCT	4855.01
121	ENCFF001REQ	K562_TAP_3	CAGCTCACTGCATCCTCAAACTATCAGGGTCTCATTCTGTTGCCCAGGCTGGAGAGCAGTGGCATGATCACGGCT	4807
122	ENCFF001REQ	K562_TAP_3	TCC	4619
123	ENCFF001REQ	K562_TAP_3	GG	3995.99
124	ENCFF001REQ	K562_TAP_3	TCCCTGT	3848
125	ENCFF001REQ	K562_TAP_3	GCT	3843
126	ENCFF001REQ	K562_TAP_3	TCATT	2558
127	ENCFF001REQ	K562_TAP_3	GA	2529
128	ENCFF001REQ	K562_TAP_3	GCAT	2482.99
129	ENCFF001REQ	K562_TAP_3	TC	2459.01
130	ENCFF001REQ	K562_TAP_3	TCT	2200
131	ENCFF001REQ	K562_TAP_3	CG	1947.99
132	ENCFF001REQ	K562_TAP_3	ACAGCTCACTGCATCCTCAAACTATCAGGGTCTCATTCTGTTGCCCAGGCTGGAGAGCAGTGGCATGATCACGG	1942
133	ENCFF001REQ	K562_TAP_3	GGCT	1923.01
134	ENCFF001REQ	K562_TAP_3	TTT	1875
135	ENCFF001REQ	K562_TAP_3	TAGGCTGGAGTGCAGTGGCATGACTACAGCTCACTGTGACCTCAAACTCCTGGGCTCAAACAATCCTCTTGCCTCAGCCCCCTGAGCAGCAGCTGAGGC	1846
136	ENCFF001REQ	K562_TAP_3	CACCCAGGCTGGAGTACAGTGGCATGATCACGGCTCACTGCAGCCTCAACCTTCTGGGTTCAAGCAATCCTCTTGCCTCAGCCTCCAGAGTAGCTGGG	1780
137	ENCFF001REQ	K562_TAP_3	ACCGAAG	1466
138	ENCFF001REQ	K562_TAP_3	GGT	1355.01
139	ENCFF001REQ	K562_TAP_3	TGCCT	1334
140	ENCFF001REQ	K562_TAP_3	CC	1252
141	ENCFF001REQ	K562_TAP_3	TTG	1248.99
142	ENCFF001REQ	K562_TAP_3	GCCC	1218.99
143	ENCFF001REQ	K562_TAP_3	GCCT	1209
144	ENCFF001REQ	K562_TAP_3	GGC	1187.01
145	ENCFF001REQ	K562_TAP_3	ACT	1131
146	ENCFF001REQ	K562_TAP_3	AAGCGG	1063.99
147	ENCFF001REQ	K562_TAP_3	TCCTCCTC	964.997
148	ENCFF001REQ	K562_TAP_3	TCCCT	942.998
149	ENCFF001REQ	K562_TAP_3	TACCT	932.001
150	ENCFF001REQ	K562_TAP_3	TGT	909.004
151	ENCFF001REQ	K562_TAP_3	AC	855
152	ENCFF001REQ	K562_TAP_3	AA	790.999
153	ENCFF001REQ	K562_TAP_3	TAG	763
154	ENCFF001REQ	K562_TAP_3	ATG	760.001
155	ENCFF001REQ	K562_TAP_3	TAT	759.001
156	ENCFF001REQ	K562_TAP_3	CA	753.999
157	ENCFF001REQ	K562_TAP_3	AGA	731
158	ENCFF001REQ	K562_TAP_3	TGCCCAGGCTGGAGTGCAGTGGCATGATCTCAGCTCACTGTAACCTCCGCCTCCCAGGTTCAAGAAATTCTCTTGCCTCAGCCTTCTAAGTAGCCAGGC	726
159	ENCFF001REQ	K562_TAP_3	CACGGCTGGGCG	713
160	ENCFF001REQ	K562_TAP_3	ATCACATTGCCAGGGATTTCCAA	689.997
161	ENCFF001REQ	K562_TAP_3	TCTC	658
162	ENCFF001REQ	K562_TAP_3	TACT	635.999
163	ENCFF001REQ	K562_TAP_3	CGCCCAGGCTGGAGTGCAGTGGCACAATCTCAGCTCACTGCAACTTCCGCCTCCAGGGTTCAAGCAGTTCTCTCACCTCAGCCTCCTGAATAGCTGGGAT	634
164	ENCFF001REQ	K562_TAP_3	TAC	618.002
165	ENCFF001REQ	K562_TAP_3	TTGCCCAGGCTGCAGTGCAGTGGCGCTATCATGGCTCACTGCAACCTCAAACTCCTGGGCTCAAACTGATCTTGCCTCAGCCTCCCAAGCAGCTGAGG	614
166	ENCFF001REQ	K562_TAP_3	TGCT	582.001
167	ENCFF001REQ	K562_TAP_3	TTC	575.009
168	ENCFF001REQ	K562_TAP_3	AGCTCACTGCATCCTCAAACTATCAGGGTCTCATTCTGTTGCCCAGGCTGGAGAGCAGTGGCATGATCACGGCTCA	566
169	ENCFF001REQ	K562_TAP_3	ATCACATTGCCAGGGATTTCCA	540.001
170	ENCFF001REQ	K562_TAP_3	GCC	527.992
171	ENCFF001REQ	K562_TAP_3	CCT	524.998
172	ENCFF001REQ	K562_TAP_3	ACCCAGGCTAGAGTGCAGTGGCATGATCTTGGCTCACTGCAATCTCCGCCTCCAGGGTTCAAGCGATTCTCTTGCCTCAGCCTTCCAAGTAGCTGGGAC	524
173	ENCFF001REQ	K562_TAP_3	TTGCCCAGGCTGCAGTGCAGTGGCGCTATCATGGCTCACTGCAACCTCAAACTCCTGGGCTCAAACTGATCTTGCCTCAGCCTCCTAAGCAGCTGAGG	522
174	ENCFF001REQ	K562_TAP_3	GCTCT	495.999
175	ENCFF001REQ	K562_TAP_3	ACCCAGGCTGGAGTCCAGTGGTGCAATCATGGCTCACTGCCACCTCGAAGTCCTGGGTTCAAATGATCCTCTTGTCTCAGCCTACTGAGTAGCTGGGAC	489
176	ENCFF001REQ	K562_TAP_3	ATCCCACTTCTGACACCA	460.999
177	ENCFF001REQ	K562_TAP_3	TCCTTG	430
178	ENCFF001REQ	K562_TAP_3	AGAGTTCTAC	427.002
179	ENCFF001REQ	K562_TAP_3	GTCGCCCAGGCTGGAGTGCAGTGGCACTATCTCAGCTCACTGCAACCTCCACCTCCCAGGCTCAAGCAATCTTCCAGCTTCAGCCTCCGGAGTAGCTGGG	420
180	ENCFF001REQ	K562_TAP_3	CTA	387.002
181	ENCFF001REQ	K562_TAP_3	TCCCC	382.998
182	ENCFF001REQ	K562_TAP_3	TCTCCT	372.001
183	ENCFF001REQ	K562_TAP_3	TTCCT	367.003
184	ENCFF001REQ	K562_TAP_3	TCG	366
185	ENCFF001REQ	K562_TAP_3	CCC	361.999
186	ENCFF001REQ	K562_TAP_3	ATC	342.998
187	ENCFF001REQ	K562_TAP_3	CCTCT	338.002
188	ENCFF001REQ	K562_TAP_3	TCCCACTTCTGACACCA	326.998
189	ENCFF001REQ	K562_TAP_3	CGCT	319.998
190	ENCFF001REQ	K562_TAP_3	CCCACCGCTGCCACCA	302.001
191	ENCFF001REQ	K562_TAP_3	CCCAGGGACGCCA	301
192	ENCFF001REQ	K562_TAP_3	CCCACTTCTGACACCA	294
193	ENCFF001REQ	K562_TAP_3	CCCGTG	291
194	ENCFF001REQ	K562_TAP_3	AGT	289.002
195	ENCFF001REQ	K562_TAP_3	TTGGCACCCGAGAATTCCATTCTGTTCCCCAGGCTGGACTGCAGTGGCATGATCATAGCTCACTACAGCCTCA	285
196	ENCFF001REQ	K562_TAP_3	CCACCGCTGCCACCA	284.998
197	ENCFF001REQ	K562_TAP_3	TCGCCCAGGCTGGAGTGCAGTGGCACAATCTCAGCTCACTGCAACTTCCGCCTCCAGGGTTCAAGCAGTTCTCTCACCTCAGCCTCCTGAATAGCTGGGA	281
198	ENCFF001REQ	K562_TAP_3	TCCCACCGCTGCCACCA	262.003
199	ENCFF001REQ	K562_TAP_3	CCGTGG	260.001
200	ENCFF001REQ	K562_TAP_3	TAA	252
201	ENCFF001REQ	K562_TAP_3	TAGTCCCAGCTACTCAGGAGGCTGAGACAAGAGAATCGCATGAACCCGGGAGGT	248
202	ENCFF001REQ	K562_TAP_3	TGC	242.991
203	ENCFF001REQ	K562_TAP_3	TAGGATGGGGTGTGATAGGTGGCACGGAGAATTTTGGATTCTCAGGGATGGGTTCGATTCTCATAGTCCTAGCCA	237
204	ENCFF001REQ	K562_TAP_3	CCCC	231
205	ENCFF001REQ	K562_TAP_3	GGTT	231
206	ENCFF001REQ	K562_TAP_3	ATCCCACCGCTGCCACCA	229.999
207	ENCFF001REQ	K562_TAP_3	TCTT	225.001
208	ENCFF001REQ	K562_TAP_3	ACCGG	216.999
209	ENCFF001REQ	K562_TAP_3	CCACCACTAG	213.003
210	ENCFF001REQ	K562_TAP_3	AGTGATGATGACCCCAGGTAACTCTGAGTGTGTCGCTGATGCCATCACCGCAGCGCTCTGAC	213
211	ENCFF001REQ	K562_TAP_3	GGCCT	210
212	ENCFF001REQ	K562_TAP_3	ATT	208.999
213	ENCFF001REQ	K562_TAP_3	ACTC	199
214	ENCFF001REQ	K562_TAP_3	TTA	197.001
215	ENCFF001REQ	K562_TAP_3	GCCCAGGCTGGAGTGCAGTGGCACAATCTCAGCTCACTGCAACTTCCGCCTCCAGGGTTCAAGCAGTTCTCTCACCTCAGCCTCCTGAATAGCTGGGATT	197
216	ENCFF001REQ	K562_TAP_3	ACCCAGGGACGCCA	185.997
217	ENCFF001REQ	K562_TAP_3	TCA	181
218	ENCFF001REQ	K562_TAP_3	CCCGTGG	180.999
219	ENCFF001REQ	K562_TAP_3	TATCCTGCCGACTACGCCA	169.001
220	ENCFF001REQ	K562_TAP_3	GTGCCTGTAGTCCCAGCTACTCGGGAGACTGAGGCAAGAGAACTGCTTGAACCCGG	169
221	ENCFF001REQ	K562_TAP_3	AATCGG	166.999
222	ENCFF001REQ	K562_TAP_3	GCCTAGGCTGGAGTGCAGTGGCACAAACATGGTCCACTGCAGCCTTGACCTACTCAGTTCAGGCAATCCTCTTGTCTCAGCCTCTTATGTAGCTGGGACC	165
223	ENCFF001REQ	K562_TAP_3	TCGTATCCTGCCGACTACGCCA	157.997
224	ENCFF001REQ	K562_TAP_3	GATCCTGCCGACTACGCCA	157.003
225	ENCFF001REQ	K562_TAP_3	TGG	155.001
226	ENCFF001REQ	K562_TAP_3	TACCTGGTTG	154
227	ENCFF001REQ	K562_TAP_3	ATA	151.998
228	ENCFF001REQ	K562_TAP_3	GCCTC	150.997
229	ENCFF001REQ	K562_TAP_3	CGTGG	150.003
230	ENCFF001REQ	K562_TAP_3	CCCAAGGCTGGAGTGCAGTGGTGCGATCATAGCTCACTGCAGCCTCAAACTCCTGGGCTCAAACGATCCTCTTGCCTCAACCTCCTGAGTAGCTGGGGC	149
231	ENCFF001REQ	K562_TAP_3	GACCT	148.001
232	ENCFF001REQ	K562_TAP_3	GCG	147
233	ENCFF001REQ	K562_TAP_3	CGTATCCTGCCGACTACGCCA	144.998
234	ENCFF001REQ	K562_TAP_3	GTCTACGGCCATACC	135
235	ENCFF001REQ	K562_TAP_3	TCCTCCT	129.998
236	ENCFF001REQ	K562_TAP_3	CACCCAGGGACGCCA	129.003
237	ENCFF001REQ	K562_TAP_3	ATTAGCCGGGCGT	129
238	ENCFF001REQ	K562_TAP_3	CTG	128.997
239	ENCFF001REQ	K562_TAP_3	TCCCTGGTG	128
240	ENCFF001REQ	K562_TAP_3	TAGGATGGGTGTGATAGGTGGCACGGAGAATTTTGGATTCTCAGGGATGGGTTCGATTCTCATAGTCCTAGCCA	127
241	ENCFF001REQ	K562_TAP_3	TGCC	122.003
242	ENCFF001REQ	K562_TAP_3	GCCCTGT	122.003
243	ENCFF001REQ	K562_TAP_3	TCCTCCTCCTC	122.001
244	ENCFF001REQ	K562_TAP_3	ATCACATTGCCAGGGATTTCCAAT	121.002
245	ENCFF001REQ	K562_TAP_3	ACACTTTCT	118
246	ENCFF001REQ	K562_TAP_3	CGC	117.999
247	ENCFF001REQ	K562_TAP_3	TCGTATCCCACTTCTGACACCA	115.997
248	ENCFF001REQ	K562_TAP_3	CCCT	114.004
249	ENCFF001REQ	K562_TAP_3	CGGATCCTGCCGACTACGCCA	113.001
250	ENCFF001REQ	K562_TAP_3	CACT	113.001
251	ENCFF001REQ	K562_TAP_3	CACCCAGGCTGGAATGCAGTGGTGCAATCTTGGCTCACTGCAACCTCTGCCTCCTGGGTTCAGGCGGTTCTTGTGCCCCAGCCTCCCAAGTAGCTGGG	110
252	ENCFF001REQ	K562_TAP_3	TCAT	108.999
253	ENCFF001REQ	K562_TAP_3	CGGGCATGA	104
254	ENCFF001REQ	K562_TAP_3	TCGCT	102.998
255	ENCFF001REQ	K562_TAP_3	GTTCCTTGGCACCCGAGAATTCCAGACTGTAATCCCAGCACTTTGGGAGGCCAAGGCGGGATAATCACTTTAGC	101.001
256	ENCFF001REQ	K562_TAP_3	AGAGAGGCGTT	100
257	ENCFF001RLS	parietal_lobe_embryo_TAP_2	-	1.23867e+06
258	ENCFF001RLS	parietal_lobe_embryo_TAP_2	T	578156
259	ENCFF001RLS	parietal_lobe_embryo_TAP_2	TTG	90578
260	ENCFF001RLS	parietal_lobe_embryo_TAP_2	TG	39442
261	ENCFF001RLS	parietal_lobe_embryo_TAP_2	GG	35729
262	ENCFF001RLS	parietal_lobe_embryo_TAP_2	TCCC	34998
263	ENCFF001RLS	parietal_lobe_embryo_TAP_2	AT	31822
264	ENCFF001RLS	parietal_lobe_embryo_TAP_2	G	24417
265	ENCFF001RLS	parietal_lobe_embryo_TAP_2	TA	24394
266	ENCFF001RLS	parietal_lobe_embryo_TAP_2	TTC	21804
267	ENCFF001RLS	parietal_lobe_embryo_TAP_2	GA	16694
268	ENCFF001RLS	parietal_lobe_embryo_TAP_2	TCG	13580
269	ENCFF001RLS	parietal_lobe_embryo_TAP_2	TTA	13232
270	ENCFF001RLS	parietal_lobe_embryo_TAP_2	TCT	9914
271	ENCFF001RLS	parietal_lobe_embryo_TAP_2	TCATT	9781
272	ENCFF001RLS	parietal_lobe_embryo_TAP_2	A	9753.99
273	ENCFF001RLS	parietal_lobe_embryo_TAP_2	C	7847
274	ENCFF001RLS	parietal_lobe_embryo_TAP_2	TGG	6696.01
275	ENCFF001RLS	parietal_lobe_embryo_TAP_2	GGG	6569
276	ENCFF001RLS	parietal_lobe_embryo_TAP_2	GC	5933
277	ENCFF001RLS	parietal_lobe_embryo_TAP_2	TC	4838
278	ENCFF001RLS	parietal_lobe_embryo_TAP_2	TT	4378
279	ENCFF001RLS	parietal_lobe_embryo_TAP_2	GTGG	4327
280	ENCFF001RLS	parietal_lobe_embryo_TAP_2	TCAT	3446
281	ENCFF001RLS	parietal_lobe_embryo_TAP_2	GCAT	2786
282	ENCFF001RLS	parietal_lobe_embryo_TAP_2	TACCT	2607
283	ENCFF001RLS	parietal_lobe_embryo_TAP_2	TCTCT	2516
284	ENCFF001RLS	parietal_lobe_embryo_TAP_2	GT	2506
285	ENCFF001RLS	parietal_lobe_embryo_TAP_2	TCC	2449
286	ENCFF001RLS	parietal_lobe_embryo_TAP_2	TTGG	2340.99
287	ENCFF001RLS	parietal_lobe_embryo_TAP_2	GCCC	2214
288	ENCFF001RLS	parietal_lobe_embryo_TAP_2	TACC	2203
289	ENCFF001RLS	parietal_lobe_embryo_TAP_2	TGCCT	2049
290	ENCFF001RLS	parietal_lobe_embryo_TAP_2	ATG	1663.99
291	ENCFF001RLS	parietal_lobe_embryo_TAP_2	ATT	1588
292	ENCFF001RLS	parietal_lobe_embryo_TAP_2	GCG	1528.01
293	ENCFF001RLS	parietal_lobe_embryo_TAP_2	TGCC	1496
294	ENCFF001RLS	parietal_lobe_embryo_TAP_2	TCTC	1425
295	ENCFF001RLS	parietal_lobe_embryo_TAP_2	AC	1382
296	ENCFF001RLS	parietal_lobe_embryo_TAP_2	GTGC	1325.01
297	ENCFF001RLS	parietal_lobe_embryo_TAP_2	GAAG	1259.01
298	ENCFF001RLS	parietal_lobe_embryo_TAP_2	TCA	1222
299	ENCFF001RLS	parietal_lobe_embryo_TAP_2	TGC	1218.99
300	ENCFF001RLS	parietal_lobe_embryo_TAP_2	TCGCT	1200
301	ENCFF001RLS	parietal_lobe_embryo_TAP_2	GGTG	1131
302	ENCFF001RLS	parietal_lobe_embryo_TAP_2	TCCCTGT	1118
303	ENCFF001RLS	parietal_lobe_embryo_TAP_2	ATA	1110
304	ENCFF001RLS	parietal_lobe_embryo_TAP_2	TTT	1099
305	ENCFF001RLS	parietal_lobe_embryo_TAP_2	GCT	1072
306	ENCFF001RLS	parietal_lobe_embryo_TAP_2	GGAG	985.996
307	ENCFF001RLS	parietal_lobe_embryo_TAP_2	GGC	930.006
308	ENCFF001RLS	parietal_lobe_embryo_TAP_2	GCTG	913.001
309	ENCFF001RLS	parietal_lobe_embryo_TAP_2	TAG	908.001
310	ENCFF001RLS	parietal_lobe_embryo_TAP_2	ATC	796.005
311	ENCFF001RLS	parietal_lobe_embryo_TAP_2	TCGC	752
312	ENCFF001RLS	parietal_lobe_embryo_TAP_2	GTCG	738.01
313	ENCFF001RLS	parietal_lobe_embryo_TAP_2	CTG	695.002
314	ENCFF001RLS	parietal_lobe_embryo_TAP_2	GAG	679.998
315	ENCFF001RLS	parietal_lobe_embryo_TAP_2	TGA	665
316	ENCFF001RLS	parietal_lobe_embryo_TAP_2	TAAG	654.005
317	ENCFF001RLS	parietal_lobe_embryo_TAP_2	GCGG	638.996
318	ENCFF001RLS	parietal_lobe_embryo_TAP_2	GGA	622.006
319	ENCFF001RLS	parietal_lobe_embryo_TAP_2	TGTG	605.99
320	ENCFF001RLS	parietal_lobe_embryo_TAP_2	TCTG	602.001
321	ENCFF001RLS	parietal_lobe_embryo_TAP_2	GTAC	588
322	ENCFF001RLS	parietal_lobe_embryo_TAP_2	TTGC	557.004
323	ENCFF001RLS	parietal_lobe_embryo_TAP_2	TCCTC	552
324	ENCFF001RLS	parietal_lobe_embryo_TAP_2	TAT	548
325	ENCFF001RLS	parietal_lobe_embryo_TAP_2	GAATT	547.008
326	ENCFF001RLS	parietal_lobe_embryo_TAP_2	GCTTT	538
327	ENCFF001RLS	parietal_lobe_embryo_TAP_2	GGATT	473.004
328	ENCFF001RLS	parietal_lobe_embryo_TAP_2	TGAG	470.008
329	ENCFF001RLS	parietal_lobe_embryo_TAP_2	TCCCT	465
330	ENCFF001RLS	parietal_lobe_embryo_TAP_2	CAGCTCACTGCATCCTCAAACTATCAGGGTCTCATTCTGTTGCCCAGGCTGGAGAGCAGTGGCATGATCACGGCT	460
331	ENCFF001RLS	parietal_lobe_embryo_TAP_2	TCTTT	457
332	ENCFF001RLS	parietal_lobe_embryo_TAP_2	TCGG	455.006
333	ENCFF001RLS	parietal_lobe_embryo_TAP_2	TCAGT	450.002
334	ENCFF001RLS	parietal_lobe_embryo_TAP_2	TAATT	413.994
335	ENCFF001RLS	parietal_lobe_embryo_TAP_2	TGT	393
336	ENCFF001RLS	parietal_lobe_embryo_TAP_2	GGGG	389.004
337	ENCFF001RLS	parietal_lobe_embryo_TAP_2	GACCT	381
338	ENCFF001RLS	parietal_lobe_embryo_TAP_2	GACC	381
339	ENCFF001RLS	parietal_lobe_embryo_TAP_2	GATG	373.992
340	ENCFF001RLS	parietal_lobe_embryo_TAP_2	CTC	361.998
341	ENCFF001RLS	parietal_lobe_embryo_TAP_2	TCTTTT	354
342	ENCFF001RLS	parietal_lobe_embryo_TAP_2	GTCC	347.998
343	ENCFF001RLS	parietal_lobe_embryo_TAP_2	GCAGT	347.004
344	ENCFF001RLS	parietal_lobe_embryo_TAP_2	CT	344.004
345	ENCFF001RLS	parietal_lobe_embryo_TAP_2	TGATT	338.996
346	ENCFF001RLS	parietal_lobe_embryo_TAP_2	CG	331.002
347	ENCFF001RLS	parietal_lobe_embryo_TAP_2	TTCG	295.008
348	ENCFF001RLS	parietal_lobe_embryo_TAP_2	GGTC	293.006
349	ENCFF001RLS	parietal_lobe_embryo_TAP_2	GGCCT	292
350	ENCFF001RLS	parietal_lobe_embryo_TAP_2	TCAGTT	289.002
351	ENCFF001RLS	parietal_lobe_embryo_TAP_2	GTAG	280
352	ENCFF001RLS	parietal_lobe_embryo_TAP_2	GCTC	277.998
353	ENCFF001RLS	parietal_lobe_embryo_TAP_2	GGCC	270
354	ENCFF001RLS	parietal_lobe_embryo_TAP_2	GAT	268
355	ENCFF001RLS	parietal_lobe_embryo_TAP_2	GGT	262
356	ENCFF001RLS	parietal_lobe_embryo_TAP_2	TGGG	258.006
357	ENCFF001RLS	parietal_lobe_embryo_TAP_2	CCACAATGATGACAGTTTATTTGCTACTCTTGAGTGCTAGAATGATGAGGATCTTAACCACCATTATCTTAACTGA	255
358	ENCFF001RLS	parietal_lobe_embryo_TAP_2	TTCCT	255
359	ENCFF001RLS	parietal_lobe_embryo_TAP_2	TCATTGT	235.004
360	ENCFF001RLS	parietal_lobe_embryo_TAP_2	TACT	232
361	ENCFF001RLS	parietal_lobe_embryo_TAP_2	GCATTGT	219.002
362	ENCFF001RLS	parietal_lobe_embryo_TAP_2	CTCCCATGATGTCCAGCACTGGGCTCTGATCACCCCTGAGGACACAGTGCACCCCAGGACCTTTGACACCTGGGGGTCTGAG	197
363	ENCFF001RLS	parietal_lobe_embryo_TAP_2	ACAGCTCACTGCATCCTCAAACTATCAGGGTCTCATTCTGTTGCCCAGGCTGGAGAGCAGTGGCATGATCACGG	144
364	ENCFF001RLS	parietal_lobe_embryo_TAP_2	GCGTT	125.006
365	ENCFF001RLS	parietal_lobe_embryo_TAP_2	TGTC	118.006
366	ENCFF001RLS	parietal_lobe_embryo_TAP_2	GCC	114.002
367	ENCFF001RLS	parietal_lobe_embryo_TAP_2	AG	114.002
368	ENCFF001RLS	parietal_lobe_embryo_TAP_2	TCCT	111
369	ENCFF001RLS	parietal_lobe_embryo_TAP_2	GTGA	107.002
370	ENCFF001RLS	parietal_lobe_embryo_TAP_2	TTCC	104
371	ENCFF001RLY	diencephalon_TAP_1	-	916492
372	ENCFF001RLY	diencephalon_TAP_1	T	327292
373	ENCFF001RLY	diencephalon_TAP_1	GG	38199
374	ENCFF001RLY	diencephalon_TAP_1	TG	31611
375	ENCFF001RLY	diencephalon_TAP_1	TTG	31314
376	ENCFF001RLY	diencephalon_TAP_1	GA	24851
377	ENCFF001RLY	diencephalon_TAP_1	TCCC	23744
378	ENCFF001RLY	diencephalon_TAP_1	TTC	23193
379	ENCFF001RLY	diencephalon_TAP_1	AT	22897
380	ENCFF001RLY	diencephalon_TAP_1	TA	20281
381	ENCFF001RLY	diencephalon_TAP_1	TTA	12768
382	ENCFF001RLY	diencephalon_TAP_1	GC	12762
383	ENCFF001RLY	diencephalon_TAP_1	G	9477.98
384	ENCFF001RLY	diencephalon_TAP_1	TT	7892
385	ENCFF001RLY	diencephalon_TAP_1	GT	5380
386	ENCFF001RLY	diencephalon_TAP_1	TC	4693.01
387	ENCFF001RLY	diencephalon_TAP_1	TCATT	4215
388	ENCFF001RLY	diencephalon_TAP_1	GCAT	3747
389	ENCFF001RLY	diencephalon_TAP_1	TCT	3645
390	ENCFF001RLY	diencephalon_TAP_1	C	3388.01
391	ENCFF001RLY	diencephalon_TAP_1	A	3380
392	ENCFF001RLY	diencephalon_TAP_1	TCG	3169.01
393	ENCFF001RLY	diencephalon_TAP_1	TCC	2901
394	ENCFF001RLY	diencephalon_TAP_1	TCAT	2489
395	ENCFF001RLY	diencephalon_TAP_1	TGG	2185.99
396	ENCFF001RLY	diencephalon_TAP_1	CT	1976
397	ENCFF001RLY	diencephalon_TAP_1	TACC	1949
398	ENCFF001RLY	diencephalon_TAP_1	GGG	1773
399	ENCFF001RLY	diencephalon_TAP_1	TGCC	1744
400	ENCFF001RLY	diencephalon_TAP_1	AC	1523.01
401	ENCFF001RLY	diencephalon_TAP_1	CAGCTCACTGCATCCTCAAACTATCAGGGTCTCATTCTGTTGCCCAGGCTGGAGAGCAGTGGCATGATCACGGCT	1522
402	ENCFF001RLY	diencephalon_TAP_1	TGCCT	1378
403	ENCFF001RLY	diencephalon_TAP_1	TGC	1366
404	ENCFF001RLY	diencephalon_TAP_1	TACCT	1345
405	ENCFF001RLY	diencephalon_TAP_1	TAG	1311
406	ENCFF001RLY	diencephalon_TAP_1	GGC	1181.01
407	ENCFF001RLY	diencephalon_TAP_1	AA	1177
408	ENCFF001RLY	diencephalon_TAP_1	GAG	1099
409	ENCFF001RLY	diencephalon_TAP_1	TCA	1084
410	ENCFF001RLY	diencephalon_TAP_1	GCG	1059
411	ENCFF001RLY	diencephalon_TAP_1	ATA	1035.01
412	ENCFF001RLY	diencephalon_TAP_1	CG	880
413	ENCFF001RLY	diencephalon_TAP_1	GCCC	879
414	ENCFF001RLY	diencephalon_TAP_1	GAC	878.01
415	ENCFF001RLY	diencephalon_TAP_1	GCC	835.996
416	ENCFF001RLY	diencephalon_TAP_1	TAC	796.007
417	ENCFF001RLY	diencephalon_TAP_1	ATC	784
418	ENCFF001RLY	diencephalon_TAP_1	CA	777.002
419	ENCFF001RLY	diencephalon_TAP_1	CTG	707.994
420	ENCFF001RLY	diencephalon_TAP_1	GAATT	678.007
421	ENCFF001RLY	diencephalon_TAP_1	CTC	669.004
422	ENCFF001RLY	diencephalon_TAP_1	TTCC	657
423	ENCFF001RLY	diencephalon_TAP_1	TCTC	610
424	ENCFF001RLY	diencephalon_TAP_1	ATG	593.005
425	ENCFF001RLY	diencephalon_TAP_1	CC	570
426	ENCFF001RLY	diencephalon_TAP_1	TCCCTGT	543
427	ENCFF001RLY	diencephalon_TAP_1	GGATT	516.992
428	ENCFF001RLY	diencephalon_TAP_1	GGA	514.01
429	ENCFF001RLY	diencephalon_TAP_1	TGA	510.006
430	ENCFF001RLY	diencephalon_TAP_1	CCCCAGGCTGGAGTGCAGTGGCACCGTCTCGGCTCACTGCAAACTCTGCCTCCTGGGTTCATGCCATTCTCTTGCCTCAGCCTCCTGAGTAGCTGGGGC	478
431	ENCFF001RLY	diencephalon_TAP_1	AG	448.995
432	ENCFF001RLY	diencephalon_TAP_1	GAT	430
433	ENCFF001RLY	diencephalon_TAP_1	ACAGCTCACTGCATCCTCAAACTATCAGGGTCTCATTCTGTTGCCCAGGCTGGAGAGCAGTGGCATGATCACGG	420
434	ENCFF001RLY	diencephalon_TAP_1	TCTCT	417
435	ENCFF001RLY	diencephalon_TAP_1	GCA	373.002
436	ENCFF001RLY	diencephalon_TAP_1	GCATTGT	361.998
437	ENCFF001RLY	diencephalon_TAP_1	TGATT	342.006
438	ENCFF001RLY	diencephalon_TAP_1	TAATT	301.994
439	ENCFF001RLY	diencephalon_TAP_1	GCTTT	300
440	ENCFF001RLY	diencephalon_TAP_1	TCCTC	300
441	ENCFF001RLY	diencephalon_TAP_1	TTCCT	292
442	ENCFF001RLY	diencephalon_TAP_1	TCATTGT	290.99
443	ENCFF001RLY	diencephalon_TAP_1	ATT	281.997
444	ENCFF001RLY	diencephalon_TAP_1	GGT	274
445	ENCFF001RLY	diencephalon_TAP_1	TCCCT	254
446	ENCFF001RLY	diencephalon_TAP_1	GAA	251.006
447	ENCFF001RLY	diencephalon_TAP_1	TCTTT	238
448	ENCFF001RLY	diencephalon_TAP_1	CACCCAGGCTGGAGTACAGTGGCATGATCACGGCTCACTGCAGCCTCAACCTTCTGGGTTCAAGCAATCCTCTTGCCTCAGCCTCCAGAGTAGCTGGG	120
449	ENCFF001RLY	diencephalon_TAP_1	CTA	111.006
450	ENCFF001RLY	diencephalon_TAP_1	GTATT	111.006
451	ENCFF001RLY	diencephalon_TAP_1	GAAT	104.006
452	ENCFF001RLY	diencephalon_TAP_1	CCACAATGATGACAGTTTATTTGCTACTCTTGAGTGCTAGAATGATGAGGATCTTAACCACCATTATCTTAACTGA	102
453	ENCFF001RLZ	heart_female_embryo_TAP_2	-	1.82823e+06
454	ENCFF001RLZ	heart_female_embryo_TAP_2	AT	23282
455	ENCFF001RLZ	heart_female_embryo_TAP_2	TCCC	17661
456	ENCFF001RLZ	heart_female_embryo_TAP_2	GCAT	14808
457	ENCFF001RLZ	heart_female_embryo_TAP_2	GG	11864
458	ENCFF001RLZ	heart_female_embryo_TAP_2	T	7940
459	ENCFF001RLZ	heart_female_embryo_TAP_2	C	4248
460	ENCFF001RLZ	heart_female_embryo_TAP_2	G	3153.01
461	ENCFF001RLZ	heart_female_embryo_TAP_2	GT	2761
462	ENCFF001RLZ	heart_female_embryo_TAP_2	GCATTGT	2241
463	ENCFF001RLZ	heart_female_embryo_TAP_2	TT	1515.01
464	ENCFF001RLZ	heart_female_embryo_TAP_2	CT	1483.99
465	ENCFF001RLZ	heart_female_embryo_TAP_2	TG	1208
466	ENCFF001RLZ	heart_female_embryo_TAP_2	CAGCTCACTGCATCCTCAAACTATCAGGGTCTCATTCTGTTGCCCAGGCTGGAGAGCAGTGGCATGATCACGGCT	1172
467	ENCFF001RLZ	heart_female_embryo_TAP_2	CCACAATGATGACAGTTTATTTGCTACTCTTGAGTGCTAGAATGATGAGGATCTTAACCACCATTATCTTAACTGA	1143
468	ENCFF001RLZ	heart_female_embryo_TAP_2	GCTTT	1127
469	ENCFF001RLZ	heart_female_embryo_TAP_2	GC	857.996
470	ENCFF001RLZ	heart_female_embryo_TAP_2	AGC	769.005
471	ENCFF001RLZ	heart_female_embryo_TAP_2	TCTCT	762.002
472	ENCFF001RLZ	heart_female_embryo_TAP_2	AGA	711
473	ENCFF001RLZ	heart_female_embryo_TAP_2	GCTTCAA	496
474	ENCFF001RLZ	heart_female_embryo_TAP_2	ATT	439.992
475	ENCFF001RLZ	heart_female_embryo_TAP_2	CACCCAGGCTGGAGTACAGTGGCATGATCACGGCTCACTGCAGCCTCAACCTTCTGGGTTCAAGCAATCCTCTTGCCTCAGCCTCCAGAGTAGCTGGG	403
476	ENCFF001RLZ	heart_female_embryo_TAP_2	TCATT	402
477	ENCFF001RLZ	heart_female_embryo_TAP_2	GTACATGATGACAACTGGCTCCCTCTACTGAACTGCCATGAGGAAACTGCCATGTCACCCTTCTGACT	394
478	ENCFF001RLZ	heart_female_embryo_TAP_2	A	373
479	ENCFF001RLZ	heart_female_embryo_TAP_2	GGTCTCGCTATGTTGCCCAGGCTGGAGTGCAGTGGCTATTCACAGGCGCGATCCCACTACTGATCAGCACGGGAGTTTTGACCTGCTCCGTTTCCGACC	370
480	ENCFF001RLZ	heart_female_embryo_TAP_2	TCTC	364
481	ENCFF001RLZ	heart_female_embryo_TAP_2	TCCCTGT	356
482	ENCFF001RLZ	heart_female_embryo_TAP_2	TCT	352
483	ENCFF001RLZ	heart_female_embryo_TAP_2	GGC	342.012
484	ENCFF001RLZ	heart_female_embryo_TAP_2	ACAGCTCACTGCATCCTCAAACTATCAGGGTCTCATTCTGTTGCCCAGGCTGGAGAGCAGTGGCATGATCACGG	341
485	ENCFF001RLZ	heart_female_embryo_TAP_2	ATCCCACCGCTGCCACC	334
486	ENCFF001RLZ	heart_female_embryo_TAP_2	GGG	277.998
487	ENCFF001RLZ	heart_female_embryo_TAP_2	GTACATGATGACAACTGGCTCCCTCTACTGAACTGCCATGAGGAAACTGCCATGTCACCCTTCTGATT	274
488	ENCFF001RLZ	heart_female_embryo_TAP_2	TCCCT	274
489	ENCFF001RLZ	heart_female_embryo_TAP_2	GCTT	272.006
490	ENCFF001RLZ	heart_female_embryo_TAP_2	TGAGATGAAGCACTGTAGCTCT	270
491	ENCFF001RLZ	heart_female_embryo_TAP_2	GGATT	254.996
492	ENCFF001RLZ	heart_female_embryo_TAP_2	GCTAATGATGGAAAAATCATTATTGGAAAAGAATGACATGAACAAAGGAACCACTGA	228.999
493	ENCFF001RLZ	heart_female_embryo_TAP_2	AC	223.992
494	ENCFF001RLZ	heart_female_embryo_TAP_2	ACCCCATCTCTGCAAAAAATACCAAAAT	202
495	ENCFF001RLZ	heart_female_embryo_TAP_2	ATCACATTGCCAGGGATTTCCA	180.999
496	ENCFF001RLZ	heart_female_embryo_TAP_2	TGTACATGATGACAACTGGCTCCCTCTACTGAACTGCCATGAGGAAACTGCCATGTCACCCTTCTGACT	177
497	ENCFF001RLZ	heart_female_embryo_TAP_2	GCCCAGGTTGGAGTGCAGTGGCATGATCTCAGCTCACTGCCAGCTCCACCTCCCAGGTTCATGCCATTCTCTTGCCTCAGCCTCCCGAGTAGCTGGGGCT	172
498	ENCFF001RLZ	heart_female_embryo_TAP_2	GTGAAATGATGGCAATCATCTTTCGGGACTGACCTGAAATGAAGAGAATACTCATTGCTGAT	171
499	ENCFF001RLZ	heart_female_embryo_TAP_2	CGGCCGGTGATGAGAACTTCTCCCACTCACATTCGAGTTTCCCGACCATGAGATGACTCCACATGCACTACCATCTGAGGCC	168
500	ENCFF001RLZ	heart_female_embryo_TAP_2	TCGT	157.998
501	ENCFF001RLZ	heart_female_embryo_TAP_2	CTCGT	151.998
502	ENCFF001RLZ	heart_female_embryo_TAP_2	GGCCGGTGATGAGAACTTCTCCCACTCACATTCGAGTTTCCCGACCATGAGATGACTCCACATGCACTACCATCTGAGGCC	129
503	ENCFF001RLZ	heart_female_embryo_TAP_2	TTGCCCAGGCTGCAGTGCAGTGGCGCTATCATGGCTCACTGCAACCTCAAACTCCTGGGCTCAAACTGATCTTGCCTCAGCCTCCTAAGCAGCTGAGG	127
504	ENCFF001RLZ	heart_female_embryo_TAP_2	TGTACATGATGACAACTGGCTCCCTCTACTGAACTGCCATGAGGAAACTGCCATGTCACCCTTCTGATT	126
505	ENCFF001RLZ	heart_female_embryo_TAP_2	ATCACATTGCCAGGGATTACCAC	115.003
506	ENCFF001RLZ	heart_female_embryo_TAP_2	TTG	114.996
507	ENCFF001RLZ	heart_female_embryo_TAP_2	ATCACATTGCCAGGGATTACCA	106.001
508	ENCFF001RMF	metanephros_embryo_TAP_1	-	606464
509	ENCFF001RMF	metanephros_embryo_TAP_1	TCCC	7861
510	ENCFF001RMF	metanephros_embryo_TAP_1	GA	7036
511	ENCFF001RMF	metanephros_embryo_TAP_1	GCAT	5242.98
512	ENCFF001RMF	metanephros_embryo_TAP_1	GC	3812
513	ENCFF001RMF	metanephros_embryo_TAP_1	T	3586.99
514	ENCFF001RMF	metanephros_embryo_TAP_1	TA	2370
515	ENCFF001RMF	metanephros_embryo_TAP_1	GG	1864.01
516	ENCFF001RMF	metanephros_embryo_TAP_1	CC	1293.01
517	ENCFF001RMF	metanephros_embryo_TAP_1	GT	1258
518	ENCFF001RMF	metanephros_embryo_TAP_1	AT	1016.01
519	ENCFF001RMF	metanephros_embryo_TAP_1	GCTATGTTGCTCAGGCTGGAGTGCAGTGGCTATTCACAGGCGCGATCCCACTACTGATCAGCACGGGAGTTTTGACCTGCTCCGTTTCCGACCTG	890
520	ENCFF001RMF	metanephros_embryo_TAP_1	TC	827
521	ENCFF001RMF	metanephros_embryo_TAP_1	GGTCTCGCTATGTTGCCCAGGCTGGAGTGCAGTGGCTATTCACAGGCGCGATCCCACTACTGATCAGCACGGGAGTTTTGACCTGCTCCGTTTCCGACC	818
522	ENCFF001RMF	metanephros_embryo_TAP_1	CAGCTCACTGCATCCTCAAACTATCAGGGTCTCATTCTGTTGCCCAGGCTGGAGAGCAGTGGCATGATCACGGCT	746
523	ENCFF001RMF	metanephros_embryo_TAP_1	CA	561.999
524	ENCFF001RMF	metanephros_embryo_TAP_1	GAATT	501.004
525	ENCFF001RMF	metanephros_embryo_TAP_1	GCATTGT	487.998
526	ENCFF001RMF	metanephros_embryo_TAP_1	G	437.994
527	ENCFF001RMF	metanephros_embryo_TAP_1	CTATGTTGCTCAGGCTGGAGTGCAGTGGCTATTCACAGGCGCGATCCCACTACTGATCAGCACGGGAGTTTTGACCTGCTCCGTTTCCGACCTGGG	332
528	ENCFF001RMF	metanephros_embryo_TAP_1	AA	308
529	ENCFF001RMF	metanephros_embryo_TAP_1	AC	299.999
530	ENCFF001RMF	metanephros_embryo_TAP_1	CACCCAGGCTGGAGTACAGTGGCATGATCACGGCTCACTGCAGCCTCAACCTTCTGGGTTCAAGCAATCCTCTTGCCTCAGCCTCCAGAGTAGCTGGG	224
531	ENCFF001RMF	metanephros_embryo_TAP_1	GCTTT	223
532	ENCFF001RMF	metanephros_embryo_TAP_1	ACAGCTCACTGCATCCTCAAACTATCAGGGTCTCATTCTGTTGCCCAGGCTGGAGAGCAGTGGCATGATCACGG	188
533	ENCFF001RMF	metanephros_embryo_TAP_1	TATGTTGCTCAGGCTGGAGTGCAGTGGCTATTCACAGGCGCGATCCCACTACTGATCAGCACGGGAGTTTTGACCTGCTCCGTTTCCGACCTGGGCC	152
534	ENCFF001RMF	metanephros_embryo_TAP_1	GCTAATGATGGAAAAATCATTATTGGAAAAGAATGACATGAACAAAGGAACCACTGA	140.001
535	ENCFF001RMF	metanephros_embryo_TAP_1	CCACAATGATGACAGTTTATTTGCTACTCTTGAGTGCTAGAATGATGAGGATCTTAACCACCATTATCTTAACTGA	130
536	ENCFF001RMF	metanephros_embryo_TAP_1	AGAGTTCTAC	127.002
537	ENCFF001RMF	metanephros_embryo_TAP_1	CTCAGGCTGGAGTGCAGTGGCTATTCACAGGCGCGATCCCACTACTGATCAGCACGGGAGTTTTGACCTGCTCCGTTTCCGACCTGGGCCGGTTCACC	113
538	ENCFF001RMF	metanephros_embryo_TAP_1	GTACATGATGACAACTGGCTCCCTCTACTGAACTGCCATGAGGAAACTGCCATGTCACCCTTCTGATT	111
539	ENCFF001RMF	metanephros_embryo_TAP_1	GTCTCGCTATGTTGCCCAGGCTGGAGTGCAGTGGCTATTCACAGGCGCGATCCCACTACTGATCAGCACGGGAGTTTTGACCTGCTCCGTTTCCGACCTG	110
540	ENCFF001RMF	metanephros_embryo_TAP_1	CT	106.998
541	ENCFF001RMF	metanephros_embryo_TAP_1	TT	103.999
542	ENCFF001RMF	metanephros_embryo_TAP_1	TG	102
543	ENCFF001RMG	parietal_lobe_embryo_TAP_1	-	313105
544	ENCFF001RMG	parietal_lobe_embryo_TAP_1	T	69699
545	ENCFF001RMG	parietal_lobe_embryo_TAP_1	AT	15048
546	ENCFF001RMG	parietal_lobe_embryo_TAP_1	G	5581
547	ENCFF001RMG	parietal_lobe_embryo_TAP_1	TTG	3027.99
548	ENCFF001RMG	parietal_lobe_embryo_TAP_1	CT	2922.01
549	ENCFF001RMG	parietal_lobe_embryo_TAP_1	TG	2487
550	ENCFF001RMG	parietal_lobe_embryo_TAP_1	TT	2420
551	ENCFF001RMG	parietal_lobe_embryo_TAP_1	GG	2049
552	ENCFF001RMG	parietal_lobe_embryo_TAP_1	ATG	2031.99
553	ENCFF001RMG	parietal_lobe_embryo_TAP_1	TTT	1797
554	ENCFF001RMG	parietal_lobe_embryo_TAP_1	TA	1577
555	ENCFF001RMG	parietal_lobe_embryo_TAP_1	C	1557
556	ENCFF001RMG	parietal_lobe_embryo_TAP_1	TAG	1284
557	ENCFF001RMG	parietal_lobe_embryo_TAP_1	ATT	1056
558	ENCFF001RMG	parietal_lobe_embryo_TAP_1	TCT	955
559	ENCFF001RMG	parietal_lobe_embryo_TAP_1	GA	670.998
560	ENCFF001RMG	parietal_lobe_embryo_TAP_1	GC	623.001
561	ENCFF001RMG	parietal_lobe_embryo_TAP_1	TC	578
562	ENCFF001RMG	parietal_lobe_embryo_TAP_1	AC	504.994
563	ENCFF001RMG	parietal_lobe_embryo_TAP_1	CG	457.002
564	ENCFF001RMG	parietal_lobe_embryo_TAP_1	TCATT	454
565	ENCFF001RMG	parietal_lobe_embryo_TAP_1	A	402
566	ENCFF001RMG	parietal_lobe_embryo_TAP_1	ATC	372.995
567	ENCFF001RMG	parietal_lobe_embryo_TAP_1	TTC	371.994
568	ENCFF001RMG	parietal_lobe_embryo_TAP_1	ATA	317.002
569	ENCFF001RMG	parietal_lobe_embryo_TAP_1	AG	260.001
570	ENCFF001RMG	parietal_lobe_embryo_TAP_1	TCCC	247
571	ENCFF001RMG	parietal_lobe_embryo_TAP_1	TTA	231
572	ENCFF001RMG	parietal_lobe_embryo_TAP_1	GT	223
573	ENCFF001RMG	parietal_lobe_embryo_TAP_1	TCG	221
574	ENCFF001RMG	parietal_lobe_embryo_TAP_1	GCG	210
575	ENCFF001RMG	parietal_lobe_embryo_TAP_1	CTT	129.996
576	ENCFF001RMG	parietal_lobe_embryo_TAP_1	TAC	122.997
577	ENCFF001RMG	parietal_lobe_embryo_TAP_1	CA	113
578	ENCFF001RMG	parietal_lobe_embryo_TAP_1	CAGCTCACTGCATCCTCAAACTATCAGGGTCTCATTCTGTTGCCCAGGCTGGAGAGCAGTGGCATGATCACGGCT	113
579	ENCFF001RMG	parietal_lobe_embryo_TAP_1	TAA	102.998
580	ENCFF001RMG	parietal_lobe_embryo_TAP_1	GAT	101.997
581	ENCFF001RMG	parietal_lobe_embryo_TAP_1	TGG	101
582	ENCFF001RMH	lung female embryo_TAP_2	-	2.05786e+06
583	ENCFF001RMH	lung female embryo_TAP_2	T	366101
584	ENCFF001RMH	lung female embryo_TAP_2	TCCC	140627
585	ENCFF001RMH	lung female embryo_TAP_2	GCAT	53337
586	ENCFF001RMH	lung female embryo_TAP_2	TCATT	28743
587	ENCFF001RMH	lung female embryo_TAP_2	G	20650
588	ENCFF001RMH	lung female embryo_TAP_2	TTG	19888
589	ENCFF001RMH	lung female embryo_TAP_2	TCAT	18946
590	ENCFF001RMH	lung female embryo_TAP_2	GG	16703
591	ENCFF001RMH	lung female embryo_TAP_2	TG	15512
592	ENCFF001RMH	lung female embryo_TAP_2	C	11939
593	ENCFF001RMH	lung female embryo_TAP_2	GCATTGT	9907
594	ENCFF001RMH	lung female embryo_TAP_2	AT	9516.97
595	ENCFF001RMH	lung female embryo_TAP_2	TCT	9182.01
596	ENCFF001RMH	lung female embryo_TAP_2	A	9146
597	ENCFF001RMH	lung female embryo_TAP_2	TTC	8240.01
598	ENCFF001RMH	lung female embryo_TAP_2	TA	7091
599	ENCFF001RMH	lung female embryo_TAP_2	TTA	6339
600	ENCFF001RMH	lung female embryo_TAP_2	TCG	5551.99
601	ENCFF001RMH	lung female embryo_TAP_2	GA	5060
602	ENCFF001RMH	lung female embryo_TAP_2	TCCCTGT	4320
603	ENCFF001RMH	lung female embryo_TAP_2	TT	4215
604	ENCFF001RMH	lung female embryo_TAP_2	TCATTGT	3433
605	ENCFF001RMH	lung female embryo_TAP_2	GT	3313.01
606	ENCFF001RMH	lung female embryo_TAP_2	TCCCT	3285
607	ENCFF001RMH	lung female embryo_TAP_2	TCTC	2399
608	ENCFF001RMH	lung female embryo_TAP_2	TCC	2292
609	ENCFF001RMH	lung female embryo_TAP_2	GCCC	1986
610	ENCFF001RMH	lung female embryo_TAP_2	TGCC	1915
611	ENCFF001RMH	lung female embryo_TAP_2	TCTCT	1536
612	ENCFF001RMH	lung female embryo_TAP_2	TACC	1392
613	ENCFF001RMH	lung female embryo_TAP_2	GCTTT	1307
614	ENCFF001RMH	lung female embryo_TAP_2	CCACAATGATGACAGTTTATTTGCTACTCTTGAGTGCTAGAATGATGAGGATCTTAACCACCATTATCTTAACTGA	1287
615	ENCFF001RMH	lung female embryo_TAP_2	TCCTC	1279.01
616	ENCFF001RMH	lung female embryo_TAP_2	TCA	1270
617	ENCFF001RMH	lung female embryo_TAP_2	GGATT	1269.98
618	ENCFF001RMH	lung female embryo_TAP_2	GC	1255
619	ENCFF001RMH	lung female embryo_TAP_2	TCTTT	1104
620	ENCFF001RMH	lung female embryo_TAP_2	CCCGCCACGCAGTTTTATCCGGTAAAGCGAATGA	947
621	ENCFF001RMH	lung female embryo_TAP_2	TC	926
622	ENCFF001RMH	lung female embryo_TAP_2	TGATT	906.006
623	ENCFF001RMH	lung female embryo_TAP_2	TGG	900.004
624	ENCFF001RMH	lung female embryo_TAP_2	ACATT	879
625	ENCFF001RMH	lung female embryo_TAP_2	GCTT	825.991
626	ENCFF001RMH	lung female embryo_TAP_2	GGG	770
627	ENCFF001RMH	lung female embryo_TAP_2	TCTT	759.985
628	ENCFF001RMH	lung female embryo_TAP_2	TAATT	744.998
629	ENCFF001RMH	lung female embryo_TAP_2	GGAT	677.989
630	ENCFF001RMH	lung female embryo_TAP_2	GCTAATGATGGAAAAATCATTATTGGAAAAGAATGACATGAACAAAGGAACCACTGA	574
631	ENCFF001RMH	lung female embryo_TAP_2	GAATT	565.992
632	ENCFF001RMH	lung female embryo_TAP_2	TGCCT	559
633	ENCFF001RMH	lung female embryo_TAP_2	GGC	496.002
634	ENCFF001RMH	lung female embryo_TAP_2	TAAC	462
635	ENCFF001RMH	lung female embryo_TAP_2	GCATTGTGT	450
636	ENCFF001RMH	lung female embryo_TAP_2	CCCCCGCCACGCAGTTTTATCCGGTAAAGCGAATGA	446
637	ENCFF001RMH	lung female embryo_TAP_2	TCGC	441
638	ENCFF001RMH	lung female embryo_TAP_2	TACCT	418
639	ENCFF001RMH	lung female embryo_TAP_2	GTACATGATGACAACTGGCTCCCTCTACTGAACTGCCATGAGGAAACTGCCATGTCACCCTTCTGATT	380
640	ENCFF001RMH	lung female embryo_TAP_2	ATA	374.99
641	ENCFF001RMH	lung female embryo_TAP_2	TGC	364.994
642	ENCFF001RMH	lung female embryo_TAP_2	ACAT	357.994
643	ENCFF001RMH	lung female embryo_TAP_2	TAG	357.002
644	ENCFF001RMH	lung female embryo_TAP_2	AA	356
645	ENCFF001RMH	lung female embryo_TAP_2	GGCCGGTGATGAGAACTTCTCCCACTCACATTCGAGTTTCCCGACCATGAGATGACTCCACATGCACTACCATCTGAGGCC	349
646	ENCFF001RMH	lung female embryo_TAP_2	CCATT	337
647	ENCFF001RMH	lung female embryo_TAP_2	TGAT	331.002
648	ENCFF001RMH	lung female embryo_TAP_2	GGTCTCGCTATGTTGCCCAGGCTGGAGTGCAGTGGCTATTCACAGGCGCGATCCCACTACTGATCAGCACGGGAGTTTTGACCTGCTCCGTTTCCGACC	316
649	ENCFF001RMH	lung female embryo_TAP_2	GAT	313
650	ENCFF001RMH	lung female embryo_TAP_2	TAAT	301.994
651	ENCFF001RMH	lung female embryo_TAP_2	TCGTT	296.002
652	ENCFF001RMH	lung female embryo_TAP_2	GGT	288
653	ENCFF001RMH	lung female embryo_TAP_2	GCT	279
654	ENCFF001RMH	lung female embryo_TAP_2	TGA	275.996
655	ENCFF001RMH	lung female embryo_TAP_2	TGAC	257
656	ENCFF001RMH	lung female embryo_TAP_2	GCTTC	256.004
657	ENCFF001RMH	lung female embryo_TAP_2	ATCCCACCGCTGCCACC	255
658	ENCFF001RMH	lung female embryo_TAP_2	CCGCCACGCAGTTTTATCCGGTAAAGCGAATGA	254
659	ENCFF001RMH	lung female embryo_TAP_2	TCGCT	248
660	ENCFF001RMH	lung female embryo_TAP_2	GAAT	243.992
661	ENCFF001RMH	lung female embryo_TAP_2	GCGTT	238
662	ENCFF001RMH	lung female embryo_TAP_2	TAT	236
663	ENCFF001RMH	lung female embryo_TAP_2	CA	234
664	ENCFF001RMH	lung female embryo_TAP_2	TTCC	233
665	ENCFF001RMH	lung female embryo_TAP_2	AG	230
666	ENCFF001RMH	lung female embryo_TAP_2	CGGCCGGTGATGAGAACTTCTCCCACTCACATTCGAGTTTCCCGACCATGAGATGACTCCACATGCACTACCATCTGAGGCC	228
667	ENCFF001RMH	lung female embryo_TAP_2	ATC	214.998
668	ENCFF001RMH	lung female embryo_TAP_2	GGA	213.01
669	ENCFF001RMH	lung female embryo_TAP_2	CCCCGCCACGCAGTTTTATCCGGTAAAGCGAATGA	210
670	ENCFF001RMH	lung female embryo_TAP_2	CAGCTCACTGCATCCTCAAACTATCAGGGTCTCATTCTGTTGCCCAGGCTGGAGAGCAGTGGCATGATCACGGCT	194
671	ENCFF001RMH	lung female embryo_TAP_2	CTG	137.998
672	ENCFF001RMH	lung female embryo_TAP_2	GGCTAATGATGGAAAAATCATTATTGGAAAAGAATGACATGAACAAAGGAACCACTGA	137
673	ENCFF001RMH	lung female embryo_TAP_2	TTT	129.003
674	ENCFF001RMH	lung female embryo_TAP_2	CACCCAGGCTGGAGTACAGTGGCATGATCACGGCTCACTGCAGCCTCAACCTTCTGGGTTCAAGCAATCCTCTTGCCTCAGCCTCCAGAGTAGCTGGG	121
675	ENCFF001RMH	lung female embryo_TAP_2	TGTACATGATGACAACTGGCTCCCTCTACTGAACTGCCATGAGGAAACTGCCATGTCACCCTTCTGATT	119
676	ENCFF001RMH	lung female embryo_TAP_2	GCTATGTTGCTCAGGCTGGAGTGCAGTGGCTATTCACAGGCGCGATCCCACTACTGATCAGCACGGGAGTTTTGACCTGCTCCGTTTCCGACCTG	114
677	ENCFF001RMH	lung female embryo_TAP_2	TCGGGACTGACCTGAAATGAAGAGAATACTCATTGCTGAT	112
678	ENCFF001RMH	lung female embryo_TAP_2	CTATGTTGCTCAGGCTGGAGTGCAGTGGCTATTCACAGGCGCGATCCCACTACTGATCAGCACGGGAGTTTTGACCTGCTCCGTTTCCGACCTGGG	103
679	ENCFF001RMH	lung female embryo_TAP_2	CT	100
680	ENCFF001RMK	heart_female_embryo_TAP_1	-	8.16988e+06
681	ENCFF001RMK	heart_female_embryo_TAP_1	TCCC	95135
682	ENCFF001RMK	heart_female_embryo_TAP_1	GCAT	63133
683	ENCFF001RMK	heart_female_embryo_TAP_1	GG	58295
684	ENCFF001RMK	heart_female_embryo_TAP_1	T	55778
685	ENCFF001RMK	heart_female_embryo_TAP_1	AT	42677
686	ENCFF001RMK	heart_female_embryo_TAP_1	G	41727
687	ENCFF001RMK	heart_female_embryo_TAP_1	GT	19042
688	ENCFF001RMK	heart_female_embryo_TAP_1	GCTTT	10669
689	ENCFF001RMK	heart_female_embryo_TAP_1	TG	9765
690	ENCFF001RMK	heart_female_embryo_TAP_1	C	8804
691	ENCFF001RMK	heart_female_embryo_TAP_1	GCATTGT	8622.01
692	ENCFF001RMK	heart_female_embryo_TAP_1	A	5447.01
693	ENCFF001RMK	heart_female_embryo_TAP_1	TCTCT	4590
694	ENCFF001RMK	heart_female_embryo_TAP_1	CCACAATGATGACAGTTTATTTGCTACTCTTGAGTGCTAGAATGATGAGGATCTTAACCACCATTATCTTAACTGA	4263
695	ENCFF001RMK	heart_female_embryo_TAP_1	CCACAATGATGACAGTTTATTTGCTACTCTTGAGTGCTAGAATGATGAGGATCTTAACCACCATTATCTTAACT	3742
696	ENCFF001RMK	heart_female_embryo_TAP_1	GC	3563
697	ENCFF001RMK	heart_female_embryo_TAP_1	TCC	3358
698	ENCFF001RMK	heart_female_embryo_TAP_1	TCT	3233
699	ENCFF001RMK	heart_female_embryo_TAP_1	TCATT	3113
700	ENCFF001RMK	heart_female_embryo_TAP_1	TCCCTGT	2959
701	ENCFF001RMK	heart_female_embryo_TAP_1	GTACATGATGACAACTGGCTCCCTCTACTGAACTGCCATGAGGAAACTGCCATGTCACCCTTCTGATT	2918
702	ENCFF001RMK	heart_female_embryo_TAP_1	GGC	2829.99
703	ENCFF001RMK	heart_female_embryo_TAP_1	TCTC	2467
704	ENCFF001RMK	heart_female_embryo_TAP_1	AGC	2353.99
705	ENCFF001RMK	heart_female_embryo_TAP_1	GGATT	2165.98
706	ENCFF001RMK	heart_female_embryo_TAP_1	TGAGATGAAGCACTGTAGCTCT	2075
707	ENCFF001RMK	heart_female_embryo_TAP_1	TCCCT	1992
708	ENCFF001RMK	heart_female_embryo_TAP_1	GCTT	1792.99
709	ENCFF001RMK	heart_female_embryo_TAP_1	CT	1765
710	ENCFF001RMK	heart_female_embryo_TAP_1	GTGAAATGATGGCAATCATCTTTCGGGACTGACCTGAAATGAAGAGAATACTCATTGCTGAT	1619
711	ENCFF001RMK	heart_female_embryo_TAP_1	ATT	1595.01
712	ENCFF001RMK	heart_female_embryo_TAP_1	TT	1481.99
713	ENCFF001RMK	heart_female_embryo_TAP_1	TCCTC	1433
714	ENCFF001RMK	heart_female_embryo_TAP_1	ATCCCACCGCTGCCACC	1393
715	ENCFF001RMK	heart_female_embryo_TAP_1	GTGAAATGATGGCAATCATCTTTCGGGACTGACCTGAAATGAAGAGAATACTCATTGCTGATCACT	1375
716	ENCFF001RMK	heart_female_embryo_TAP_1	GGG	1365.01
717	ENCFF001RMK	heart_female_embryo_TAP_1	GCATTGGTGGTTCAGTGGTAGAATTCTCGCCTGC	1255
718	ENCFF001RMK	heart_female_embryo_TAP_1	TTG	1194.01
719	ENCFF001RMK	heart_female_embryo_TAP_1	GCTAATGATGGAAAAATCATTATTGGAAAAGAATGACATGAACAAAGGAACCACTGA	1153
720	ENCFF001RMK	heart_female_embryo_TAP_1	GCAGT	1144
721	ENCFF001RMK	heart_female_embryo_TAP_1	TTGCATGATGAATAAAATCAAATCACCATCTTTCGGCTGAGTTCGTGATGGATTTGCTTTTTTCTGATT	1087
722	ENCFF001RMK	heart_female_embryo_TAP_1	GGT	1030
723	ENCFF001RMK	heart_female_embryo_TAP_1	ATCACATTGCCAGGGATTACCA	988
724	ENCFF001RMK	heart_female_embryo_TAP_1	TGCCT	973
725	ENCFF001RMK	heart_female_embryo_TAP_1	ATCACATTGCCAGGGATTTCCA	903
726	ENCFF001RMK	heart_female_embryo_TAP_1	TGTACATGATGACAACTGGCTCCCTCTACTGAACTGCCATGAGGAAACTGCCATGTCACCCTTCTGATT	889
727	ENCFF001RMK	heart_female_embryo_TAP_1	GCTG	881.001
728	ENCFF001RMK	heart_female_embryo_TAP_1	GCA	717.003
729	ENCFF001RMK	heart_female_embryo_TAP_1	GA	652
730	ENCFF001RMK	heart_female_embryo_TAP_1	TTC	651.994
731	ENCFF001RMK	heart_female_embryo_TAP_1	ATCACATTGCCAGGGATTA	641
732	ENCFF001RMK	heart_female_embryo_TAP_1	ACTCCATGATGAACACAAAATGACAAGCATATGGCTGAACTTTCAAGTGATGTCATCTTACTACTGA	633
733	ENCFF001RMK	heart_female_embryo_TAP_1	GGA	581
734	ENCFF001RMK	heart_female_embryo_TAP_1	ATCACATTGCCAGGGATTACCACT	566
735	ENCFF001RMK	heart_female_embryo_TAP_1	TGCC	563
736	ENCFF001RMK	heart_female_embryo_TAP_1	GGCT	537
737	ENCFF001RMK	heart_female_embryo_TAP_1	GGCCGGTGATGAGAACTTCTCCCACTCACATTCGAGTTTCCCGACCATGAGATGACTCCACATGCACTACCATCTGAGGCC	531
738	ENCFF001RMK	heart_female_embryo_TAP_1	AGTGATGATGACCCCAGGTAACTCTGAGTGTGTCGCTGATGCCATCACCGCAGCGCTCTGAC	526
739	ENCFF001RMK	heart_female_embryo_TAP_1	TCCCTGAGACCCTAACTTGT	525
740	ENCFF001RMK	heart_female_embryo_TAP_1	GGTAAAATGGCTGAGTGAAGCATTGGACTACCACC	515
741	ENCFF001RMK	heart_female_embryo_TAP_1	GCATC	506.002
742	ENCFF001RMK	heart_female_embryo_TAP_1	TTAGATGAAGCACTGTAGCTCT	484
743	ENCFF001RMK	heart_female_embryo_TAP_1	AC	482.004
744	ENCFF001RMK	heart_female_embryo_TAP_1	ATC	471.006
745	ENCFF001RMK	heart_female_embryo_TAP_1	CTCCATGATGAACACAAAATGACAAGCATATGGCTGAACTTTCAAGTGATGTCATCTTACTACTGA	462
746	ENCFF001RMK	heart_female_embryo_TAP_1	TCCT	447
747	ENCFF001RMK	heart_female_embryo_TAP_1	CAGCTCACTGCATCCTCAAACTATCAGGGTCTCATTCTGTTGCCCAGGCTGGAGAGCAGTGGCATGATCACGGCT	442
748	ENCFF001RMK	heart_female_embryo_TAP_1	GGAG	434.005
749	ENCFF001RMK	heart_female_embryo_TAP_1	TCAT	427
750	ENCFF001RMK	heart_female_embryo_TAP_1	GCATTGTGT	380
751	ENCFF001RMK	heart_female_embryo_TAP_1	TCGGGACTGACCTGAAATGAAGAGAATACTCATTGCTGAT	371
752	ENCFF001RMK	heart_female_embryo_TAP_1	TGTCAATGATGCATTCTTATTGGAACTGAATTTAAGTGATCTGACTCATTCGTCACTACCACTGAGAC	361
753	ENCFF001RMK	heart_female_embryo_TAP_1	CGGCCGGTGATGAGAACTTCTCCCACTCACATTCGAGTTTCCCGACCATGAGATGACTCCACATGCACTACCATCTGAGGCC	360
754	ENCFF001RMK	heart_female_embryo_TAP_1	CTCCCACTGCTTCACTTGACT	354
755	ENCFF001RMK	heart_female_embryo_TAP_1	TTGCTGTGATGACTATCATTGGGTTTCGCATGTTGCTGAGTTCCAGTGATGCCTCTTTTCTCTTGGCTGTCTGAGC	325
756	ENCFF001RMK	heart_female_embryo_TAP_1	GCAAT	319.998
757	ENCFF001RMK	heart_female_embryo_TAP_1	TGCAGATGATGTAAAAGAATATTTGCTATCTGAGAGATGGTGATGACATTTTAAACCACCAAGATCGCTGA	317.001
758	ENCFF001RMK	heart_female_embryo_TAP_1	TTA	303.996
759	ENCFF001RMK	heart_female_embryo_TAP_1	TGCAGATGATGTAAAAGAATATTTGCTATCTGAGAGATGGTGATGACATTTTAAACCACCAAGATCGCTGATGCA	295
760	ENCFF001RMK	heart_female_embryo_TAP_1	TGAAATGATGGCAATCATCTTTCGGGACTGACCTGAAATGAAGAGAATACTCATTGCTGAT	293
761	ENCFF001RMK	heart_female_embryo_TAP_1	TCTTT	292
762	ENCFF001RMK	heart_female_embryo_TAP_1	TCCCACCGCTGCCACC	291
763	ENCFF001RMK	heart_female_embryo_TAP_1	GTT	290.007
764	ENCFF001RMK	heart_female_embryo_TAP_1	GTC	282
765	ENCFF001RMK	heart_female_embryo_TAP_1	GGAT	277.004
766	ENCFF001RMK	heart_female_embryo_TAP_1	TCCCACTGCTTCACTTGACT	274
767	ENCFF001RMK	heart_female_embryo_TAP_1	TA	274
768	ENCFF001RMK	heart_female_embryo_TAP_1	GGTCAGTGATGAGCAACATTCACCATCTTTCGTTTGAGTCTCACGGCCATGAGATCAACCCCATGCACCGCTCTGAGACCT	270
769	ENCFF001RMK	heart_female_embryo_TAP_1	GTGG	268.002
770	ENCFF001RMK	heart_female_embryo_TAP_1	GCTA	263.01
771	ENCFF001RMK	heart_female_embryo_TAP_1	GTGAAATGATGGCAATCATCTTTCGGGACTGACCTGAAATGAAGAGAATACTCATTGCTGATC	258.006
772	ENCFF001RMK	heart_female_embryo_TAP_1	GCCC	258
773	ENCFF001RMK	heart_female_embryo_TAP_1	TGTCAATGATGTATTCTTCTTGGAACTGAATCTAAGTGATCTGACTCAATATTCGTCACTACCACTGAGAC	256
774	ENCFF001RMK	heart_female_embryo_TAP_1	GGCTAATGATGGAAAAATCATTATTGGAAAAGAATGACATGAACAAAGGAACCACTGA	243
775	ENCFF001RMK	heart_female_embryo_TAP_1	GCTTTGT	242.004
776	ENCFF001RMK	heart_female_embryo_TAP_1	GGTAAAATGGCTGAGTGAAGCATTGGACTGTAAATCTAAAGACAGGGGTTAGGCCTCTTTTTACCACC	242
777	ENCFF001RMK	heart_female_embryo_TAP_1	GGTG	224
778	ENCFF001RMK	heart_female_embryo_TAP_1	ATCACATTGCCAGGGATTTC	223
779	ENCFF001RMK	heart_female_embryo_TAP_1	CCACAATGATGACAGTTTATTTGCTACTCTTGAGTGCTAGAATGATGAGGATCTTAACCACCATTATCTTAA	220
780	ENCFF001RMK	heart_female_embryo_TAP_1	CCACAATGATGACAGTTTATTTGCTACTCTTGAGTGCTAGAATGATGAGGATCTTAACCACCATTATCTTAACTGAG	219
781	ENCFF001RMK	heart_female_embryo_TAP_1	CGGGACTGACCTGAAATGAAGAGAATACTCATTGCTGAT	213
782	ENCFF001RMK	heart_female_embryo_TAP_1	TGAGGTAGTAGGTTGTAT	204
783	ENCFF001RMK	heart_female_embryo_TAP_1	GTTCTTGTTGTTGAAATACAACGATGGTTTTTCATATCATTGGTCGTGGTTGTAGTCCGTGCGAGAATACC	197
784	ENCFF001RMK	heart_female_embryo_TAP_1	GGTCAGTGATGAGCAACATTCACCATCTTTCGTTTGAGTCTCACGGCCATGAGATCAACCCCATGCACCGCTCTGA	185.001
785	ENCFF001RMK	heart_female_embryo_TAP_1	GGTAAAATTGCTGAGTGAAGCATTGGACTACCACC	172
786	ENCFF001RMK	heart_female_embryo_TAP_1	GCCATATGATGTTTTCTTTTCGAAAGGTGAGCGCTTTGCGCAGTGATGACCCTCATCTATCACCCTTGACTGAT	167
787	ENCFF001RMK	heart_female_embryo_TAP_1	TTTACATGATGACAACTGGCTCCCTCTACTGAACTGCCATGAGGAAACTGCCATGTCACCCTTCTGATT	156
788	ENCFF001RMK	heart_female_embryo_TAP_1	CCTCAATGATGACAGTTTATTTGCTACTCTTGAGTGCTAGAATGATGAGGATCTTAACCACCATTATCTTAACTGA	147
789	ENCFF001RMK	heart_female_embryo_TAP_1	CTCCCATGATGTCCAGCACTGGGCTCTGATCACCCCTGAGGACACAGTGCACCCCAGGACCTTTGACACCTGGGGGTCTGAG	145
790	ENCFF001RMK	heart_female_embryo_TAP_1	GTGAAATGATGGCAATCATCTTTCGGGACTGACCTGAAATGAAGAGAATACTCATTGCTGATCACTTGATTATTT	144
791	ENCFF001RMK	heart_female_embryo_TAP_1	CTAGAATGATGAGGATCTTAACCACCATTATCTTAACTGA	139
792	ENCFF001RMK	heart_female_embryo_TAP_1	GCATTGTGGTTCAGTGGTAGAATTCTCGCCTGC	134
793	ENCFF001RMK	heart_female_embryo_TAP_1	TCTTTCGGGACTGACCTGAAATGAAGAGAATACTCATTGCTGAT	125
794	ENCFF001RMK	heart_female_embryo_TAP_1	TAGAATGATGAGGATCTTAACCACCATTATCTTAACTGA	125
795	ENCFF001RMK	heart_female_embryo_TAP_1	TAGGATGGGGTGTGATAGGTGGCACGGAGAATTTTGGATTCTCAGGGATGGGTTCGATTCTCATAGTCCTAGCCA	119
796	ENCFF001RMK	heart_female_embryo_TAP_1	TTGCCCAGGCTGCAGTGCAGTGGCGCTATCATGGCTCACTGCAACCTCAAACTCCTGGGCTCAAACTGATCTTGCCTCAGCCTCCTAAGCAGCTGAGG	118
797	ENCFF001RMK	heart_female_embryo_TAP_1	TTGCTGTGATGACTATCTTAGGACACCTTTGGAATAACTATGAAAGAAAACTATTCTGAGC	117
798	ENCFF001RMK	heart_female_embryo_TAP_1	GTAC	114.002
799	ENCFF001RMK	heart_female_embryo_TAP_1	GGTAAAATGGCTGAGTGAAGCATTGGACTGCCACC	114
800	ENCFF001RMK	heart_female_embryo_TAP_1	GTCC	112
801	ENCFF001RMK	heart_female_embryo_TAP_1	TGCAGATGATGTAAAAGAATATTTGCTATCTGAGAGATGGTGATGACATTTTAAACCACCAAGATCGCTGATGC	111
802	ENCFF001RMK	heart_female_embryo_TAP_1	GCT	105
803	ENCFF001RMK	heart_female_embryo_TAP_1	GTGC	104.006
804	ENCFF001RMK	heart_female_embryo_TAP_1	GCTAATGATGGAAAAATCATTATTGGAAAAGAATGACATGAACAAAGGA	102
805	ENCFF001RMK	heart_female_embryo_TAP_1	ACAGCTCACTGCATCCTCAAACTATCAGGGTCTCATTCTGTTGCCCAGGCTGGAGAGCAGTGGCATGATCACGG	102
806	ENCFF001RMK	heart_female_embryo_TAP_1	ACTGGACTTGGAGTCAGAAGG	101
807	ENCFF001RMK	heart_female_embryo_TAP_1	GTCG	100.996
808	ENCFF001RML	cerebellum_TAP_2	-	1.47961e+06
809	ENCFF001RML	cerebellum_TAP_2	T	494159
810	ENCFF001RML	cerebellum_TAP_2	TCCC	37954
811	ENCFF001RML	cerebellum_TAP_2	AT	34192
812	ENCFF001RML	cerebellum_TAP_2	G	18519
813	ENCFF001RML	cerebellum_TAP_2	TCT	16677
814	ENCFF001RML	cerebellum_TAP_2	TCATT	12523
815	ENCFF001RML	cerebellum_TAP_2	GCAT	12472
816	ENCFF001RML	cerebellum_TAP_2	TTG	12023
817	ENCFF001RML	cerebellum_TAP_2	GG	11077
818	ENCFF001RML	cerebellum_TAP_2	A	10252
819	ENCFF001RML	cerebellum_TAP_2	TTC	10088
820	ENCFF001RML	cerebellum_TAP_2	GA	10023
821	ENCFF001RML	cerebellum_TAP_2	C	9946
822	ENCFF001RML	cerebellum_TAP_2	TG	9825.99
823	ENCFF001RML	cerebellum_TAP_2	TCAT	9498.01
824	ENCFF001RML	cerebellum_TAP_2	TTA	6360.99
825	ENCFF001RML	cerebellum_TAP_2	TA	5143
826	ENCFF001RML	cerebellum_TAP_2	GT	3399
827	ENCFF001RML	cerebellum_TAP_2	TT	3296.01
828	ENCFF001RML	cerebellum_TAP_2	GC	2845.01
829	ENCFF001RML	cerebellum_TAP_2	TCC	2299
830	ENCFF001RML	cerebellum_TAP_2	GCATTGT	2196.99
831	ENCFF001RML	cerebellum_TAP_2	AC	1942
832	ENCFF001RML	cerebellum_TAP_2	GCCC	1779
833	ENCFF001RML	cerebellum_TAP_2	CT	1712
834	ENCFF001RML	cerebellum_TAP_2	TCG	1678
835	ENCFF001RML	cerebellum_TAP_2	CAGCTCACTGCATCCTCAAACTATCAGGGTCTCATTCTGTTGCCCAGGCTGGAGAGCAGTGGCATGATCACGGCT	1561
836	ENCFF001RML	cerebellum_TAP_2	TCTC	1467
837	ENCFF001RML	cerebellum_TAP_2	TCTCT	1454
838	ENCFF001RML	cerebellum_TAP_2	TC	1409.99
839	ENCFF001RML	cerebellum_TAP_2	TCATTGT	1376
840	ENCFF001RML	cerebellum_TAP_2	AGC	1254
841	ENCFF001RML	cerebellum_TAP_2	ATT	1066.99
842	ENCFF001RML	cerebellum_TAP_2	TCCCTGT	982
843	ENCFF001RML	cerebellum_TAP_2	TCA	972
844	ENCFF001RML	cerebellum_TAP_2	GAAG	884.991
845	ENCFF001RML	cerebellum_TAP_2	GAATT	684.001
846	ENCFF001RML	cerebellum_TAP_2	CCACAATGATGACAGTTTATTTGCTACTCTTGAGTGCTAGAATGATGAGGATCTTAACCACCATTATCTTAACTGA	680
847	ENCFF001RML	cerebellum_TAP_2	GCTTT	650
848	ENCFF001RML	cerebellum_TAP_2	GGAG	642.002
849	ENCFF001RML	cerebellum_TAP_2	GGC	606.996
850	ENCFF001RML	cerebellum_TAP_2	TCCCT	594
851	ENCFF001RML	cerebellum_TAP_2	TCCTC	568.995
852	ENCFF001RML	cerebellum_TAP_2	TGC	565.004
853	ENCFF001RML	cerebellum_TAP_2	TCTTT	543
854	ENCFF001RML	cerebellum_TAP_2	ATC	538.01
855	ENCFF001RML	cerebellum_TAP_2	GCT	443.001
856	ENCFF001RML	cerebellum_TAP_2	GGCT	389
857	ENCFF001RML	cerebellum_TAP_2	TGCCT	372.998
858	ENCFF001RML	cerebellum_TAP_2	TCTTTT	368
859	ENCFF001RML	cerebellum_TAP_2	GAT	365
860	ENCFF001RML	cerebellum_TAP_2	TTT	361.998
861	ENCFF001RML	cerebellum_TAP_2	GGATT	361.008
862	ENCFF001RML	cerebellum_TAP_2	ACAGCTCACTGCATCCTCAAACTATCAGGGTCTCATTCTGTTGCCCAGGCTGGAGAGCAGTGGCATGATCACGG	353
863	ENCFF001RML	cerebellum_TAP_2	ATA	345.002
864	ENCFF001RML	cerebellum_TAP_2	TGCC	337
865	ENCFF001RML	cerebellum_TAP_2	AA	325.998
866	ENCFF001RML	cerebellum_TAP_2	GCTTCAA	322
867	ENCFF001RML	cerebellum_TAP_2	TACC	316
868	ENCFF001RML	cerebellum_TAP_2	ACATT	293
869	ENCFF001RML	cerebellum_TAP_2	TGG	285.992
870	ENCFF001RML	cerebellum_TAP_2	TGCT	260
871	ENCFF001RML	cerebellum_TAP_2	TAG	257.999
872	ENCFF001RML	cerebellum_TAP_2	ATCCCACCGCTGCCACC	231
873	ENCFF001RML	cerebellum_TAP_2	TCTTCAA	210
874	ENCFF001RML	cerebellum_TAP_2	GGTCTCGCTATGTTGCCCAGGCTGGAGTGCAGTGGCTATTCACAGGCGCGATCCCACTACTGATCAGCACGGGAGTTTTGACCTGCTCCGTTTCCGACC	188
875	ENCFF001RML	cerebellum_TAP_2	CACCCAGGCTGGAGTACAGTGGCATGATCACGGCTCACTGCAGCCTCAACCTTCTGGGTTCAAGCAATCCTCTTGCCTCAGCCTCCAGAGTAGCTGGG	180
876	ENCFF001RML	cerebellum_TAP_2	GTACATGATGACAACTGGCTCCCTCTACTGAACTGCCATGAGGAAACTGCCATGTCACCCTTCTGACT	139
877	ENCFF001RML	cerebellum_TAP_2	TGCAGATGATGTAAAAGAATATTTGCTATCTGAGAGATGGTGATGACATTTTAAACCACCAAGATCGCTGATGCA	130
878	ENCFF001RML	cerebellum_TAP_2	TAC	116.998
879	ENCFF001RML	cerebellum_TAP_2	GCTT	108.004
880	ENCFF001RML	cerebellum_TAP_2	GGG	105
881	ENCFF001RML	cerebellum_TAP_2	CCCCAGGCTGGAGTGCAGTGGCACCGTCTTGGCTCACTGCAAACTCTGCCTCCTGGGTTCATGCCATTCTCTTGCCTCAGCCTCCTGAGTAGCTGGGGC	104
882	ENCFF001RML	cerebellum_TAP_2	GCG	100.002
883	ENCFF001RMM	frontal cortex_embryo_TAP_2	-	384067
884	ENCFF001RMM	frontal cortex_embryo_TAP_2	T	66551
885	ENCFF001RMM	frontal cortex_embryo_TAP_2	AT	8795
886	ENCFF001RMM	frontal cortex_embryo_TAP_2	GG	5784.01
887	ENCFF001RMM	frontal cortex_embryo_TAP_2	TTG	5390.99
888	ENCFF001RMM	frontal cortex_embryo_TAP_2	TTC	4137
889	ENCFF001RMM	frontal cortex_embryo_TAP_2	TG	3931
890	ENCFF001RMM	frontal cortex_embryo_TAP_2	TCCC	2967
891	ENCFF001RMM	frontal cortex_embryo_TAP_2	G	2746.99
892	ENCFF001RMM	frontal cortex_embryo_TAP_2	TTA	1905.99
893	ENCFF001RMM	frontal cortex_embryo_TAP_2	C	1674.99
894	ENCFF001RMM	frontal cortex_embryo_TAP_2	GC	1483
895	ENCFF001RMM	frontal cortex_embryo_TAP_2	CT	1207
896	ENCFF001RMM	frontal cortex_embryo_TAP_2	TT	1157
897	ENCFF001RMM	frontal cortex_embryo_TAP_2	GT	968
898	ENCFF001RMM	frontal cortex_embryo_TAP_2	TA	938.002
899	ENCFF001RMM	frontal cortex_embryo_TAP_2	TCT	911
900	ENCFF001RMM	frontal cortex_embryo_TAP_2	CAGCTCACTGCATCCTCAAACTATCAGGGTCTCATTCTGTTGCCCAGGCTGGAGAGCAGTGGCATGATCACGGCT	897
901	ENCFF001RMM	frontal cortex_embryo_TAP_2	GA	829
902	ENCFF001RMM	frontal cortex_embryo_TAP_2	TCATT	693
903	ENCFF001RMM	frontal cortex_embryo_TAP_2	A	649.006
904	ENCFF001RMM	frontal cortex_embryo_TAP_2	TCTCT	481.005
905	ENCFF001RMM	frontal cortex_embryo_TAP_2	GGG	438.998
906	ENCFF001RMM	frontal cortex_embryo_TAP_2	TTT	416.997
907	ENCFF001RMM	frontal cortex_embryo_TAP_2	TC	375.998
908	ENCFF001RMM	frontal cortex_embryo_TAP_2	GGC	326.004
909	ENCFF001RMM	frontal cortex_embryo_TAP_2	GGTCTCGCTATGTTGCCCAGGCTGGAGTGCAGTGGCTATTCACAGGCGCGATCCCACTACTGATCAGCACGGGAGTTTTGACCTGCTCCGTTTCCGACC	300
910	ENCFF001RMM	frontal cortex_embryo_TAP_2	TCC	279
911	ENCFF001RMM	frontal cortex_embryo_TAP_2	TGG	275.002
912	ENCFF001RMM	frontal cortex_embryo_TAP_2	GCAT	273
913	ENCFF001RMM	frontal cortex_embryo_TAP_2	TCG	266
914	ENCFF001RMM	frontal cortex_embryo_TAP_2	ATG	236.999
915	ENCFF001RMM	frontal cortex_embryo_TAP_2	GCG	222.012
916	ENCFF001RMM	frontal cortex_embryo_TAP_2	GCT	172.998
917	ENCFF001RMM	frontal cortex_embryo_TAP_2	CCACAATGATGACAGTTTATTTGCTACTCTTGAGTGCTAGAATGATGAGGATCTTAACCACCATTATCTTAACTGA	160
918	ENCFF001RMM	frontal cortex_embryo_TAP_2	ACAGCTCACTGCATCCTCAAACTATCAGGGTCTCATTCTGTTGCCCAGGCTGGAGAGCAGTGGCATGATCACGG	151
919	ENCFF001RMM	frontal cortex_embryo_TAP_2	TAG	121.002
920	ENCFF001RMM	frontal cortex_embryo_TAP_2	CG	116
921	ENCFF001RMM	frontal cortex_embryo_TAP_2	TCCTC	113.003
922	ENCFF001RMM	frontal cortex_embryo_TAP_2	TGC	105
923	ENCFF001RMM	frontal cortex_embryo_TAP_2	AC	99.999
924	ENCFF001RMO	cerebellum_TAP_1	-	1.1327e+06
925	ENCFF001RMO	cerebellum_TAP_1	T	483676
926	ENCFF001RMO	cerebellum_TAP_1	TCCC	34566
927	ENCFF001RMO	cerebellum_TAP_1	TCT	20544
928	ENCFF001RMO	cerebellum_TAP_1	GA	10851
929	ENCFF001RMO	cerebellum_TAP_1	GCAT	10758
930	ENCFF001RMO	cerebellum_TAP_1	TCATT	9228
931	ENCFF001RMO	cerebellum_TAP_1	A	9097.99
932	ENCFF001RMO	cerebellum_TAP_1	GG	8819
933	ENCFF001RMO	cerebellum_TAP_1	TCAT	7833
934	ENCFF001RMO	cerebellum_TAP_1	G	7524
935	ENCFF001RMO	cerebellum_TAP_1	AT	7021.99
936	ENCFF001RMO	cerebellum_TAP_1	C	6384
937	ENCFF001RMO	cerebellum_TAP_1	TTG	5679
938	ENCFF001RMO	cerebellum_TAP_1	TG	5616
939	ENCFF001RMO	cerebellum_TAP_1	TTC	4414
940	ENCFF001RMO	cerebellum_TAP_1	TA	3841
941	ENCFF001RMO	cerebellum_TAP_1	TTA	2683
942	ENCFF001RMO	cerebellum_TAP_1	GC	2158
943	ENCFF001RMO	cerebellum_TAP_1	GT	2092
944	ENCFF001RMO	cerebellum_TAP_1	GCATTGT	1949.01
945	ENCFF001RMO	cerebellum_TAP_1	CT	1932.99
946	ENCFF001RMO	cerebellum_TAP_1	GCCC	1507
947	ENCFF001RMO	cerebellum_TAP_1	TCATTGT	1377
948	ENCFF001RMO	cerebellum_TAP_1	TT	1340
949	ENCFF001RMO	cerebellum_TAP_1	TCTC	1262
950	ENCFF001RMO	cerebellum_TAP_1	TC	1243.01
951	ENCFF001RMO	cerebellum_TAP_1	TCC	1214
952	ENCFF001RMO	cerebellum_TAP_1	GAAG	1092
953	ENCFF001RMO	cerebellum_TAP_1	TCG	1066
954	ENCFF001RMO	cerebellum_TAP_1	TCCCTGT	899
955	ENCFF001RMO	cerebellum_TAP_1	CAGCTCACTGCATCCTCAAACTATCAGGGTCTCATTCTGTTGCCCAGGCTGGAGAGCAGTGGCATGATCACGGCT	823
956	ENCFF001RMO	cerebellum_TAP_1	CCACAATGATGACAGTTTATTTGCTACTCTTGAGTGCTAGAATGATGAGGATCTTAACCACCATTATCTTAACTGA	750
957	ENCFF001RMO	cerebellum_TAP_1	TCTCT	702
958	ENCFF001RMO	cerebellum_TAP_1	GGAG	620
959	ENCFF001RMO	cerebellum_TAP_1	TCCTC	582.999
960	ENCFF001RMO	cerebellum_TAP_1	GCTTT	545
961	ENCFF001RMO	cerebellum_TAP_1	TCTTT	519
962	ENCFF001RMO	cerebellum_TAP_1	TCCCT	504
963	ENCFF001RMO	cerebellum_TAP_1	TCA	437
964	ENCFF001RMO	cerebellum_TAP_1	GAATT	433.002
965	ENCFF001RMO	cerebellum_TAP_1	GAT	399
966	ENCFF001RMO	cerebellum_TAP_1	GGC	357
967	ENCFF001RMO	cerebellum_TAP_1	CA	325.998
968	ENCFF001RMO	cerebellum_TAP_1	TACCTGGTTG	325.996
969	ENCFF001RMO	cerebellum_TAP_1	GGCT	315
970	ENCFF001RMO	cerebellum_TAP_1	TACC	285
971	ENCFF001RMO	cerebellum_TAP_1	TGCC	255
972	ENCFF001RMO	cerebellum_TAP_1	GAAA	241
973	ENCFF001RMO	cerebellum_TAP_1	AA	234
974	ENCFF001RMO	cerebellum_TAP_1	CCCCAGGCTGGAGTGCAGTGGCACCGTCTCGGCTCACTGCAAACTCTGCCTCCTGGGTTCATGCCATTCTCTTGCCTCAGCCTCCTGAGTAGCTGGGGC	234
975	ENCFF001RMO	cerebellum_TAP_1	TGC	229
976	ENCFF001RMO	cerebellum_TAP_1	GGT	229
977	ENCFF001RMO	cerebellum_TAP_1	ATCCCACCGCTGCCACC	221
978	ENCFF001RMO	cerebellum_TAP_1	TGCT	205
979	ENCFF001RMO	cerebellum_TAP_1	ACAGCTCACTGCATCCTCAAACTATCAGGGTCTCATTCTGTTGCCCAGGCTGGAGAGCAGTGGCATGATCACGG	180
980	ENCFF001RMO	cerebellum_TAP_1	CG	157.998
981	ENCFF001RMO	cerebellum_TAP_1	CGGCCGGTGATGAGAACTTCTCCCACTCACATTCGAGTTTCCCGACCATGAGATGACTCCACATGCACTACCATCTGAGGCC	154
982	ENCFF001RMO	cerebellum_TAP_1	CACCCAGGCTGGAGTACAGTGGCATGATCACGGCTCACTGCAGCCTCAACCTTCTGGGTTCAAGCAATCCTCTTGCCTCAGCCTCCAGAGTAGCTGGG	149
983	ENCFF001RMO	cerebellum_TAP_1	AG	105
984	ENCFF001RMO	cerebellum_TAP_1	AGC	102.996
985	ENCFF001RMO	cerebellum_TAP_1	GGATT	101.998
986	ENCFF001RMO	cerebellum_TAP_1	AGTGATGATGACCCCAGGTAACTCTGAGTGTGTCGCTGATGCCATCACCGCAGCGCTCTGAC	100
987	ENCFF001RMP	frontal cortex_embryo_TAP_1	-	692402
988	ENCFF001RMP	frontal cortex_embryo_TAP_1	T	189437
989	ENCFF001RMP	frontal cortex_embryo_TAP_1	TTG	20603
990	ENCFF001RMP	frontal cortex_embryo_TAP_1	GG	18471
991	ENCFF001RMP	frontal cortex_embryo_TAP_1	TTC	15025
992	ENCFF001RMP	frontal cortex_embryo_TAP_1	AT	11320
993	ENCFF001RMP	frontal cortex_embryo_TAP_1	TG	9048
994	ENCFF001RMP	frontal cortex_embryo_TAP_1	TTA	7516.99
995	ENCFF001RMP	frontal cortex_embryo_TAP_1	GC	4988.99
996	ENCFF001RMP	frontal cortex_embryo_TAP_1	TCCC	4498
997	ENCFF001RMP	frontal cortex_embryo_TAP_1	TCT	2975
998	ENCFF001RMP	frontal cortex_embryo_TAP_1	GA	2906
999	ENCFF001RMP	frontal cortex_embryo_TAP_1	G	2768.01
1000	ENCFF001RMP	frontal cortex_embryo_TAP_1	C	2307
1001	ENCFF001RMP	frontal cortex_embryo_TAP_1	A	2068
1002	ENCFF001RMP	frontal cortex_embryo_TAP_1	GGG	1664
1003	ENCFF001RMP	frontal cortex_embryo_TAP_1	TCATT	1541
1004	ENCFF001RMP	frontal cortex_embryo_TAP_1	TA	1317
1005	ENCFF001RMP	frontal cortex_embryo_TAP_1	TC	1309
1006	ENCFF001RMP	frontal cortex_embryo_TAP_1	GGC	1246.99
1007	ENCFF001RMP	frontal cortex_embryo_TAP_1	TT	1110
1008	ENCFF001RMP	frontal cortex_embryo_TAP_1	GCAT	1087.99
1009	ENCFF001RMP	frontal cortex_embryo_TAP_1	TGG	989.996
1010	ENCFF001RMP	frontal cortex_embryo_TAP_1	CAGCTCACTGCATCCTCAAACTATCAGGGTCTCATTCTGTTGCCCAGGCTGGAGAGCAGTGGCATGATCACGGCT	955
1011	ENCFF001RMP	frontal cortex_embryo_TAP_1	GT	926
1012	ENCFF001RMP	frontal cortex_embryo_TAP_1	TCG	761.002
1013	ENCFF001RMP	frontal cortex_embryo_TAP_1	GCG	688.996
1014	ENCFF001RMP	frontal cortex_embryo_TAP_1	CT	677.001
1015	ENCFF001RMP	frontal cortex_embryo_TAP_1	TGC	632.996
1016	ENCFF001RMP	frontal cortex_embryo_TAP_1	TCC	583
1017	ENCFF001RMP	frontal cortex_embryo_TAP_1	GGA	538.006
1018	ENCFF001RMP	frontal cortex_embryo_TAP_1	TCAT	497.002
1019	ENCFF001RMP	frontal cortex_embryo_TAP_1	TTT	455
1020	ENCFF001RMP	frontal cortex_embryo_TAP_1	GCC	423.01
1021	ENCFF001RMP	frontal cortex_embryo_TAP_1	TCTCT	422.002
1022	ENCFF001RMP	frontal cortex_embryo_TAP_1	ATA	403.998
1023	ENCFF001RMP	frontal cortex_embryo_TAP_1	GGTCTCGCTATGTTGCCCAGGCTGGAGTGCAGTGGCTATTCACAGGCGCGATCCCACTACTGATCAGCACGGGAGTTTTGACCTGCTCCGTTTCCGACC	381
1024	ENCFF001RMP	frontal cortex_embryo_TAP_1	ATC	373.002
1025	ENCFF001RMP	frontal cortex_embryo_TAP_1	CG	359
1026	ENCFF001RMP	frontal cortex_embryo_TAP_1	TGA	285.012
1027	ENCFF001RMP	frontal cortex_embryo_TAP_1	AC	283.995
1028	ENCFF001RMP	frontal cortex_embryo_TAP_1	CTG	248.99
1029	ENCFF001RMP	frontal cortex_embryo_TAP_1	TCA	247
1030	ENCFF001RMP	frontal cortex_embryo_TAP_1	GCTTT	243
1031	ENCFF001RMP	frontal cortex_embryo_TAP_1	ATT	234
1032	ENCFF001RMP	frontal cortex_embryo_TAP_1	ATG	225.001
1033	ENCFF001RMP	frontal cortex_embryo_TAP_1	CTC	213.01
1034	ENCFF001RMP	frontal cortex_embryo_TAP_1	CCACAATGATGACAGTTTATTTGCTACTCTTGAGTGCTAGAATGATGAGGATCTTAACCACCATTATCTTAACTGA	201
1035	ENCFF001RMP	frontal cortex_embryo_TAP_1	ACAGCTCACTGCATCCTCAAACTATCAGGGTCTCATTCTGTTGCCCAGGCTGGAGAGCAGTGGCATGATCACGG	162
1036	ENCFF001RMP	frontal cortex_embryo_TAP_1	GCT	149.002
1037	ENCFF001RMP	frontal cortex_embryo_TAP_1	CCCCAGGCTGGAGTGCAGTGGCACCGTCTCGGCTCACTGCAAACTCTGCCTCCTGGGTTCATGCCATTCTCTTGCCTCAGCCTCCTGAGTAGCTGGGGC	115
1038	ENCFF001RMP	frontal cortex_embryo_TAP_1	GCA	109.998
1039	ENCFF001RMP	frontal cortex_embryo_TAP_1	TGCCT	106.001
1040	ENCFF001RMP	frontal cortex_embryo_TAP_1	TCCTC	101.004
1041	ENCFF001RMP	frontal cortex_embryo_TAP_1	TATTGCACTT	100
1042	ENCFF001RMQ	lung female embryo_TAP_1	-	646733
1043	ENCFF001RMQ	lung female embryo_TAP_1	T	118883
1044	ENCFF001RMQ	lung female embryo_TAP_1	TCCC	23665
1045	ENCFF001RMQ	lung female embryo_TAP_1	TTG	11041
1046	ENCFF001RMQ	lung female embryo_TAP_1	GCAT	10659
1047	ENCFF001RMQ	lung female embryo_TAP_1	AT	10173
1048	ENCFF001RMQ	lung female embryo_TAP_1	TCATT	6571
1049	ENCFF001RMQ	lung female embryo_TAP_1	GG	4956
1050	ENCFF001RMQ	lung female embryo_TAP_1	TTC	4138
1051	ENCFF001RMQ	lung female embryo_TAP_1	TCAT	3544.99
1052	ENCFF001RMQ	lung female embryo_TAP_1	TG	3343.01
1053	ENCFF001RMQ	lung female embryo_TAP_1	TTA	3038
1054	ENCFF001RMQ	lung female embryo_TAP_1	TCT	2004
1055	ENCFF001RMQ	lung female embryo_TAP_1	TCG	1699
1056	ENCFF001RMQ	lung female embryo_TAP_1	GCATTGT	1670.99
1057	ENCFF001RMQ	lung female embryo_TAP_1	A	1288
1058	ENCFF001RMQ	lung female embryo_TAP_1	G	992.999
1059	ENCFF001RMQ	lung female embryo_TAP_1	C	985.008
1060	ENCFF001RMQ	lung female embryo_TAP_1	TA	980.99
1061	ENCFF001RMQ	lung female embryo_TAP_1	GA	907.998
1062	ENCFF001RMQ	lung female embryo_TAP_1	CAGCTCACTGCATCCTCAAACTATCAGGGTCTCATTCTGTTGCCCAGGCTGGAGAGCAGTGGCATGATCACGGCT	886
1063	ENCFF001RMQ	lung female embryo_TAP_1	TCC	763
1064	ENCFF001RMQ	lung female embryo_TAP_1	TCCCTGT	710
1065	ENCFF001RMQ	lung female embryo_TAP_1	TGG	501.998
1066	ENCFF001RMQ	lung female embryo_TAP_1	TCATTGT	500.01
1067	ENCFF001RMQ	lung female embryo_TAP_1	TCA	496
1068	ENCFF001RMQ	lung female embryo_TAP_1	GC	447.013
1069	ENCFF001RMQ	lung female embryo_TAP_1	AGA	431
1070	ENCFF001RMQ	lung female embryo_TAP_1	CCCCCGCCACGCAGTTTTATCCGGTAAAGCGAATGA	431
1071	ENCFF001RMQ	lung female embryo_TAP_1	TT	426.006
1072	ENCFF001RMQ	lung female embryo_TAP_1	GGG	415.996
1073	ENCFF001RMQ	lung female embryo_TAP_1	CCACAATGATGACAGTTTATTTGCTACTCTTGAGTGCTAGAATGATGAGGATCTTAACCACCATTATCTTAACTGA	413
1074	ENCFF001RMQ	lung female embryo_TAP_1	GGTCTCGCTATGTTGCCCAGGCTGGAGTGCAGTGGCTATTCACAGGCGCGATCCCACTACTGATCAGCACGGGAGTTTTGACCTGCTCCGTTTCCGACC	369
1075	ENCFF001RMQ	lung female embryo_TAP_1	CCCGCCACGCAGTTTTATCCGGTAAAGCGAATGA	353
1076	ENCFF001RMQ	lung female embryo_TAP_1	GCTTT	320
1077	ENCFF001RMQ	lung female embryo_TAP_1	TCCCT	316
1078	ENCFF001RMQ	lung female embryo_TAP_1	TCTC	311
1079	ENCFF001RMQ	lung female embryo_TAP_1	GGC	276
1080	ENCFF001RMQ	lung female embryo_TAP_1	TCTTT	269
1081	ENCFF001RMQ	lung female embryo_TAP_1	GGCT	268
1082	ENCFF001RMQ	lung female embryo_TAP_1	CCGCCACGCAGTTTTATCCGGTAAAGCGAATGA	255
1083	ENCFF001RMQ	lung female embryo_TAP_1	AGC	252
1084	ENCFF001RMQ	lung female embryo_TAP_1	CCCCGCCACGCAGTTTTATCCGGTAAAGCGAATGA	239
1085	ENCFF001RMQ	lung female embryo_TAP_1	TC	236.992
1086	ENCFF001RMQ	lung female embryo_TAP_1	GCCC	226
1087	ENCFF001RMQ	lung female embryo_TAP_1	GTACATGATGACAACTGGCTCCCTCTACTGAACTGCCATGAGGAAACTGCCATGTCACCCTTCTGATT	219
1088	ENCFF001RMQ	lung female embryo_TAP_1	TGC	218.988
1089	ENCFF001RMQ	lung female embryo_TAP_1	TTT	217
1090	ENCFF001RMQ	lung female embryo_TAP_1	ACAGCTCACTGCATCCTCAAACTATCAGGGTCTCATTCTGTTGCCCAGGCTGGAGAGCAGTGGCATGATCACGG	214
1091	ENCFF001RMQ	lung female embryo_TAP_1	GGATT	208.992
1092	ENCFF001RMQ	lung female embryo_TAP_1	CACCCAGGCTGGAGTACAGTGGCATGATCACGGCTCACTGCAGCCTCAACCTTCTGGGTTCAAGCAATCCTCTTGCCTCAGCCTCCAGAGTAGCTGGG	161
1093	ENCFF001RMQ	lung female embryo_TAP_1	GCTAATGATGGAAAAATCATTATTGGAAAAGAATGACATGAACAAAGGAACCACTGA	161
1094	ENCFF001RMQ	lung female embryo_TAP_1	TATGTTGCTCAGGCTGGAGTGCAGTGGCTATTCACAGGCGCGATCCCACTACTGATCAGCACGGGAGTTTTGACCTGCTCCGTTTCCGACCTGGGCC	151
1095	ENCFF001RMQ	lung female embryo_TAP_1	GCCCAGGTTGGAGTGCAGTGGCATGATCTCAGCTCACTGCCAGCTCCACCTCCCAGGTTCATGCCATTCTCTTGCCTCAGCCTCCCGAGTAGCTGGGGCT	148
1096	ENCFF001RMQ	lung female embryo_TAP_1	GCTATGTTGCTCAGGCTGGAGTGCAGTGGCTATTCACAGGCGCGATCCCACTACTGATCAGCACGGGAGTTTTGACCTGCTCCGTTTCCGACCTG	143
1097	ENCFF001RMQ	lung female embryo_TAP_1	CTATGTTGCTCAGGCTGGAGTGCAGTGGCTATTCACAGGCGCGATCCCACTACTGATCAGCACGGGAGTTTTGACCTGCTCCGTTTCCGACCTGGG	143
1098	ENCFF001RMQ	lung female embryo_TAP_1	GTGCCTGTAGTCCCAGCTACTCGGGAGACTGAGGCAAGAGAAATGCTTGAACCCGG	132
1099	ENCFF001RMQ	lung female embryo_TAP_1	CT	128
1100	ENCFF001RMQ	lung female embryo_TAP_1	TAG	122.003
1101	ENCFF001RMQ	lung female embryo_TAP_1	TCCTC	116.004
1102	ENCFF001RMQ	lung female embryo_TAP_1	ATA	109.998
1103	ENCFF001RMQ	lung female embryo_TAP_1	TGCC	102
1104	ENCFF001RMS	diencephalon_TAP_2	-	409734
1105	ENCFF001RMS	diencephalon_TAP_2	T	109524
1106	ENCFF001RMS	diencephalon_TAP_2	TG	13507
1107	ENCFF001RMS	diencephalon_TAP_2	TCCC	13430
1108	ENCFF001RMS	diencephalon_TAP_2	GG	13240
1109	ENCFF001RMS	diencephalon_TAP_2	AT	12895
1110	ENCFF001RMS	diencephalon_TAP_2	TTG	9556.99
1111	ENCFF001RMS	diencephalon_TAP_2	TA	8730.99
1112	ENCFF001RMS	diencephalon_TAP_2	GA	7240
1113	ENCFF001RMS	diencephalon_TAP_2	TTC	7182.01
1114	ENCFF001RMS	diencephalon_TAP_2	G	6119.01
1115	ENCFF001RMS	diencephalon_TAP_2	GC	5309.99
1116	ENCFF001RMS	diencephalon_TAP_2	TT	5271.01
1117	ENCFF001RMS	diencephalon_TAP_2	TTA	3765
1118	ENCFF001RMS	diencephalon_TAP_2	GT	2603
1119	ENCFF001RMS	diencephalon_TAP_2	TC	2290
1120	ENCFF001RMS	diencephalon_TAP_2	CAGCTCACTGCATCCTCAAACTATCAGGGTCTCATTCTGTTGCCCAGGCTGGAGAGCAGTGGCATGATCACGGCT	1401
1121	ENCFF001RMS	diencephalon_TAP_2	C	1074.01
1122	ENCFF001RMS	diencephalon_TAP_2	TCATT	1032
1123	ENCFF001RMS	diencephalon_TAP_2	TACC	1000
1124	ENCFF001RMS	diencephalon_TAP_2	AC	998.005
1125	ENCFF001RMS	diencephalon_TAP_2	TCT	926
1126	ENCFF001RMS	diencephalon_TAP_2	TGCCT	909.004
1127	ENCFF001RMS	diencephalon_TAP_2	CG	905.999
1128	ENCFF001RMS	diencephalon_TAP_2	A	868.99
1129	ENCFF001RMS	diencephalon_TAP_2	TACCT	854
1130	ENCFF001RMS	diencephalon_TAP_2	CT	840.999
1131	ENCFF001RMS	diencephalon_TAP_2	TGCC	838
1132	ENCFF001RMS	diencephalon_TAP_2	AA	773.007
1133	ENCFF001RMS	diencephalon_TAP_2	TCG	759.002
1134	ENCFF001RMS	diencephalon_TAP_2	GCAT	735.017
1135	ENCFF001RMS	diencephalon_TAP_2	TGG	672.994
1136	ENCFF001RMS	diencephalon_TAP_2	TCC	662.002
1137	ENCFF001RMS	diencephalon_TAP_2	GCCC	536
1138	ENCFF001RMS	diencephalon_TAP_2	GGG	534.002
1139	ENCFF001RMS	diencephalon_TAP_2	ATC	524.006
1140	ENCFF001RMS	diencephalon_TAP_2	TAG	501.991
1141	ENCFF001RMS	diencephalon_TAP_2	CC	474.997
1142	ENCFF001RMS	diencephalon_TAP_2	ATA	442.008
1143	ENCFF001RMS	diencephalon_TAP_2	TGC	422.996
1144	ENCFF001RMS	diencephalon_TAP_2	AG	419.996
1145	ENCFF001RMS	diencephalon_TAP_2	GCG	410.998
1146	ENCFF001RMS	diencephalon_TAP_2	GGC	389.004
1147	ENCFF001RMS	diencephalon_TAP_2	TCAT	376.986
1148	ENCFF001RMS	diencephalon_TAP_2	ACAGCTCACTGCATCCTCAAACTATCAGGGTCTCATTCTGTTGCCCAGGCTGGAGAGCAGTGGCATGATCACGG	354
1149	ENCFF001RMS	diencephalon_TAP_2	TTCC	326
1150	ENCFF001RMS	diencephalon_TAP_2	ATG	312.004
1151	ENCFF001RMS	diencephalon_TAP_2	GAG	298.998
1152	ENCFF001RMS	diencephalon_TAP_2	CACCCAGGCTGGAGTACAGTGGCATGATCACGGCTCACTGCAGCCTCAACCTTCTGGGTTCAAGCAATCCTCTTGCCTCAGCCTCCAGAGTAGCTGGG	289
1153	ENCFF001RMS	diencephalon_TAP_2	CCCCAGGCTGGAGTGCAGTGGCACCGTCTCGGCTCACTGCAAACTCTGCCTCCTGGGTTCATGCCATTCTCTTGCCTCAGCCTCCTGAGTAGCTGGGGC	278
1154	ENCFF001RMS	diencephalon_TAP_2	TCTCT	275.002
1155	ENCFF001RMS	diencephalon_TAP_2	GCC	254.002
1156	ENCFF001RMS	diencephalon_TAP_2	CTC	253.008
1157	ENCFF001RMS	diencephalon_TAP_2	GAC	217
1158	ENCFF001RMS	diencephalon_TAP_2	TCTC	217
1159	ENCFF001RMS	diencephalon_TAP_2	CA	144
1160	ENCFF001RMS	diencephalon_TAP_2	GCCCAGGTTGGAGTGCAGTGGCATGATCTCAGCTCACTGCCAGCTCCACCTCCCAGGTTCATGCCATTCTCTTGCCTCAGCCTCCCGAGTAGCTGGGGCT	134
1161	ENCFF001RMS	diencephalon_TAP_2	CTG	130.998
1162	ENCFF001RMS	diencephalon_TAP_2	TAC	128.002
1163	ENCFF001RMS	diencephalon_TAP_2	GCT	122.997
1164	ENCFF001RMS	diencephalon_TAP_2	TGA	111.006
1165	ENCFF001RMS	diencephalon_TAP_2	GGA	105.994
1166	ENCFF001RMS	diencephalon_TAP_2	GGTCTCGCTATGTTGCCCAGGCTGGAGTGCAGTGGCTATTCACAGGCGCGATCCCACTACTGATCAGCACGGGAGTTTTGACCTGCTCCGTTTCCGACC	102
1167	ENCFF001RMS	diencephalon_TAP_2	TAT	100.002
1168	ENCFF001RMU	metanephros_embryo_TAP_2	-	6.59875e+06
1169	ENCFF001RMU	metanephros_embryo_TAP_2	GA	176626
1170	ENCFF001RMU	metanephros_embryo_TAP_2	GCAT	142768
1171	ENCFF001RMU	metanephros_embryo_TAP_2	TCCC	131929
1172	ENCFF001RMU	metanephros_embryo_TAP_2	T	77610
1173	ENCFF001RMU	metanephros_embryo_TAP_2	GG	58119
1174	ENCFF001RMU	metanephros_embryo_TAP_2	TA	44064
1175	ENCFF001RMU	metanephros_embryo_TAP_2	GT	39050
1176	ENCFF001RMU	metanephros_embryo_TAP_2	G	31982
1177	ENCFF001RMU	metanephros_embryo_TAP_2	GC	21525
1178	ENCFF001RMU	metanephros_embryo_TAP_2	GAATT	21363
1179	ENCFF001RMU	metanephros_embryo_TAP_2	GCATTGT	18951
1180	ENCFF001RMU	metanephros_embryo_TAP_2	TG	7174
1181	ENCFF001RMU	metanephros_embryo_TAP_2	GGATT	6643.02
1182	ENCFF001RMU	metanephros_embryo_TAP_2	TCATT	6470
1183	ENCFF001RMU	metanephros_embryo_TAP_2	GAT	6241
1184	ENCFF001RMU	metanephros_embryo_TAP_2	GAAT	6143.01
1185	ENCFF001RMU	metanephros_embryo_TAP_2	GCTTT	5348
1186	ENCFF001RMU	metanephros_embryo_TAP_2	C	5310
1187	ENCFF001RMU	metanephros_embryo_TAP_2	TACC	4899
1188	ENCFF001RMU	metanephros_embryo_TAP_2	GTATT	4879
1189	ENCFF001RMU	metanephros_embryo_TAP_2	A	4531
1190	ENCFF001RMU	metanephros_embryo_TAP_2	TACCT	4177
1191	ENCFF001RMU	metanephros_embryo_TAP_2	TCCCTGT	4089
1192	ENCFF001RMU	metanephros_embryo_TAP_2	TT	3957
1193	ENCFF001RMU	metanephros_embryo_TAP_2	TAATT	3457.99
1194	ENCFF001RMU	metanephros_embryo_TAP_2	GAC	3013
1195	ENCFF001RMU	metanephros_embryo_TAP_2	TCCCT	2745
1196	ENCFF001RMU	metanephros_embryo_TAP_2	CCACAATGATGACAGTTTATTTGCTACTCTTGAGTGCTAGAATGATGAGGATCTTAACCACCATTATCTTAACTGA	2665
1197	ENCFF001RMU	metanephros_embryo_TAP_2	TCAT	2185
1198	ENCFF001RMU	metanephros_embryo_TAP_2	GAG	2178
1199	ENCFF001RMU	metanephros_embryo_TAP_2	AT	2157
1200	ENCFF001RMU	metanephros_embryo_TAP_2	GCTAATGATGGAAAAATCATTATTGGAAAAGAATGACATGAACAAAGGAACCACTGA	2074
1201	ENCFF001RMU	metanephros_embryo_TAP_2	GCTT	2051
1202	ENCFF001RMU	metanephros_embryo_TAP_2	GCC	2028.99
1203	ENCFF001RMU	metanephros_embryo_TAP_2	GGT	1998
1204	ENCFF001RMU	metanephros_embryo_TAP_2	TC	1966
1205	ENCFF001RMU	metanephros_embryo_TAP_2	GGAT	1908.99
1206	ENCFF001RMU	metanephros_embryo_TAP_2	TCTC	1825
1207	ENCFF001RMU	metanephros_embryo_TAP_2	TCT	1713
1208	ENCFF001RMU	metanephros_embryo_TAP_2	TCTCT	1706
1209	ENCFF001RMU	metanephros_embryo_TAP_2	CGGCCGGTGATGAGAACTTCTCCCACTCACATTCGAGTTTCCCGACCATGAGATGACTCCACATGCACTACCATCTGAGGCC	1560
1210	ENCFF001RMU	metanephros_embryo_TAP_2	GGCCGGTGATGAGAACTTCTCCCACTCACATTCGAGTTTCCCGACCATGAGATGACTCCACATGCACTACCATCTGAGGCC	1520
1211	ENCFF001RMU	metanephros_embryo_TAP_2	GCG	1513
1212	ENCFF001RMU	metanephros_embryo_TAP_2	TTC	1509
1213	ENCFF001RMU	metanephros_embryo_TAP_2	AA	1418
1214	ENCFF001RMU	metanephros_embryo_TAP_2	GTT	1396
1215	ENCFF001RMU	metanephros_embryo_TAP_2	GTAT	1342
1216	ENCFF001RMU	metanephros_embryo_TAP_2	GGC	1178
1217	ENCFF001RMU	metanephros_embryo_TAP_2	GCA	1135
1218	ENCFF001RMU	metanephros_embryo_TAP_2	TAT	1051
1219	ENCFF001RMU	metanephros_embryo_TAP_2	TGCC	1046
1220	ENCFF001RMU	metanephros_embryo_TAP_2	AC	1018
1221	ENCFF001RMU	metanephros_embryo_TAP_2	TTG	989.996
1222	ENCFF001RMU	metanephros_embryo_TAP_2	GTACATGATGACAACTGGCTCCCTCTACTGAACTGCCATGAGGAAACTGCCATGTCACCCTTCTGATT	935
1223	ENCFF001RMU	metanephros_embryo_TAP_2	GAA	897.006
1224	ENCFF001RMU	metanephros_embryo_TAP_2	GAAG	875.006
1225	ENCFF001RMU	metanephros_embryo_TAP_2	TCC	842
1226	ENCFF001RMU	metanephros_embryo_TAP_2	TAAT	833
1227	ENCFF001RMU	metanephros_embryo_TAP_2	GCATTGTGT	817
1228	ENCFF001RMU	metanephros_embryo_TAP_2	TGCCT	815
1229	ENCFF001RMU	metanephros_embryo_TAP_2	TCCTC	792
1230	ENCFF001RMU	metanephros_embryo_TAP_2	TTCC	734
1231	ENCFF001RMU	metanephros_embryo_TAP_2	GAATTGT	730.996
1232	ENCFF001RMU	metanephros_embryo_TAP_2	TCGGGACTGACCTGAAATGAAGAGAATACTCATTGCTGAT	723
1233	ENCFF001RMU	metanephros_embryo_TAP_2	GCCC	672
1234	ENCFF001RMU	metanephros_embryo_TAP_2	ATCCCACCGCTGCCACC	635
1235	ENCFF001RMU	metanephros_embryo_TAP_2	AGC	630
1236	ENCFF001RMU	metanephros_embryo_TAP_2	TTCCT	585
1237	ENCFF001RMU	metanephros_embryo_TAP_2	TTA	579.012
1238	ENCFF001RMU	metanephros_embryo_TAP_2	GGG	546.994
1239	ENCFF001RMU	metanephros_embryo_TAP_2	GCTTC	508.998
1240	ENCFF001RMU	metanephros_embryo_TAP_2	TGATT	499.002
1241	ENCFF001RMU	metanephros_embryo_TAP_2	GCAGT	469.994
1242	ENCFF001RMU	metanephros_embryo_TAP_2	GGCTAATGATGGAAAAATCATTATTGGAAAAGAATGACATGAACAAAGGAACCACTGA	467.001
1243	ENCFF001RMU	metanephros_embryo_TAP_2	CAGCTCACTGCATCCTCAAACTATCAGGGTCTCATTCTGTTGCCCAGGCTGGAGAGCAGTGGCATGATCACGGCT	461
1244	ENCFF001RMU	metanephros_embryo_TAP_2	GCATC	361.998
1245	ENCFF001RMU	metanephros_embryo_TAP_2	ACATT	354
1246	ENCFF001RMU	metanephros_embryo_TAP_2	GTGAAATGATGGCAATCATCTTTCGGGACTGACCTGAAATGAAGAGAATACTCATTGCTGAT	354
1247	ENCFF001RMU	metanephros_embryo_TAP_2	GGTCTCGCTATGTTGCCCAGGCTGGAGTGCAGTGGCTATTCACAGGCGCGATCCCACTACTGATCAGCACGGGAGTTTTGACCTGCTCCGTTTCCGACC	343
1248	ENCFF001RMU	metanephros_embryo_TAP_2	TGTACATGATGACAACTGGCTCCCTCTACTGAACTGCCATGAGGAAACTGCCATGTCACCCTTCTGATT	339
1249	ENCFF001RMU	metanephros_embryo_TAP_2	TCCT	337
1250	ENCFF001RMU	metanephros_embryo_TAP_2	TGAGATGAAGCACTGTAGCTCT	337
1251	ENCFF001RMU	metanephros_embryo_TAP_2	TAC	332.01
1252	ENCFF001RMU	metanephros_embryo_TAP_2	GGAG	315.997
1253	ENCFF001RMU	metanephros_embryo_TAP_2	GAAA	291.995
1254	ENCFF001RMU	metanephros_embryo_TAP_2	TCGGATCCGTCTGAGCT	281
1255	ENCFF001RMU	metanephros_embryo_TAP_2	ACTCCATGATGAACACAAAATGACAAGCATATGGCTGAACTTTCAAGTGATGTCATCTTACTACTGA	276
1256	ENCFF001RMU	metanephros_embryo_TAP_2	GCATGT	274.988
1257	ENCFF001RMU	metanephros_embryo_TAP_2	TTATT	270.004
1258	ENCFF001RMU	metanephros_embryo_TAP_2	TCATTGT	255.99
1259	ENCFF001RMU	metanephros_embryo_TAP_2	GTTTCC	249.004
1260	ENCFF001RMU	metanephros_embryo_TAP_2	GATT	248.99
1261	ENCFF001RMU	metanephros_embryo_TAP_2	CTCCATGATGAACACAAAATGACAAGCATATGGCTGAACTTTCAAGTGATGTCATCTTACTACTGA	245.001
1262	ENCFF001RMU	metanephros_embryo_TAP_2	GCTTTGT	238
1263	ENCFF001RMU	metanephros_embryo_TAP_2	CA	237
1264	ENCFF001RMU	metanephros_embryo_TAP_2	TTGCATGATGAATAAAATCAAATCACCATCTTTCGGCTGAGTTCGTGATGGATTTGCTTTTTTCTGATT	237
1265	ENCFF001RMU	metanephros_embryo_TAP_2	GGA	236.012
1266	ENCFF001RMU	metanephros_embryo_TAP_2	GGTTT	235
1267	ENCFF001RMU	metanephros_embryo_TAP_2	CGGGACTGACCTGAAATGAAGAGAATACTCATTGCTGAT	230
1268	ENCFF001RMU	metanephros_embryo_TAP_2	CT	228
1269	ENCFF001RMU	metanephros_embryo_TAP_2	GGATTGT	227.01
1270	ENCFF001RMU	metanephros_embryo_TAP_2	AGTGATGATGACCCCAGGTAACTCTGAGTGTGTCGCTGATGCCATCACCGCAGCGCTCTGAC	227
1271	ENCFF001RMU	metanephros_embryo_TAP_2	TCTTT	226
1272	ENCFF001RMU	metanephros_embryo_TAP_2	TGAGAACTGAATTCCATAGGCT	218
1273	ENCFF001RMU	metanephros_embryo_TAP_2	TGCAGATGATGTAAAAGAATATTTGCTATCTGAGAGATGGTGATGACATTTTAAACCACCAAGATCGCTGATGCA	216
1274	ENCFF001RMU	metanephros_embryo_TAP_2	CGGCCGGTGATGAGAACTTCTCCCACTCACATTCGAGTTTCCCGACCATGAGATGACTCCACATGCACTACCATCTGAGGCCA	215
1275	ENCFF001RMU	metanephros_embryo_TAP_2	TGCAGATGATGTAAAAGAATATTTGCTATCTGAGAGATGGTGATGACATTTTAAACCACCAAGATCGCTGA	186
1276	ENCFF001RMU	metanephros_embryo_TAP_2	CGGCCGGTGCTGAGAACTTCTCCCACTCACATTCGAGTTTCCCGACCATGAGATGACTCCACATGCACTACCATCTGAGGCC	184
1277	ENCFF001RMU	metanephros_embryo_TAP_2	GACCAATGATGACCACTGGTGGCGTTTGAGTCATGGACGATGAATACTACGTGTCTGAAACTCTGAGG	182
1278	ENCFF001RMU	metanephros_embryo_TAP_2	GGTCAGTGATGAGCAACATTCACCATCTTTCGTTTGAGTCTCACGGCCATGAGATCAACCCCATGCACCGCTCTGAGACCT	173
1279	ENCFF001RMU	metanephros_embryo_TAP_2	GGCCGGTGATGAGAACTTCTCCCACTCACATTCGAGTTTCCCGACCATGAGATGACTCCACATGCACTACCATCTGAGGCCA	172
1280	ENCFF001RMU	metanephros_embryo_TAP_2	CCACAATGATGACAGTTTATTTGCTACTCTTGAGTGCTAGAATGATGAGGATCTTAACCACCATTATCTTAACTGAG	164
1281	ENCFF001RMU	metanephros_embryo_TAP_2	TTGCTGTGATGACTATCATTGGGTTTCGCATGTTGCTGAGTTCCAGTGATGCCTCTTTTCTCTTGGCTGTCTGAGC	157
1282	ENCFF001RMU	metanephros_embryo_TAP_2	CACCCAGGCTGGAGTACAGTGGCATGATCACGGCTCACTGCAGCCTCAACCTTCTGGGTTCAAGCAATCCTCTTGCCTCAGCCTCCAGAGTAGCTGGG	153
1283	ENCFF001RMU	metanephros_embryo_TAP_2	CTCCCATGATGTCCAGCACTGGGCTCTGATCACCCCTGAGGACACAGTGCACCCCAGGACCTTTGACACCTGGGGGTCTGAG	144
1284	ENCFF001RMU	metanephros_embryo_TAP_2	TGTCAATGATGCATTCTTATTGGAACTGAATTTAAGTGATCTGACTCATTCGTCACTACCACTGAGAC	137
1285	ENCFF001RMU	metanephros_embryo_TAP_2	GCTATGTTGCTCAGGCTGGAGTGCAGTGGCTATTCACAGGCGCGATCCCACTACTGATCAGCACGGGAGTTTTGACCTGCTCCGTTTCCGACCTG	127
1286	ENCFF001RMU	metanephros_embryo_TAP_2	GGTCAGTGATGAGCAACATTCACCATCTTTCGTTTGAGTCTCACGGCCATGAGATCAACCCCATGCACCGCTCTGA	126
1287	ENCFF001RMU	metanephros_embryo_TAP_2	ACCC	125
1288	ENCFF001RMU	metanephros_embryo_TAP_2	GCT	123.998
1289	ENCFF001RMU	metanephros_embryo_TAP_2	CCCC	122
1290	ENCFF001RMU	metanephros_embryo_TAP_2	GTGAAATGATGGCAATCATCTTTCGGGACTGACCTGAAATGAAGAGAATACTCATTGCTGATCACT	121
1291	ENCFF001RMU	metanephros_embryo_TAP_2	CCACAATGATGACAGTTTATTTGCTACTCTTGAGTGCTAGAATGATGAGGATCTTAACCACCATTATCTTAACT	120
1292	ENCFF001RMU	metanephros_embryo_TAP_2	CG	117
1293	ENCFF001RMU	metanephros_embryo_TAP_2	ACAGCTCACTGCATCCTCAAACTATCAGGGTCTCATTCTGTTGCCCAGGCTGGAGAGCAGTGGCATGATCACGG	114
1294	ENCFF001RMU	metanephros_embryo_TAP_2	TATGTCTGCTGACCATCAC	110
1295	ENCFF001RMU	metanephros_embryo_TAP_2	GTAG	110
1296	ENCFF001RMU	metanephros_embryo_TAP_2	GTC	110
1297	ENCFF001RMU	metanephros_embryo_TAP_2	AGTAGTGATGAAATTCCACTTCATTGGTCCGTGTTTCTGAACCACATGATTTTCTCGGATGTTCTGAT	109
1298	ENCFF001RMU	metanephros_embryo_TAP_2	TGAGAACTGAATTCCATAGGCTGT	104
1299	ENCFF001RMU	metanephros_embryo_TAP_2	CTTTCGGGACTGACCTGAAATGAAGAGAATACTCATTGCTGAT	104
1300	ENCFF001RMU	metanephros_embryo_TAP_2	CTATGTTGCTCAGGCTGGAGTGCAGTGGCTATTCACAGGCGCGATCCCACTACTGATCAGCACGGGAGTTTTGACCTGCTCCGTTTCCGACCTGGG	103
1301	ENCFF001RMU	metanephros_embryo_TAP_2	GTA	101
1302	ENCFF001RMU	metanephros_embryo_TAP_2	TGCAGATGATGTAAAAGAATATTTGCTATCTGAGAGATGGTGATGACATTTTAAACCACCAAGATCGCTGATGC	100
1303	ENCFF001RTU	liver_female_embryo_TAP_1	-	1.3939e+06
1304	ENCFF001RTU	liver_female_embryo_TAP_1	T	75663
1305	ENCFF001RTU	liver_female_embryo_TAP_1	TCCC	29211
1306	ENCFF001RTU	liver_female_embryo_TAP_1	GCAT	18360
1307	ENCFF001RTU	liver_female_embryo_TAP_1	GA	17224
1308	ENCFF001RTU	liver_female_embryo_TAP_1	TA	16030
1309	ENCFF001RTU	liver_female_embryo_TAP_1	GG	15469
1310	ENCFF001RTU	liver_female_embryo_TAP_1	TG	13720
1311	ENCFF001RTU	liver_female_embryo_TAP_1	AT	6329
1312	ENCFF001RTU	liver_female_embryo_TAP_1	GC	4984
1313	ENCFF001RTU	liver_female_embryo_TAP_1	G	4765.01
1314	ENCFF001RTU	liver_female_embryo_TAP_1	TT	4549
1315	ENCFF001RTU	liver_female_embryo_TAP_1	C	4200
1316	ENCFF001RTU	liver_female_embryo_TAP_1	GCATTGT	4051
1317	ENCFF001RTU	liver_female_embryo_TAP_1	GT	3497
1318	ENCFF001RTU	liver_female_embryo_TAP_1	CC	3176
1319	ENCFF001RTU	liver_female_embryo_TAP_1	TC	3172
1320	ENCFF001RTU	liver_female_embryo_TAP_1	TCATT	2991
1321	ENCFF001RTU	liver_female_embryo_TAP_1	TTG	2156
1322	ENCFF001RTU	liver_female_embryo_TAP_1	GAATT	2132.01
1323	ENCFF001RTU	liver_female_embryo_TAP_1	CT	2092.99
1324	ENCFF001RTU	liver_female_embryo_TAP_1	TTC	1742
1325	ENCFF001RTU	liver_female_embryo_TAP_1	TCAT	1734.01
1326	ENCFF001RTU	liver_female_embryo_TAP_1	GGATT	1498.99
1327	ENCFF001RTU	liver_female_embryo_TAP_1	CCCGCCACGCAGTTTTATCCGGTAAAGCGAATGA	1375
1328	ENCFF001RTU	liver_female_embryo_TAP_1	TACC	1364
1329	ENCFF001RTU	liver_female_embryo_TAP_1	TAATT	1336.99
1330	ENCFF001RTU	liver_female_embryo_TAP_1	TTA	1196.01
1331	ENCFF001RTU	liver_female_embryo_TAP_1	A	1175
1332	ENCFF001RTU	liver_female_embryo_TAP_1	CG	1164
1333	ENCFF001RTU	liver_female_embryo_TAP_1	AC	1121.01
1334	ENCFF001RTU	liver_female_embryo_TAP_1	TGATT	1034.99
1335	ENCFF001RTU	liver_female_embryo_TAP_1	TGCC	1012
1336	ENCFF001RTU	liver_female_embryo_TAP_1	TCT	1002
1337	ENCFF001RTU	liver_female_embryo_TAP_1	TCCCTGT	911
1338	ENCFF001RTU	liver_female_embryo_TAP_1	TCCTC	775.996
1339	ENCFF001RTU	liver_female_embryo_TAP_1	CCCCCGCCACGCAGTTTTATCCGGTAAAGCGAATGA	729
1340	ENCFF001RTU	liver_female_embryo_TAP_1	CCGCCACGCAGTTTTATCCGGTAAAGCGAATGA	708
1341	ENCFF001RTU	liver_female_embryo_TAP_1	TACCT	694
1342	ENCFF001RTU	liver_female_embryo_TAP_1	GGCT	631
1343	ENCFF001RTU	liver_female_embryo_TAP_1	GGC	617.996
1344	ENCFF001RTU	liver_female_embryo_TAP_1	AA	614.995
1345	ENCFF001RTU	liver_female_embryo_TAP_1	GGTCTCGCTATGTTGCCCAGGCTGGAGTGCAGTGGCTATTCACAGGCGCGATCCCACTACTGATCAGCACGGGAGTTTTGACCTGCTCCGTTTCCGACC	610
1346	ENCFF001RTU	liver_female_embryo_TAP_1	GAAT	594.013
1347	ENCFF001RTU	liver_female_embryo_TAP_1	CA	553.999
1348	ENCFF001RTU	liver_female_embryo_TAP_1	TGCCT	519
1349	ENCFF001RTU	liver_female_embryo_TAP_1	TCCCT	498
1350	ENCFF001RTU	liver_female_embryo_TAP_1	GAT	424
1351	ENCFF001RTU	liver_female_embryo_TAP_1	GCTATGTTGCTCAGGCTGGAGTGCAGTGGCTATTCACAGGCGCGATCCCACTACTGATCAGCACGGGAGTTTTGACCTGCTCCGTTTCCGACCTG	388
1352	ENCFF001RTU	liver_female_embryo_TAP_1	GTATT	380.004
1353	ENCFF001RTU	liver_female_embryo_TAP_1	GGAG	359.998
1354	ENCFF001RTU	liver_female_embryo_TAP_1	CAGCTCACTGCATCCTCAAACTATCAGGGTCTCATTCTGTTGCCCAGGCTGGAGAGCAGTGGCATGATCACGGCT	331
1355	ENCFF001RTU	liver_female_embryo_TAP_1	TACCTGGTTG	324.995
1356	ENCFF001RTU	liver_female_embryo_TAP_1	CCCCGCCACGCAGTTTTATCCGGTAAAGCGAATGA	316
1357	ENCFF001RTU	liver_female_embryo_TAP_1	AGC	280.998
1358	ENCFF001RTU	liver_female_embryo_TAP_1	GAAG	271.997
1359	ENCFF001RTU	liver_female_embryo_TAP_1	GCG	270.998
1360	ENCFF001RTU	liver_female_embryo_TAP_1	CACCCAGGCTGGAGTACAGTGGCATGATCACGGCTCACTGCAGCCTCAACCTTCTGGGTTCAAGCAATCCTCTTGCCTCAGCCTCCAGAGTAGCTGGG	262
1361	ENCFF001RTU	liver_female_embryo_TAP_1	GCC	254.002
1362	ENCFF001RTU	liver_female_embryo_TAP_1	TTCC	242
1363	ENCFF001RTU	liver_female_embryo_TAP_1	CACT	219.002
1364	ENCFF001RTU	liver_female_embryo_TAP_1	GGAT	213.998
1365	ENCFF001RTU	liver_female_embryo_TAP_1	TTATT	211.002
1366	ENCFF001RTU	liver_female_embryo_TAP_1	GAC	210
1367	ENCFF001RTU	liver_female_embryo_TAP_1	AATGA	207
1368	ENCFF001RTU	liver_female_embryo_TAP_1	AG	201.005
1369	ENCFF001RTU	liver_female_embryo_TAP_1	ACAGCTCACTGCATCCTCAAACTATCAGGGTCTCATTCTGTTGCCCAGGCTGGAGAGCAGTGGCATGATCACGG	165
1370	ENCFF001RTU	liver_female_embryo_TAP_1	CTATGTTGCTCAGGCTGGAGTGCAGTGGCTATTCACAGGCGCGATCCCACTACTGATCAGCACGGGAGTTTTGACCTGCTCCGTTTCCGACCTGGG	155
1371	ENCFF001RTU	liver_female_embryo_TAP_1	CCACAATGATGACAGTTTATTTGCTACTCTTGAGTGCTAGAATGATGAGGATCTTAACCACCATTATCTTAACTGA	155
1372	ENCFF001RTU	liver_female_embryo_TAP_1	CGCT	148.001
1373	ENCFF001RTU	liver_female_embryo_TAP_1	GGG	119.994
1374	ENCFF001RTU	liver_female_embryo_TAP_1	TTGCCCAGGCTGCAGTGCAGTGGCGCTATCATGGCTCACTGCAACCTCAAACTCCTGGGCTCAAACTGATCTTGCCTCAGCCTCCTAAGCAGCTGAGG	117
1375	ENCFF001RTU	liver_female_embryo_TAP_1	GTCTCGCTATGTTGCCCAGGCTGGAGTGCAGTGGCTATTCACAGGCGCGATCCCACTACTGATCAGCACGGGAGTTTTGACCTGCTCCGTTTCCGACCTG	114
1376	ENCFF001RTU	liver_female_embryo_TAP_1	TAAT	108.004
1377	ENCFF001RTU	liver_female_embryo_TAP_1	GCCC	107
1378	ENCFF001RTU	liver_female_embryo_TAP_1	TATGTTGCTCAGGCTGGAGTGCAGTGGCTATTCACAGGCGCGATCCCACTACTGATCAGCACGGGAGTTTTGACCTGCTCCGTTTCCGACCTGGGCC	106
1379	ENCFF001RTU	liver_female_embryo_TAP_1	GAG	102.998
1380	ENCFF001RTU	liver_female_embryo_TAP_1	TCATTGT	102.004
1381	ENCFF004BLT	GM23338_TAP_1	-	4.15133e+06
1382	ENCFF004BLT	GM23338_TAP_1	G	196906
1383	ENCFF004BLT	GM23338_TAP_1	GT	162054
1384	ENCFF004BLT	GM23338_TAP_1	T	47344
1385	ENCFF004BLT	GM23338_TAP_1	TT	43448
1386	ENCFF004BLT	GM23338_TAP_1	CT	40322
1387	ENCFF004BLT	GM23338_TAP_1	AT	36972
1388	ENCFF004BLT	GM23338_TAP_1	GA	29359
1389	ENCFF004BLT	GM23338_TAP_1	TA	28661
1390	ENCFF004BLT	GM23338_TAP_1	C	25576
1391	ENCFF004BLT	GM23338_TAP_1	GC	24022
1392	ENCFF004BLT	GM23338_TAP_1	A	20107
1393	ENCFF004BLT	GM23338_TAP_1	TG	16140
1394	ENCFF004BLT	GM23338_TAP_1	TC	14535
1395	ENCFF004BLT	GM23338_TAP_1	CC	13263
1396	ENCFF004BLT	GM23338_TAP_1	GG	11712
1397	ENCFF004BLT	GM23338_TAP_1	CG	6292
1398	ENCFF004BLT	GM23338_TAP_1	TCCT	5146
1399	ENCFF004BLT	GM23338_TAP_1	CA	5097
1400	ENCFF004BLT	GM23338_TAP_1	AC	4373
1401	ENCFF004BLT	GM23338_TAP_1	TCCTC	3518
1402	ENCFF004BLT	GM23338_TAP_1	CACCCAGGCTGGAGTACAGTGGCATGATCACGGCTCACTGCAGCCTCAACCTTCTGGGTTCAAGCAATCCTCTTGCCTCAGCCTCCAGAGTAGCTGGG	2271
1403	ENCFF004BLT	GM23338_TAP_1	GCCCAGGTTGGAGTGCAGTGGCATGATCTCAGCTCACTGCCAGCTCCACCTCCCAGGTTCATGCCATTCTCTTGCCTCAGCCTCCCGAGTAGCTGGGGCT	1766
1404	ENCFF004BLT	GM23338_TAP_1	CAGCTCACTGCATCCTCAAACTATCAGGGTCTCATTCTGTTGCCCAGGCTGGAGAGCAGTGGCATGATCACGGCT	1727
1405	ENCFF004BLT	GM23338_TAP_1	TAGGCTGGAGTGCAGTGGCATGACTACAGCTCACTGTGACCTCAAACTCCTGGGCTCAAACAATCCTCTTGCCTCAGCCCCCTGAGCAGCAGCTGAGGC	1564
1406	ENCFF004BLT	GM23338_TAP_1	TCCC	1495
1407	ENCFF004BLT	GM23338_TAP_1	GGT	1198
1408	ENCFF004BLT	GM23338_TAP_1	GTT	1183
1409	ENCFF004BLT	GM23338_TAP_1	AA	1018.99
1410	ENCFF004BLT	GM23338_TAP_1	ACAGTCCGACGATC	949
1411	ENCFF004BLT	GM23338_TAP_1	AG	794.996
1412	ENCFF004BLT	GM23338_TAP_1	GCT	790.002
1413	ENCFF004BLT	GM23338_TAP_1	TCCCC	786.995
1414	ENCFF004BLT	GM23338_TAP_1	ACGTTCCCGTG	598.004
1415	ENCFF004BLT	GM23338_TAP_1	TGGAGTTCCTTGGCACCCGAGAATTCCATAAGAGGCAGGGTCTCACTATGTTGCCCAGGCTGGA	590
1416	ENCFF004BLT	GM23338_TAP_1	TAT	555.004
1417	ENCFF004BLT	GM23338_TAP_1	TCT	528.999
1418	ENCFF004BLT	GM23338_TAP_1	ACAGCTCACTGCATCCTCAAACTATCAGGGTCTCATTCTGTTGCCCAGGCTGGAGAGCAGTGGCATGATCACGG	471
1419	ENCFF004BLT	GM23338_TAP_1	CACCCAGGCTGGAGTGAAGTGGCACAATCTCAGCTCACTGCAACCTCTGCCTCCTGGGTTCAAGTGATTCTTCTTTCCCAGTCTCCCGAGTAGTTGGG	431
1420	ENCFF004BLT	GM23338_TAP_1	CTCT	430.002
1421	ENCFF004BLT	GM23338_TAP_1	GCCCGGCTAGCTCAGTCGGTAGAGCATGGGACTCT	381
1422	ENCFF004BLT	GM23338_TAP_1	TCCTCTC	378.996
1423	ENCFF004BLT	GM23338_TAP_1	CTACAGTCCGACGATC	323
1424	ENCFF004BLT	GM23338_TAP_1	CTGGAGTTCCTTGGCACCCGAGAATTCCATAGAGGCAGGGTCTCACTATGTTGCCCAGGCTGGA	320
1425	ENCFF004BLT	GM23338_TAP_1	TAC	311.003
1426	ENCFF004BLT	GM23338_TAP_1	TCCTCCTC	278.003
1427	ENCFF004BLT	GM23338_TAP_1	GCCCGGCTAGCTCAGTCGGTAGAGCATGGGA	276.996
1428	ENCFF004BLT	GM23338_TAP_1	CTGCGATGATGGCATTTCTTAGGACACCTTTGGATTAATAATGAAAACAACTACTCTCTGAGCAG	273
1429	ENCFF004BLT	GM23338_TAP_1	ACGTTCCCG	246
1430	ENCFF004BLT	GM23338_TAP_1	GCCCAGGCTGGAGTGCAGTGGCGCAATCTTGGCTCACTGCAAGTTCCGCCTCCCGGGTTCACGCCATTCTCTTGCCTCAGCCTCCTGAGTAGCTGGGACT	236
1431	ENCFF004BLT	GM23338_TAP_1	CGCCCAGGCTGGAGTGCAGTGGCACAATCTCAGCTCACTGCAACTTCCGCCTCCAGGGTTCAAGCAGTTCTCTCACCTCAGCCTCCTGAATAGCTGGGAT	232
1432	ENCFF004BLT	GM23338_TAP_1	CCTGGATGATGATAAGCAAATGCTGACTGAACATGAAGGTCTTAATTAGCTCTAACTGACT	220
1433	ENCFF004BLT	GM23338_TAP_1	TAGTCCCAGCTACTCAGGAGGCTGAGACAAGAGAATCGCATGAACCCGGGAGGT	210
1434	ENCFF004BLT	GM23338_TAP_1	TCGCCCAGGCTGGAGTGCAGTGGCACAATCTCAGCTCACTGCAACTTCCGCCTCCAGGGTTCAAGCAGTTCTCTCACCTCAGCCTCCTGAATAGCTGGGA	210
1435	ENCFF004BLT	GM23338_TAP_1	CCCCAGGCTGGAGTGCAGTGGCACCGTCTCGGCTCACTGCAAACTCTGCCTCCTGGGTTCATGCCATTCTCTTGCCTCAGCCTCCTGAGTAGCTGGGGC	194
1436	ENCFF004BLT	GM23338_TAP_1	CCT	183
1437	ENCFF004BLT	GM23338_TAP_1	GTAGAG	167
1438	ENCFF004BLT	GM23338_TAP_1	TCCCGTG	165.996
1439	ENCFF004BLT	GM23338_TAP_1	TATGTTGCTCAGGCTGGAGTGCAGTGGCTATTCACAGGCGCGATCCCACTACTGATCAGCACGGGAGTTTTGACCTGCTCCGTTTCCGACCTGGGCC	163
1440	ENCFF004BLT	GM23338_TAP_1	GTCGCCCAGGCTGGAGTGCAGTGGCACTATCTCAGCTCACTGCAACCTCCACCTCCCAGGCTCAAGCAATCTTCCAGCTTCAGCCTCCGGAGTAGCTGGG	158
1441	ENCFF004BLT	GM23338_TAP_1	CCCAAGGCTGGAGTGCAGTGGTGCGATCATAGCTCACTGCAGCCTCAAACTCCTGGGCTCAAACGATCCTCTTGCCTCAACCTCCTGAGTAGCTGGGGC	154
1442	ENCFF004BLT	GM23338_TAP_1	GAGAC	152
1443	ENCFF004BLT	GM23338_TAP_1	GCCCAGGCTGGAATGCAGTGGCACGATCTCAGCTCACTGCAATCTCCGCCTCCCGGGTTCATGCCATTCTCTTGCCTCAGCCTTCCGAGGAGCTGGGACT	145
1444	ENCFF004BLT	GM23338_TAP_1	GTGCCTGTAGTCCCAGCTACTCGGGAGACTGAGGCAAGAGAACTGCTTGAACCCGG	136
1445	ENCFF004BLT	GM23338_TAP_1	GAT	135.999
1446	ENCFF004BLT	GM23338_TAP_1	ACCGG	126.999
1447	ENCFF004BLT	GM23338_TAP_1	ACGATC	126.996
1448	ENCFF004BLT	GM23338_TAP_1	GTCAGATGATTTGAATTGATAAGCTGATGTTCTGTGAGGTACAAAAGTTAATAGCATGTTAGAGTTCTGATGGCA	124.002
1449	ENCFF004BLT	GM23338_TAP_1	CACCCAGGCTGGAATGCAGTGGTGCAATCTTGGCTCACTGCAACCTCTGCCTCCTGGGTTCAGGCGGTTCTTGTGCCCCAGCCTCCCAAGTAGCTGGG	120
1450	ENCFF004BLT	GM23338_TAP_1	ATGTGACGAGG	120
1451	ENCFF004BLT	GM23338_TAP_1	TTGCCCAGGCTGCAGTGCAGTGGCGCTATCATGGCTCACTGCAACCTCAAACTCCTGGGCTCAAACTGATCTTGCCTCAGCCTCCCAAGCAGCTGAGG	117
1452	ENCFF004BLT	GM23338_TAP_1	ACACTTTCT	116
1453	ENCFF004BLT	GM23338_TAP_1	GGTCTCGCTATGTTGCCCAGGCTGGAGTGCAGTGGCTATTCACAGGCGCGATCCCACTACTGATCAGCACGGGAGTTTTGACCTGCTCCGTTTCCGACC	116
1454	ENCFF004BLT	GM23338_TAP_1	TCTACAGTCCGACGATC	113
1455	ENCFF004BLT	GM23338_TAP_1	TACAGTCCGACGATC	110
1456	ENCFF004BLT	GM23338_TAP_1	TAA	110
1457	ENCFF004BLT	GM23338_TAP_1	CCGTG	108.996
1458	ENCFF004BLT	GM23338_TAP_1	TTGCCCAGGCTGCAGTGCAGTGGCGCTATCATGGCTCACTGCAACCTCAAACTCCTGGGCTCAAACTGATCTTGCCTCAGCCTCCTAAGCAGCTGAGG	107
1459	ENCFF004BLT	GM23338_TAP_1	CTGGAGTTCCTTGGCACCCGAGAATTCCAAAGAGGCAGGGTCTCACTATGTTGCCCAGGCTGGA	107
1460	ENCFF004BLT	GM23338_TAP_1	CCCT	105.996
1461	ENCFF004YAN	Karpas-422_TAP_2	-	1.551e+06
1462	ENCFF004YAN	Karpas-422_TAP_2	T	162876
1463	ENCFF004YAN	Karpas-422_TAP_2	G	46511
1464	ENCFF004YAN	Karpas-422_TAP_2	A	45611
1465	ENCFF004YAN	Karpas-422_TAP_2	TA	23839
1466	ENCFF004YAN	Karpas-422_TAP_2	TCCC	15265
1467	ENCFF004YAN	Karpas-422_TAP_2	C	8498.01
1468	ENCFF004YAN	Karpas-422_TAP_2	GCAT	4455
1469	ENCFF004YAN	Karpas-422_TAP_2	GA	3651
1470	ENCFF004YAN	Karpas-422_TAP_2	AA	2149.99
1471	ENCFF004YAN	Karpas-422_TAP_2	GC	1783
1472	ENCFF004YAN	Karpas-422_TAP_2	TACCT	1630
1473	ENCFF004YAN	Karpas-422_TAP_2	TCAT	1586
1474	ENCFF004YAN	Karpas-422_TAP_2	TCT	1444
1475	ENCFF004YAN	Karpas-422_TAP_2	AG	1374
1476	ENCFF004YAN	Karpas-422_TAP_2	TCG	946
1477	ENCFF004YAN	Karpas-422_TAP_2	CAGCTCACTGCATCCTCAAACTATCAGGGTCTCATTCTGTTGCCCAGGCTGGAGAGCAGTGGCATGATCACGGCT	757
1478	ENCFF004YAN	Karpas-422_TAP_2	GCATTGT	673.998
1479	ENCFF004YAN	Karpas-422_TAP_2	TG	639.003
1480	ENCFF004YAN	Karpas-422_TAP_2	TT	619.003
1481	ENCFF004YAN	Karpas-422_TAP_2	TC	614.999
1482	ENCFF004YAN	Karpas-422_TAP_2	TTT	594.002
1483	ENCFF004YAN	Karpas-422_TAP_2	GCCC	487.004
1484	ENCFF004YAN	Karpas-422_TAP_2	ACAGCTCACTGCATCCTCAAACTATCAGGGTCTCATTCTGTTGCCCAGGCTGGAGAGCAGTGGCATGATCACGG	472
1485	ENCFF004YAN	Karpas-422_TAP_2	GTT	466.002
1486	ENCFF004YAN	Karpas-422_TAP_2	GCT	452.004
1487	ENCFF004YAN	Karpas-422_TAP_2	CACCCAGGCTGGAGTACAGTGGCATGATCACGGCTCACTGCAGCCTCAACCTTCTGGGTTCAAGCAATCCTCTTGCCTCAGCCTCCAGAGTAGCTGGG	449
1488	ENCFF004YAN	Karpas-422_TAP_2	TCTCT	434
1489	ENCFF004YAN	Karpas-422_TAP_2	TCCCTGT	418.005
1490	ENCFF004YAN	Karpas-422_TAP_2	AT	392.999
1491	ENCFF004YAN	Karpas-422_TAP_2	TAATT	372.008
1492	ENCFF004YAN	Karpas-422_TAP_2	ACT	361.001
1493	ENCFF004YAN	Karpas-422_TAP_2	CT	357.003
1494	ENCFF004YAN	Karpas-422_TAP_2	TTGCCCAGGCTGCAGTGCAGTGGCGCTATCATGGCTCACTGCAACCTCAAACTCCTGGGCTCAAACTGATCTTGCCTCAGCCTCCCAAGCAGCTGAGG	355
1495	ENCFF004YAN	Karpas-422_TAP_2	TCCTC	322.003
1496	ENCFF004YAN	Karpas-422_TAP_2	TTTGGATTCTCAGGGATGGGTTCGATTCTCATAGTCCTAGCCA	310
1497	ENCFF004YAN	Karpas-422_TAP_2	TCC	253.001
1498	ENCFF004YAN	Karpas-422_TAP_2	TTGCCCAGGCTGCAGTGCAGTGGCGCTATCATGGCTCACTGCAACCTCAAACTCCTGGGCTCAAACTGATCTTGCCTCAGCCTCCTAAGCAGCTGAGG	247
1499	ENCFF004YAN	Karpas-422_TAP_2	TAT	243.999
1500	ENCFF004YAN	Karpas-422_TAP_2	GTCGCCCAGGCTGGAGTGCAGTGGCACTATCTCAGCTCACTGCAACCTCCACCTCCCAGGCTCAAGCAATCTTCCAGCTTCAGCCTCCGGAGTAGCTGGG	241
1501	ENCFF004YAN	Karpas-422_TAP_2	TACC	239.001
1502	ENCFF004YAN	Karpas-422_TAP_2	TCATT	234
1503	ENCFF004YAN	Karpas-422_TAP_2	ACAT	226.005
1504	ENCFF004YAN	Karpas-422_TAP_2	TCCT	219.002
1505	ENCFF004YAN	Karpas-422_TAP_2	TAGGCTGGAGTGCAGTGGCATGACTACAGCTCACTGTGACCTCAAACTCCTGGGCTCAAACAATCCTCTTGCCTCAGCCCCCTGAGCAGCAGCTGAGGC	216
1506	ENCFF004YAN	Karpas-422_TAP_2	ATCCGGTAAAGCGAATGA	192
1507	ENCFF004YAN	Karpas-422_TAP_2	TCGCT	170.002
1508	ENCFF004YAN	Karpas-422_TAP_2	TCAA	158
1509	ENCFF004YAN	Karpas-422_TAP_2	AATCGG	157.003
1510	ENCFF004YAN	Karpas-422_TAP_2	AGTGATGATGACCCCAGGTAACTCTGAGTGTGTCGCTGATGCCATCACCGCAGCGCTCTGAC	145
1511	ENCFF004YAN	Karpas-422_TAP_2	GCG	144.998
1512	ENCFF004YAN	Karpas-422_TAP_2	CGCCCAGGCTGGAGTGCAGTGGCACAATCTCAGCTCACTGCAACTTCCGCCTCCAGGGTTCAAGCAGTTCTCTCACCTCAGCCTCCTGAATAGCTGGGAT	134
1513	ENCFF004YAN	Karpas-422_TAP_2	AGCA	122
1514	ENCFF004YAN	Karpas-422_TAP_2	GG	118
1515	ENCFF004YAN	Karpas-422_TAP_2	TCATTGT	110.994
1516	ENCFF004YAN	Karpas-422_TAP_2	GGT	106
1517	ENCFF004YAN	Karpas-422_TAP_2	CACT	105
1518	ENCFF004YAN	Karpas-422_TAP_2	ACCC	102.998
1519	ENCFF073SVL	transverse_colon_female_53_TAP	-	6.22527e+06
1520	ENCFF073SVL	transverse_colon_female_53_TAP	G	173808
1521	ENCFF073SVL	transverse_colon_female_53_TAP	TCCC	94254
1522	ENCFF073SVL	transverse_colon_female_53_TAP	GCAT	85901
1523	ENCFF073SVL	transverse_colon_female_53_TAP	C	16720
1524	ENCFF073SVL	transverse_colon_female_53_TAP	A	15859
1525	ENCFF073SVL	transverse_colon_female_53_TAP	GCATTGT	10104
1526	ENCFF073SVL	transverse_colon_female_53_TAP	T	7274
1527	ENCFF073SVL	transverse_colon_female_53_TAP	AG	7087
1528	ENCFF073SVL	transverse_colon_female_53_TAP	GGCT	4236
1529	ENCFF073SVL	transverse_colon_female_53_TAP	GCGGAA	3500
1530	ENCFF073SVL	transverse_colon_female_53_TAP	GGC	3371
1531	ENCFF073SVL	transverse_colon_female_53_TAP	TCCCTGT	3063
1532	ENCFF073SVL	transverse_colon_female_53_TAP	GC	2962.01
1533	ENCFF073SVL	transverse_colon_female_53_TAP	TCCCT	2658
1534	ENCFF073SVL	transverse_colon_female_53_TAP	GA	1923
1535	ENCFF073SVL	transverse_colon_female_53_TAP	GT	1673.01
1536	ENCFF073SVL	transverse_colon_female_53_TAP	GTACATGATGACAACTGGCTCCCTCTACTGAACTGCCATGAGGAAACTGCCATGTCACCCTTCTGATT	1355
1537	ENCFF073SVL	transverse_colon_female_53_TAP	CCACAATGATGACAGTTTATTTGCTACTCTTGAGTGCTAGAATGATGAGGATCTTAACCACCATTATCTTAACTGA	1269
1538	ENCFF073SVL	transverse_colon_female_53_TAP	AT	1255.99
1539	ENCFF073SVL	transverse_colon_female_53_TAP	GCGTCTG	1166
1540	ENCFF073SVL	transverse_colon_female_53_TAP	GCGCCTT	1157
1541	ENCFF073SVL	transverse_colon_female_53_TAP	CGGCCGGTGATGAGAACTTCTCCCACTCACATTCGAGTTTCCCGACCATGAGATGACTCCACATGCACTACCATCTGAGGCC	987
1542	ENCFF073SVL	transverse_colon_female_53_TAP	GCTAATGATGGAAAAATCATTATTGGAAAAGAATGACATGAACAAAGGAACCACTGA	921
1543	ENCFF073SVL	transverse_colon_female_53_TAP	GG	886
1544	ENCFF073SVL	transverse_colon_female_53_TAP	GTGAAATGATGGCAATCATCTTTCGGGACTGACCTGAAATGAAGAGAATACTCATTGCTGAT	831
1545	ENCFF073SVL	transverse_colon_female_53_TAP	TT	826.002
1546	ENCFF073SVL	transverse_colon_female_53_TAP	TCCTC	799.992
1547	ENCFF073SVL	transverse_colon_female_53_TAP	GCCCA	786
1548	ENCFF073SVL	transverse_colon_female_53_TAP	GCGGAGGTCGAGA	729
1549	ENCFF073SVL	transverse_colon_female_53_TAP	GCATTGTGT	720
1550	ENCFF073SVL	transverse_colon_female_53_TAP	TCCT	711.998
1551	ENCFF073SVL	transverse_colon_female_53_TAP	ATCCCACCGCTGCCACC	655
1552	ENCFF073SVL	transverse_colon_female_53_TAP	GGTGGCT	627
1553	ENCFF073SVL	transverse_colon_female_53_TAP	ACCC	614
1554	ENCFF073SVL	transverse_colon_female_53_TAP	CAGGATAGCTGGCGCTCTCGCAGACCCGACGCACCCCCGCCACGCAGTTTTATCCGGTAAAGCGAATGA	611
1555	ENCFF073SVL	transverse_colon_female_53_TAP	GTGAAATGATGGCAATCATCTTTCGGGACTGACCTGAAATGAAGAGAATACTCATTGCTGATCACT	610
1556	ENCFF073SVL	transverse_colon_female_53_TAP	GCCC	606
1557	ENCFF073SVL	transverse_colon_female_53_TAP	GCTGT	596
1558	ENCFF073SVL	transverse_colon_female_53_TAP	GGCCGGTGATGAGAACTTCTCCCACTCACATTCGAGTTTCCCGACCATGAGATGACTCCACATGCACTACCATCTGAGGCC	595
1559	ENCFF073SVL	transverse_colon_female_53_TAP	TGCAGATGATGTAAAAGAATATTTGCTATCTGAGAGATGGTGATGACATTTTAAACCACCAAGATCGCTGA	587.001
1560	ENCFF073SVL	transverse_colon_female_53_TAP	TATCCGGTAAAGCGAATGA	566
1561	ENCFF073SVL	transverse_colon_female_53_TAP	GGTGGGTG	561
1562	ENCFF073SVL	transverse_colon_female_53_TAP	AAGCGAATGA	503
1563	ENCFF073SVL	transverse_colon_female_53_TAP	CCCGCCACGCAGTTTTATCCGGTAAAGCGAATGA	501
1564	ENCFF073SVL	transverse_colon_female_53_TAP	GCC	481
1565	ENCFF073SVL	transverse_colon_female_53_TAP	TCC	478
1566	ENCFF073SVL	transverse_colon_female_53_TAP	AGCGAATGA	460
1567	ENCFF073SVL	transverse_colon_female_53_TAP	TGTACATGATGACAACTGGCTCCCTCTACTGAACTGCCATGAGGAAACTGCCATGTCACCCTTCTGATT	455
1568	ENCFF073SVL	transverse_colon_female_53_TAP	GCA	437.998
1569	ENCFF073SVL	transverse_colon_female_53_TAP	TAAAGCGAATGA	407
1570	ENCFF073SVL	transverse_colon_female_53_TAP	GCATC	396.998
1571	ENCFF073SVL	transverse_colon_female_53_TAP	GCGAATGA	375
1572	ENCFF073SVL	transverse_colon_female_53_TAP	CCTCGT	351
1573	ENCFF073SVL	transverse_colon_female_53_TAP	ATCCGGTAAAGCGAATGA	349
1574	ENCFF073SVL	transverse_colon_female_53_TAP	ACATT	344
1575	ENCFF073SVL	transverse_colon_female_53_TAP	TCATT	335
1576	ENCFF073SVL	transverse_colon_female_53_TAP	CGAATGA	309
1577	ENCFF073SVL	transverse_colon_female_53_TAP	TCCTCCT	303
1578	ENCFF073SVL	transverse_colon_female_53_TAP	TGCAGATGATGTAAAAGAATATTTGCTATCTGAGAGATGGTGATGACATTTTAAACCACCAAGATCGCTGATGCA	290
1579	ENCFF073SVL	transverse_colon_female_53_TAP	CCATT	289
1580	ENCFF073SVL	transverse_colon_female_53_TAP	TGTCAATGATGCATTCTTATTGGAACTGAATTTAAGTGATCTGACTCATTCGTCACTACCACTGAGAC	284
1581	ENCFF073SVL	transverse_colon_female_53_TAP	TGAAATGATGGCAATCATCTTTCGGGACTGACCTGAAATGAAGAGAATACTCATTGCTGAT	280
1582	ENCFF073SVL	transverse_colon_female_53_TAP	CCCACCGCTGCCACC	275
1583	ENCFF073SVL	transverse_colon_female_53_TAP	TGTCAATGATGTATTCTTCTTGGAACTGAATCTAAGTGATCTGACTCAATATTCGTCACTACCACTGAGAC	250
1584	ENCFF073SVL	transverse_colon_female_53_TAP	GGCTAATGATGGAAAAATCATTATTGGAAAAGAATGACATGAACAAAGGAACCACTGA	243.999
1585	ENCFF073SVL	transverse_colon_female_53_TAP	AGGATAGCTGGCGCTCTCGCAGACCCGACGCACCCCCGCCACGCAGTTTTATCCGGTAAAGCGAATGA	240
1586	ENCFF073SVL	transverse_colon_female_53_TAP	GGGTCGT	236
1587	ENCFF073SVL	transverse_colon_female_53_TAP	GCATGT	233.996
1588	ENCFF073SVL	transverse_colon_female_53_TAP	AAAGCGAATGA	229
1589	ENCFF073SVL	transverse_colon_female_53_TAP	AGC	226.998
1590	ENCFF073SVL	transverse_colon_female_53_TAP	GCT	226.996
1591	ENCFF073SVL	transverse_colon_female_53_TAP	TGAGATGAAGCACTGTAGCTCT	226
1592	ENCFF073SVL	transverse_colon_female_53_TAP	ACGGCGGAGGTCGAGA	212
1593	ENCFF073SVL	transverse_colon_female_53_TAP	CACCCAGGCTGGAGTACAGTGGCATGATCACGGCTCACTGCAGCCTCAACCTTCTGGGTTCAAGCAATCCTCTTGCCTCAGCCTCCAGAGTAGCTGGG	205
1594	ENCFF073SVL	transverse_colon_female_53_TAP	TCCCACCGCTGCCACC	200
1595	ENCFF073SVL	transverse_colon_female_53_TAP	CCCGT	197
1596	ENCFF073SVL	transverse_colon_female_53_TAP	GGTAAAATGGCTGAGTGAAGCATTGGACTGTAAATCTAAAGACAGGGGTTAGGCCTCTTTTTACCACC	192
1597	ENCFF073SVL	transverse_colon_female_53_TAP	GCATA	191.996
1598	ENCFF073SVL	transverse_colon_female_53_TAP	GTTTCC	182.994
1599	ENCFF073SVL	transverse_colon_female_53_TAP	CAGCTCACTGCATCCTCAAACTATCAGGGTCTCATTCTGTTGCCCAGGCTGGAGAGCAGTGGCATGATCACGGCT	182
1600	ENCFF073SVL	transverse_colon_female_53_TAP	TGCAGATGATGTAAAAGAATATTTGCTATCTGAGAGATGGTGATGACATTTTAAACCACCAAGATCGCTGATGC	175
1601	ENCFF073SVL	transverse_colon_female_53_TAP	ATAGCTGGCGCTCTCGCAGACCCGACGCACCCCCGCCACGCAGTTTTATCCGGTAAAGCGAATGA	173
1602	ENCFF073SVL	transverse_colon_female_53_TAP	CTCAGGATAGCTGGCGCTCTCGCAGACCCGACGCACCCCCGCCACGCAGTTTTATCCGGTAAAGCGAATGA	173
1603	ENCFF073SVL	transverse_colon_female_53_TAP	CGT	170
1604	ENCFF073SVL	transverse_colon_female_53_TAP	GCGGGA	166
1605	ENCFF073SVL	transverse_colon_female_53_TAP	TAGCTGGCGCTCTCGCAGACCCGACGCACCCCCGCCACGCAGTTTTATCCGGTAAAGCGAATGA	161
1606	ENCFF073SVL	transverse_colon_female_53_TAP	CCGGTAAAGCGAATGA	158
1607	ENCFF073SVL	transverse_colon_female_53_TAP	GCCGAC	152
1608	ENCFF073SVL	transverse_colon_female_53_TAP	CTGGCGCTCTCGCAGACCCGACGCACCCCCGCCACGCAGTTTTATCCGGTAAAGCGAATGA	149
1609	ENCFF073SVL	transverse_colon_female_53_TAP	TCAGGATAGCTGGCGCTCTCGCAGACCCGACGCACCCCCGCCACGCAGTTTTATCCGGTAAAGCGAATGA	146
1610	ENCFF073SVL	transverse_colon_female_53_TAP	CT	144.999
1611	ENCFF073SVL	transverse_colon_female_53_TAP	AGCTGGCGCTCTCGCAGACCCGACGCACCCCCGCCACGCAGTTTTATCCGGTAAAGCGAATGA	143
1612	ENCFF073SVL	transverse_colon_female_53_TAP	TCCTCG	141
1613	ENCFF073SVL	transverse_colon_female_53_TAP	GCTTC	140
1614	ENCFF073SVL	transverse_colon_female_53_TAP	CCCAGTGGAACCACC	135
1615	ENCFF073SVL	transverse_colon_female_53_TAP	TA	134
1616	ENCFF073SVL	transverse_colon_female_53_TAP	TCCTCCTC	132
1617	ENCFF073SVL	transverse_colon_female_53_TAP	TTTTATCCGGTAAAGCGAATGA	132
1618	ENCFF073SVL	transverse_colon_female_53_TAP	CCCCAGTGGAACCACC	131
1619	ENCFF073SVL	transverse_colon_female_53_TAP	GCGTCCG	129
1620	ENCFF073SVL	transverse_colon_female_53_TAP	CTACAGTCCGACGAT	125
1621	ENCFF073SVL	transverse_colon_female_53_TAP	CTACAGTCCGACG	124
1622	ENCFF073SVL	transverse_colon_female_53_TAP	CTCCCATGATGTCCAGCACTGGGCTCTGATCACCCCTGAGGACACAGTGCACCCCAGGACCTTTGACACCTGGGGGTCTGAG	123
1623	ENCFF073SVL	transverse_colon_female_53_TAP	GCAAT	121.996
1624	ENCFF073SVL	transverse_colon_female_53_TAP	AGTGATGATGACCCCAGGTAACTCTGAGTGTGTCGCTGATGCCATCACCGCAGCGCTCTGAC	121
1625	ENCFF073SVL	transverse_colon_female_53_TAP	ATGACTCTCTTAAGGTAGCCAAATGCCTCGTCATCTAATTAGTGACGC	120
1626	ENCFF073SVL	transverse_colon_female_53_TAP	GCGCGAT	120
1627	ENCFF073SVL	transverse_colon_female_53_TAP	TTTATCCGGTAAAGCGAATGA	118
1628	ENCFF073SVL	transverse_colon_female_53_TAP	CCAGTGGAACCACC	117
1629	ENCFF073SVL	transverse_colon_female_53_TAP	CCCCT	115
1630	ENCFF073SVL	transverse_colon_female_53_TAP	TTGCATGATGAATAAAATCAAATCACCATCTTTCGGCTGAGTTCGTGATGGATTTGCTTTTTTCTGATT	115
1631	ENCFF073SVL	transverse_colon_female_53_TAP	CCCGTG	114
1632	ENCFF073SVL	transverse_colon_female_53_TAP	GATAGCTGGCGCTCTCGCAGACCCGACGCACCCCCGCCACGCAGTTTTATCCGGTAAAGCGAATGA	109
1633	ENCFF073SVL	transverse_colon_female_53_TAP	TTATCCGGTAAAGCGAATGA	105
1634	ENCFF073SVL	transverse_colon_female_53_TAP	ATGACTCTCTTAAGGTAGCCAAATGCCTCGTCATCTAATTAGTGACGCGCATGAATGGATGAA	103
1635	ENCFF073SVL	transverse_colon_female_53_TAP	TAGGCTGGAGTGCAGTGGCATGACTACAGCTCACTGTGACCTCAAACTCCTGGGCTCAAACAATCCTCTTGCCTCAGCCCCCTGAGCAGCAGCTGAGGC	102
1636	ENCFF073SVL	transverse_colon_female_53_TAP	GGT	101
1637	ENCFF073SVL	transverse_colon_female_53_TAP	GCATT	100
1638	ENCFF076JME	ovary_51_TAP_1	-	736674
1639	ENCFF076JME	ovary_51_TAP_1	TCCC	31476
1640	ENCFF076JME	ovary_51_TAP_1	GCAT	28604
1641	ENCFF076JME	ovary_51_TAP_1	G	14455
1642	ENCFF076JME	ovary_51_TAP_1	GCATTGT	4636.99
1643	ENCFF076JME	ovary_51_TAP_1	A	2130
1644	ENCFF076JME	ovary_51_TAP_1	T	1985
1645	ENCFF076JME	ovary_51_TAP_1	C	1786.99
1646	ENCFF076JME	ovary_51_TAP_1	AG	1676.01
1647	ENCFF076JME	ovary_51_TAP_1	GCTAATGATGGAAAAATCATTATTGGAAAAGAATGACATGAACAAAGGAACCACTGA	1596
1648	ENCFF076JME	ovary_51_TAP_1	GGCT	1588
1649	ENCFF076JME	ovary_51_TAP_1	CGGCCGGTGATGAGAACTTCTCCCACTCACATTCGAGTTTCCCGACCATGAGATGACTCCACATGCACTACCATCTGAGGCC	1168
1650	ENCFF076JME	ovary_51_TAP_1	GT	1097
1651	ENCFF076JME	ovary_51_TAP_1	TCCCTGT	1015
1652	ENCFF076JME	ovary_51_TAP_1	CTCCTCCTC	941.006
1653	ENCFF076JME	ovary_51_TAP_1	GGC	814
1654	ENCFF076JME	ovary_51_TAP_1	TCCCT	797
1655	ENCFF076JME	ovary_51_TAP_1	GGCCGGTGATGAGAACTTCTCCCACTCACATTCGAGTTTCCCGACCATGAGATGACTCCACATGCACTACCATCTGAGGCC	720
1656	ENCFF076JME	ovary_51_TAP_1	CGT	576
1657	ENCFF076JME	ovary_51_TAP_1	AT	489.004
1658	ENCFF076JME	ovary_51_TAP_1	GTGAAATGATGGCAATCATCTTTCGGGACTGACCTGAAATGAAGAGAATACTCATTGCTGATCACT	488
1659	ENCFF076JME	ovary_51_TAP_1	GTGAAATGATGGCAATCATCTTTCGGGACTGACCTGAAATGAAGAGAATACTCATTGCTGAT	437
1660	ENCFF076JME	ovary_51_TAP_1	TCCTC	398.992
1661	ENCFF076JME	ovary_51_TAP_1	GGCTAATGATGGAAAAATCATTATTGGAAAAGAATGACATGAACAAAGGAACCACTGA	371.999
1662	ENCFF076JME	ovary_51_TAP_1	TCCT	328.999
1663	ENCFF076JME	ovary_51_TAP_1	CCACAATGATGACAGTTTATTTGCTACTCTTGAGTGCTAGAATGATGAGGATCTTAACCACCATTATCTTAACTGA	312
1664	ENCFF076JME	ovary_51_TAP_1	GTACATGATGACAACTGGCTCCCTCTACTGAACTGCCATGAGGAAACTGCCATGTCACCCTTCTGATT	275
1665	ENCFF076JME	ovary_51_TAP_1	GCATTGTGT	254
1666	ENCFF076JME	ovary_51_TAP_1	TGAAATGATGGCAATCATCTTTCGGGACTGACCTGAAATGAAGAGAATACTCATTGCTGAT	195
1667	ENCFF076JME	ovary_51_TAP_1	CT	180.999
1668	ENCFF076JME	ovary_51_TAP_1	TT	157.002
1669	ENCFF076JME	ovary_51_TAP_1	CAGGATAGCTGGCGCTCTCGCAGACCCGACGCACCCCCGCCACGCAGTTTTATCCGGTAAAGCGAATGA	149
1670	ENCFF076JME	ovary_51_TAP_1	ACCC	135
1671	ENCFF076JME	ovary_51_TAP_1	AGC	122.004
1672	ENCFF076JME	ovary_51_TAP_1	GCCCAGGTTGGAGTGCAGTGGCATGATCTCAGCTCACTGCCAGCTCCACCTCCCAGGTTCATGCCATTCTCTTGCCTCAGCCTCCCGAGTAGCTGGGGCT	103
1673	ENCFF076JME	ovary_51_TAP_1	TGCAGATGATGTAAAAGAATATTTGCTATCTGAGAGATGGTGATGACATTTTAAACCACCAAGATCGCTGA	102.999
1674	ENCFF081QYT	esophagus squamous epithelium_200s_37_TAP	-	1.15344e+06
1675	ENCFF081QYT	esophagus squamous epithelium_200s_37_TAP	G	7336
1676	ENCFF081QYT	esophagus squamous epithelium_200s_37_TAP	CCCGCCACGCAGTTTTATCCGGTAAAGCGAATGA	6615
1677	ENCFF081QYT	esophagus squamous epithelium_200s_37_TAP	TCCC	6613.01
1678	ENCFF081QYT	esophagus squamous epithelium_200s_37_TAP	C	4977.99
1679	ENCFF081QYT	esophagus squamous epithelium_200s_37_TAP	GCAT	3351.02
1680	ENCFF081QYT	esophagus squamous epithelium_200s_37_TAP	AG	3107.01
1681	ENCFF081QYT	esophagus squamous epithelium_200s_37_TAP	A	2955.01
1682	ENCFF081QYT	esophagus squamous epithelium_200s_37_TAP	T	2494.02
1683	ENCFF081QYT	esophagus squamous epithelium_200s_37_TAP	CAGGATAGCTGGCGCTCTCGCAGACCCGACGCACCCCCGCCACGCAGTTTTATCCGGTAAAGCGAATGA	2346
1684	ENCFF081QYT	esophagus squamous epithelium_200s_37_TAP	CTCCTCCTC	1739
1685	ENCFF081QYT	esophagus squamous epithelium_200s_37_TAP	GC	1692
1686	ENCFF081QYT	esophagus squamous epithelium_200s_37_TAP	GCC	1634
1687	ENCFF081QYT	esophagus squamous epithelium_200s_37_TAP	AT	1460
1688	ENCFF081QYT	esophagus squamous epithelium_200s_37_TAP	CCCCCGCCACGCAGTTTTATCCGGTAAAGCGAATGA	1030
1689	ENCFF081QYT	esophagus squamous epithelium_200s_37_TAP	AGGATAGCTGGCGCTCTCGCAGACCCGACGCACCCCCGCCACGCAGTTTTATCCGGTAAAGCGAATGA	930
1690	ENCFF081QYT	esophagus squamous epithelium_200s_37_TAP	CTCAGGATAGCTGGCGCTCTCGCAGACCCGACGCACCCCCGCCACGCAGTTTTATCCGGTAAAGCGAATGA	839
1691	ENCFF081QYT	esophagus squamous epithelium_200s_37_TAP	TCAGGATAGCTGGCGCTCTCGCAGACCCGACGCACCCCCGCCACGCAGTTTTATCCGGTAAAGCGAATGA	736
1692	ENCFF081QYT	esophagus squamous epithelium_200s_37_TAP	CCCCGCCACGCAGTTTTATCCGGTAAAGCGAATGA	676
1693	ENCFF081QYT	esophagus squamous epithelium_200s_37_TAP	CCCTCAGGATAGCTGGCGCTCTCGCAGACCCGACGCACCCCCGCCACGCAGTTTTATCCGGTAAAGCGAATGA	670
1694	ENCFF081QYT	esophagus squamous epithelium_200s_37_TAP	CCTCAGGATAGCTGGCGCTCTCGCAGACCCGACGCACCCCCGCCACGCAGTTTTATCCGGTAAAGCGAATGA	635
1695	ENCFF081QYT	esophagus squamous epithelium_200s_37_TAP	TT	615.003
1696	ENCFF081QYT	esophagus squamous epithelium_200s_37_TAP	GATAGCTGGCGCTCTCGCAGACCCGACGCACCCCCGCCACGCAGTTTTATCCGGTAAAGCGAATGA	586
1697	ENCFF081QYT	esophagus squamous epithelium_200s_37_TAP	CT	574.002
1698	ENCFF081QYT	esophagus squamous epithelium_200s_37_TAP	CTGGCGCTCTCGCAGACCCGACGCACCCCCGCCACGCAGTTTTATCCGGTAAAGCGAATGA	541
1699	ENCFF081QYT	esophagus squamous epithelium_200s_37_TAP	GCATTGT	523.994
1700	ENCFF081QYT	esophagus squamous epithelium_200s_37_TAP	GT	469.002
1701	ENCFF081QYT	esophagus squamous epithelium_200s_37_TAP	ATAGCTGGCGCTCTCGCAGACCCGACGCACCCCCGCCACGCAGTTTTATCCGGTAAAGCGAATGA	449
1702	ENCFF081QYT	esophagus squamous epithelium_200s_37_TAP	TTCCCTCAGGATAGCTGGCGCTCTCGCAGACCCGACGCACCCCCGCCACGCAGTTTTATCCGGTAAAGCGAATGA	443
1703	ENCFF081QYT	esophagus squamous epithelium_200s_37_TAP	TAGCTGGCGCTCTCGCAGACCCGACGCACCCCCGCCACGCAGTTTTATCCGGTAAAGCGAATGA	437
1704	ENCFF081QYT	esophagus squamous epithelium_200s_37_TAP	TTTCCCTCAGGATAGCTGGCGCTCTCGCAGACCCGACGCACCCCCGCCACGCAGTTTTATCCGGTAAAGCGAATGA	437
1705	ENCFF081QYT	esophagus squamous epithelium_200s_37_TAP	AGCTGGCGCTCTCGCAGACCCGACGCACCCCCGCCACGCAGTTTTATCCGGTAAAGCGAATGA	424
1706	ENCFF081QYT	esophagus squamous epithelium_200s_37_TAP	TCCTC	390.005
1707	ENCFF081QYT	esophagus squamous epithelium_200s_37_TAP	AAGTTTCCCTCAGGATAGCTGGCGCTCTCGCAGACCCGACGCACCCCCGCCACGCAGTTTTATCCGGTAAAGCGAATGA	383
1708	ENCFF081QYT	esophagus squamous epithelium_200s_37_TAP	CGAAGTTTCCCTCAGGATAGCTGGCGCTCTCGCAGACCCGACGCACCCCCGCCACGCAGTTTTATCCGGTAAAGCGAATGA	341
1709	ENCFF081QYT	esophagus squamous epithelium_200s_37_TAP	AGTTTCCCTCAGGATAGCTGGCGCTCTCGCAGACCCGACGCACCCCCGCCACGCAGTTTTATCCGGTAAAGCGAATGA	322
1710	ENCFF081QYT	esophagus squamous epithelium_200s_37_TAP	GTTTCCCTCAGGATAGCTGGCGCTCTCGCAGACCCGACGCACCCCCGCCACGCAGTTTTATCCGGTAAAGCGAATGA	312
1711	ENCFF081QYT	esophagus squamous epithelium_200s_37_TAP	CCGAAGTTTCCCTCAGGATAGCTGGCGCTCTCGCAGACCCGACGCACCCCCGCCACGCAGTTTTATCCGGTAAAGCGAATGA	298
1712	ENCFF081QYT	esophagus squamous epithelium_200s_37_TAP	TCCTCCTC	289.003
1713	ENCFF081QYT	esophagus squamous epithelium_200s_37_TAP	TCCT	284
1714	ENCFF081QYT	esophagus squamous epithelium_200s_37_TAP	GGTCTCGCTATGTTGCCCAGGCTGGAGTGCAGTGGCTATTCACAGGCGCGATCCCACTACTGATCAGCACGGGAGTTTTGACCTGCTCCGTTTCCGACC	271
1715	ENCFF081QYT	esophagus squamous epithelium_200s_37_TAP	CGT	239.001
1716	ENCFF081QYT	esophagus squamous epithelium_200s_37_TAP	CGCCCAGGCTGGAGTGCAGTGGCACAATCTCAGCTCACTGCAACTTCCGCCTCCAGGGTTCAAGCAGTTCTCTCACCTCAGCCTCCTGAATAGCTGGGAT	235
1717	ENCFF081QYT	esophagus squamous epithelium_200s_37_TAP	TCCCTGT	233.002
1718	ENCFF081QYT	esophagus squamous epithelium_200s_37_TAP	GAAGTTTCCCTCAGGATAGCTGGCGCTCTCGCAGACCCGACGCACCCCCGCCACGCAGTTTTATCCGGTAAAGCGAATGA	227
1719	ENCFF081QYT	esophagus squamous epithelium_200s_37_TAP	CACCCAGGCTGGAGTACAGTGGCATGATCACGGCTCACTGCAGCCTCAACCTTCTGGGTTCAAGCAATCCTCTTGCCTCAGCCTCCAGAGTAGCTGGG	225
1720	ENCFF081QYT	esophagus squamous epithelium_200s_37_TAP	ATCACATTGCCAGGGATTACCA	192.003
1721	ENCFF081QYT	esophagus squamous epithelium_200s_37_TAP	TCCCTCAGGATAGCTGGCGCTCTCGCAGACCCGACGCACCCCCGCCACGCAGTTTTATCCGGTAAAGCGAATGA	191
1722	ENCFF081QYT	esophagus squamous epithelium_200s_37_TAP	GCTAATGATGGAAAAATCATTATTGGAAAAGAATGACATGAACAAAGGAACCACTGA	189
1723	ENCFF081QYT	esophagus squamous epithelium_200s_37_TAP	CCGCCACGCAGTTTTATCCGGTAAAGCGAATGA	178
1724	ENCFF081QYT	esophagus squamous epithelium_200s_37_TAP	TCC	177.002
1725	ENCFF081QYT	esophagus squamous epithelium_200s_37_TAP	ATCACATTGCCAGGGATTTCCA	172.998
1726	ENCFF081QYT	esophagus squamous epithelium_200s_37_TAP	CGCTCTCGCAGACCCGACGCACCCCCGCCACGCAGTTTTATCCGGTAAAGCGAATGA	159
1727	ENCFF081QYT	esophagus squamous epithelium_200s_37_TAP	TCCGAAGTTTCCCTCAGGATAGCTGGCGCTCTCGCAGACCCGACGCACCCCCGCCACGCAGTTTTATCCGGTAAAGCGAATGA	159
1728	ENCFF081QYT	esophagus squamous epithelium_200s_37_TAP	CCCGTG	158
1729	ENCFF081QYT	esophagus squamous epithelium_200s_37_TAP	CCACAATGATGACAGTTTATTTGCTACTCTTGAGTGCTAGAATGATGAGGATCTTAACCACCATTATCTTAACTGA	153
1730	ENCFF081QYT	esophagus squamous epithelium_200s_37_TAP	CTCGCAGACCCGACGCACCCCCGCCACGCAGTTTTATCCGGTAAAGCGAATGA	146
1731	ENCFF081QYT	esophagus squamous epithelium_200s_37_TAP	TACCTGGTTG	144.001
1732	ENCFF081QYT	esophagus squamous epithelium_200s_37_TAP	GCCCAGGCTGGAGTGCAGTGACACTATCTCAGCTCACTGCAACCTCCCCCTCCCGGGCTTAAGTGATTCTCTTGCCTCAGCCTTCTGAGTAGCTGGGACT	139
1733	ENCFF081QYT	esophagus squamous epithelium_200s_37_TAP	ATCACATTGCCAGGGATTTCC	136.003
1734	ENCFF081QYT	esophagus squamous epithelium_200s_37_TAP	CGCGACCTCAGATCAGACGTG	127
1735	ENCFF081QYT	esophagus squamous epithelium_200s_37_TAP	TC	120
1736	ENCFF081QYT	esophagus squamous epithelium_200s_37_TAP	TTCTTGACGACCATAGAGCATTGGAACCACCTG	119
1737	ENCFF081QYT	esophagus squamous epithelium_200s_37_TAP	GTGAAATGTTTAGGACCACTAG	119
1738	ENCFF081QYT	esophagus squamous epithelium_200s_37_TAP	CAGACCCGACGCACCCCCGCCACGCAGTTTTATCCGGTAAAGCGAATGA	115
1739	ENCFF081QYT	esophagus squamous epithelium_200s_37_TAP	CTACAGTCCGACG	113
1740	ENCFF081QYT	esophagus squamous epithelium_200s_37_TAP	AC	108
1741	ENCFF081QYT	esophagus squamous epithelium_200s_37_TAP	TCGCCCAGGCTGGAGTGCAGTGGCACAATCTCAGCTCACTGCAACTTCCGCCTCCAGGGTTCAAGCAGTTCTCTCACCTCAGCCTCCTGAATAGCTGGGA	107
1742	ENCFF081QYT	esophagus squamous epithelium_200s_37_TAP	TCCCT	106.001
1743	ENCFF081QYT	esophagus squamous epithelium_200s_37_TAP	TGAAATGTTTAGGACCACTAG	105
1744	ENCFF081QYT	esophagus squamous epithelium_200s_37_TAP	CTCTCGCAGACCCGACGCACCCCCGCCACGCAGTTTTATCCGGTAAAGCGAATGA	105
1745	ENCFF081QYT	esophagus squamous epithelium_200s_37_TAP	CAGAGTTCTACAGTCCGACG	104.005
1746	ENCFF081QYT	esophagus squamous epithelium_200s_37_TAP	GGCTAATGATGGAAAAATCATTATTGGAAAAGAATGACATGAACAAAGGAACCACTGA	104
1747	ENCFF081QYT	esophagus squamous epithelium_200s_37_TAP	TAGGCTGGAGTGCAGTGGCATGACTACAGCTCACTGTGACCTCAAACTCCTGGGCTCAAACAATCCTCTTGCCTCAGCCCCCTGAGCAGCAGCTGAGGC	103
1748	ENCFF081QYT	esophagus squamous epithelium_200s_37_TAP	GGCT	101
1749	ENCFF081QYT	esophagus squamous epithelium_200s_37_TAP	CAGCTCACTGCATCCTCAAACTATCAGGGTCTCATTCTGTTGCCCAGGCTGGAGAGCAGTGGCATGATCACGGCT	100
1750	ENCFF211GIU	transverse_colon_female_51_TAP	-	1.41004e+07
1751	ENCFF211GIU	transverse_colon_female_51_TAP	G	508094
1752	ENCFF211GIU	transverse_colon_female_51_TAP	TCCC	362592
1753	ENCFF211GIU	transverse_colon_female_51_TAP	GCAT	248070
1754	ENCFF211GIU	transverse_colon_female_51_TAP	A	48458
1755	ENCFF211GIU	transverse_colon_female_51_TAP	GCATTGT	32528
1756	ENCFF211GIU	transverse_colon_female_51_TAP	C	28893
1757	ENCFF211GIU	transverse_colon_female_51_TAP	GGCT	27922
1758	ENCFF211GIU	transverse_colon_female_51_TAP	GGC	20173
1759	ENCFF211GIU	transverse_colon_female_51_TAP	T	14294
1760	ENCFF211GIU	transverse_colon_female_51_TAP	TCCCTGT	12070
1761	ENCFF211GIU	transverse_colon_female_51_TAP	TCCCT	10828
1762	ENCFF211GIU	transverse_colon_female_51_TAP	TCCTC	7841.99
1763	ENCFF211GIU	transverse_colon_female_51_TAP	TCCT	6367.01
1764	ENCFF211GIU	transverse_colon_female_51_TAP	AG	5205.01
1765	ENCFF211GIU	transverse_colon_female_51_TAP	GA	4251.99
1766	ENCFF211GIU	transverse_colon_female_51_TAP	ACCC	3629
1767	ENCFF211GIU	transverse_colon_female_51_TAP	TGAGATGAAGCACTGTAGCTCT	2939
1768	ENCFF211GIU	transverse_colon_female_51_TAP	TCC	2631
1769	ENCFF211GIU	transverse_colon_female_51_TAP	GT	2609
1770	ENCFF211GIU	transverse_colon_female_51_TAP	GCATTGTGT	2141
1771	ENCFF211GIU	transverse_colon_female_51_TAP	GCCC	1937
1772	ENCFF211GIU	transverse_colon_female_51_TAP	GC	1749.01
1773	ENCFF211GIU	transverse_colon_female_51_TAP	GCA	1603.99
1774	ENCFF211GIU	transverse_colon_female_51_TAP	CCC	1428
1775	ENCFF211GIU	transverse_colon_female_51_TAP	GG	1417
1776	ENCFF211GIU	transverse_colon_female_51_TAP	GCTGT	1257
1777	ENCFF211GIU	transverse_colon_female_51_TAP	AGC	1229
1778	ENCFF211GIU	transverse_colon_female_51_TAP	ATT	1171
1779	ENCFF211GIU	transverse_colon_female_51_TAP	CCATT	1086
1780	ENCFF211GIU	transverse_colon_female_51_TAP	ACATT	1008
1781	ENCFF211GIU	transverse_colon_female_51_TAP	GCATT	968.004
1782	ENCFF211GIU	transverse_colon_female_51_TAP	GCATC	968.002
1783	ENCFF211GIU	transverse_colon_female_51_TAP	TCATT	967
1784	ENCFF211GIU	transverse_colon_female_51_TAP	GCT	737.002
1785	ENCFF211GIU	transverse_colon_female_51_TAP	GCATGT	720.006
1786	ENCFF211GIU	transverse_colon_female_51_TAP	TT	641.002
1787	ENCFF211GIU	transverse_colon_female_51_TAP	CCCCT	599
1788	ENCFF211GIU	transverse_colon_female_51_TAP	GCTTC	492.996
1789	ENCFF211GIU	transverse_colon_female_51_TAP	AT	468.995
1790	ENCFF211GIU	transverse_colon_female_51_TAP	TGAGATGAAGCACTGTAGCT	428
1791	ENCFF211GIU	transverse_colon_female_51_TAP	CCACAATGATGACAGTTTATTTGCTACTCTTGAGTGCTAGAATGATGAGGATCTTAACCACCATTATCTTAACTGA	427
1792	ENCFF211GIU	transverse_colon_female_51_TAP	CCCGCCACGCAGTTTTATCCGGTAAAGCGAATGA	424
1793	ENCFF211GIU	transverse_colon_female_51_TAP	TCCCC	413.001
1794	ENCFF211GIU	transverse_colon_female_51_TAP	ATCCCACCGCTGCCACC	383
1795	ENCFF211GIU	transverse_colon_female_51_TAP	GCATA	382.998
1796	ENCFF211GIU	transverse_colon_female_51_TAP	GCCCA	375
1797	ENCFF211GIU	transverse_colon_female_51_TAP	TC	350
1798	ENCFF211GIU	transverse_colon_female_51_TAP	TA	347
1799	ENCFF211GIU	transverse_colon_female_51_TAP	CTCCCACTGCTTCACTTGACT	343
1800	ENCFF211GIU	transverse_colon_female_51_TAP	GGCTGT	331
1801	ENCFF211GIU	transverse_colon_female_51_TAP	GCAAT	317.996
1802	ENCFF211GIU	transverse_colon_female_51_TAP	ACAT	312.004
1803	ENCFF211GIU	transverse_colon_female_51_TAP	GTACATGATGACAACTGGCTCCCTCTACTGAACTGCCATGAGGAAACTGCCATGTCACCCTTCTGATT	310
1804	ENCFF211GIU	transverse_colon_female_51_TAP	CCCGT	309
1805	ENCFF211GIU	transverse_colon_female_51_TAP	CCCC	308
1806	ENCFF211GIU	transverse_colon_female_51_TAP	CCCACCGCTGCCACC	305
1807	ENCFF211GIU	transverse_colon_female_51_TAP	GTGAAATGATGGCAATCATCTTTCGGGACTGACCTGAAATGAAGAGAATACTCATTGCTGATCACT	304
1808	ENCFF211GIU	transverse_colon_female_51_TAP	CTACAGTCCGACGAT	292
1809	ENCFF211GIU	transverse_colon_female_51_TAP	CGGCCGGTGATGAGAACTTCTCCCACTCACATTCGAGTTTCCCGACCATGAGATGACTCCACATGCACTACCATCTGAGGCC	288
1810	ENCFF211GIU	transverse_colon_female_51_TAP	TGCAGATGATGTAAAAGAATATTTGCTATCTGAGAGATGGTGATGACATTTTAAACCACCAAGATCGCTGA	285.999
1811	ENCFF211GIU	transverse_colon_female_51_TAP	GTTTCC	263.998
1812	ENCFF211GIU	transverse_colon_female_51_TAP	GAATT	258.006
1813	ENCFF211GIU	transverse_colon_female_51_TAP	GCTAATGATGGAAAAATCATTATTGGAAAAGAATGACATGAACAAAGGAACCACTGA	248.001
1814	ENCFF211GIU	transverse_colon_female_51_TAP	TCCCTT	248
1815	ENCFF211GIU	transverse_colon_female_51_TAP	GCGTT	231
1816	ENCFF211GIU	transverse_colon_female_51_TAP	CC	228
1817	ENCFF211GIU	transverse_colon_female_51_TAP	GTGAAATGATGGCAATCATCTTTCGGGACTGACCTGAAATGAAGAGAATACTCATTGCTGAT	226
1818	ENCFF211GIU	transverse_colon_female_51_TAP	GGT	219.997
1819	ENCFF211GIU	transverse_colon_female_51_TAP	CCAT	217
1820	ENCFF211GIU	transverse_colon_female_51_TAP	TGCAGATGATGTAAAAGAATATTTGCTATCTGAGAGATGGTGATGACATTTTAAACCACCAAGATCGCTGATGCA	215
1821	ENCFF211GIU	transverse_colon_female_51_TAP	TCCCA	210
1822	ENCFF211GIU	transverse_colon_female_51_TAP	CATT	206
1823	ENCFF211GIU	transverse_colon_female_51_TAP	TCCCACCGCTGCCACC	204
1824	ENCFF211GIU	transverse_colon_female_51_TAP	CTACAGTCCGACG	181
1825	ENCFF211GIU	transverse_colon_female_51_TAP	TCAT	177.996
1826	ENCFF211GIU	transverse_colon_female_51_TAP	CCT	176
1827	ENCFF211GIU	transverse_colon_female_51_TAP	GCC	172
1828	ENCFF211GIU	transverse_colon_female_51_TAP	GGTT	169
1829	ENCFF211GIU	transverse_colon_female_51_TAP	GAATA	164
1830	ENCFF211GIU	transverse_colon_female_51_TAP	CTCCCCCGCCCCACCCCGCGCGCGCCGCTCG	161
1831	ENCFF211GIU	transverse_colon_female_51_TAP	GGTAAAATGGCTGAGTGAAGCATTGGACTGTAAATCTAAAGACAGGGGTTAGGCCTCTTTTTACCACC	161
1832	ENCFF211GIU	transverse_colon_female_51_TAP	GTATT	160.006
1833	ENCFF211GIU	transverse_colon_female_51_TAP	GGCCGGTGATGAGAACTTCTCCCACTCACATTCGAGTTTCCCGACCATGAGATGACTCCACATGCACTACCATCTGAGGCC	158
1834	ENCFF211GIU	transverse_colon_female_51_TAP	GTAGTC	145
1835	ENCFF211GIU	transverse_colon_female_51_TAP	TG	144
1836	ENCFF211GIU	transverse_colon_female_51_TAP	CGT	143.001
1837	ENCFF211GIU	transverse_colon_female_51_TAP	TGAGATGAAGCACTGTAGCTC	143
1838	ENCFF211GIU	transverse_colon_female_51_TAP	CGTG	142
1839	ENCFF211GIU	transverse_colon_female_51_TAP	CCCGTG	134
1840	ENCFF211GIU	transverse_colon_female_51_TAP	CCCGTGG	134
1841	ENCFF211GIU	transverse_colon_female_51_TAP	CCCAGTGGAACCACC	134
1842	ENCFF211GIU	transverse_colon_female_51_TAP	GGG	133.002
1843	ENCFF211GIU	transverse_colon_female_51_TAP	CCCCAGTGGAACCACC	132
1844	ENCFF211GIU	transverse_colon_female_51_TAP	GCTTT	131
1845	ENCFF211GIU	transverse_colon_female_51_TAP	ACAGTCCGACGA	127.002
1846	ENCFF211GIU	transverse_colon_female_51_TAP	GCAGT	126.994
1847	ENCFF211GIU	transverse_colon_female_51_TAP	CTCCTCCTC	126.005
1848	ENCFF211GIU	transverse_colon_female_51_TAP	TCCCCT	122
1849	ENCFF211GIU	transverse_colon_female_51_TAP	GCATTGC	119
1850	ENCFF211GIU	transverse_colon_female_51_TAP	GGATT	116.998
1851	ENCFF211GIU	transverse_colon_female_51_TAP	GCCGTGATC	116.996
1852	ENCFF211GIU	transverse_colon_female_51_TAP	CTTCTCACTACTGCACTTGACTAGTCTT	112
1853	ENCFF211GIU	transverse_colon_female_51_TAP	CT	110.997
1854	ENCFF211GIU	transverse_colon_female_51_TAP	TTCC	110
1855	ENCFF211GIU	transverse_colon_female_51_TAP	GCATGA	107.002
1856	ENCFF211GIU	transverse_colon_female_51_TAP	CAGTCCGACGAT	106
1857	ENCFF211GIU	transverse_colon_female_51_TAP	CTACAGTCCGACGA	103.002
1858	ENCFF211GIU	transverse_colon_female_51_TAP	GCATTA	102.998
1859	ENCFF226BCZ	Karpas-422_TAP_1	-	1.32332e+06
1860	ENCFF226BCZ	Karpas-422_TAP_1	T	122084
1861	ENCFF226BCZ	Karpas-422_TAP_1	G	41936
1862	ENCFF226BCZ	Karpas-422_TAP_1	A	34478
1863	ENCFF226BCZ	Karpas-422_TAP_1	TA	21439
1864	ENCFF226BCZ	Karpas-422_TAP_1	TCCC	14698
1865	ENCFF226BCZ	Karpas-422_TAP_1	C	7606.01
1866	ENCFF226BCZ	Karpas-422_TAP_1	GCAT	2765
1867	ENCFF226BCZ	Karpas-422_TAP_1	GA	2684
1868	ENCFF226BCZ	Karpas-422_TAP_1	TACCT	1642
1869	ENCFF226BCZ	Karpas-422_TAP_1	AA	1565
1870	ENCFF226BCZ	Karpas-422_TAP_1	GC	1289.99
1871	ENCFF226BCZ	Karpas-422_TAP_1	TCT	1142
1872	ENCFF226BCZ	Karpas-422_TAP_1	TCAT	1053
1873	ENCFF226BCZ	Karpas-422_TAP_1	TG	731.999
1874	ENCFF226BCZ	Karpas-422_TAP_1	CACCCAGGCTGGAGTACAGTGGCATGATCACGGCTCACTGCAGCCTCAACCTTCTGGGTTCAAGCAATCCTCTTGCCTCAGCCTCCAGAGTAGCTGGG	661
1875	ENCFF226BCZ	Karpas-422_TAP_1	AG	647
1876	ENCFF226BCZ	Karpas-422_TAP_1	TCG	593
1877	ENCFF226BCZ	Karpas-422_TAP_1	TT	581
1878	ENCFF226BCZ	Karpas-422_TAP_1	CAGCTCACTGCATCCTCAAACTATCAGGGTCTCATTCTGTTGCCCAGGCTGGAGAGCAGTGGCATGATCACGGCT	575
1879	ENCFF226BCZ	Karpas-422_TAP_1	GCCC	494.998
1880	ENCFF226BCZ	Karpas-422_TAP_1	GCATTGT	453.986
1881	ENCFF226BCZ	Karpas-422_TAP_1	GCT	446.005
1882	ENCFF226BCZ	Karpas-422_TAP_1	TC	439.999
1883	ENCFF226BCZ	Karpas-422_TAP_1	TCCCTGT	380.002
1884	ENCFF226BCZ	Karpas-422_TAP_1	ACAGCTCACTGCATCCTCAAACTATCAGGGTCTCATTCTGTTGCCCAGGCTGGAGAGCAGTGGCATGATCACGG	370
1885	ENCFF226BCZ	Karpas-422_TAP_1	TCCTC	367.004
1886	ENCFF226BCZ	Karpas-422_TAP_1	AT	307.999
1887	ENCFF226BCZ	Karpas-422_TAP_1	TAGGCTGGAGTGCAGTGGCATGACTACAGCTCACTGTGACCTCAAACTCCTGGGCTCAAACAATCCTCTTGCCTCAGCCCCCTGAGCAGCAGCTGAGGC	277
1888	ENCFF226BCZ	Karpas-422_TAP_1	TACC	273
1889	ENCFF226BCZ	Karpas-422_TAP_1	TTT	257.005
1890	ENCFF226BCZ	Karpas-422_TAP_1	TCTCT	246.001
1891	ENCFF226BCZ	Karpas-422_TAP_1	ATCCGGTAAAGCGAATGA	227
1892	ENCFF226BCZ	Karpas-422_TAP_1	TTTGGATTCTCAGGGATGGGTTCGATTCTCATAGTCCTAGCCA	225
1893	ENCFF226BCZ	Karpas-422_TAP_1	CGCCCAGGCTGGAGTGCAGTGGCACAATCTCAGCTCACTGCAACTTCCGCCTCCAGGGTTCAAGCAGTTCTCTCACCTCAGCCTCCTGAATAGCTGGGAT	223
1894	ENCFF226BCZ	Karpas-422_TAP_1	TAT	203
1895	ENCFF226BCZ	Karpas-422_TAP_1	GTCGCCCAGGCTGGAGTGCAGTGGCACTATCTCAGCTCACTGCAACCTCCACCTCCCAGGCTCAAGCAATCTTCCAGCTTCAGCCTCCGGAGTAGCTGGG	201
1896	ENCFF226BCZ	Karpas-422_TAP_1	TCC	200.998
1897	ENCFF226BCZ	Karpas-422_TAP_1	TTGCCCAGGCTGCAGTGCAGTGGCGCTATCATGGCTCACTGCAACCTCAAACTCCTGGGCTCAAACTGATCTTGCCTCAGCCTCCTAAGCAGCTGAGG	200
1898	ENCFF226BCZ	Karpas-422_TAP_1	TCCT	194.999
1899	ENCFF226BCZ	Karpas-422_TAP_1	AGTGATGATGACCCCAGGTAACTCTGAGTGTGTCGCTGATGCCATCACCGCAGCGCTCTGAC	155
1900	ENCFF226BCZ	Karpas-422_TAP_1	TCGCT	154
1901	ENCFF226BCZ	Karpas-422_TAP_1	GCG	152.999
1902	ENCFF226BCZ	Karpas-422_TAP_1	TTGCCCAGGCTGCAGTGCAGTGGCGCTATCATGGCTCACTGCAACCTCAAACTCCTGGGCTCAAACTGATCTTGCCTCAGCCTCCCAAGCAGCTGAGG	150
1903	ENCFF226BCZ	Karpas-422_TAP_1	ACT	113.001
1904	ENCFF226BCZ	Karpas-422_TAP_1	TCAA	112
1905	ENCFF226BCZ	Karpas-422_TAP_1	TAATT	109.005
1906	ENCFF226BCZ	Karpas-422_TAP_1	ACCC	108.003
1907	ENCFF226BCZ	Karpas-422_TAP_1	TCCTCCTC	104.995
1908	ENCFF226BCZ	Karpas-422_TAP_1	CT	104.004
1909	ENCFF226BCZ	Karpas-422_TAP_1	GTT	104.001
1910	ENCFF226BCZ	Karpas-422_TAP_1	TAG	100.002
1911	ENCFF299ETH	OCI-LY7_TAP_1	-	217311
1912	ENCFF299ETH	OCI-LY7_TAP_1	A	23233
1913	ENCFF299ETH	OCI-LY7_TAP_1	G	19853
1914	ENCFF299ETH	OCI-LY7_TAP_1	T	14136
1915	ENCFF299ETH	OCI-LY7_TAP_1	C	3020.99
1916	ENCFF299ETH	OCI-LY7_TAP_1	TCCC	2107
1917	ENCFF299ETH	OCI-LY7_TAP_1	TA	1025
1918	ENCFF299ETH	OCI-LY7_TAP_1	TG	815.997
1919	ENCFF299ETH	OCI-LY7_TAP_1	AT	641.998
1920	ENCFF299ETH	OCI-LY7_TAP_1	GCT	330.001
1921	ENCFF299ETH	OCI-LY7_TAP_1	GCCC	320.005
1922	ENCFF299ETH	OCI-LY7_TAP_1	AA	296
1923	ENCFF299ETH	OCI-LY7_TAP_1	AG	270
1924	ENCFF299ETH	OCI-LY7_TAP_1	CAGCTCACTGCATCCTCAAACTATCAGGGTCTCATTCTGTTGCCCAGGCTGGAGAGCAGTGGCATGATCACGGCT	222
1925	ENCFF299ETH	OCI-LY7_TAP_1	ACCC	161
1926	ENCFF299ETH	OCI-LY7_TAP_1	CACCCAGGCTGGAGTACAGTGGCATGATCACGGCTCACTGCAGCCTCAACCTTCTGGGTTCAAGCAATCCTCTTGCCTCAGCCTCCAGAGTAGCTGGG	109
1927	ENCFF299ETH	OCI-LY7_TAP_1	TT	107.002
1928	ENCFF299ETH	OCI-LY7_TAP_1	ACT	105
1929	ENCFF299ETH	OCI-LY7_TAP_1	GC	101.997
1930	ENCFF381DXM	transverse_colon_male_54_TAP	-	1.53684e+07
1931	ENCFF381DXM	transverse_colon_male_54_TAP	G	171813
1932	ENCFF381DXM	transverse_colon_male_54_TAP	GCAT	165347
1933	ENCFF381DXM	transverse_colon_male_54_TAP	TCCC	75586
1934	ENCFF381DXM	transverse_colon_male_54_TAP	C	68236
1935	ENCFF381DXM	transverse_colon_male_54_TAP	A	44620
1936	ENCFF381DXM	transverse_colon_male_54_TAP	T	18273
1937	ENCFF381DXM	transverse_colon_male_54_TAP	GCATTGT	17276
1938	ENCFF381DXM	transverse_colon_male_54_TAP	GGCT	10487
1939	ENCFF381DXM	transverse_colon_male_54_TAP	GGC	9951
1940	ENCFF381DXM	transverse_colon_male_54_TAP	AG	6558.99
1941	ENCFF381DXM	transverse_colon_male_54_TAP	AGC	5683.01
1942	ENCFF381DXM	transverse_colon_male_54_TAP	GA	4591
1943	ENCFF381DXM	transverse_colon_male_54_TAP	GT	3770.01
1944	ENCFF381DXM	transverse_colon_male_54_TAP	GC	3212.99
1945	ENCFF381DXM	transverse_colon_male_54_TAP	TCCCTGT	2392
1946	ENCFF381DXM	transverse_colon_male_54_TAP	GG	2377
1947	ENCFF381DXM	transverse_colon_male_54_TAP	GCTGT	2256
1948	ENCFF381DXM	transverse_colon_male_54_TAP	TCCCT	1851
1949	ENCFF381DXM	transverse_colon_male_54_TAP	GCA	1803.99
1950	ENCFF381DXM	transverse_colon_male_54_TAP	ATCCCACCGCTGCCACC	1657
1951	ENCFF381DXM	transverse_colon_male_54_TAP	AT	1493.99
1952	ENCFF381DXM	transverse_colon_male_54_TAP	GTAGTC	1365
1953	ENCFF381DXM	transverse_colon_male_54_TAP	GTGAAATGATGGCAATCATCTTTCGGGACTGACCTGAAATGAAGAGAATACTCATTGCTGAT	1362
1954	ENCFF381DXM	transverse_colon_male_54_TAP	GGTT	1277
1955	ENCFF381DXM	transverse_colon_male_54_TAP	GTGAAATGATGGCAATCATCTTTCGGGACTGACCTGAAATGAAGAGAATACTCATTGCTGATCACT	1202
1956	ENCFF381DXM	transverse_colon_male_54_TAP	GCATTGTGT	1192
1957	ENCFF381DXM	transverse_colon_male_54_TAP	GTACATGATGACAACTGGCTCCCTCTACTGAACTGCCATGAGGAAACTGCCATGTCACCCTTCTGACT	1150
1958	ENCFF381DXM	transverse_colon_male_54_TAP	GCATC	1127
1959	ENCFF381DXM	transverse_colon_male_54_TAP	GCTAATGATGGAAAAATCATTATTGGAAAAGAATGACATGAACAAAGGAACCACTGA	1092
1960	ENCFF381DXM	transverse_colon_male_54_TAP	ACATT	1004
1961	ENCFF381DXM	transverse_colon_male_54_TAP	CCATT	948
1962	ENCFF381DXM	transverse_colon_male_54_TAP	TCCTC	945.988
1963	ENCFF381DXM	transverse_colon_male_54_TAP	TGAGATGAAGCACTGTAGCTCT	940
1964	ENCFF381DXM	transverse_colon_male_54_TAP	TCATT	897
1965	ENCFF381DXM	transverse_colon_male_54_TAP	GGTAAAATGGCTGAGTGAAGCATTGGACTGTAAATCTAAAGACAGGGGTTAGGCCTCTTTTTACCACC	893
1966	ENCFF381DXM	transverse_colon_male_54_TAP	GCATT	838
1967	ENCFF381DXM	transverse_colon_male_54_TAP	TTGCATGATGAATAAAATCAAATCACCATCTTTCGGCTGAGTTCGTGATGGATTTGCTTTTTTCTGATT	793
1968	ENCFF381DXM	transverse_colon_male_54_TAP	GCTTC	781.004
1969	ENCFF381DXM	transverse_colon_male_54_TAP	TCCT	777.002
1970	ENCFF381DXM	transverse_colon_male_54_TAP	ACCC	605
1971	ENCFF381DXM	transverse_colon_male_54_TAP	TC	547.996
1972	ENCFF381DXM	transverse_colon_male_54_TAP	GTACATGATGACAACTGGCTCCCTCTACTGAACTGCCATGAGGAAACTGCCATGTCACCCTTCTGATT	547
1973	ENCFF381DXM	transverse_colon_male_54_TAP	CGTG	502
1974	ENCFF381DXM	transverse_colon_male_54_TAP	GCC	476
1975	ENCFF381DXM	transverse_colon_male_54_TAP	TGAAATGATGGCAATCATCTTTCGGGACTGACCTGAAATGAAGAGAATACTCATTGCTGAT	462
1976	ENCFF381DXM	transverse_colon_male_54_TAP	CT	448.998
1977	ENCFF381DXM	transverse_colon_male_54_TAP	TT	448.998
1978	ENCFF381DXM	transverse_colon_male_54_TAP	TA	444
1979	ENCFF381DXM	transverse_colon_male_54_TAP	GCATA	441.994
1980	ENCFF381DXM	transverse_colon_male_54_TAP	TCC	425
1981	ENCFF381DXM	transverse_colon_male_54_TAP	GCT	399
1982	ENCFF381DXM	transverse_colon_male_54_TAP	GGCTAATGATGGAAAAATCATTATTGGAAAAGAATGACATGAACAAAGGAACCACTGA	363
1983	ENCFF381DXM	transverse_colon_male_54_TAP	GAATA	359
1984	ENCFF381DXM	transverse_colon_male_54_TAP	TGG	353
1985	ENCFF381DXM	transverse_colon_male_54_TAP	GCATGT	352.002
1986	ENCFF381DXM	transverse_colon_male_54_TAP	GGTAAAATGGCTGAGTGAAGCATTGGACTGTACCACC	345
1987	ENCFF381DXM	transverse_colon_male_54_TAP	GCCC	334
1988	ENCFF381DXM	transverse_colon_male_54_TAP	TGTACATGATGACAACTGGCTCCCTCTACTGAACTGCCATGAGGAAACTGCCATGTCACCCTTCTGACT	321
1989	ENCFF381DXM	transverse_colon_male_54_TAP	AGTGATGATGACCCCAGGTAACTCTGAGTGTGTCGCTGATGCCATCACCGCAGCGCTCTGAC	321
1990	ENCFF381DXM	transverse_colon_male_54_TAP	GGTAAAATTGCTGAGTGAAGCATTGGACTGTAAATCTAAAGACAGGGGTTAGGCCTCTTTTTACCACC	306
1991	ENCFF381DXM	transverse_colon_male_54_TAP	GACCCTA	288
1992	ENCFF381DXM	transverse_colon_male_54_TAP	GCAAT	279.006
1993	ENCFF381DXM	transverse_colon_male_54_TAP	GGCTGT	277
1994	ENCFF381DXM	transverse_colon_male_54_TAP	CGGCCGGTGATGAGAACTTCTCCCACTCACATTCGAGTTTCCCGACCATGAGATGACTCCACATGCACTACCATCTGAGGCC	277
1995	ENCFF381DXM	transverse_colon_male_54_TAP	GACCT	268
1996	ENCFF381DXM	transverse_colon_male_54_TAP	GTGG	268
1997	ENCFF381DXM	transverse_colon_male_54_TAP	AGCAGAGTGGCGCAGCGGAAGCGTGCTGGGC	261
1998	ENCFF381DXM	transverse_colon_male_54_TAP	CCCGT	260
[truncated: 798 more rows]
