# Supplementary material for: Integrated genomic analysis reveals regulatory pathways and dynamic landscapes of the tRNA transcriptome
Source: Sci Rep. 2021 Mar 4;11:5226. doi: 10.1038/s41598-021-83469-6 (PMC7933247; doi:10.1038/s41598-021-83469-6)
Supplement: Supplementary file 2 — Supplementary Data. [file 41598_2021_83469_MOESM2_ESM.zip › 6_HepG2_tRNA_binding_matrix.txt]

tRNA	ARID3A	ARNT	ATF1	ATF2	ATF3	ATF7	BCLAF1	BHLHE40	BRCA1	BRD4	CEBPB	CEBPZ	CREM	CTCF	ELF1	EP300	FOSL2	FOXA1	FOXK2	FUS	GABPA	GATAD2A	GTF2F1	H3K27me3	H3K36me3	H3K4me2	H3K4me3	H3K9ac	H3K9me3	HCFC1	HDAC1	HDAC2	HDAC6	HNRNPH1	HNRNPL	HNRNPLL	HNRNPUL1	IKZF1	JUND	KAT2B	KAT8	KDM1A	KLF16	MAFF	MAFK	MAX	MAZ	MNT	NBN
nm-tRNA-Ser-TGA-chr11-7	16.180481	30.49322	24.355851	13.110203	29.795703	25.725201	28.909328	0	70.959449	31.981372	0	14.486827	29.290365	22.772952	0	1.355135	15.094514	36.36058	34.718714	22.347471	0	13.090054	39.08016	23.106968	17.8061	0	11.981039	4.85584	15.666568	29.385019	1.981082	7.742216	25.633236	5.049189	22.812447	30.76339	48.329863	39.909207	13.996431	13.80677	23.779925	50.040244	19.233882	26.449266	8.631545	11.589502	31.725624	33.896891	44.581082
nm-tRNA-Tyr-ATA-chr1-10	36.353565	75.288136	47.274272	29.359899	0	26.011677	47.892976	28.25623	36.507675	29.914358	19.722419	20.626325	31.181503	22.38325	9.884841	19.836085	24.688982	17.151072	25.873055	19.997983	17.005962	8.867108	0	7.378322	0	16.534384	11.112154	15.582099	13.436834	18.487963	16.377231	37.251452	68.494637	19.403102	28.940736	0	36.181453	39.299643	26.461199	24.091533	33.705154	9.305162	24.735945	40.207388	31.866728	28.205498	17.982718	64.300133	31.214045
nm-tRNA-Tyr-ATA-chr1-64	4.208586	30.492502	5.777376	18.752499	73.42012	29.899918	43.998334	46.736018	0	12.273992	22.141909	13.957917	17.115378	0	21.731952	24.706589	31.570143	7.566732	11.169337	0.265131	26.17371	6.44023	50.24592	24.826869	18.267334	0	36.85839	0	108.294616	14.45941	2.239484	0	35.157024	0	0	25.465647	18.12432	37.860085	28.709321	15.552463	13.57766	22.188196	4.395688	30.588972	41.539026	0	30.284992	51.769748	25.658811
nm-tRNA-Tyr-ATA-chr11-8	24.894564	35.372914	14.35763	11.548	57.335525	43.052174	33.126461	80.463816	7.15072	46.678279	26.192937	17.521855	18.526043	0	62.945886	27.804766	27.544858	2.3577	34.884585	45.199477	51.475263	10.027012	17.98928	5.51945	58.578575	0	54.313769	0	38.93213	36.085611	0	29.812954	44.673881	3.917184	0	4.8488	28.770352	24.432419	11.406827	24.561195	8.92712	25.798422	43.881525	89.53701	272.554558	0	41.804458	20.462239	23.59135
nm-tRNA-Tyr-ATA-chr9-2	23.907486	34.35405	20.417772	6.660332	20.095128	13.852063	39.492111	14.509629	0	0	0	15.800389	16.601419	29.075055	0	21.878643	23.812747	7.28888	27.755681	6.981783	0	0	46.524	7.947139	48.587063	0	23.563914	20.9684	80.052676	8.424173	0	26.461242	15.250896	18.877497	0	0	9.06216	43.141307	6.56792	46.688265	27.744262	19.056968	29.989191	130.201275	199.409907	0	12.977012	14.590996	71.7384
nm-tRNA-Tyr-GCA-chr2-20	20.483854	22.527273	37.050507	34.990107	16.51665	33.902786	55.209008	16.11309	26.077878	18.509566	14.537472	26.422372	35.20295	58.149968	38.260199	32.270395	6.288894	2.934782	28.254269	25.872628	26.17371	4.473088	25.74328	27.250872	0	24.40224	20.822406	18.54048	15.424277	0	41.947258	1.45626	22.453397	17.96668	23.31	0	12.007349	27.677983	37.93014	13.744711	13.581408	59.503432	50.009205	179.842964	222.861293	0	33.599662	48.487362	26.272246
nm-tRNA-Tyr-GCA-chr8-6	35.646725	20.702817	29.085082	46.369152	38.6448	12.398869	21.719357	0	0	22.093838	35.668595	15.99942	27.4855	0	15.81756	29.744777	41.234373	22.353497	13.083671	8.130684	24.95145	31.172932	5.73796	2.20895	22.367166	0	14.751924	18.87156	37.918139	34.463298	11.19742	21.723361	90.382726	15.957	20.999799	25.75925	47.204659	11.447115	25.464541	17.682014	38.710473	18.79838	33.60705	30.127124	21.587295	30.773026	32.321201	50.937695	58.389028
nm-tRNA-Tyr-GTA-chr1-142	0	0	0	1.005611	0	9.022575	0	0	0	0.6874	0	0	0	0	0	0	0	3.6314	9.77271	0	0	0	0	0	0	0	0	0	0	0	0	0	0	11.22902	0	5.303375	0	22.170318	0	0	0	0	0	0	0	0	0	3.786284	13.6745
nm-tRNA-Tyr-GTA-chr10-3	18.843421	36.833279	12.457352	14.369677	30.543042	25.592216	42.089499	22.061251	31.033157	18.999768	22.228917	30.272935	26.930513	20.891433	20.854048	32.923398	14.75886	29.115411	51.746404	61.847581	17.49207	9.645096	26.5131	24.970582	0	0	38.83803	0	31.219247	37.462242	37.89896	51.428515	23.792196	38.92336	40.647346	42.299325	10.594575	16.794365	29.469454	53.984186	17.693183	12.9644	48.241123	53.417875	56.444175	56.987052	21.818966	28.60804	29.418422
nm-tRNA-Tyr-GTA-chr14-8	0	0	0	0	0	0	0	0	0	0	0	0	0	0	0	0	0	0	0	0	0	0	0	0	0	0	0	0	0	0	0	0	0	102.259012	0	0	8.192999	0	0	0	0	0	0	0	0	0	0	0	0
nm-tRNA-Tyr-GTA-chr17-32	36.534949	9.839386	5.055204	29.567155	0	38.000922	20.604537	59.704809	7.508256	71.712206	47.811904	28.331115	27.318293	0	15.81756	18.117722	28.813716	43.703628	36.540795	11.223904	23.240286	7.477027	34.296175	9.499789	0	0	0	0	32.336393	31.810664	37.992435	26.6981	8.614231	38.503696	0.926724	14.425719	16.748827	43.3003	10.68144	5.64247	13.55245	0	7.728008	3.032442	20.82218	36.835298	14.302012	18.693947	31.830416
nm-tRNA-Tyr-GTA-chr17-33	26.591555	43.018491	50.713179	23.269341	73.228816	40.70366	39.689564	41.79559	15.964647	18.253299	21.973472	14.802992	22.909039	37.47194	29.159328	21.951997	23.764967	60.533289	39.54117	30.076973	42.189888	26.833924	17.94492	20.410999	9.574994	0	6.5274	30.515532	23.62402	4.652158	44.897187	42.840955	12.981858	0	0	0	25.838286	9.125001	15.363894	28.405181	54.80015	24.289078	32.698253	34.420462	124.692255	8.044967	12.028242	15.084531	8.844948
nm-tRNA-Tyr-GTA-chr2-10	30.939357	22.9343	15.03156	29.025778	41.722115	30.577489	13.534557	58.257316	83.151208	36.181706	51.75424	22.038716	19.726556	36.032472	41.742922	30.172304	32.842596	28.458936	22.17646	24.381732	26.17371	17.334919	0	39.30357	0.207577	0	15.820481	1.93848	20.008085	39.374115	57.860262	9.41512	65.599751	43.738456	30.929422	11.807164	19.835554	28.920018	45.848975	31.743946	20.337211	45.605068	17.282557	119.316622	99.090143	29.553386	21.710087	32.102779	26.768607
nm-tRNA-Tyr-GTA-chr2-12	12.925073	58.778936	50.561956	40.00548	29.483229	44.619566	39.248747	31.550038	13.249284	24.565852	34.226847	16.896311	14.193276	99.732065	14.248561	21.819614	36.056509	43.213524	18.202922	18.825899	78.682992	48.94183	50.187451	84.127605	21.3013	8.465794	39.930052	25.925776	61.93221	69.790682	47.164529	15.730682	52.70719	16.346187	3.005268	9.002613	31.876801	41.957292	7.991348	75.396035	40.471195	55.453151	59.934799	25.09321	29.237259	27.191505	13.356196	33.77233	61.574174
nm-tRNA-Tyr-GTA-chr2-23	33.002925	41.071951	23.315375	27.300155	31.88126	26.706022	45.999606	110.261976	34.115189	25.669542	31.388473	29.017276	17.015682	17.122269	21.263781	54.053664	22.451364	25.296452	30.551867	14.638086	0	5.399994	40.11285	31.01608	75.80741	0	36.153105	0	125.840627	25.450304	32.610407	9.415552	16.450603	86.354726	18.088872	0	29.723545	31.888464	34.878909	33.046697	10.899634	9.632555	10.135527	22.46128	28.796533	32.375902	26.60226	28.754527	51.373626
nm-tRNA-Tyr-GTA-chr21-2	16.892693	23.110389	23.636764	19.203713	38.642532	42.457178	56.759332	25.623206	30.211792	19.147026	37.243369	35.062308	25.506781	57.774875	0	23.011109	37.605851	15.044413	18.263733	41.693879	0	34.067938	0	16.538664	0	0	4.046988	0	120.451711	34.711782	29.28556	0	0	52.064019	33.851256	57.827505	42.350817	27.011747	30.906542	19.651374	26.625807	23.110421	26.085556	0	20.474025	27.923679	49.172554	7.638025	43.060848
nm-tRNA-Tyr-GTA-chr4-1	4.935969	38.67745	19.223584	50.970028	19.3224	15.846429	11.994712	48.798744	58.992165	32.599278	16.922449	41.576381	14.690307	45.050169	38.374776	14.128304	20.628542	30.796446	21.831915	30.843651	5.525561	8.129029	41.8716	1.76716	20.763136	0	14.01606	9.3806	11.206663	23.637992	42.119526	13.34905	30.070974	0	0	0	16.052748	50.653192	19.657862	15.798916	23.583112	0	9.364563	10.574472	21.278587	28.787933	22.302368	40.312226	45.717097
nm-tRNA-Tyr-GTA-chr7-1	6.708926	6.91927	0	18.13811	0	5.406142	0	0	14.122672	16.103232	53.916711	8.430632	17.168577	0	0	23.010355	22.63908	4.578964	9.112574	18.559197	0	8.032049	0	0	13.632832	0	22.454256	0	49.123397	0	0	26.700188	0	15.957	16.913256	0	20.767439	0	48.538087	21.906028	4.912555	12.9644	15.258234	163.975456	202.124083	0	15.707482	17.637652	15.161863
nm-tRNA-Tyr-GTA-chr7-2	35.031633	20.819082	28.508344	50.576308	11.686511	18.74727	35.721889	105.790898	28.303384	25.738647	27.82388	42.575429	11.215427	0	24.462384	55.184113	59.437198	11.434206	75.6217	14.323032	0	17.064691	57.095421	0	32.373576	22.882877	13.339913	12.36032	88.787748	31.55263	21.963784	31.768984	47.2056	3.234737	0	28.411202	10.890377	18.370008	52.362491	34.876209	15.171355	5.318406	13.90052	109.485399	98.852744	18.9957	25.884475	21.680127	52.228408
nm-tRNA-Tyr-GTA-chr7-6	22.139051	3.932302	22.767616	63.592974	29.167499	24.895757	30.121783	19.658576	21.134769	38.785276	21.397604	22.500192	13.948105	0	38.384355	26.140121	43.26249	39.693909	19.912688	29.815221	63.673753	37.897196	32.07013	2.47415	50.040195	0	31.788438	0	33.658892	40.583365	41.602722	9.554813	0.776666	28.077671	22.974944	51.634118	12.384939	21.742619	30.215512	40.14971	25.905725	43.963703	11.021351	66.463354	338.122369	25.504515	68.221728	42.920012	53.832638
nm-tRNA-Tyr-GTA-chr8-7	7.62425	12.916106	5.974332	10.15652	55.841372	33.630492	58.126151	16.047744	80.087439	44.420014	9.539585	14.013795	33.140664	21.762705	53.64216	20.263983	22.827325	37.089405	30.100525	16.003188	0	17.856149	0	15.458154	18.62655	21.13933	21.398258	0	16.553902	26.781255	0	35.922328	17.790478	9.456	3.885	0	9.06216	41.298227	25.028464	20.875151	14.052766	19.749291	21.217252	41.732998	0	18.9957	44.664377	49.400383	36.561341
nm-tRNA-Tyr-GTA-chr9-10	6.013839	20.391863	11.982308	12.327807	96.016668	27.715085	22.924095	0	19.029962	19.844904	11.697997	20.870136	17.912044	13.095881	18.981072	31.958071	9.180304	37.07302	32.479849	0	26.17371	26.2095	44.17839	38.626456	24.362092	0	15.07551	3.341057	0	14.646558	0	62.910627	35.307364	41.7289	0	0	3.578439	22.268525	43.741521	20.46464	47.265076	12.9644	48.241125	58.097887	216.292191	41.881578	16.370856	22.489503	29.370519
nm-tRNA-Tyr-GTA-chr9-4	15.2485	28.526642	48.915254	24.503877	0	28.13277	19.424654	23.602353	83.305438	18.414639	61.455286	46.284405	19.909451	0	8.620369	24.303388	10.193388	28.667105	5.008499	22.646527	17.005962	15.530423	70.51429	0	42.6026	0	39.643998	0	14.488662	28.918758	13.785441	64.377533	0	34.534362	0	22.880275	36.811686	9.734751	25.928398	23.610451	29.460212	37.450225	13.22192	23.991544	41.116507	84.530775	39.268404	24.055856	11.78236
nmt-tRNA-Gln-CTG-1-1	8.154823	18.998246	14.316403	27.553094	11.828066	35.101036	44.393832	24.28896	3.03965	44.394288	1.616571	36.830267	29.696861	3.226055	14.077934	24.270447	3.928804	16.118274	20.612935	13.433045	0	38.296364	12.573552	1.13104	8.925805	0	40.687131	23.881943	40.184883	15.977132	33.630436	0	31.470227	9.863787	14.092973	19.152928	11.891318	14.847125	23.949766	26.153068	53.583971	18.990973	34.544428	55.948955	38.228974	8.780169	4.177273	30.059962	15.830766
nmt-tRNA-Gln-TTG-1-1	9.578695	0	0.919128	5.592375	0	15.311834	13.2791	15.192342	0	28.229728	0	0.446656	25.97608	0	54.206552	28.017541	2.51576	32.65039	8.477615	17.233515	0	17.82246	20.9358	24.1595	0	0	0	8.277	0	26.026938	0	26.821735	8.82575	15.957	46.621071	32.42635	0	21.301931	12.713627	11.218495	5.191625	2.59288	4.3416	13.610577	22.613744	0	22.287112	12.027241	4.75134
nmt-tRNA-Gln-TTG-13-1	14.544776	8.49708	27.509924	26.071833	0	55.45903	48.21892	22.558326	17.519264	16.844299	7.036211	30.874955	12.063217	29.594905	15.81756	22.283642	8.992531	22.942836	54.475429	45.305804	0	5.952256	20.9358	0	15.360678	0	7.343832	0	87.1847989999999	4.903626	5.822437	13.34905	0	2.152476	23.31	0	40.476648	22.139973	0	32.754406	9.643576	11.21603	3.835048	20.922834	24.416519	0	35.307697	16.782258	59.867387
nmt-tRNA-Gln-TTG-2-1	27.518594	11.60441	24.752092	52.57489	11.289047	46.25173	23.214239	8.168655	42.615112	47.717707	0	13.170503	14.717823	75.702522	3.576144	6.943038	29.822142	50.099089	30.53999	31.47027	71.703735	19.305419	19.49022	0	7.87142	0	48.420042	0	49.438922	24.505768	10.496375	12.256855	0	15.68223	16.294373	135.01077	9.426638	26.069404	20.739041	25.789419	12.301229	12.9644	20.731897	34.04187	27.07032	53.230831	23.702597	19.688616	56.4599
nmt-tRNA-Gln-TTG-3-1	45.757462	7.57906	12.678824	38.036542	19.746873	26.725028	35.09787	34.124072	36.568111	12.667731	0	40.661645	32.688778	42.813299	21.204816	49.159496	22.122263	58.949292	51.596931	37.063645	18.030778	9.329895	32.407011	0	0	0	57.147366	9.931328	82.222518	23.422267	5.177175	47.951422	69.550261	0	13.569009	51.5185	8.273823	41.682898	23.436746	32.002512	14.847265	55.254868	10.800631	13.976988	19.293113	27.91793	22.006322	26.22996	23.475889
nmt-tRNA-Gln-TTG-4-1	17.063879	31.744727	0	3.558411	35.251912	54.043601	60.652053	10.580947	14.987736	38.034417	19.937322	32.848541	24.052855	0	47.092048	24.892675	30.273381	47.930485	26.719209	70.187452	66.416341	7.400493	22.4866	30.710636	0	18.782793	13.984442	0.314615	10.716919	11.98897	5.423807	26.70002	5.220188	18.530995	18.63481	25.469245	19.037661	42.655202	25.855744	44.34105	5.316056	55.3191	19.80802	0	0	0.444472	25.214449	32.898778	39.711595
nmt-tRNA-Gln-TTG-5-1	9.150476	42.768119	13.600216	39.578329	0	28.343051	19.930686	15.653519	88.34302	49.67708	14.673245	29.423456	13.442618	0	21.307216	22.670336	19.934044	17.541265	46.110059	31.992565	0	13.139696	18.6096	46.349559	13.4371	20.978458	38.54068	61.460167	13.956874	41.687019	57.925523	57.121616	0	8.645184	0	0	23.897155	16.822426	61.031268	44.528321	47.555725	77.780716	36.0995	13.64448	37.430096	51.862565	17.733187	47.377132	30.5672
nmt-tRNA-Gln-TTG-6-1	30.698805	63.102362	77.703659	25.01936	0	35.368076	43.967038	57.560061	19.66448	41.269279	23.788017	53.711802	24.8416	0	8.111168	21.118624	12.276324	13.276444	32.726026	39.775691	1.163276	21.257594	18.556787	15.087904	42.418773	0	0	27.60389	9.781286	25.160948	23.751249	17.47512	60.192295	14.6568	49.263636	29.850425	35.821676	25.76429	34.176852	35.087899	45.217156	55.136642	52.206247	26.70752	47.472912	39.321099	39.330927	50.236474	48.650283
nmt-tRNA-Gln-TTG-7-1	21.771617	74.441384	21.59143	38.230685	0	33.518525	82.86202	35.087229	19.66448	43.597748	9.69833	58.596309	59.087995	29.075055	0	59.032265	38.928304	9.066639	46.856418	15.3435	0	27.423764	19.139883	19.90517	5.216585	0	8.093976	0	31.012972	43.378115	23.266611	13.34905	89.464263	15.957	19.978886	56.14714	16.509467	51.537422	7.845814	12.371634	42.042577	21.026267	32.862701	13.64448	25.826754	7.028409	14.684102	50.29941	40.857988
nmt-tRNA-Gln-TTG-9-1	11.285129	49.867386	32.696936	17.501839	19.3224	48.138684	77.234068	28.388955	0	26.518224	12.49314	21.218579	32.42356	52.776298	42.501096	17.154856	6.87045	37.986585	38.773782	42.695165	0	38.569907	9.9694	0	0	0	29.197842	0	21.266401	32.816487	35.422319	53.399176	9.482418	47.8717	0	0	69.689513	40.356541	28.403995	23.385408	20.012614	7.871181	6.460669	0	16.569078	0	45.642122	72.053955	31.889532
nmt-tRNA-Leu-TAA-1-1	21.474025	21.046892	11.460622	3.924208	29.272746	19.229806	51.509624	37.220465	27.150486	40.170331	12.49314	0	18.871275	31.683604	38.51232	8.746539	13.76136	20.789861	25.441886	2.297802	0	11.811748	4.49732	17.333174	37.425529	0	0	15.302192	7.191914	8.025735	12.066787	0	11.742574	6.1464	23.092364	25.75925	25.405483	41.611676	8.776808	2.049842	8.057408	38.8932	16.079908	0	8.195138	8.358108	13.995221	35.021761	12.568121
nmt-tRNA-Leu-TAA-4-1	22.870013	37.145946	32.499678	15.673352	17.147181	29.051334	25.610627	15.038009	19.66448	4.5663	0	8.598128	4.15555	1.87581	9.62808	2.099058	13.019058	2.0325	10.334466	9.279585	0	0.55012	0	0	3.840156	0	0	0	15.796846	0	0	13.34905	3.600906	30.393606	4.5066	0	0.604142	20.552252	8.642	18.978376	8.098975	22.962252	15.75846	7.049648	14.8005	0	2.39057	13.918379	35.309264
nmt-tRNA-Pro-TGG-1-1	42.315177	15.494199	20.287504	37.304845	32.935193	43.893775	46.963632	0	20.867294	37.847213	23.169096	37.29276	43.884618	1.313067	14.167032	42.428368	4.963846	11.069397	32.883682	46.398105	0	0.533995	0	56.585093	0.103788	0	38.126043	0	96.361914	44.886934	32.500453	9.419088	0	0	18.608133	0	47.567337	27.544002	0	16.130823	1.652316	23.797089	18.438746	24.814041	0	0	17.43955	12.44814	48.778468
nmt-tRNA-Ser-TGA-1-1	1.377295	17.96445	9.97923	44.618687	0	22.203638	61.34857	2.375359	0	20.58072	20.374473	5.5832	19.142096	2.561433	20.356512	23.253859	6.639345	23.006261	33.167275	17.940577	0	6.152626	1.225808	30.46596	0	0	4.438632	0	10.828615	19.111568	17.72513	24.028818	13.485746	0	0	6.887084	5.383509	37.595934	17.286134	12.577489	18.479497	5.35394	20.368715	5.912608	0	0	21.223776	31.360524	30.998787
nmt-tRNA-Ser-TGA-2-1	16.934359	50.778856	33.615364	40.005129	0	72.837859	37.871869	0	3.932896	20.789227	1.476462	8.964672	22.175508	12.683054	3.851232	6.814677	8.85312	74.235419	28.476319	10.075014	0	20.338572	0	0	0	0	9.532434	0	7.43923	19.614504	9.544449	0	21.53885	11.229	0	0	22.869495	58.609796	1.162752	7.567547	21.306534	25.9288	26.933988	0.917723	2.713425	0	25.709384	40.56653	72.72025
nmt-tRNA-Ser-TGA-3-1	36.648021	71.535985	22.388256	7.078073	67.819384	21.510113	33.6902	29.15702	0	13.657637	22.278691	51.262022	34.816124	0	47.45268	44.472321	48.03619	29.255018	24.47192	9.279585	0	6.63974	0	8.752684	0	0	10.612659	0	93.107366	10.807634	23.352061	13.34905	11.49052	21.5124	23.31	0	0	34.136736	11.405036	30.781082	21.223485	12.9644	0	19.65038	40.833575	36.413689	0	25.976506	33.299732
nmt-tRNA-Val-TAC-1-1	34.014083	12.424927	25.641247	20.967687	78.610469	27.941348	42.707866	36.176907	62.203534	36.74501	70.651818	41.263635	36.547607	0	49.300212	76.017116	15.736436	22.699708	40.310484	53.429048	58.777765	19.059947	69.937201	94.613981	0	0	44.411234	17.177412	37.822191	24.268353	45.94554	17.360175	20.854823	14.529582	8.663584	0	7.649662	37.180309	27.711344	38.103338	30.06011	23.883769	0	65.768785	42.749699	77.004699	31.105358	58.035687	40.501131
tRNA-Ala-AGC-1-1	156.89876	15.754823	35.309034	29.568784	22.240751	51.188728	31.292455	32.773278	55.495668	104.76118	92.218261	36.336088	104.433195	26.377002	83.374861	60.11131	103.429733	24.984227	36.847456	22.875234	24.901725	239.526523	259.372076	22.916342	10.290961	605.225676	130.637713	60.65409	20.585314	77.07506	122.567671	53.53244	64.686627	169.548028	77.59477	75.726618	68.064343	23.492067	51.564689	61.031707	199.648782	162.821626	228.048593	85.172071	102.317324	70.846025	52.316513	43.089557	23.801907
tRNA-Ala-AGC-11-1	235.99643	33.640474	107.180449	31.871999	30.281514	82.080775	40.694986	40.271492	57.786496	132.970765	155.317473	46.129907	128.543627	15.694349	263.432175	65.036751	146.461272	44.430398	49.717553	49.701984	44.252505	842.172551	186.246402	3.857842	6.895815	219.46789	177.541421	153.534966	18.215341	102.579359	166.261668	196.631056	28.50625	93.017516	32.767064	50.150986	54.505513	20.301593	83.800222	55.593915	570.529951	224.645455	600.114234	55.084736	56.625298	34.631476	71.173683	92.617476	33.168718
tRNA-Ala-AGC-12-1	0	0	0	0	0	0	0	0	0	0	0	0	0	0	0	0	0	0	0	0	0	0	0	0	0	0	0	0	0	0	0	0	0	0	0	0	0	0	0	0	0	0	0	0	0	0	0	0	0
tRNA-Ala-AGC-12-2	0	0	0	0	0	0	0	0	0	0	0	0	0	0	0	0	0	0	0	0	0	0	0	0	0	0	0	0	0	0	0	0	0	0	0	0	0	0	0	0	0	0	0	0	0	0	0	0	0
tRNA-Ala-AGC-12-3	0	44.363985	24.61985	24.773149	0	9.917492	13.364243	0	0	0	24.984555	0	10.828339	0	0	15.339444	7.141182	26.825219	41.111903	9.279585	26.17371	4.700317	0	36.268949	21.3013	13.116204	0	12.02924	2.89471	0	0	0	0	15.957	0	0	0	28.908131	0	0	10.985599	0	26.290692	0	0	0	2.322268	29.934943	29.020438
tRNA-Ala-AGC-13-1	0	3.107208	0	0	0	2.540031	0	0	0	0	0	0	0	0	0	0	0	0	0	0	0	0	0	0	0	0	0	0	0	0	0	0	0	0	0	0	0	0.120294	0	0	0	0	0	0	0	0	0	1.742992	0
tRNA-Ala-AGC-13-2	0	29.79734	37.0959	15.093114	24.53816	14.512022	6.571167	16.11309	19.66448	0	9.994512	0.055832	18.781625	29.075055	0	2.825655	0	50.020624	12.027868	9.279585	0	22.08883	20.9358	2.827456	0	19.827495	0	3.42116	1.819532	0.502936	20.586026	13.34905	5.29545	15.957	23.31	21.971125	0	28.193636	8.227184	0	12.422666	34.541209	17.332092	0	6.003097	7.788237	7.85473	24.306429	14.472432
tRNA-Ala-AGC-15-1	40.708892	25.154169	22.949259	33.162137	19.524758	35.793198	67.612309	7.544491	58.97573	29.638816	41.622244	31.695399	30.054278	0	38.050294	21.542481	37.27218	44.555357	52.314841	48.378152	32.513338	13.288028	54.188992	59.904728	6.331068	80.999493	14.157735	0	39.848427	29.925943	38.799194	20.093498	39.802534	0	0	21.2135	26.213133	29.77312	9.743955	17.235495	15.420136	30.576936	24.501883	16.525593	51.778008	17.103564	38.459615	41.130748	45.206307
tRNA-Ala-AGC-16-1	15.246936	21.492942	1.575648	24.951718	10.62732	43.608018	72.548828	0	0	0	0	8.653917	4.986712	0	15.81756	15.340546	19.673842	51.594059	60.348515	0	0	14.010032	17.36896	36.268905	21.3013	0	0	11.91888	0	0	19.294016	0	0	45.6279	0	0	17.218093	33.854202	16.455446	6.372672	12.773227	31.457628	0.1608	13.64448	10.03145	0	0	26.872392	53.32233
tRNA-Ala-AGC-17-1	0	16.216038	0	5.322703	38.642056	11.949561	24.772208	32.22388	0	0	0	5.5832	3.125879	0	15.81756	15.341909	0	73.74914	71.399007	0	0	8.608418	20.9358	0	21.3013	0	0	20.9684	0	14.45941	0	0	0	0	0	0	0	40.932046	0	7.96584	6.904091	4.148608	0	27.289774	0	0	0	71.358763	23.579468
tRNA-Ala-AGC-19-1	0	26.063295	9.74536	16.12815	19.3224	19.695452	47.194077	23.78519	19.66448	38.294836	0	5.5832	4.15555	29.075055	0	15.33927	7.54728	34.063121	31.911438	0	67.179999	6.010712	20.29332	54.403375	42.6026	0	3.2637	18.09904	0	0	0	21.480699	0	15.957	0	10.758275	0	49.312615	0	7.96584	17.485518	10.760452	26.612258	13.64448	0	37.9914	15.706907	44.008895	10.923753
tRNA-Ala-AGC-2-1	80.874237	27.506037	93.419639	46.232264	25.079822	27.595739	23.693861	53.854351	18.754768	300.349371	85.813867	27.634688	100.081702	158.544378	93.509015	49.865128	122.865216	26.165354	37.955687	33.162745	34.138815	437.867279	184.129178	17.273847	4.895686	521.232815	515.483713	125.661291	13.347005	76.078595	292.395361	128.383738	70.84923	154.818325	68.301873	158.434018	72.268824	30.183071	41.736459	65.268071	326.77325	164.353571	302.663729	66.227221	31.101174	68.845532	68.0275	95.367521	35.347913
tRNA-Ala-AGC-2-2	88.063728	40.162481	105.338115	55.349181	36.623769	52.018088	26.934091	56.583568	55.875104	127.463216	127.950222	32.574844	85.903451	32.102045	96.714531	61.296368	144.40901	59.604812	57.079204	79.245534	46.795301	303.329327	82.094389	31.60313	57.278651	299.093328	226.811757	111.982317	27.294919	90.590948	192.321681	130.885445	71.86923	138.377219	50.844222	116.256487	35.274031	44.098413	27.704658	54.621917	262.375752	115.140987	336.983667	113.174074	114.491542	158.214553	74.423636	66.419035	60.215114
tRNA-Ala-AGC-20-1	28.566238	32.921624	11.805769	32.837301	0	18.495898	59.02743	11.378384	0	59.2211199999999	62.406799	36.309888	17.562364	0	30.423224	67.258368	18.886505	46.939946	9.430289	36.897936	46.632507	11.558284	62.8074	18.1345	55.820765	15.274188	40.662281	20.9684	29.529951	28.918744	65.137974	25.871076	14.882506	18.761335	23.424162	15.761089	36.367377	13.262032	16.528969	32.724308	19.054108	17.623552	4.750335	37.511685	34.406337	17.734276	20.880939	24.4429	32.602226
tRNA-Ala-AGC-21-1	35.288546	10.059843	58.828952	38.842649	55.933154	55.455148	25.860056	45.303133	17.17691	28.72077	68.13985	18.199461	41.669718	0	47.45268	33.992044	19.464738	29.828679	28.438351	7.95393	0	60.986594	0	18.1345	0	127.657245	11.74932	0	23.199033	0	0	31.79501	15.53332	15.957	0	51.5185	0	43.686378	8.642	13.60831	37.999882	26.735809	19.617525	24.353456	1.233375	18.9957	16.184319	38.769936	16.552343
tRNA-Ala-AGC-22-1	6.591365	14.940725	32.565212	32.941282	57.9644	29.463129	33.643799	48.336653	36.205259	22.086951	0	10.262692	25.770258	0	47.45268	7.669635	15.093732	32.877178	54.134781	9.279585	23.032582	43.683996	41.8716	54.403375	0	20.949876	0	0	15.814944	28.918706	26.459811	0	30.936169	47.8737	0	0	17.791031	38.108319	0	7.89822	20.04358	0	8.04	13.64448	0	15.920979	7.85473	45.19594	32.8157
tRNA-Ala-AGC-23-1	42.289346	28.011289	49.591203	23.680012	14.433993	39.063536	28.75756	30.551652	43.243574	28.419159	19.830198	56.656286	45.322059	17.517088	54.571981	40.509721	25.449508	25.157689	47.243993	16.524523	34.167979	38.972363	27.88117	127.78314	36.776706	22.756998	10.65645	11.47386	43.630557	26.816899	6.843935	18.263098	57.950913	133.371667	12.27089	0	34.396973	43.565339	117.896878	28.106413	48.497534	52.185818	31.138743	14.753038	34.926643	65.338944	24.969795	59.302594	34.196754
tRNA-Ala-AGC-3-1	175.887558	27.771896	89.210412	33.64853	34.78916	56.585319	72.737211	50.173389	30.949713	156.297232	114.811839	31.472344	75.709501	257.467628	99.784462	40.293549	99.733629	21.178539	53.547842	51.374159	43.455852	427.011813	178.122431	11.376749	5.197204	718.746034	352.651485	120.139723	19.085696	68.941684	188.422817	99.552914	72.291427	137.058027	41.610441	111.631008	28.273616	26.983975	57.280589	58.076147	305.118275	154.701836	327.466411	69.492526	78.901937	43.796751	47.127509	85.49654	27.990877
tRNA-Ala-AGC-4-1	60.089265	84.402902	47.151941	72.621821	15.446788	49.532994	49.947585	47.253928	24.53295	315.628378	84.404156	31.478087	83.751133	54.388481	48.066822	31.037325	110.587251	34.797832	38.867347	147.713112	13.951262	186.518897	517.361927	58.474281	15.632558	545.72789	364.106014	119.67493	17.829908	127.394911	152.209488	88.871702	94.52814	221.105238	101.017011	61.054609	129.007473	34.475113	27.559611	54.672965	204.374571	98.490544	238.969746	28.912693	25.155382	20.247368	35.9272	32.400139	59.32195
tRNA-Ala-AGC-5-1	67.749614	56.757339	84.510168	48.66046	84.385282	63.047067	17.64927	56.834099	31.193932	98.945261	66.261592	34.365517	43.421903	46.073542	133.677471	55.202686	91.295617	28.008629	41.578475	15.88363	19.462176	135.776369	109.051829	33.431442	13.577006	335.408363	74.418671	31.247014	23.440454	58.348837	120.039706	218.159577	31.766521	105.481281	7.900994	22.44896	54.77328	29.146208	48.597449	31.948951	89.26005	57.760112	100.787903	34.839076	41.523762	55.031968	48.83626	58.810289	82.201699
tRNA-Ala-AGC-6-1	85.565296	35.594936	74.471438	34.512996	16.94766	53.366283	51.656581	2.842703	25.99679	60.844204	28.165856	29.275324	73.108701	21.341756	119.472277	38.054594	48.837106	56.388026	39.299856	14.381028	16.452714	158.218738	72.15225	84.371155	12.961485	142.573606	20.809558	57.196319	18.611867	15.836572	24.79597	77.242017	44.539482	24.568172	0	27.438808	64.282344	21.640026	32.352658	36.770868	167.845728	88.062393	133.608889	70.166544	59.435478	28.90926	20.142338	68.544147	30.500708
tRNA-Ala-AGC-7-1	115.033321	48.490272	44.390768	24.942418	32.588985	27.924556	23.381181	32.761528	26.750416	40.212866	97.102493	23.18564	63.806293	93.240465	68.386547	27.803822	37.774431	38.086062	47.768621	55.391404	41.911867	179.140811	66.465382	29.51217	0	128.34983	45.190964	65.286057	21.558735	39.103765	84.520602	99.871282	86.691704	55.443365	97.909499	55.560753	28.368065	15.094124	38.241198	27.152798	91.331581	53.353511	124.877122	24.744733	39.034118	73.74008	36.28794	33.639176	24.935166
tRNA-Ala-AGC-8-1	80.53225	27.867753	71.582204	39.55376	27.81344	59.203519	33.232936	27.234217	28.659782	248.689267	82.141613	25.291631	84.500363	41.559053	182.22769	37.738301	137.092255	25.608639	37.342498	50.291181	22.809505	328.866194	217.93414	17.127662	25.608809	1033.883975	301.921148	415.184532	14.853368	217.622487	298.754676	134.594098	68.921979	185.834377	81.989537	127.631595	25.291858	20.503348	31.078177	44.191332	327.757925	157.425385	292.374205	33.059441	31.620051	38.135909	43.64649	85.896208	37.9157
tRNA-Ala-AGC-8-2	164.049756	23.792409	62.374744	43.21777	28.624472	40.467914	34.976542	11.098951	80.772561	152.494401	91.837848	33.520215	123.842832	17.30037	152.264898	63.981207	115.532571	21.530103	26.467234	55.533742	42.718301	298.403623	264.479299	7.742931	18.919533	390.077549	457.948913	319.964233	3.763033	139.360922	207.060884	102.233635	78.573819	123.715334	66.899221	298.135816	22.56228	19.361445	56.373838	70.74067	293.026206	245.596972	298.89506	91.465604	79.413536	77.620571	97.620297	76.818909	27.6901
tRNA-Ala-AGC-chr6-168	0	0	0	0	0	0	0	0	0	0	0	0	0	0	0	0	0	0.3523	0	0	0	0	0	0	0	0	0	0	0	0	0	0	0	0	0	0	0	0	0	0	0	0	0	0	0	0	0	0	0
tRNA-Ala-AGC-chr6-96	32.567001	16.862822	41.035538	43.07061	0	56.305584	13.643992	19.516785	0	61.675642	32.367165	19.596931	20.775972	28.513002	26.149696	29.632404	35.997103	34.836148	48.445508	0	0	35.601449	35.643878	18.1345	21.3013	0	12.40206	0	37.705927	10.40083	41.386329	0	0	31.91628	23.31	0	6.148512	30.381706	8.642	39.82896	39.720362	37.105367	3.778866	15.122632	20.55751	18.9957	31.416079	29.486584	50.508252
tRNA-Ala-AGC-chr6-97	21.265206	23.714673	0	18.077036	14.392364	19.250493	28.146448	26.916748	19.66448	4.860592	5.565126	5.550728	20.942807	0	17.468088	9.643921	24.652125	27.773088	16.65169	0	0	26.896114	0	0	0	0	30.417684	20.9684	4.755595	0	0	0	36.01049	15.957	0	25.75925	0	29.379511	0	27.017354	12.804728	19.99544	11.872356	0	20.55877	9.877764	13.450999	35.852761	43.956806
tRNA-Ala-ATC-chr6-107	30.446169	39.702053	35.303828	52.725555	5.165945	18.253395	82.795683	41.45289	49.303152	57.840829	7.510305	72.581643	38.449872	15.133017	24.039484	49.042016	46.096819	37.569947	34.700891	23.022851	27.282848	31.848467	64.539657	56.13856	17.990681	13.249119	28.528532	10.577739	34.919795	9.576862	33.778415	17.975281	34.805228	53.294507	78.165042	70.266367	7.514067	29.202616	38.187511	29.328527	64.193366	58.303493	27.056521	51.788076	32.185161	27.773422	39.814277	56.79554	20.738379
tRNA-Ala-CGC-1-1	76.673105	16.516483	40.825949	26.177593	32.372342	71.374704	43.21706	58.389536	47.952365	138.255853	93.35964	44.553327	83.466834	18.185922	107.788451	48.987353	131.135763	27.427447	63.336199	79.508569	25.558714	299.179218	210.985346	10.032855	0	257.490698	525.815788	208.303347	14.415272	57.348282	182.272578	104.120433	63.10717	130.529605	43.063284	55.437896	68.585723	40.512591	30.868719	38.775112	251.939649	132.66663	306.065761	29.832062	41.966767	52.988919	47.812853	73.572349	45.805504
tRNA-Ala-CGC-2-1	88.642436	61.324947	66.385974	21.932424	15.500508	36.397455	37.635491	33.373659	21.358457	178.019392	95.84877	13.717446	86.468275	89.605255	92.56717	31.459222	89.189114	29.916314	59.069731	26.575255	61.771881	334.749443	310.926811	23.684615	9.082161	753.269453	177.271785	80.354777	25.952815	46.515426	69.868415	89.481018	55.82056	37.518679	29.515468	43.912978	71.137628	44.214635	28.074825	41.492048	216.859364	96.039468	234.334646	29.388793	17.51183	35.689894	18.123289	54.670554	63.284512
tRNA-Ala-CGC-3-1	122.606564	46.7385	47.901104	18.714916	38.987249	32.950964	49.257976	48.731047	29.369299	232.062462	132.217641	31.158393	88.22621	31.805009	110.190971	37.70484	124.881123	34.018832	37.07034	52.987449	60.360164	331.605217	140.9239	8.394506	17.966534	479.652268	564.287814	258.339434	5.762595	87.83633	210.160362	128.899139	90.463942	158.076054	79.007422	357.283085	28.935416	21.389723	32.990946	46.000852	216.452693	137.479289	290.497447	70.427465	79.503186	49.208365	63.291924	68.432676	40.486134
tRNA-Ala-CGC-4-1	105.13294	32.672368	62.419753	15.353087	34.775142	28.250873	50.356971	37.358018	39.869411	239.526021	89.527493	26.270845	146.047784	0	105.478137	47.54968	90.595955	23.235177	45.12884	62.813814	17.619093	257.934416	107.350688	44.583096	34.47081	744.948049	410.6986	230.797213	27.121848	73.069536	186.16306	143.633392	99.511955	76.630616	47.916833	105.140789	60.652021	17.49651	36.36506	49.435303	261.536575	78.97432	250.984927	22.253297	12.585765	67.578337	63.675714	57.106987	35.026006
tRNA-Ala-CGC-5-1	28.070998	35.354591	68.921839	18.813672	9.656389	34.855701	19.215855	44.33786	8.297451	32.486841	60.213007	28.672617	37.265406	22.488937	28.261667	34.302768	21.767557	25.069687	63.771296	34.513368	65.360194	28.692152	20.079938	126.070244	55.912311	51.711611	27.962272	18.632551	36.305839	33.91344	70.912156	22.589573	12.635543	19.848635	10.977119	0	27.405917	38.017422	23.479716	40.918485	55.990928	58.373469	42.767933	9.018657	31.638291	9.295848	23.651102	21.495194	9.196345
tRNA-Ala-TGC-1-1	125.311309	35.967144	96.670659	43.892039	66.316996	74.667384	39.767867	39.524998	34.915171	178.068913	118.431429	43.281546	91.425481	19.363463	141.196829	62.515298	120.670714	26.474345	39.058226	50.637273	29.518075	211.514959	200.775262	7.844624	13.951775	446.090942	389.579997	90.527238	7.953071	91.976964	159.681256	133.678139	75.437894	88.959676	36.835044	91.412607	52.043413	25.75597	55.50576	44.529826	188.267929	90.771294	257.008301	49.105996	54.168375	26.936098	75.151814	71.831597	52.211843
tRNA-Ala-TGC-2-1	114.221494	25.419439	78.463887	31.287233	20.025541	27.964896	53.28997	51.853575	51.850279	209.96153	76.262605	33.203158	103.233174	0	98.853071	71.09541	96.302949	44.887456	37.343676	131.314002	72.000404	278.885513	90.199474	16.287334	1.968472	195.293017	68.387612	43.243009	16.684048	59.237353	140.196786	147.553498	92.934152	64.466312	21.179465	74.025042	51.084679	27.21469	38.554139	37.661405	213.595002	166.783312	201.840349	42.517063	53.990722	42.279636	47.443216	74.115002	33.652445
tRNA-Ala-TGC-3-1	103.287619	17.889502	67.799812	41.44246	32.686555	44.745639	18.608794	29.25781	40.480276	296.850147	134.256575	17.406098	87.689192	0.095183	79.858226	43.011365	152.792388	34.483882	54.878155	72.118753	10.87025	253.811087	249.388804	27.830355	20.37694	494.603858	280.853983	113.235347	5.789813	244.766384	199.532413	106.138682	53.61232	122.689334	103.087369	109.211928	34.888543	31.992507	25.113907	101.507001	198.594942	102.432131	260.076593	62.983968	71.940031	57.393215	55.862268	83.212587	79.301683
tRNA-Ala-TGC-3-2	90.070585	36.754203	62.558932	43.802101	12.233638	66.605147	40.286381	59.972876	25.497732	191.57783	95.638297	30.647497	82.150989	61.055862	109.853855	37.685757	100.295413	36.681516	50.927436	87.98965	21.332822	351.726124	163.468105	5.551991	12.00542	518.140814	230.336122	213.468454	8.824315	65.439513	137.015749	92.591521	44.07704	312.908942	48.19983	25.96994	30.86717	45.755562	42.661768	51.463406	241.711175	186.516344	286.452722	43.556313	42.312186	33.304364	84.515283	126.348834	42.688047
tRNA-Ala-TGC-4-1	92.460234	35.003137	92.77213	56.725875	27.229178	79.017389	30.53076	47.116875	50.904827	249.496078	127.049671	32.042265	119.660484	25.74348	226.591156	63.463074	209.397885	22.603944	46.112238	29.68273	57.758074	456.078211	280.223296	0	28.181461	486.777469	264.387181	380.791196	6.262687	172.942713	247.835747	104.682953	57.480107	429.73209	72.250894	271.311668	32.048859	20.390999	49.975589	77.435868	311.706758	154.975898	398.537015	88.837409	74.339612	51.391476	84.222402	112.614452	63.173385
tRNA-Ala-TGC-5-1	55.877151	35.101667	64.917622	45.510704	26.288566	40.967272	53.685904	48.85089	23.780287	151.437629	51.2431	12.912627	47.559099	36.493087	145.975419	36.050047	101.113727	38.068067	26.396895	44.239824	16.865466	281.371004	82.439423	55.830196	7.30014	827.097436	173.800827	40.446977	22.327904	91.156914	64.454159	59.604409	51.168863	57.268454	7.852406	44.673863	22.990975	12.349753	31.253157	74.793843	231.738046	144.858976	226.058908	32.888347	25.917065	31.932837	30.424981	83.606888	30.604601
tRNA-Ala-TGC-6-1	118.295559	15.75098	77.320768	35.987052	19.345569	21.1961	36.729364	46.532353	103.355131	74.001967	256.165628	41.176033	90.695997	17.1722	198.439707	71.526967	50.370652	35.271252	51.022567	34.376637	62.644202	355.215879	77.393559	5.783488	1.816393	605.168507	278.788652	102.434818	12.150471	82.367146	183.626444	264.035833	41.043397	60.524027	22.551505	43.376821	30.526481	38.112577	46.386767	38.515127	230.657039	131.455424	234.162864	67.245533	80.678557	77.325306	121.740242	112.857907	53.361405
tRNA-Ala-TGC-7-1	98.117567	16.11542	31.535133	16.588775	51.686475	28.146054	20.308073	41.559365	73.984239	33.739607	72.657001	41.92341	70.337176	0	95.607582	63.085015	62.011357	24.830535	26.372871	20.224526	17.73071	197.510839	103.039212	42.500725	11.9012	374.400502	68.342746	45.85891	9.295951	83.833806	38.301763	146.198326	12.729646	69.603449	13.655602	20.459241	67.233117	29.06787	54.608754	53.947169	136.727746	80.317958	153.634951	74.781356	42.91949	52.109694	47.588526	57.03638	12.597107
tRNA-Ala-TGC-8-1	4.634693	20.227595	22.190488	10.055714	46.1771	7.25689	2.096862	29.624528	19.66448	14.230272	0	20.936895	19.454302	26.092691	13.870712	15.340836	15.09456	33.129336	4.731243	38.179038	0	8.247256	50.53485	5.717022	20.7577	0	12.541474	0	28.417961	0	6.083069	28.80484	28.675289	23.8764	0	5.15185	0	23.554585	9.955584	26.038881	0	4.850454	8.04	27.290368	24.996904	0	9.015795	16.617126	15.554844
tRNA-Ala-TGC-9-1	35.074115	26.821528	47.035088	37.291676	44.467768	26.059219	43.299429	35.861218	66.980827	63.187754	27.439957	59.334831	39.780127	0	15.651329	22.161114	43.698778	33.064511	25.833348	36.904569	20.248077	22.683079	15.481565	19.487649	3.192204	94.68557	81.948286	18.924833	35.059542	64.121986	68.168031	30.788585	44.541938	1.654549	21.959013	22.425783	24.065146	29.824627	19.845842	59.185369	39.939915	34.523775	27.246309	52.838757	24.972685	14.763049	53.051563	32.699935	12.873458
tRNA-Arg-ACG-1-1	193.109312	73.715062	84.346632	33.035154	14.703915	39.720696	34.559017	15.471043	14.924652	155.575897	163.947047	20.442523	161.081326	46.126798	75.527791	43.019996	124.057865	36.87235	38.515376	44.224571	18.536905	246.360718	153.624271	13.776425	17.53948	313.3801	350.088558	131.1044	13.827621	44.844423	245.428737	149.723659	46.778807	54.74474	24.035441	81.548883	67.643915	24.072609	37.244911	37.610126	145.329754	80.549223	227.780404	21.780389	41.131907	15.213243	25.861233	45.845761	51.918148
tRNA-Arg-ACG-1-2	113.938675	17.17735	66.998609	48.357158	44.742175	71.690267	16.110089	33.761925	20.236387	132.870922	354.281005	23.77535	125.184268	28.396776	124.966819	62.304822	172.429403	23.53025	42.76022	27.585913	41.005777	664.081632	130.202624	16.244597	15.656504	211.370037	238.545094	160.280425	9.154481	163.668581	207.817432	164.462149	34.615215	80.196708	135.674251	448.448505	27.915381	15.905398	62.071121	66.726961	492.577028	179.44483	479.485113	72.84933	58.528993	80.567579	55.166675	116.332897	24.851424
tRNA-Arg-ACG-1-3	140.434895	22.433049	68.261052	37.777417	19.067462	69.14257	18.107598	14.301639	52.187849	130.187616	242.836987	30.224463	112.716124	87.536218	123.152594	53.391192	123.39083	31.057131	36.831944	32.893913	18.402928	268.690683	197.333191	6.190761	5.672488	199.73899	163.63468	180.836752	10.118986	170.313631	222.570838	96.597802	35.076105	97.34276	44.607119	147.52672	29.966949	16.334791	53.967805	48.729772	342.75983	143.010384	287.786707	102.448233	80.915693	40.32873	64.150959	73.895161	34.213601
tRNA-Arg-ACG-2-1	120.849679	51.414935	173.380749	58.068296	25.180558	77.485707	21.416094	45.11998	67.406882	196.781311	239.957097	34.156065	178.749748	13.326719	896.46272	62.416906	264.467177	41.253557	94.389655	86.059357	33.133795	416.62105	182.557378	20.662321	8.678646	222.960481	163.653109	105.875542	2.413113	173.109379	276.121477	153.659275	68.971774	105.240847	56.703967	847.441373	77.851307	50.884457	33.688754	83.786316	614.018606	155.130071	462.583776	55.779564	52.504228	78.090984	100.576661	61.46828	61.21678
tRNA-Arg-ACG-2-2	48.017917	14.303417	18.412627	9.67839099999999	35.042664	32.250804	23.519735	17.056685	39.32896	13.194644	129.690821	48.489955	29.86773	6.388776	14.91057	36.890998	36.423665	66.324833	49.1531	21.325116	21.131688	18.602343	40.172658	19.382641	0	60.240058	16.6812	31.086895	30.237705	152.263525	50.821125	16.455797	44.429653	59.34775	36.116775	26.633449	30.104117	33.297557	36.315587	40.081041	21.465524	51.444256	41.246741	53.557708	14.847873	75.352064	52.280972	23.815122	39.376121
tRNA-Arg-ACG-2-3	20.930234	18.384903	6.734085	16.928854	45.951318	27.62556	43.444377	40.183155	51.171855	44.481352	72.6881	37.999434	44.529122	46.712256	40.687648	31.967899	8.812476	28.412006	38.415748	60.651752	0	22.214834	31.708854	31.852145	21.3013	135.379969	39.947688	60.81083	34.735344	38.640681	44.961948	60.010332	38.270792	84.801845	13.509804	82.088888	33.533923	21.244031	18.954342	36.174585	32.550253	28.192352	31.775254	32.172588	0	4.924601	18.786145	45.914399	27.215323
tRNA-Arg-ACG-2-4	107.28678	15.774976	58.543369	19.366434	12.021833	60.885836	21.903363	30.863702	24.347767	73.33648	176.781141	23.543734	84.580926	35.256211	81.061087	39.472932	127.933855	28.233334	44.255357	47.79781	6.269129	245.277332	53.712377	18.832892	0	634.607874	194.15438	107.33519	21.447786	55.198672	108.604914	107.690577	53.992584	92.795802	28.145392	73.97528	61.683385	30.906344	28.721902	37.964089	165.014193	64.342923	190.085263	32.59234	23.026372	25.534965	29.503809	47.823422	49.783311
tRNA-Arg-CCG-1-1	66.726186	14.691817	76.367638	25.972104	25.512732	30.196463	20.009996	37.693102	8.09	53.217947	60.631153	29.845191	82.829057	52.632763	103.504383	37.391509	97.728823	52.181712	16.087729	21.954384	23.506042	180.666722	65.728038	91.895169	16.057764	162.079108	101.908444	43.687008	16.995822	81.643979	105.179982	135.009778	46.060026	44.547721	4.95164	16.126798	26.280396	29.518122	18.057502	44.098824	88.200507	62.053936	94.996332	30.312558	22.690103	29.170459	38.278633	13.054597	23.866165
tRNA-Arg-CCG-1-2	118.560367	27.072381	76.260482	48.071397	17.777321	61.38397	42.722044	27.380282	43.959544	201.540628	59.89362	41.805881	69.48837	0	113.724604	48.835061	114.853559	32.087342	26.225606	56.866278	10.70046	322.515859	161.918041	9.479933	7.65585	372.947897	245.117872	96.440644	10.202748	92.789631	83.831919	76.284031	65.166195	66.066913	41.079294	27.672913	38.937924	18.640208	33.787899	52.089528	240.392866	128.541907	291.570786	81.239447	58.891468	74.392819	104.976228	75.893567	29.665142
tRNA-Arg-CCG-1-3	163.224247	36.399127	61.704893	20.138262	61.8845	48.88336	14.328491	13.926259	72.813895	135.862935	139.317809	40.308955	110.43931	23.207689	138.223144	118.513477	130.973624	55.300164	81.077701	88.034846	41.328196	581.368312	105.362905	7.996742	0	235.448369	157.063798	133.426064	6.154798	256.615594	99.1233840000001	168.383186	5.157538	77.969271	63.988655	367.993356	21.959974	20.370465	64.707938	122.013247	532.886198	128.818915	632.615903	103.241688	64.92738	74.790543	121.490103	103.742892	65.767735
tRNA-Arg-CCG-2-1	158.021581	40.110915	50.347699	64.544371	23.711635	71.408876	18.275606	13.04205	47.846092	278.228914	157.855546	22.065229	37.01101	223.394162	70.990265	85.135907	124.082481	17.654333	60.661627	151.214385	29.873309	457.958055	242.138482	19.059173	5.765239	156.93908	110.379852	183.050343	7.458963	143.910651	172.861855	161.435919	114.255265	122.618981	150.012176	728.374582	67.86089	29.616592	67.217687	47.244701	459.390095	179.276563	461.193543	48.046864	37.3171	73.884896	131.562145	88.870207	50.204808
tRNA-Arg-CCT-1-1	129.507534	19.420031	27.65548	41.809508	59.653855	78.694456	13.487101	31.601913	81.671539	94.020875	118.52727	21.614444	92.891526	16.65937	109.12965	55.931755	133.438505	35.118426	28.109071	41.726473	28.34175	321.188474	95.499405	31.216571	12.665499	458.826828	487.428755	277.674671	0	127.233657	201.664254	157.34757	41.719881	105.039159	104.762922	360.298761	26.935874	25.499933	45.513151	40.282317	354.774152	158.96606	276.872111	78.208029	37.809455	96.479497	76.834439	178.037127	30.880398
tRNA-Arg-CCT-2-1	86.686131	29.601898	38.407443	43.691622	59.851395	44.836341	22.526779	29.61277	73.193577	128.85965	81.344975	12.081574	106.283078	88.89047	68.112271	58.199762	141.985194	28.035944	53.733139	35.394763	40.589666	356.440261	123.363249	10.739185	2.845725	473.340884	458.290223	514.894067	5.188164	198.049693	237.752681	110.893219	42.481551	97.077202	99.963955	326.331442	19.772535	33.669879	56.595902	100.976481	277.476615	247.468578	327.592056	35.327541	31.609153	90.911514	91.903576	161.537095	40.648851
tRNA-Arg-CCT-3-1	92.70229	38.900099	59.560647	50.287525	18.493027	94.172388	17.626089	53.400857	46.241514	274.904711	90.542258	33.731976	82.976228	54.96065	127.347868	46.579174	180.650435	26.971231	51.964482	51.135339	7.774893	390.153022	322.666803	4.300326	10.981298	505.619316	197.052172	108.869503	6.111955	177.351185	225.773863	121.361301	100.668146	74.367851	53.762556	351.722112	22.565274	30.893114	30.55026	85.223779	309.927736	138.628404	292.135131	47.521588	61.039188	87.354904	71.777498	58.983724	58.550856
tRNA-Arg-CCT-4-1	78.129003	35.338316	154.231991	151.704736	145.001402	244.742679	21.791438	41.884823	29.14177	251.9634	165.309993	27.435735	465.185617	28.156974	122.410536	51.007545	159.446027	35.292182	50.087291	88.281863	52.741474	469.45677	278.174521	2.52425	15.69306	336.896758	262.586929	632.367108	6.081299	645.50216	159.319777	73.634104	52.184351	86.556931	99.869873	675.293048	71.401103	21.942018	188.57264	88.871345	566.257691	154.591354	498.631493	84.049359	73.020583	76.129842	42.033862	150.560224	40.706143
tRNA-Arg-CCT-5-1	25.245832	9.695669	45.471248	26.664191	40.641719	22.254812	25.130159	28.085681	20.754203	115.645691	60.642346	9.439982	45.373636	18.938961	137.68488	31.732851	74.685706	31.642729	59.596996	60.765343	15.226585	100.936341	160.798997	12.193426	4.566672	82.641299	19.53934	32.258509	19.815118	30.396002	48.048724	83.382303	55.883851	81.911831	17.817079	111.090272	26.36423	34.762309	23.882766	22.12083	110.440025	88.829291	92.848383	19.444927	17.195857	37.249558	39.662358	65.967954	62.687157
tRNA-Arg-TCG-1-1	345.412197	24.645837	43.68096	52.339005	15.68678	235.135431	18.207055	7.930079	171.829185	205.618825	466.400692	41.286848	148.827655	15.588978	172.90734	197.708861	198.033105	22.025743	178.859117	81.041238	45.96198	423.019211	315.952751	6.817696	3.096498	133.545012	149.848481	114.386291	0.735622	561.961553	202.738265	106.443147	30.11271	308.876042	67.607057	971.69351	32.707635	16.357956	154.064015	104.308837	348.169311	141.250896	342.040112	106.572986	70.057781	90.331212	186.336099	113.396349	34.153298
tRNA-Arg-TCG-2-1	216.225311	26.178709	60.719315	67.042372	26.272567	113.281287	42.556946	27.633832	11.197667	109.917425	103.028707	35.534547	101.209336	46.078763	118.252006	53.232897	69.957128	69.623094	39.634223	153.171592	0	450.04949	66.803535	26.78161	1.556892	219.350908	229.247784	101.976595	7.512797	77.305164	226.968765	227.602409	45.76356	24.860923	102.48591	90.143671	78.537744	30.37668	78.59654	81.78076	298.989564	78.811805	345.266554	31.507109	37.294053	78.055791	42.090072	119.658207	70.230919
tRNA-Arg-TCG-3-1	202.89655	22.330845	88.141593	77.468331	60.994563	169.19526	14.455985	47.068145	60.608146	175.30219	265.133505	19.093515	146.734028	46.670426	234.422079	75.898789	199.1205	34.099421	62.981205	22.264385	62.058886	263.439084	228.256413	10.463942	10.788005	321.261327	262.991575	435.589156	4.3601	194.944331	256.466222	121.329403	16.774393	104.107787	97.807325	158.640684	7.138334	33.632256	102.860354	73.835479	361.337298	138.744304	369.942438	34.378108	44.721317	75.547297	82.884556	110.673766	42.624703
tRNA-Arg-TCG-4-1	38.382413	14.416948	21.674539	16.670466	0	16.683894	35.857031	34.511067	54.474782	50.488511	78.305257	17.709863	24.219171	17.92495	45.620895	18.516278	7.486042	3.119119	18.49166	25.776313	0	60.315909	21.583144	38.388526	0	33.900485	1.123823	21.733239	11.280682	30.297221	9.585008	42.364814	20.137165	6.176976	61.932812	21.891605	4.05006	7.09446	16.439287	23.186687	26.894905	18.339855	29.40666	31.000345	21.966387	24.133597	12.305445	30.479466	26.300569
tRNA-Arg-TCG-5-1	108.464885	24.170617	49.706909	26.794676	38.471689	46.424002	37.550674	24.298801	30.756352	90.017271	123.921343	30.74557	81.276702	33.113399	41.088351	39.015048	98.069293	28.33887	19.284486	65.273612	7.886809	194.271609	134.964589	19.043251	16.035785	645.046902	256.689682	83.79419	12.766493	56.150135	155.018039	130.820118	49.023024	10.502221	31.842565	61.552276	66.044896	24.8911	51.811561	45.68937	115.995245	72.896536	127.822174	25.531023	38.743395	29.365963	34.531541	110.058071	22.062261
tRNA-Arg-TCG-6-1	25.878237	13.346222	27.082715	44.670504	65.305111	50.435039	19.06584	56.30196	57.505154	21.910663	49.317137	23.408675	42.186769	40.491029	22.788007	36.894844	20.38341	40.201875	28.69441	3.037686	17.293186	46.591622	25.067368	22.287491	32.751303	91.592732	28.58939	110.365693	4.920406	73.650868	48.573823	32.247627	19.487599	13.583631	70.762783	46.301774	8.264523	41.912749	11.461225	38.070445	49.663756	100.397924	51.191017	48.814659	36.296625	19.944444	75.965414	26.358849	38.974907
tRNA-Arg-TCT-1-1	69.717647	31.226972	23.246317	37.731133	34.398901	78.988446	20.427019	21.61771	69.457817	294.316578	382.603034	19.857955	91.8836	75.219625	278.29202	74.512212	166.971869	30.478299	47.096649	91.727479	20.816322	419.292234	182.503306	13.128939	27.820894	263.490966	402.590014	658.9232	9.454158	213.742003	374.443268	186.76822	64.152081	170.737798	144.271128	504.455721	51.480396	32.535992	33.60248	60.564607	322.740223	207.480011	380.127697	35.784087	35.799552	50.336982	82.237304	90.847295	43.962927
tRNA-Arg-TCT-2-1	136.198473	40.098504	50.485233	29.377909	48.400782	47.745865	18.097081	39.106867	39.316411	66.174545	271.354146	27.963076	85.153912	77.413697	168.65681	52.28334	96.222609	15.145555	55.007008	34.667204	40.415857	243.879887	140.933211	16.205282	6.730056	567.608284	455.524284	181.986682	14.638363	111.349783	232.337105	135.176399	55.860403	83.279418	38.759101	285.455825	39.688862	40.705208	56.563844	41.826344	162.28269	269.602942	176.714369	53.556482	39.212656	89.444809	125.51616	68.417627	53.34045
tRNA-Arg-TCT-3-1	116.070125	37.302302	35.093478	33.779925	81.839176	18.581609	33.85568	28.672101	220.265803	90.337806	317.887178	34.056797	79.102148	39.775461	100.670972	198.480898	122.066622	37.121399	39.294009	63.059256	29.367701	222.301019	40.52511	23.460294	8.548373	503.65903	619.450977	479.330488	13.12302	487.215077	249.940336	97.079168	93.446859	189.841997	106.249115	623.645725	32.856266	54.92733	117.011964	74.394709	189.833082	131.889686	195.386442	150.243707	117.81859	109.839761	155.277174	125.886879	53.528213
tRNA-Arg-TCT-3-2	87.602123	54.153309	118.389218	39.545201	49.835018	67.686321	44.151143	135.299156	16.68632	87.146415	349.734433	24.786645	84.40087	81.963767	155.001731	59.094193	74.752499	17.667227	24.8758	63.509748	14.983012	216.565783	136.005418	27.36683	0	451.334878	393.376748	252.321283	9.298956	77.82085	268.648304	182.827543	28.108268	113.156168	6.150002	0.725598	32.673208	27.085708	46.085344	58.624886	136.30278	171.524605	179.490229	66.004798	38.765481	88.123781	40.572923	118.466994	41.52683
tRNA-Arg-TCT-4-1	35.170694	20.082558	18.644856	32.767427	55.726239	23.413019	30.720901	33.314424	29.829298	34.377159	58.831676	33.731794	18.37849	41.228056	50.985336	76.542975	31.968332	41.803085	21.453128	36.920861	52.463192	14.598423	21.24596	41.473676	0	23.661508	29.576501	14.369643	19.995703	19.614504	54.170965	39.389231	31.168241	13.739497	45.105334	45.124891	0	20.086532	17.284374	57.431784	28.758865	64.75024	24.53109	27.28896	34.948245	52.919164	50.269769	25.328527	30.076453
tRNA-Arg-TCT-5-1	75.87918	29.094584	16.698932	29.037554	17.462014	39.718114	33.673998	51.943674	68.878917	47.470805	40.845371	66.97308	22.638967	9.890743	75.235963	57.755515	41.089406	29.084952	49.013558	31.729263	14.372414	13.778191	11.691556	58.705176	16.686737	165.296083	12.713466	43.752804	5.864372	21.612996	54.791406	96.523209	21.758791	36.417422	26.287091	2.801517	41.807696	21.727992	46.210103	54.408005	23.228945	40.07281	21.322312	87.796738	25.973166	49.649351	62.192767	20.589777	50.026382
tRNA-Asn-ATT-1-1	0	12.357514	0	0	0	19.424393	8.723066	0	0	0	0	11.166372	0	0	0	15.340662	0	0	9.772346	0	0	0	0	0	0	0	0	0	0	0	0	0	0	0	0	0	0	14.896328	0	0	5.191625	0	8.04	0	0	0	0	6.225713	7.938243
tRNA-Asn-ATT-1-2	0	8.205	0	15.010656	0	24.939197	3.187174	0	19.66448	9.5745	0	5.5832	4.15555	0	0	0	0	19.345392	9.77193	0	0	8.7365	0	0	0	0	0	0	8.2706	14.45941	0	0	0	0	0	0	0	10.697155	8.642	0	0	12.9644	0	0	0	18.9957	15.707482	33.85136	8.073459
tRNA-Asn-GTT-1-1	68.066491	36.352255	76.985449	18.137828	19.035417	68.088399	6.326117	42.611359	72.69725	76.201695	734.539849	23.037812	119.690067	61.387759	277.192521	86.922227	78.785269	51.357711	23.664348	61.028944	36.277525	242.888919	77.278208	26.320047	0	870.130333	221.402539	135.867067	10.131906	32.514678	173.791978	178.981034	4.47488	86.576318	78.286169	637.581953	51.7489	24.572959	43.883119	15.300426	207.24984	101.828002	279.162866	100.828703	68.870206	93.357	70.446848	36.562674	36.407488
tRNA-Asn-GTT-10-1	7.62425	3.300992	10.701276	2.697926	19.3224	27.600693	9.395423	0	0	6.0393	49.969035	0	4.15555	0	15.81756	23.01166	7.54728	34.14038	28.585525	0	0	17.473	0	33.657532	0	0	0	0	0	0	0	13.34905	15.53332	0	23.31	0	9.06216	15.511502	8.642	30.203652	5.191625	38.8904	0	0	0	0	7.85473	4.293525	0
tRNA-Asn-GTT-11-2	0	0	0	29.6797	0	6.482164	28.60155	0	0	0	0	0	0	0	0	0	0	39.152743	19.398412	0	0	8.7365	0	0	0	0	0	0	0	0	0	0	0	0	0	0	0	10.897255	0	0	0	0	0	0	0	0	0	14.32328	12.554335
tRNA-Asn-GTT-12-1	0	29.279802	13.327356	13.539611	0	2.467309	24.324288	0	0	0	12.49314	0	0	0	15.81756	7.669635	15.092099	21.405443	19.546134	9.279585	0	0	0	18.1345	0	24.40224	0	16.77472	0	0	14.64278	13.34905	0	0	20.462112	0	0	9.105366	0	15.931644	20.766627	0	0	0	0	0	0	32.44965	45.662999
tRNA-Asn-GTT-13-1	24.140559	36.492489	32.374378	67.981727	13.912128	7.873854	29.402302	16.11309	13.857905	0	35.20519	10.752494	31.74547	0	0	26.925039	15.093019	31.435451	23.91079	9.279585	0	14.126637	31.48124	0	21.3013	0	23.49864	13.68464	0	1.88601	24.375922	0	33.752021	31.91598	0	25.304675	0	10.668329	8.549085	0	14.891848	25.900183	14.238179	22.682395	10.496515	15.605623	13.198133	35.111685	9.428785
tRNA-Asn-GTT-15-1	0	6.43355	0	0	0	0	0	0	0	0	0	0	0	0	0	0	0	0	0	0	0	0	0	0	0	0	0	0	0	0	0	0	0	0	0	0	0	0	0	0	0	0	0	0	0	0	0	0	0
tRNA-Asn-GTT-16-1	0	14.494949	2.19834	22.075102	0	14.056693	7.492815	0	0	0	12.379566	0	8.42999	0	0	0	0	12.42952	26.073305	0	0	12.668965	13.49196	0	0	0	8.877264	0	8.063835	0	0	4.975555	0	0	23.31	4.8488	0	13.62074	0	0	11.297425	37.507944	6.610814	0	4.6046	0	0	14.747529	18.223079
tRNA-Asn-GTT-16-3	0	0	4.792596	20.113511	0	9.916543	16.412795	0	0	0	0	0	0	0	0	0	0	23.301356	9.771813	0	0	0	0	0	0	0	0	0	0	0	0	0	0	0	0	0	0	0	0	0	0	0	0	0	0	0	0	0	4.384371
tRNA-Asn-GTT-16-5	0	10.200142	0	14.864238	0	1.983397	15.65756	0	0	0	0	0	4.15555	0	0	0	0	12.274008	30.585173	0	0	0	0	0	0	0	0	0	0	0	0	0	0	0	0	0	0	12.314766	0	0	0	0	0	0	0	0	0	6.949522	17.558722
tRNA-Asn-GTT-17-1	15.871552	48.701598	21.796618	21.438582	51.050583	15.521745	20.598614	19.965351	24.31651	43.853385	43.381543	25.45927	30.399083	0	62.857608	37.678589	28.481764	21.927403	47.999476	0	0	26.2095	36.616875	29.636046	0	47.978001	2.722676	0	8.443963	28.918759	12.157843	57.040762	49.213521	10.950762	0	51.5185	63.027189	58.483321	0	49.386518	18.440777	55.225488	17.205504	43.666904	20.063183	29.321653	22.283204	11.806833	28.922829
tRNA-Asn-GTT-2-1	38.52724	28.5677	20.87798	15.662722	12.457536	33.047829	14.188282	11.483603	16.19436	40.257968	87.444039	4.565327	26.663594	58.14997	51.980433	11.703157	53.088239	11.141325	38.759705	0	26.17371	152.790704	36.59888	0	0	48.80463	13.70754	0	8.2706	0	0	30.887927	15.53332	0	0	0	0	17.872293	6.856444	0	103.340346	25.926672	104.524502	7.521679	7.648771	39.075213	27.251478	72.286635	16.466484
tRNA-Asn-GTT-2-2	65.994298	51.104517	112.747103	29.592169	30.360443	49.825105	9.516461	10.545447	45.540145	149.774516	268.192235	21.939186	135.875015	18.088412	63.859601	44.960553	93.81772	51.567	54.339999	64.470227	45.643606	226.066054	101.763903	8.579082	5.51524	533.91304	135.931544	112.769414	22.940341	84.00789	81.571997	107.515603	46.96411	10.231463	49.973728	8.405286	30.071004	28.588026	29.420223	36.10578	170.26761	81.490367	185.691067	23.262776	17.553446	24.46572	46.899461	67.60527	50.83002
tRNA-Asn-GTT-2-3	98.313125	18.718347	45.45757	37.753369	30.96534	47.357314	30.869797	39.164391	48.039998	200.78294	611.814724	17.491137	74.565588	83.302109	112.054733	51.562089	151.000675	40.109438	33.288331	93.119746	13.822905	677.21356	213.595431	55.971512	15.129616	338.980046	389.683502	262.690211	5.553055	122.494215	159.173265	123.489112	75.570579	111.762912	62.312172	151.533831	38.621718	12.520294	45.11686	55.428026	607.579221	356.492607	651.024647	47.650958	21.3242	66.22914	56.765859	85.456813	37.53142
tRNA-Asn-GTT-2-4	92.781136	10.53809	39.190276	16.02134	46.771972	51.752991	15.594582	31.110115	51.882981	97.3102	284.075405	10.522765	61.854284	120.429648	154.997477	80.369458	157.773028	30.541624	26.315919	135.187579	36.134538	290.984938	161.887938	19.500593	0	473.441847	252.064376	363.844559	12.850571	135.498593	168.92509	109.934981	71.04348	64.786984	1343.416547	738.075628	110.369205	18.349157	27.286865	56.130034	226.51296	130.363714	289.607878	18.160102	30.327202	107.596183	112.825395	98.130054	18.664148
tRNA-Asn-GTT-2-5	132.539744	37.662025	55.031208	52.780117	18.653151	86.691481	17.160646	21.565956	63.375131	141.111718	510.239013	20.119987	82.499414	0	132.16313	120.86516	125.695889	36.471046	53.328962	31.52701	32.568866	151.761508	148.826367	11.661951	4.906514	244.025438	205.76173	184.79767	3.811618	96.141716	209.138619	140.267682	33.853047	145.987997	61.702072	712.688715	23.729481	39.490826	47.103471	72.02443	142.527564	105.02258	122.286699	42.13023	71.051036	58.795223	121.542942	60.789877	44.371917
tRNA-Asn-GTT-2-6	80.107686	22.71573	63.254156	44.877357	59.265274	115.547702	26.948039	33.621417	69.345092	96.589643	584.316158	14.495759	157.72319	121.803779	125.576	99.941724	196.585523	19.382705	53.448771	56.183811	42.821098	484.593635	116.466078	22.765975	1.802233	78.099709	108.802179	244.709101	0	404.293511	161.216129	206.284525	63.454311	60.311313	162.691879	381.142837	54.693006	21.288974	55.032486	85.728263	554.783811	250.342801	609.909077	33.50477	25.146023	53.66777	92.652147	162.434947	40.962781
tRNA-Asn-GTT-20-1	42.367212	18.396817	27.237069	27.792066	37.956106	20.124016	47.63736	83.770085	85.107284	45.743579	87.103858	23.091063	29.673562	0	33.928074	24.316141	47.004012	25.275335	17.489546	19.833877	41.420734	125.66462	21.457173	28.992391	49.172273	45.789982	32.980649	88.568604	9.07309	54.442717	39.711057	63.565208	74.315395	49.812805	38.896082	23.837364	13.305254	38.034564	30.991169	47.844541	51.239981	57.990156	89.178134	26.790132	18.579949	36.615406	47.466017	42.102755	31.467536
tRNA-Asn-GTT-21-1	36.723716	8.477046	35.388948	7.480751	0	31.639608	37.444524	0	0	11.385197	29.527215	36.347805	11.358154	0	12.755928	13.779008	32.574561	29.886099	40.305315	0	75.916285	9.982412	32.72188	26.02041	0	0	5.483016	0	8.245844	29.593264	7.149122	7.159945	38.376657	49.94283	8.457083	17.5769	22.569904	30.491668	9.821101	30.609885	11.505155	12.9644	8.963252	26.543754	7.638251	22.476938	6.624875	32.38366	24.325673
tRNA-Asn-GTT-22-1	14.089476	18.657608	9.405668	21.805703	19.3224	11.150321	8.77786	27.467111	19.66448	0	9.539585	5.5832	10.325235	0	0	15.33927	15.09456	17.904044	30.515332	9.279585	17.072288	28.469768	0	40.092049	0	0	6.190023	0	7.870615	1.25734	44.012511	13.227695	28.796374	15.957	10.729187	25.45662	8.258572	25.526536	8.642	31.332183	14.873987	22.18364	30.356435	11.256696	10.278125	0	21.580589	11.751867	7.232549
tRNA-Asn-GTT-3-1	0	0.048544	8.994324	9.14217	0	38.814378	64.648888	7.6729	11.083616	6.8249	0	0	17.665355	0	0	0	4.34105	28.411312	21.794854	4.153719	0	94.480714	25.11738	0	0	0	0	13.2432	0	0	0	14.442589	0	0	14.751736	27.804257	0	13.636347	0	0	24.432453	19.810739	44.559811	0	0	0	0	42.234106	32.550542
tRNA-Asn-GTT-4-1	20.250008	15.881824	3.019992	13.524871	13.519464	2.509687	25.162793	0	19.66448	28.18067	45.086078	16.693681	17.525067	1.688229	49.535792	30.681295	22.640828	26.882266	20.706185	0	45.548694	40.507475	17.36896	9.139788	0	0	13.70754	0	0	14.45941	43.92834	18.567315	0	14.468308	0.115846	19.243675	3.64016	33.603252	17.284	7.96584	21.787287	37.947919	41.645842	13.64448	10.278125	18.9957	37.425724	39.311463	15.515804
tRNA-Asn-GTT-6-1	33.482831	36.53091	19.77824	8.612762	46.082454	32.562624	25.610151	0	39.32896	15.953697	36.67283	16.749525	13.841001	0	16.26648	49.333518	34.565167	15.175416	36.209322	9.279585	13.956776	24.322416	29.898927	60.227515	0	63.938146	29.36973	16.509018	5.688942	14.238835	39.54014	16.30787	4.94242	30.934552	27.366747	20.30435	25.91604	26.119925	9.264598	7.96584	56.23755	41.48328	64.158899	57.196126	10.278125	18.9957	46.100584	30.56159	50.216234
tRNA-Asn-GTT-7-1	41.049022	39.489895	57.969678	26.375447	0	27.980351	31.205043	16.11309	0	18.901204	62.4602	3.995817	41.800118	0	47.45268	6.255165	71.261596	24.408419	45.959609	0	56.76197	114.977552	62.8074	11.725366	13.0002	73.207696	27.41508	20.9684	0	28.918752	29.28556	40.04979	15.53332	14.729694	46.62	256.53745	18.124287	28.495537	10.232386	23.8974	113.730842	48.034844	63.921095	9.936579	25.357689	47.975346	22.299674	80.752978	35.182627
tRNA-Asn-GTT-8-1	0	17.188868	0	33.603574	0	9.91695899999999	22.283337	0	4.290432	0	0	0	4.15555	0	8.802816	0.403665	0	52.041477	30.861016	5.832882	0	8.7365	2.01604	18.1345	0	0	10.509114	0	7.774364	0	0	0	0	14.184	0	0	0	18.907974	0	7.96584	13.33217	0	8.04	6.594832	0	9.877764	0	24.289726	17.357371
tRNA-Asn-GTT-9-1	0	40.252286	23.637156	19.367123	0	11.231491	8.750328	16.11309	0	0	12.49314	0	7.52124500000001	0	15.81756	15.340256	7.54728	13.927302	49.060881	0	0	34.946	41.8716	0	0	150.991815	13.70754	0	6.20295	14.45941	26.098602	12.256855	0	15.957	23.31	135.314045	0	29.868757	0	7.96584	31.150085	64.817604	32.1599	0	0	0	7.85473	39.568465	39.139707
tRNA-Asn-GTT-9-2	0	29.396842	0	16.605117	0	9.505678	38.023749	16.11309	39.32896	0	12.49314	0	4.059223	0	0	15.33985	7.54728	3.521201	20.58278	0	0	0	15.943009	0	0	0	0	0	5.872126	0	0	0	0	29.99061	0	23.0318	0	23.213373	0	0	13.811692	25.928212	16.07991	13.64448	10.278125	0	0	36.12488	6.436201
tRNA-Asn-GTT-chr1-110	0	0	0	10.056506	0	24.35894	15.797285	0	0	0	0	0	0	0	0	0	0	20.213333	14.853645	0	0	0	0	0	0	0	0	0	0	0	0	0	0	0	0	0	0	9.11882300000001	0	0	0	0	0	0	0	0	0	22.270066	0
tRNA-Asn-GTT-chr1-111	0	9.454048	0	5.051738	0	34.833533	19.206829	0	0	0	0	0	0.189968	0	0	0	0	3.4143	11.920221	0	0	0	0	10.445472	0	0	4.699728	0	0	0	0	0	0	0	0	0	0	12.956529	0	0	5.191625	0	0	0	0	0	0	25.989543	15.941564
tRNA-Asn-GTT-chr1-122	0	0	0	26.294397	0	0	7.829003	16.11309	0	0	0	0	4.15555	0	0	0	0	0	9.772047	0	0	17.473	0	0	0	0	0	0	0	0	0	0	0	31.91602	0	0	0	20.67226	0	0	0	12.9644	8.04	0	0	0	0	0	0
tRNA-Asn-GTT-chr1-126	0.731928	12.924395	0	16.335222	0	19.956117	0	0	13.586368	10.7038	0	0	3.229456	0	0	4.198116	0	7.57664	6.399844	0	0	4.19352	0	0	0	0	0	0	2.274415	8.549912	0	0	0	0	0	0	0	20.378468	0	0	0	14.26084	3.8592	0	0	0	5.600764	15.789978	5.78613
tRNA-Asn-GTT-chr1-139	21.833092	63.849451	24.075856	43.353449	0	67.416407	40.614879	11.437352	32.535776	3.5843	25.88066	22.332614	34.100072	16.319547	0	23.01166	25.803198	26.684953	48.783203	8.165439	0	103.238538	0	12.632854	0	138.333955	59.595075	43.594254	0	8.808116	14.64278	40.04979	14.121239	8.274	37.451808	4.091175	0	23.395179	0	15.93168	60.016748	56.241245	68.468337	13.64448	0	13.107033	24.586175	60.558794	46.161523
tRNA-Asn-GTT-chr1-140	41.13364	29.625945	49.059282	40.770391	8.501856	20.412651	30.751371	0	19.66448	28.72077	38.549704	5.5832	24.68248	57.962472	79.0878	2.502723	9.182524	31.013346	22.258876	0	73.593097	17.473	37.230989	17.539412	0	0	9.530004	0	14.514903	18.357129	24.031386	20.14493	26.832074	10.854188	23.31	2.687325	22.766458	35.61374	16.765822	6.97011	27.931526	22.946736	16.079986	33.957336	41.813901	22.035012	7.88819	42.412464	21.370771
tRNA-Asn-GTT-chr1-19	0	0	0	0	0	0	0	0	0	0	0	0	0	0	0	0	0	0	0	0	0	0	0	0	0	0	0	0	0	0	0	0	0	0	0	0	0	0	0	0	0	0	0	0	0	0	0	0	0
tRNA-Asn-GTT-chr1-21	158.872165	30.361906	69.248188	73.121135	0	48.437975	6.642252	0	39.32896	44.874446	81.767446	5.5832	38.841201	22.697301	63.132696	46.022479	51.020694	46.152493	61.178816	9.279585	40.554435	274.603341	141.8982	0	0	153.586459	45.169589	33.218399	5.251831	14.45941	68.646894	66.75017	0	30.962824	34.108725	328.36207	0	22.179778	42.17637	7.96584	226.400225	174.576276	260.615513	27.28962	29.931118	18.9957	62.695344	83.498796	27.917637
tRNA-Asn-GTT-chr1-29	53.363893	31.95059	33.784277	104.106596	17.09715	68.203732	23.485577	14.120037	0	9.5745	74.952715	5.5832	28.244832	29.075055	0	30.683238	43.446154	54.678578	34.449602	0	15.0613	146.668738	41.8716	0	0	73.207594	11.553498	20.9684	0	0	68.819994	93.451208	0	0	23.31	25.75925	0	4.566222	0	0	86.378725	27.864315	80.180415	27.291182	51.393252	0	7.85473	87.381671	17.015854
tRNA-Asn-GTT-chr1-30	0	3.932834	1.772604	9.98255299999999	0	4.620175	5.563863	0	0	3.437	0	0	0	0	0	0	0	33.055625	9.382462	0	0	0	0	0	0	0	0	0	0	0	0	0	4.23636	0	0	0	0	21.755621	0	0	5.191625	0	0	0	0	0	0	22.759583	14.447136
tRNA-Asn-GTT-chr1-98	0	56.59283	0	14.177659	0	0	32.180948	0	0	0	0	0	0	0	0	0	0	8.15542	29.318847	0	0	8.7365	0	0	0	0	0	0	0	0	0	0	0	0	0	0	0	21.689142	0	0	0	0	0	0	0	0	0	33.660919	13.230407
tRNA-Asn-GTT-chr1-99	68.61034	34.20217	23.636848	20.603518	0	33.816761	26.376452	1.53458	0	9.5745	87.444706	22.332622	31.343243	0	37.687056	17.84353	69.194884	21.723215	55.398201	0	24.788482	92.988085	24.09551	0	0	272.700937	93.012653	56.836876	8.2706	3.269084	14.64278	56.555606	45.402518	36.667338	50.260446	254.26435	7.011616	36.666245	43.215483	7.347075	50.416081	39.059149	68.818385	32.635116	10.278125	42.170454	12.976828	25.641535	38.105427
tRNA-Asn-GTT-chr1_KI270713v1_random-2	64.253546	29.918119	26.542991	26.840528	16.339583	36.877206	12.190456	33.694293	59.027123	14.567654	97.110793	34.934921	38.134188	0	25.833897	94.190796	60.094973	31.862805	29.37768	20.770761	58.543508	27.735982	63.535276	89.540512	40.114998	43.825151	8.811897	34.356874	2.576308	94.526765	52.136156	18.690368	29.653647	59.150712	18.338067	110.819624	16.549345	33.635122	15.803669	51.412467	35.318433	39.895205	31.116095	49.433359	27.98941	8.093121	64.178982	41.118836	16.967387
tRNA-Asp-GTC-1-1	73.9696	6.408688	83.638263	34.878628	37.108486	59.223483	26.646089	39.192311	23.937656	294.857354	87.736492	31.308546	106.703992	52.376201	182.066634	41.322332	125.179358	19.661314	26.734795	46.86148	28.689128	398.61104	223.771687	0	21.865288	531.4084	535.531843	867.685168	1.916018	120.269564	307.273874	132.039711	61.007319	88.659491	44.462901	201.673163	26.066971	32.036841	31.667675	40.282193	400.18417	113.747188	374.266988	34.205415	26.775494	18.347257	45.672659	105.317186	33.527946
tRNA-Asp-GTC-2-1	32.951924	29.27507	10.216184	10.268616	16.514566	11.196428	8.358136	41.380819	56.489477	38.140401	65.980591	4.019904	31.895348	0	121.03872	58.860708	80.299674	17.484314	22.921387	34.315195	12.867893	52.776979	48.438831	21.326137	33.443041	186.39125	169.952946	215.356509	8.411682	26.655509	71.338499	92.601993	30.763531	70.284053	79.317627	227.495136	23.624781	4.941012	11.221773	36.509943	75.596219	62.197104	80.306969	7.59626	10.278125	37.231566	63.585578	49.952849	20.015802
tRNA-Asp-GTC-2-10	81.561794	31.527785	70.202782	39.021666	31.52014	70.55497	35.709399	27.978086	46.471311	330.645363	137.357487	18.370069	97.900815	15.96184	189.130127	46.758855	158.640537	25.91285	38.883894	45.946521	41.971344	443.941873	267.848295	19.154058	13.654128	597.885792	327.176658	394.04639	9.082663	121.201121	230.386931	102.895105	44.222272	211.908095	49.037715	102.174149	27.744196	16.740107	51.952777	90.135495	294.957412	213.004799	379.373763	64.86439	37.140031	23.490286	79.905107	108.140982	37.729396
tRNA-Asp-GTC-2-11	80.904064	23.493387	37.018242	36.110615	35.025697	58.449796	18.593636	28.130816	32.550324	220.424491	64.744805	28.05107	108.562693	48.29739	112.133534	42.612053	123.846374	26.27525	28.226383	51.879111	12.74737	240.51698	257.262697	5.154914	11.188384	557.526838	338.379681	438.384075	10.398056	118.910033	149.258371	149.886711	34.656588	88.808513	6.851826	17.102359	32.521238	15.344287	47.077706	63.905658	272.065876	99.707134	326.239666	85.517091	74.663312	39.805873	56.051047	49.71173	36.054881
tRNA-Asp-GTC-2-6	59.981876	23.308176	144.351517	32.726702	15.677539	39.241134	49.630791	53.228359	26.676812	118.08251	134.382747	28.115356	241.291037	82.809842	437.120017	53.14906	122.97172	30.470282	62.884943	46.814322	40.463599	480.429164	198.791553	8.632703	2.335398	319.031503	468.255262	393.928663	16.416266	88.055132	131.404993	159.584373	44.666787	83.510945	46.790376	72.255064	51.632962	33.257053	39.376726	52.410147	476.790208	214.229469	469.032897	39.45952	24.419904	41.65082	38.440381	104.923055	31.549311
tRNA-Asp-GTC-2-7	116.995307	21.16455	66.299556	22.45796	52.483288	30.863862	15.013195	35.568263	66.817464	75.453377	93.808846	44.892552	115.016598	37.134514	111.918334	59.568779	106.64579	19.019532	36.736073	38.351574	48.841893	229.711534	198.223942	1.555207	25.624869	426.059891	367.829164	93.944008	9.454568	59.991962	106.94913	105.325498	49.837538	46.241217	40.264565	54.570249	31.353541	33.087489	63.659174	42.039315	187.410849	79.470917	234.829316	345.238455	242.6764	30.12998	81.325044	73.93086	25.121151
tRNA-Asp-GTC-2-8	69.067279	29.88501	66.781634	25.330316	17.510943	59.362059	55.427476	34.218878	34.338253	209.673312	119.498071	37.892053	145.150961	0	132.774799	57.722431	129.978403	68.303714	76.648563	54.14158	14.411905	249.299756	228.650092	36.926442	15.691161	248.301139	321.218785	45.012724	9.178677	270.094276	196.068239	127.532478	48.024546	69.650034	16.575567	32.466287	30.315707	33.007275	42.811029	62.662909	229.120658	131.220342	231.457766	34.939716	28.331443	34.216883	93.540792	74.596504	73.986624
tRNA-Asp-GTC-2-9	61.370046	37.943276	38.312535	30.24657	22.667427	56.753094	34.146421	52.000808	37.199462	255.311531	98.604863	34.090265	140.874574	18.088946	187.487213	32.959444	251.818085	46.390035	37.693621	71.448785	8.85904	302.63847	247.488474	25.676697	0	371.517771	568.208407	519.895471	12.359886	119.090665	288.468279	79.781339	66.473013	78.931555	55.315526	171.064318	54.367426	21.682097	44.618071	42.460036	233.134081	85.782028	280.149765	33.245797	26.295504	33.552065	40.206049	68.0059	52.574528
tRNA-Asp-GTC-3-1	243.365206	35.726791	56.485285	22.828972	13.36827	49.829526	30.944375	33.086246	48.03736	100.169811	95.676354	59.603744	121.173362	29.951436	108.758616	96.229638	84.730939	31.661856	75.414139	85.055646	35.996741	179.393029	128.954009	16.283528	54.381298	292.785443	118.636132	20.904482	19.158568	34.804211	95.606085	102.932644	67.02246	45.909401	21.201358	28.631957	74.234511	12.076917	79.127168	35.770878	149.388281	108.508314	168.053087	38.426763	37.242565	35.321986	76.691167	43.208784	84.189048
tRNA-Asp-GTC-4-1	0	41.904733	11.81736	8.559835	15.651144	21.697695	13.894908	32.223655	19.66448	1.7185	0	0	11.303271	0	0	30.681962	0	44.788063	49.98873	0	0	14.081981	20.31548	18.1345	0	0.305028	0	20.9684	7.195422	14.45941	0	0	0	0	0	23.94095	0	36.960589	0	0	5.064775	21.894911	10.141255	13.64448	0	18.9957	25.200873	24.448859	30.538228
tRNA-Asp-GTC-5-1	26.189453	30.171984	26.010471	25.068879	0	29.00947	31.639915	13.222118	18.134504	21.316373	62.2877	18.317186	6.545201	0	13.583604	46.777157	6.81587	46.858532	15.870325	8.915922	28.906283	36.223595	2.17112	0	46.275186	24.40224	16.04073	0	7.778755	28.433555	24.830165	22.912665	45.044708	48.738852	6.603222	47.473997	7.66029	43.720675	1.668718	43.513646	32.418319	35.481159	20.531346	25.222441	0	36.727433	27.902856	19.465505	18.893065
tRNA-Asp-GTC-6-1	43.716991	9.072486	20.449639	10.287251	36.427086	18.675098	30.53676	55.391515	47.078086	11.3421	39.02303	13.176287	15.193196	0	50.848769	19.31588	41.03403	42.747061	37.397144	24.153756	11.380432	54.95508	35.20316	51.683598	0	80.100391	13.072465	14.367258	19.899698	62.489631	54.552856	56.462865	14.931204	30.14118	23.31	25.75925	7.023155	21.598164	35.528963	21.972386	20.984138	38.890512	13.945501	48.841326	29.218111	34.759001	48.340613	63.907403	31.556008
tRNA-Cys-GCA-1-1	63.379706	33.789578	47.129254	23.509491	26.596609	30.429381	30.408725	36.228357	22.240367	71.281533	16.692082	21.873923	35.555761	535.991049	90.125236	31.488984	32.459283	40.323463	26.294941	44.025238	0	104.91254	93.703303	10.524555	10.806916	0	57.733575	5.720757	30.746205	17.040657	86.873014	104.526453	22.388918	9.985423	78.468726	22.834108	56.262135	17.873401	36.640867	41.83496	98.483887	33.227532	107.293717	12.235615	17.402473	7.648656	43.406666	63.391416	40.412474
tRNA-Cys-GCA-10-1	27.688873	47.450909	33.934613	27.146572	7.72896	0	66.095248	35.761991	67.890263	56.443313	42.142029	17.577477	31.145709	22.153311	52.311694	35.403959	33.833867	34.581785	52.911888	26.344395	24.055126	27.479044	62.8074	18.1345	21.3013	15.69717	20.104392	0	22.657401	13.465746	22.586868	6.379366	44.307448	4.661284	13.283132	27.774681	11.230404	32.184662	19.104833	38.605148	12.951886	23.759171	35.308593	36.330064	52.826081	34.050819	43.076761	29.006161	25.902564
tRNA-Cys-GCA-11-1	16.398495	77.882084	35.847941	31.223468	62.727857	42.670164	27.207109	33.813626	19.66448	23.63503	41.602366	36.69272	36.970155	30.677093	57.436988	21.932672	41.379399	10.65713	19.342449	40.622646	45.742874	17.15751	43.501896	68.119739	0	0	16.97124	6.18016	6.608197	0	0	22.324476	13.422618	88.213076	60.788716	54.700525	11.311624	40.142841	11.673942	43.343488	23.781877	35.28138	7.433244	16.198128	51.95652	18.9957	19.246101	33.555065	9.610648
tRNA-Cys-GCA-12-1	15.239816	10.08573	14.51052	45.053524	19.3224	37.140791	25.247027	5.899702	12.471733	28.525602	22.678559	15.410596	35.477173	28.887474	67.121472	6.380257	53.015062	52.61727	23.119739	14.133926	24.177352	25.598025	73.369802	9.999757	0	48.804636	23.106996	24.38956	22.164564	0	55.986332	45.753571	72.02384	116.502326	12.432	0	25.926313	51.902129	19.345118	17.201473	48.75617	0	25.406324	11.998706	22.239613	26.05139	28.227603	33.468748	36.79448
tRNA-Cys-GCA-13-1	75.365593	21.00739	51.888436	19.662666	46.242375	75.070641	16.328235	23.960072	34.232476	47.885714	30.594809	22.264991	56.6489	168.753504	31.594674	45.190303	100.374394	8.1165	49.128672	27.669603	14.127713	154.43138	159.009327	46.742345	0	224.252664	63.04603	68.380263	9.785643	92.057377	71.662941	25.268016	29.51596	43.973203	15.647703	40.457175	28.704742	42.179352	31.561071	54.975769	88.259168	23.969994	87.702031	42.900626	47.007667	55.330163	51.335268	85.430275	37.238702
tRNA-Cys-GCA-14-1	75.717018	41.166749	58.437057	37.836769	18.500849	44.589414	45.714342	35.497723	25.539034	188.454994	52.641359	21.396661	68.784781	97.35496	131.869554	44.588714	78.201469	17.67877	58.911135	57.47846	37.690659	191.390973	42.66546	33.046311	36.632853	293.738226	126.735997	83.022235	38.03714	72.484713	77.043247	115.514823	81.062155	37.745691	14.711857	45.027136	27.571838	28.692186	36.40658	39.014388	177.307002	56.177526	205.932312	25.768666	11.669339	39.386708	37.481691	75.704244	34.448842
tRNA-Cys-GCA-15-1	29.010725	19.90773	14.073839	18.763965	55.186005	48.06491	56.113999	82.968234	23.576129	30.124423	25.051075	36.055772	55.070769	25.947949	16.746235	38.559994	59.315058	30.15773	56.146715	12.562529	0	6.807405	65.720013	10.338288	138.374112	0	0	10.973762	28.072638	72.799819	15.97339	38.915732	13.04237	0	15.540527	12.334959	38.17188	35.836448	23.111419	22.706909	25.659116	20.16211	30.213317	19.5614	15.853595	18.95295	23.405521	40.970226	28.394613
tRNA-Cys-GCA-16-1	31.356052	19.725474	34.902188	25.368019	29.179584	36.033652	20.612608	8.226176	0	51.058006	39.122428	31.484417	49.572255	14.188248	25.331851	28.157935	142.89538	32.976179	55.954552	24.805474	0	24.088683	44.04272	16.207523	29.800812	21.6369	0	0	23.184138	60.39905	80.055882	22.614991	30.365891	28.84112	23.31	0	30.282429	24.318155	35.449114	27.528659	24.27324	26.589101	33.54432	30.930014	43.111383	23.68509	15.81234	15.400864	43.501834
tRNA-Cys-GCA-17-1	92.127647	48.396668	42.181827	62.715794	31.348112	52.149546	50.213201	22.658343	50.474175	253.533283	162.542573	25.200149	86.456943	26.383936	135.422157	59.010346	130.258479	20.197251	36.808927	71.165635	17.957339	875.362913	335.365042	42.128731	14.94279	599.44001	232.452789	59.042491	3.914356	184.585218	183.14186	229.939526	53.161278	128.389373	67.358847	35.239089	57.268185	53.536262	47.725744	106.81945	451.534618	154.919528	523.500024	50.865783	50.958127	22.733601	63.783265	77.169091	43.528587
tRNA-Cys-GCA-18-1	13.594395	25.716463	41.691838	23.156891	63.558116	20.16561	24.212016	23.169008	12.578798	8.297438	8.281955	14.568887	20.254271	42.359984	36.3287	15.597532	33.166243	8.391781	34.311432	6.974781	26.17371	19.91922	0	51.606277	46.639458	0	0	0	18.436702	14.962346	21.613969	0	1.504973	33.295254	36.6744	0	17.599607	25.025659	10.271	36.323668	19.686798	43.298576	42.772615	5.825917	3.35102	16.618427	6.516065	31.300755	24.284185
tRNA-Cys-GCA-19-1	37.561182	18.01618	79.0609969999999	15.103941	48.304348	31.041659	23.091962	107.722809	57.026992	22.136341	60.167983	11.7247	22.066272	0	4.322664	27.032393	16.899161	20.931046	14.815848	17.577659	0	0	25.27804	19.469023	77.221072	0	11.181084	59.736612	12.003388	9.001559	26.783151	51.186352	21.766812	6.532534	0	25.75925	3.322792	30.629448	34.802973	31.359833	3.646448	15.227712	1.580744	2.234428	34.595813	26.766526	50.793901	49.468843	34.698169
tRNA-Cys-GCA-2-1	27.79125	32.928437	20.379	21.607827	10.818152	23.793935	15.6569	4.959953	6.793184	20.212604	29.820033	22.779309	32.538183	0	54.917437	37.78548	18.626386	3.188731	47.289886	20.177035	39.938211	68.619754	65.552141	11.103676	8.407036	0	0	24.620819	19.328605	26.374638	29.543025	58.656155	49.85219	41.09545	24.576005	57.16383	31.858885	18.668155	39.991267	13.581589	52.539219	64.600688	39.449093	78.633451	10.278125	62.68572	67.75281	33.0633	41.895627
tRNA-Cys-GCA-2-2	107.80681	17.124677	84.590564	41.523407	28.999737	66.233763	24.484348	24.840627	43.541365	248.073159	125.859108	29.219655	111.676835	454.091931	116.589046	35.839238	116.668757	34.586159	28.089859	76.482763	30.059739	286.473296	190.595119	20.905713	7.884154	273.549412	442.043979	142.733565	2.225558	185.706249	210.408962	120.912825	57.080697	96.275323	117.808519	109.637429	49.493634	18.774047	42.780894	66.508723	233.940188	149.560746	286.791327	368.919504	396.876219	14.708465	58.205068	94.251088	22.609222
tRNA-Cys-GCA-2-3	81.466649	20.887456	47.809138	30.20108	45.727402	40.372947	17.699835	41.939368	79.470679	237.671559	95.821946	23.962306	62.800548	173.281237	160.401323	63.70612	144.560849	22.046749	28.529051	40.525411	38.049881	316.808345	210.991852	9.535109	4.940089	535.63415	429.975292	197.031707	6.170323	129.711776	176.472998	168.106057	80.059505	175.521516	39.50523	68.015025	6.855631	14.621504	48.937303	94.85463	273.974751	138.000542	365.236151	54.664424	43.599743	44.524545	87.186568	91.998236	29.815635
tRNA-Cys-GCA-2-4	141.34599	43.267513	84.257415	31.538481	18.4361	34.764129	12.162418	21.153992	47.002157	234.546213	91.157754	46.838729	84.243679	71.056476	74.379415	61.392753	168.364458	31.880868	45.548783	43.148572	21.374256	300.984824	304.640155	21.673579	9.5757	357.371241	379.217183	148.517176	7.632956	121.210666	199.344525	100.864914	51.996258	141.262294	118.078689	75.065566	31.342179	25.191696	47.264667	102.15555	242.868333	141.707676	318.152655	28.092166	44.006351	71.709389	131.906684	95.49961	43.477577
tRNA-Cys-GCA-20-1	7.06682	39.020702	30.021474	29.347566	2.318688	19.787157	24.494137	16.11309	31.473996	22.043996	45.994695	19.445307	14.982787	18.40977	27.233712	12.10995	31.882589	21.968214	24.937338	9.279585	6.59536	0	6.66844	8.291358	53.872299	0	18.27672	11.80852	23.198991	0.502936	0	0	4.024802	34.98912	0	25.75925	19.26548	29.914813	5.882731	26.950987	20.206254	23.853772	36.573521	12.874072	0	0	18.550637	24.356293	16.820441
tRNA-Cys-GCA-21-1	44.725257	20.770057	74.455322	32.940445	15.445822	30.643046	69.618651	0.724662	33.588445	44.204243	53.614497	40.264369	26.549265	35.837145	91.200207	39.899334	70.252595	21.405303	37.050534	30.450475	48.168843	70.265759	74.813409	5.820506	21.3013	0	5.939934	20.9684	10.793133	95.683276	42.410234	44.996622	25.442542	54.864728	18.667532	51.5185	21.98793	32.762651	99.664119	10.837158	41.852439	20.922523	46.769974	55.273381	46.053044	92.205681	37.980307	58.891117	36.99502
tRNA-Cys-GCA-22-1	10.16381	27.99891	6.922416	15.733906	35.741633	38.007528	18.191519	0	40.160405	23.072351	4.883332	40.684236	26.265753	0	26.683536	7.669635	19.248401	26.862747	10.287323	9.279585	48.849217	24.181535	20.092545	10.647166	123.06393	0	11.834698	35.230927	10.519338	18.642676	24.299169	26.700692	4.46005	25.17834	57.174414	12.7281	14.858734	25.987267	8.549085	27.830305	19.833421	12.9644	34.735374	67.744607	54.5755539999999	31.722819	21.444873	23.002751	14.687596
tRNA-Cys-GCA-23-1	35.066122	12.990811	6.303001	31.151004	73.838384	44.597848	32.864003	41.012592	91.5273859999999	10.254131	19.681961	58.678959	21.74443	54.615527	84.272503	36.818569	32.196129	10.040944	16.014187	35.822526	45.680639	28.74156	39.4623	10.53437	82.473353	0	15.801834	34.631253	24.795681	27.787131	32.717719	25.521363	13.017623	15.957	1.505998	1.51525	32.308016	24.536546	31.59766	32.310429	25.492592	48.533711	24.672319	4.54816	25.819973	18.9957	105.173767	10.910862	21.882974
tRNA-Cys-GCA-24-1	47.531179	47.209762	52.145264	32.972237	87.221808	83.129665	30.202003	21.034755	36.32922	52.76709	54.198315	17.384768	83.714093	0	69.468053	25.060738	65.301416	18.233552	76.035922	24.662944	44.868236	51.472054	34.466499	71.962621	0	126.002782	21.152155	62.585778	22.133691	117.060752	11.584174	61.390758	47.487497	43.606186	17.353497	66.513578	8.162643	35.878071	32.119953	34.145214	51.243053	68.139062	50.971686	25.13063	17.130169	50.053146	16.765692	73.211082	37.557234
tRNA-Cys-GCA-25-1	17.226354	0	0	3.114805	50.419778	15.867072	2.628254	11.463821	12.930683	19.146326	0	16.800753	27.100059	0	0	7.669635	30.185164	21.540168	26.556934	16.703343	0	17.752568	39.823695	0	66.083448	0	13.70754	0	19.311851	28.477632	17.2268	8.207002	45.967366	15.6024	0	0	29.010149	23.507633	17.061691	0	41.919141	12.9644	26.008159	32.014941	20.558581	16.551691	24.027935	28.58133	22.038593
tRNA-Cys-GCA-3-1	13.576084	23.101774	9.706748	43.127878	15.442943	35.129581	37.280904	11.297561	45.678448	14.152042	44.778498	32.919653	37.344578	0	78.487682	20.465956	23.186738	27.310299	45.755831	23.22261	16.493479	19.186244	10.258106	15.324998	123.489808	0	0.531012	21.962433	21.237268	25.47785	26.012468	36.086967	10.501553	27.112068	0	0	11.862576	31.893675	12.301225	38.154027	15.573321	48.26804	11.920968	74.2045450000001	23.806327	59.015151	43.289324	51.142308	52.626885
tRNA-Cys-GCA-4-1	49.306378	44.699264	59.409267	22.213439	69.051876	62.274228	30.75229	38.231555	46.801244	188.014566	143.997834	21.982407	102.630544	459.787764	191.689949	48.857765	153.245282	13.841008	70.389093	48.64554	22.002471	382.309057	143.926258	23.606779	12.209681	466.70326	679.811248	462.387778	14.241443	137.272855	407.767548	196.235657	96.138018	148.672309	101.873251	333.43109	30.166815	25.531366	42.570232	94.41016	277.181912	179.687132	331.110576	44.513327	38.024905	32.55019	79.235187	70.679475	71.219838
tRNA-Cys-GCA-5-1	60.982363	28.553966	6.745776	19.720963	22.865215	29.85026	17.831187	26.168128	15.265799	28.72077	12.49314	30.747184	24.020171	29.075055	76.694823	23.866735	35.944459	14.125559	38.612145	5.35348	0	25.641356	100.595064	18.424618	21.3013	25.012296	41.12262	13.2432	12.778077	57.837444	42.20566	53.73327	13.203322	23.025306	23.657538	21.972498	69.699848	28.040498	25.684071	7.96584	20.574975	11.985081	20.842875	46.856122	25.528793	0	69.929381	59.5661	28.045679
tRNA-Cys-GCA-6-1	12.034876	42.690538	5.318215	21.707282	0	39.597705	34.533248	33.836183	71.113307	26.065418	49.347664	31.561188	38.18481	16.615303	41.009232	29.921263	21.398102	6.090412	30.785835	29.169281	0.500196	9.655792	18.76743	50.343533	7.127054	0	19.164605	21.666898	35.362539	46.672281	27.302034	6.798748	27.528207	15.957	0	0	11.038069	36.992862	34.536704	13.704055	26.647075	0	17.863118	27.534375	19.163823	13.99597	38.510516	37.664209	34.759791
tRNA-Cys-GCA-7-1	27.225738	11.003208	93.671946	38.583036	17.678596	19.134071	24.163845	12.880565	0	33.48249	21.060566	15.097358	35.896225	58.150031	34.581592	25.557873	59.19533	47.054028	25.696142	37.118445	9.306208	43.498725	70.685844	0	30.3694	24.40224	46.526082	2.31756	11.620193	75.691711	60.463956	20.492744	24.27252	32.86094	0	30.00195	50.967511	25.727065	39.729291	32.742726	62.742882	38.105191	13.371948	19.649404	18.00706	2.279484	40.113126	34.827652	71.285458
tRNA-Cys-GCA-8-1	45.591747	9.439692	95.213824	32.379491	0	38.393246	36.861162	0	17.409626	66.789073	23.395619	27.128239	42.649367	29.390205	43.771616	19.976606	90.098938	50.289509	18.721978	17.00422	5.557618	78.002772	25.12296	6.450305	40.391568	37.691077	21.408294	39.021508	13.655554	39.692375	78.40131	53.083689	46.567989	0	26.96476	45.098803	8.844442	42.552819	8.206142	23.856828	91.29531	82.835488	55.235737	24.14109	25.680234	7.859064	38.003068	48.123273	30.195679
tRNA-Cys-GCA-9-1	22.008955	30.495423	67.627223	22.198288	16.98371	46.733359	40.926996	37.759109	14.146009	39.109126	12.373127	35.494589	50.593697	10.280898	5.914392	32.759614	41.334616	10.027165	43.424232	28.593793	0	16.594069	26.397163	21.975813	38.765942	18.418737	28.061445	10.921458	18.314217	47.895358	10.823255	52.063647	38.324289	33.806556	41.493755	29.0928	0	7.306758	20.104868	42.799096	18.705448	19.941816	16.301042	55.643455	22.805116	36.584458	35.162459	17.772036	35.567422
tRNA-Cys-GCA-9-2	50.416298	21.887513	97.994706	16.776738	21.406822	7.709242	31.001326	58.854364	35.161907	129.063675	49.993872	17.825795	41.684942	5.981867	84.103508	33.8555	113.278953	16.225383	41.008879	18.431213	10.499274	69.34904	101.533493	30.366455	10.3788	113.884924	72.950743	32.739072	33.407463	41.056803	51.252716	75.413753	48.742877	77.022095	11.884469	20.42055	21.191748	29.063509	20.249923	37.723347	53.106995	55.422865	45.899906	6.589969	13.631211	16.846688	28.801528	68.416707	42.273654
tRNA-Cys-GCA-9-3	109.713029	25.458375	53.292335	26.578484	42.121616	22.072108	18.550603	30.772474	40.647642	45.299307	79.321838	30.006645	31.599172	37.209731	22.013777	41.727889	88.165856	28.530249	34.553112	6.195246	79.373186	126.160964	182.794477	63.648707	21.614494	99.969129	25.535448	13.12678	8.014922	48.707423	18.638764	90.610601	41.945267	172.46658	98.918519	11.061325	3.171739	27.202022	18.329299	76.199221	89.576071	23.695002	87.048984	51.322504	27.862343	48.64187	86.819961	54.786966	16.273368
tRNA-Cys-GCA-9-4	65.782249	37.695898	45.760804	25.303108	73.536021	65.20119	60.473284	35.87925	11.354025	177.376714	36.588628	17.695194	53.321161	0	145.981956	35.929399	115.163081	5.823198	30.515319	53.258458	21.924351	101.903663	164.000179	19.469116	0	328.609011	111.066396	41.847866	23.448989	54.787565	139.426886	130.575019	47.821902	81.068706	48.312044	9.495594	35.434877	20.563849	36.768717	54.908436	162.351549	104.651914	212.687312	26.812282	32.338385	39.892355	58.322209	79.848466	40.070233
tRNA-Cys-GCA-chr11-21	13.795977	37.001095	16.890625	21.0482	0	48.408674	71.06744	13.969771	0	59.757953	0	33.005629	33.111897	28.368655	1.303089	41.046621	10.060107	26.328431	25.843211	35.251573	0	43.605859	11.69408	18.865052	0	0	38.165316	0	13.253427	46.950318	14.841471	0	38.817357	0	23.31	8.112457	43.351666	23.49352	38.146644	35.977802	44.475895	38.8904	43.689418	19.065733	56.715336	25.25937	39.269487	40.562054	25.102818
tRNA-Cys-GCA-chr12-13	39.431672	64.168158	46.156501	27.494554	0	58.414908	73.329412	32.223605	11.229574	0	17.354638	28.40484	37.728938	27.115289	28.244592	50.763918	45.15456	32.704198	11.14136	33.657194	0	48.69724	39.187679	41.769374	0	0	20.172105	29.299765	18.89272	17.63196	33.666807	30.350025	17.207024	13.175589	30.298779	24.038577	20.648586	18.329932	6.867042	20.14083	33.324266	34.989688	0.848806	27.693956	30.347921	18.231355	33.623047	46.894361	8.305204
tRNA-Cys-GCA-chr5-2	25.561491	37.507428	14.43441	68.408932	45.005093	34.881551	45.82247	39.107953	17.974726	57.628105	40.228317	36.648879	23.308742	45.923554	40.376774	49.604696	15.675958	21.472701	35.069886	35.278539	5.377724	21.071037	115.760544	65.029131	40.076671	107.890433	11.65227	4.933939	16.302243	59.871438	76.746842	55.504229	6.251511	31.440853	2.7972	67.588125	32.743442	32.381028	11.549222	51.595167	23.862528	29.79271	8.477244	12.333568	20.066831	25.521752	48.802715	54.020031	46.212612
tRNA-Cys-GCA-chr7-25	47.33733	29.298313	19.77846	26.098503	62.980264	42.114651	22.862101	23.141867	57.092156	44.177787	43.739812	51.676534	36.428666	36.429262	83.009153	27.374255	45.456891	6.534126	29.59948	11.580366	22.803878	15.049605	60.94644	29.385185	14.426571	0	46.992218	21.347579	25.772166	21.711932	52.886276	73.373846	14.82726	0	35.50292	18.882243	34.377844	34.151844	9.424363	34.873924	16.257971	11.179148	30.927716	28.533786	32.508999	30.277415	20.353446	10.241958	30.506511
tRNA-Cys-GCA-chrX-3	22.09931	13.474026	4.9239	18.175071	105.153255	0.217737	32.48762	13.657762	18.134504	19.146606	29.374067	16.975221	35.949048	6.940497	84.618267	14.487487	45.278551	0	26.069831	18.559189	11.63276	24.440936	62.8074	32.412119	21.3013	0	0	20.965901	2.63834	15.21377	6.02938	57.52491	15.109684	3.3096	22.004718	0	26.204635	31.811845	22.448286	11.366656	12.090333	25.927372	19.796917	0	17.667855	0	7.035106	12.750336	24.386896
tRNA-Gln-CAG-chr9-3	41.23981	14.364829	31.279421	41.425651	37.722445	41.747837	68.917006	31.603718	88.035029	57.737578	38.344199	53.948817	7.287049	0	51.005833	50.324135	56.223482	38.157797	46.261061	14.045494	22.675344	11.520904	9.61496	21.194183	42.90912	0	0	15.97345	19.713288	40.06949	47.451783	47.902168	35.476971	18.664404	0	20.758925	7.02238	56.28561	10.362392	62.036467	21.616463	15.293647	2.760763	31.364869	31.067159	63.471024	41.706319	58.393151	30.084187
tRNA-Gln-CTG-1-1	20.666328	22.410841	68.94097	31.872692	55.353403	38.012276	25.166197	10.979343	26.145222	37.502888	30.605749	43.780095	24.534381	34.418492	33.409883	63.368235	37.828257	31.816252	58.544784	18.800182	38.154199	0	40.00018	19.650169	16.7409	0	21.157732	0	141.929221	49.119617	14.251174	31.402588	20.223083	12.005169	8.24404	2.874175	10.754641	40.120626	33.297009	54.086068	35.471886	0	21.315304	14.263214	48.100561	11.144164	26.112618	32.773571	32.791726
tRNA-Gln-CTG-1-2	91.429433	38.430105	48.595585	37.158266	53.33878	42.396011	26.16787	40.631816	24.352746	68.635117	150.714278	38.401155	76.3884	22.250278	125.018985	31.889676	67.741869	38.717292	53.616275	28.28088	8.62409	362.451057	124.371098	30.818806	22.512844	463.575491	280.559942	205.121921	16.052763	147.014203	69.382795	130.565554	47.833574	47.769802	53.603821	70.819496	47.394375	28.298111	55.264925	61.67858	250.605525	162.671896	247.513221	65.812408	27.343775	41.174948	58.298608	72.761713	46.715298
tRNA-Gln-CTG-1-3	141.060728	17.990571	54.680295	38.203263	41.73483	63.238107	39.06892	25.647786	34.635199	149.008688	63.109779	35.803253	91.631568	58.923461	138.566979	48.922746	101.460228	20.11692	45.415364	63.004548	48.309881	291.317714	161.27855	47.177679	20.214375	490.817457	378.515887	213.258583	5.995005	144.113935	145.739139	135.89903	57.077821	32.983604	33.362822	17.600967	54.155119	28.980141	37.726177	32.553244	209.111085	101.68873	299.084629	60.446284	26.127978	40.956297	42.081869	44.771723	32.384365
tRNA-Gln-CTG-1-4	70.07158	24.637596	129.319943	25.698665	11.836786	42.367373	20.261705	17.598942	37.386139	262.987526	104.009669	16.215009	208.254529	13.429194	128.86496	46.260054	131.682531	23.177891	58.786876	43.807959	187.659006	280.881823	182.878842	12.129916	0	230.193437	430.771774	385.788724	10.01279	250.736029	219.138853	87.800999	58.938897	135.586337	73.69328	187.470995	52.255327	18.041699	30.901903	77.077711	405.816661	118.588531	369.121424	45.011407	16.672184	56.510834	96.060688	124.171898	45.411934
tRNA-Gln-CTG-1-5	134.372545	41.987778	78.970602	18.719844	9.344705	59.738307	40.326569	26.352561	30.195802	202.770315	54.578789	22.628442	111.407028	41.759363	146.152078	38.32477	91.473438	54.073213	82.41977	96.130309	5.48264	356.342527	136.459606	0	21.049417	289.947899	266.897121	81.064517	14.307451	82.305548	224.864033	169.257256	72.416269	36.10804	60.017022	51.566771	84.147442	14.819426	33.638244	47.300528	238.548309	86.172363	312.021083	32.393747	26.131982	26.819577	35.711848	83.965897	31.86554
tRNA-Gln-CTG-10-1	0	10.414536	10.24188	19.730909	0	9.820356	19.851378	12.430098	0	0	20.895341	0	0	0	0	3.471519	0	0	10.43204	0	12.796036	0	16.2834	0	0	0	0	0	0	0	0	0	0	9.422454	0	0	0	11.897635	6.844464	0	1.73088	9.522171	0	0	0.740025	0	0	34.021625	31.137143
tRNA-Gln-CTG-11-1	23.254266	31.027344	25.933618	38.792437	46.998611	19.70091	49.926399	30.983381	0	21.266967	12.49314	18.201132	7.17667900000001	0	47.45268	19.805631	22.176965	54.624438	65.064394	16.248687	24.095868	29.152872	34.055991	8.12898	17.173021	0	28.764138	20.9684	13.768388	0	0	61.286915	28.622498	15.957	0	11.061325	0	50.432239	8.567668	5.295798	0	12.9644	24.119921	9.001901	6.989125	68.026854	13.140272	27.787992	41.645068
tRNA-Gln-CTG-12-1	46.483619	0.796461	6.762394	17.274151	17.5809	5.597382	54.715336	34.690294	49.418321	42.363863	29.285373	15.41251	66.206325	0	40.968472	20.168002	14.722652	25.144796	18.040488	43.833201	26.17371	17.161134	41.8716	24.807511	0	0	18.844073	37.293591	42.855953	36.349375	21.722966	21.375118	15.468486	13.508062	25.27682	53.422576	39.222233	26.592303	31.430679	20.874636	11.034997	9.56563	2.163348	8.658429	7.848123	10.779498	39.254081	18.687908	30.641757
tRNA-Gln-CTG-13-1	29.060807	24.940716	12.744264	59.453932	15.586709	28.025031	26.030679	32.66209	52.046712	11.531536	14.461498	36.601791	57.250561	38.656476	33.723903	36.51934	27.293144	14.828232	23.713424	33.417179	45.716833	24.520162	45.90368	17.624038	45.858572	14.997712	8.872726	37.789987	20.149357	12.019396	28.615695	37.298662	15.809693	11.530401	16.681758	0	9.256549	29.025766	73.591735	33.484022	3.695484	7.106956	27.08961	31.297062	30.740405	22.507063	27.691728	24.128772	34.469416
tRNA-Gln-CTG-16-1	29.75916	16.224925	26.47273	21.105106	78.251337	33.568041	24.540044	18.787788	53.258259	25.753454	73.914268	24.221911	21.415717	8.095746	23.297363	49.010362	22.843385	31.255418	14.906127	24.482804	74.500393	23.920138	9.157133	97.755475	49.096608	0	24.653922	12.008084	19.707214	6.230053	28.001603	53.569426	27.468153	108.90671	17.670927	41.018062	13.536088	21.583363	38.128329	58.776106	45.540371	47.394883	19.990189	28.456131	10.515741	22.409692	28.48523	47.945375	30.516801
tRNA-Gln-CTG-2-1	70.449879	58.705	48.378571	56.366791	41.403624	82.107348	26.996218	29.507507	30.453929	130.204566	57.514119	13.098404	81.015577	33.38682	123.860201	27.071998	100.274467	42.676673	53.836594	68.959598	41.666133	215.828382	113.772743	37.033129	18.047206	307.899814	121.418411	67.470252	17.298034	54.306108	81.021979	153.578567	46.914868	51.228654	29.822355	22.423994	55.836064	22.371598	24.930069	43.544179	179.101896	91.213444	179.946048	26.271602	32.390003	21.214027	22.766908	70.253658	67.328819
tRNA-Gln-CTG-3-1	0	15.124886	0	21.045147	0	16.932823	0	0	0	0	0	0	1.234792	0	0	0	0	5.500328	10.041851	0	0	0	0	0	0	0	0	0	0	0	0	0.364065	0	0	0	0	0.981734	0.106928	0	0	0	0	0	0	0	0	0	5.822885	16.649845
tRNA-Gln-CTG-3-2	0	0.606968	0	21.143622	0	0.749983	0	0	0	0	0	0	0	0	0	0	0	2.248988	5.155459	0	0	0	0	0	0	0	0	0	0	0	0	0	0	0	0	0	0	2.527045	0	0	0	0	0	0	0	0	0	18.10559	0
tRNA-Gln-CTG-4-1	31.595689	28.615944	26.16349	39.760109	12.752784	69.302995	7.423329	11.499443	36.106946	31.916438	25.955126	21.348636	40.093302	17.440256	74.154345	45.134062	42.708078	43.321891	24.641186	9.279585	34.726492	42.320364	12.986565	44.698839	7.47296	69.760366	17.86844	12.32647	13.643962	33.84839	22.962472	50.739503	14.754684	40.524522	24.575858	10.322261	18.124211	59.933743	36.923231	77.147606	31.75224	12.537234	23.296106	68.672496	65.154836	54.195612	24.621091	51.05664	30.803159
tRNA-Gln-CTG-4-2	20.120082	19.630734	21.133302	29.813849	5.023616	14.82078	11.571723	13.032125	58.992865	17.253173	12.49314	30.471684	33.016001	35.159979	15.81756	15.717731	28.008748	0.07818	11.361316	15.466002	14.308761	16.913447	3.230574	52.373651	0	101.739848	17.119978	15.866132	10.193787	22.757816	16.149236	39.83747	23.57677	41.83559	5.5944	24.628673	10.420745	14.828735	21.987382	0	19.859469	40.284812	33.793552	38.019982	45.226173	32.102733	23.973225	45.768787	22.415159
tRNA-Gln-CTG-5-1	102.370095	36.289431	79.305529	56.508658	23.140748	69.52616	45.948083	44.123969	31.81808	98.180148	94.471142	46.432449	43.060228	30.093277	174.479651	56.457809	81.043246	38.114811	43.695718	46.259008	33.982041	163.783198	85.561778	86.31629	11.46326	745.314017	156.240695	48.567272	13.587318	101.576238	92.535845	162.276413	25.242742	28.886785	29.993943	31.919836	35.404551	28.634753	72.215866	58.288383	140.585279	105.980339	167.926884	129.69504	81.147711	55.333367	45.677513	59.805453	28.09114
tRNA-Gln-CTG-6-1	128.862236	17.122096	51.393538	39.29285	40.271923	49.893971	33.914595	55.986651	28.744042	114.571777	74.644114	25.284402	101.532616	86.793778	140.119199	31.34128	115.999279	56.089482	35.311088	58.307835	23.702753	189.206608	72.817783	23.479447	7.161946	256.110796	189.128011	102.965137	17.880737	75.341032	50.343051	128.591931	22.851122	46.515655	48.319077	20.565298	32.594866	40.578184	27.591951	31.75548	149.247332	91.752899	172.444167	66.791079	46.715773	20.916395	36.735626	81.214861	37.272986
tRNA-Gln-CTG-7-1	26.508909	31.403875	11.246416	40.226187	2.752131	56.797135	31.48495	32.981767	25.271391	33.311403	69.420928	12.583668	32.202624	9.003888	32.9628	11.054595	26.035356	23.664332	38.165616	8.307438	30.96966	42.447557	49.31544	119.977517	0	0	41.618937	20.923418	35.280637	46.647241	22.364852	27.45742	14.245221	23.99532	0	0	27.186371	66.004385	35.61937	64.589341	22.281425	38.43941	1.41663	69.881942	35.971885	3.889347	20.998411	50.53539	16.283885
tRNA-Gln-CTG-8-1	0	5.365326	0	0	0	38.218522	0	0	0	0	0	0	2.49333	0	0	0	0	28.224138	10.847296	0	0	17.473	0	0	0	0	0	0	0	0	0	0	0	0	0	0	0	20.65931	0	0	0	0	0	0	0	0	0	20.847478	9.388986
tRNA-Gln-CTG-8-2	0	14.153936	0	16.311814	0	0	0	0	0	0	0	0	2.445838	0	0	0	0	15.660848	34.596635	0	0	0	0	0	0	0	0	0	0	0	0	0	0	0	0	0	0	9.84073000000001	0	0	15.859505	0	4.324364	0	0	0	0	28.900989	1.15884
tRNA-Gln-CTG-9-1	74.954288	32.275174	28.047048	31.567422	14.049737	31.591177	21.239582	41.135763	23.811766	27.465782	27.938454	32.979483	43.689835	0	15.263456	44.219365	32.611281	18.452543	36.043139	17.212662	20.103401	34.034599	52.83934	130.731644	11.126096	17.232433	13.205073	20.680652	6.23677	20.602807	17.534355	56.953105	39.415096	26.091472	0	12.20052	8.862712	18.542203	7.426404	59.330504	52.380325	57.087383	24.308624	28.064692	53.515294	48.974779	20.158761	46.427909	24.143657
tRNA-Gln-CTG-chr1-130	6.282382	22.116902	0	3.899265	0	29.753481	1.565585	0	0	0	0	0	3.633138	0	0	0	0	11.733124	17.933158	7.423675	0	11.322504	0	0	0	0	0	19.313	0	1.383074	0	0	0	0	0	0	0	10.442967	0	0	6.562288	9.7233	3.5376	0	1.562275	0	0	9.265848	0
tRNA-Gln-CTG-chr1-23	15.186793	0	8.86302	0.73569	0	24.309328	0	16.11309	0	6.383	11.902429	5.415704	6.743992	0	30.9474	2.906388	16.478336	13.086612	54.118602	0	26.17371	34.24708	0	0	0	0	0	0	0	0	0	0	8.190296	7.68348	0	0	8.835606	25.994476	0	7.96584	8.597414	19.965176	8.04	0	0	0	0	26.477105	25.690058
tRNA-Gln-CTG-chr19-4	15.866479	18.780905	19.958614	22.100184	0	5.563129	20.223177	14.969535	0	57.69186	12.49314	14.925292	20.398985	28.301604	15.81756	15.189577	0	16.190488	0	55.586238	0	4.403196	20.9358	0	0	0	72.440065	0	56.564909	12.216816	13.832185	0	55.175672	57.437927	44.989645	24.494796	83.363436	25.489932	17.566434	25.715367	30.651605	0	0	15.525124	37.92996	18.665616	49.10477	36.972113	22.162229
tRNA-Gln-TTG-1-1	65.476798	26.290616	53.611586	29.08888	60.794294	63.618725	11.839532	44.812833	69.759073	147.579273	183.195117	20.70608	115.045992	20.34737	256.860384	60.355573	154.602622	25.267246	45.273635	39.153982	43.946772	496.547009	166.704408	2.347536	7.169558	363.693067	472.648265	662.524348	10.685978	256.142149	212.979256	161.736689	69.64745	136.433816	73.039225	408.207763	28.742136	35.320557	36.700289	112.305527	444.553134	172.372471	485.088765	30.538455	28.636664	61.197059	52.709272	71.679946	48.254798
tRNA-Gln-TTG-2-1	164.220188	34.376466	51.143786	42.970637	16.584331	56.223641	25.088954	74.381864	61.918413	149.964982	74.925429	37.564786	93.489109	172.315928	126.406556	54.601702	113.477336	36.002246	65.779393	47.520214	59.223895	372.930513	106.614809	21.849496	5.955936	466.291137	185.060732	153.658542	13.39541	106.835528	109.296691	197.368737	74.843553	63.923234	34.218459	58.296019	73.158475	37.850132	60.993225	56.204751	317.758548	145.439413	266.037241	39.780983	43.32364	65.814761	54.961011	87.793942	59.759548
tRNA-Gln-TTG-3-1	172.962104	52.531639	21.587342	31.600644	74.396115	75.572578	35.172575	40.895376	35.520891	94.538845	54.999812	26.892264	64.684327	34.722239	91.229682	48.850458	54.529476	66.350479	61.623131	40.010781	11.323353	163.358072	72.136285	7.829673	2.715959	903.435095	187.425275	224.705858	17.99809	55.628728	125.901141	138.850298	53.062078	8.095197	49.476885	39.405357	24.730234	33.011476	41.114486	43.33693	113.549166	74.700879	134.373281	31.228015	40.605842	48.01406	40.024159	54.603751	35.001016
tRNA-Gln-TTG-3-2	280.423937	36.007041	49.409094	25.315602	20.382753	62.965237	26.476014	33.75056	33.100039	98.830824	72.119618	36.437169	105.739671	105.278271	81.343044	63.242653	83.637101	55.025795	73.249207	62.385472	27.644758	246.604331	85.737424	10.896571	9.20327	731.410404	306.774633	323.01604	19.069785	84.888136	175.574597	150.188308	47.630306	7.183395	35.990061	64.073708	42.047815	25.380233	56.261037	34.843698	181.316371	65.173563	172.413018	57.425449	26.726132	37.809154	42.154693	73.131128	37.805714
tRNA-Gln-TTG-3-3	113.979635	41.834102	40.76795	67.816653	23.138716	66.354039	20.924059	57.627252	36.51642	173.031547	80.985649	31.244793	108.407759	994.143672	111.481469	37.806634	120.004183	24.432017	59.217978	120.222414	22.441254	338.068739	243.357559	10.741221	20.063458	158.614316	32.285362	45.541044	21.54084	101.971564	153.487918	153.293233	60.224008	37.456894	35.099559	45.912862	66.01368	30.877764	90.586858	43.575427	336.766943	157.044791	352.438805	89.410364	84.05173	18.628707	42.846347	67.014627	42.973636
tRNA-Gln-TTG-4-1	0	14.131945	20.48438	41.277968	57.9644	33.289315	26.983977	46.148804	13.717909	38.09733	24.98623	31.613458	35.496518	17.069871	15.81756	13.082235	10.482778	51.524453	11.241738	18.146093	86.375343	25.161658	0	30.470228	12.454742	0	27.349806	0	26.712694	26.315957	14.64278	53.398864	50.556821	16.3116	0	22.897844	8.105482	29.192271	0	7.360865	29.890412	39.610735	19.766068	0	36.534146	18.9957	29.751518	43.824087	16.506351
tRNA-Gln-TTG-5-1	27.52024	36.563169	45.965825	24.834437	27.602078	57.74352	24.43788	27.756696	2.751693	19.090958	30.361591	41.763838	27.57155	34.303229	21.880545	23.79227	32.632972	50.197391	40.960509	11.597124	35.299978	6.058144	20.4142	81.087886	24.439035	0	21.196292	9.846496	12.345964	36.23897	31.51552	30.160065	15.092857	63.161025	4.87819	2.418606	40.074487	20.447946	35.030314	43.611916	15.179616	17.487638	27.21641	36.90911	14.96453	20.136933	37.633797	34.049013	32.215153
tRNA-Gln-TTG-6-1	29.09396	34.255083	37.153928	26.722354	29.840743	18.711017	22.086196	45.943428	32.507547	23.77071	0	25.28093	46.517341	87.555377	81.799276	29.883219	8.125108	23.875701	25.433301	26.449454	19.155474	29.486327	71.361598	5.007098	36.811435	0	30.770833	69.097556	20.631079	28.292845	5.870349	45.144552	59.183375	8.778041	92.044275	35.277218	27.716882	45.624163	30.603226	32.999178	20.600665	1.543395	13.422798	31.809483	20.154845	60.438656	28.735825	23.304532	68.575291
tRNA-Glu-CTC-1-1	110.959737	16.684658	112.434622	65.426715	34.756839	47.723023	42.435833	26.515071	29.650536	319.625881	147.975842	28.291116	108.627314	30.500232	188.975332	59.507424	162.726657	59.280176	54.954894	68.34594	26.292586	279.633169	303.771231	22.289403	15.881539	135.236515	239.317968	156.652439	2.23969	182.660789	127.314056	168.54159	89.552805	47.910305	90.990045	62.785742	37.33432	34.882496	46.321398	50.771626	296.715063	109.56065	320.025252	55.173024	56.829184	28.70335	57.78116	56.228277	78.482701
tRNA-Glu-CTC-1-3	0	0	0	0	0	0	0	0	0	0	0	0	0	0	0	0	0	0	0	0	0	0	0	0	0	0	0	0	0	0	0	0	0	0	0	0	0	0	0	0	0	0	0	0	0	0	0	0	0
tRNA-Glu-CTC-1-6	161.919932	39.263069	61.563411	43.617412	32.511292	52.859215	29.096801	50.225182	29.3626	327.108596	69.235666	42.695997	142.893643	330.146386	110.643735	63.389912	92.90888	33.694904	47.618026	37.05009	11.522119	430.411108	153.525984	0.830628	0	389.733421	510.482461	454.902776	11.835629	73.522096	252.202091	105.145555	78.946316	61.334881	56.12082	46.333674	71.782088	18.813198	73.811081	51.463635	314.871688	128.708018	385.893313	135.112279	96.476062	46.602896	55.160924	126.216802	50.749648
tRNA-Glu-CTC-1-7	97.61504	34.522048	56.381992	56.15462	24.517814	84.648497	23.772432	22.151033	25.098591	200.84638	348.526778	27.582801	178.41709	118.386696	199.385066	55.088919	143.676522	40.177824	93.695325	59.034766	19.494529	263.906309	234.953676	7.363875	2.795549	115.504951	264.753538	184.552461	13.162918	96.889043	229.091188	165.051319	98.466398	50.166672	32.692637	59.561696	26.952149	33.444019	29.34046	57.942329	280.347319	74.935698	348.95455	27.717843	30.841503	29.612159	46.129803	62.643995	51.582698
tRNA-Glu-CTC-2-1	161.073467	30.181413	239.872082	72.963529	26.600467	129.323636	32.217281	53.954286	46.722606	258.819887	122.408277	26.904015	483.443864	111.538444	204.527439	44.175809	201.967623	43.197916	70.304475	43.662133	15.800533	360.639631	216.03796	4.440261	0	418.401152	328.956959	186.307929	6.967847	131.990439	196.167305	171.656513	119.404156	110.996708	0	172.786058	30.154794	29.9569	126.212321	63.302694	347.951367	145.536989	302.768425	55.824998	41.638812	30.918526	51.501199	72.433407	88.691915
tRNA-Glu-CTC-3-1	49.853465	24.269173	27.489438	29.175896	77.788341	21.715714	28.451621	49.37893	0	27.911158	0.795018	7.597824	39.192296	2.250972	47.45268	26.18112	52.30531	8.000662	29.976603	10.123791	9.703388	48.154136	37.215035	52.436358	21.3013	235.944308	21.409872	101.743281	21.106712	27.523832	31.912074	62.766764	37.917632	99.385545	0	24.986103	8.024036	43.772837	4.038404	36.425315	28.908553	34.985007	42.479672	29.215354	23.694654	8.358108	21.84926	34.715941	25.978774
tRNA-Glu-CTC-4-1	36.178335	24.197966	15.428654	24.593515	19.3224	6.671938	16.46735	10.490583	17.699977	34.563264	25.326527	11.143159	35.435062	28.212369	31.63512	20.094957	55.077644	20.149802	13.904799	12.240738	0	13.139696	39.150765	37.387657	29.659436	24.214535	27.41508	26.760003	14.19242	9.800641	31.697312	20.510939	41.643546	31.91634	0	73.49141	9.406249	36.953333	23.166378	56.416267	31.191557	25.9288	30.632337	35.833309	52.84302	34.160568	17.81941	14.80542	55.442731
tRNA-Glu-CTC-5-1	35.271354	10.842025	13.64182	13.760739	9.28515	16.497275	46.364416	27.831925	40.348661	46.747505	22.934773	55.349722	22.913182	44.720306	26.783756	14.931463	40.561708	17.880747	35.023739	51.127638	0	38.27048	50.448548	6.650758	32.074025	0	50.881264	51.884141	22.023447	0	26.42035	16.082135	48.309622	14.96183	10.0389	38.014574	53.197512	38.294779	47.178361	49.640106	30.923865	8.787004	6.736346	7.853005	10.896969	34.054211	28.339997	25.716576	15.680599
tRNA-Glu-GAA-chr1-125	0	8.26517	7.287372	0	0	31.808418	23.430093	0	0	0	0	3.740744	6.126513	0	15.81756	0	0	20.568622	33.367706	0	0	17.473	0	0	0	10.523466	0	0	0	0	0	0	0	0	0	0	0	10.361874	0	0	0	25.409104	8.04	0	0	0	0	55.675778	20.455044
tRNA-Glu-GAA-chr1-18	0	3.956826	0	7.529725	0	0	7.827996	0	0	0	0	0	0	0	0	0	0	0	1.221761	0	0	0	3.25668	0	0	0	1.762398	0	0	1.634542	0	0	0	0	0	9.39455	0	8.999062	0	0	0	0	0	0	0	0	0	3.400518	7.06898199999999
tRNA-Glu-TTC-1-1	75.110315	19.62255	57.246146	66.008056	52.627576	115.405766	28.408707	46.898379	44.508491	171.421797	93.06039	21.136714	118.864988	73.08084	150.579951	73.507741	94.81224	23.433057	43.808815	24.244702	20.304594	199.623065	184.103499	8.978448	2.940872	450.039406	284.611483	124.164742	6.153625	106.68298	171.987701	143.995945	59.119712	86.165289	80.620551	142.431585	24.876038	26.421025	58.737677	53.861755	216.717721	102.452523	231.196937	69.160781	36.368871	46.155335	88.306798	49.138509	37.061224
tRNA-Glu-TTC-1-2	60.511771	26.599573	35.742547	10.357515	38.585856	29.793399	26.913008	12.876933	44.931521	234.409446	76.80076	36.770465	72.995489	38.183599	123.923039	74.921127	53.414559	15.938129	33.734369	177.137499	16.070138	208.791069	156.798431	35.679055	12.6584	482.253264	591.393608	1135.47089	0	72.758473	409.405082	127.488122	68.452442	117.846157	127.376539	656.83628	47.737999	24.24225	61.840197	65.645999	185.370376	93.15359	202.700404	45.508336	42.27544	110.476842	109.129992	73.508065	32.787166
tRNA-Glu-TTC-10-1	0	8.13322	0	0	0	0	7.827844	0	0	0	0	0	0	0	0	0	0	0	0	0	0	0	0	0	0	0	0	0	0	0	0	0	0	0	0	0	0	5.347895	0	0	0	0	0	0	0	0	0	0	0
tRNA-Glu-TTC-11-1	26.173664	47.41481	65.628156	49.20422	101.531822	48.751426	30.294547	48.057449	31.91342	32.848865	48.072619	29.918281	22.737902	44.954979	44.053166	42.253436	46.019179	48.475566	45.192081	25.788878	61.597874	21.714136	34.334469	35.057581	44.429413	14.03954	46.05386	17.995951	31.088111	36.232639	35.45698	21.366789	47.441495	38.437452	31.62178	13.375843	27.184292	49.650929	18.647656	38.751198	31.383206	17.448097	23.226949	17.582719	20.622464	38.39905	33.288052	43.75914	53.669463
tRNA-Glu-TTC-2-1	126.122711	25.580412	114.943422	80.113772	38.367439	107.385917	19.928241	52.975159	43.470272	313.422607	191.811595	16.577054	178.683482	146.094462	839.462471	55.647363	175.21587	13.190675	46.288554	31.044485	43.804037	321.207891	149.102972	17.336027	1.79913	296.713266	203.099881	183.483809	3.900402	382.087448	199.31913	161.69994	61.073079	132.286659	54.274483	165.957729	29.815526	29.635985	106.663949	86.217749	247.905042	91.376473	264.515233	57.047999	46.522353	51.353651	68.882194	74.842376	43.272822
tRNA-Glu-TTC-2-2	63.343442	18.49686	67.809299	60.819393	56.277133	68.31105	29.942249	28.882886	35.173789	223.25464	181.890115	21.359068	89.142413	15.20677	124.67306	52.711288	203.400187	32.93334	68.059105	36.20182	40.357954	302.588056	163.049202	21.766456	13.991819	355.1264	148.383155	65.02524	4.57902	186.659769	97.218242	90.483569	33.8935	59.120683	300.538217	316.067145	36.346187	17.289251	50.33868	81.979982	301.74112	65.939197	275.654537	34.95708	31.13583	70.52397	50.597744	77.07616	20.007964
tRNA-Glu-TTC-3-1	0	11.775	8.731716	13.514976	0	35.679392	34.702883	12.27639	0	0	0	0	0.977235	0	0	3.390844	3.522064	30.618466	13.975208	0	0	5.451576	0	8.849636	0	0	0	0	0	0	10.852884	0	0	0	0	0	0	23.467288	0.622224	0.597438	1.162924	4.278252	4.7436	0	2.795986	10.067721	0	37.734801	11.955782
tRNA-Glu-TTC-4-2	39.201477	40.461745	31.310579	27.616209	10.626898	71.307511	44.798712	2.904959	28.33941	158.355635	35.451014	17.288141	114.441036	17.813946	84.168475	37.641056	76.521074	80.599508	72.304785	41.106424	27.657259	140.585934	130.928668	14.608996	30.254641	347.072702	34.178754	100.119449	11.33487	72.630335	115.413426	112.750673	89.769997	74.463995	68.389403	59.995873	11.381587	20.639288	30.873934	22.864689	94.512466	51.974949	119.334447	30.061527	27.231005	22.233821	69.045685	68.627557	39.341194
tRNA-Glu-TTC-5-1	108.609104	10.018315	111.065944	52.541063	15.95531	31.987921	35.812409	21.08728	80.628369	110.430769	79.638879	36.936192	167.099988	42.654194	142.887605	65.819309	146.952652	52.277864	79.729141	55.568489	60.385672	407.77281	112.453287	37.618131	21.3013	512.374069	169.009075	168.201516	4.558273	94.075647	79.285214	165.291421	32.964491	76.110644	18.641572	575.505346	13.220406	27.177385	75.743203	28.807988	312.674971	101.765763	324.591424	56.769697	61.666593	91.703191	154.010896	120.371825	46.663407
tRNA-Glu-TTC-6-1	35.280776	18.028328	38.540342	12.072138	51.869598	14.419249	31.574663	10.186619	66.680464	24.800876	36.810492	15.879621	39.363619	0	8.527728	55.791839	47.236104	24.542962	26.083303	12.385499	47.301331	13.643358	74.4384	11.545621	0	20.718823	32.533586	19.691121	26.405143	57.711801	12.683706	35.02461	34.451658	36.444182	0	47.529644	0	22.102417	12.289213	49.25515	24.217512	14.26084	31.439848	23.423024	2.9601	18.9957	25.583042	30.542661	22.619314
tRNA-Glu-TTC-7-1	36.241222	4.658083	24.158599	36.280684	0.96612	11.172362	30.200009	40.051788	75.07994	14.90368	53.37598	26.793387	22.995068	14.390815	0	12.792871	6.648942	18.336503	25.638553	9.279585	29.684027	8.7365	9.605723	78.807571	25.186572	20.268326	3.113072	25.634531	14.475857	76.986794	0	51.94258	10.384771	58.199953	0	35.319589	17.213018	24.211714	27.348486	29.872408	39.878773	43.154699	23.101861	43.536962	43.501688	23.25731	24.722243	13.547854	8.010238
tRNA-Glu-TTC-8-1	0	20.889511	0	35.34523	0	0	46.020385	0	0	0	0	11.16631	1.923426	0	0	0	15.091938	5.510357	31.432593	0	0	0	0	0	0	0	0	0	0	0	9.388606	13.34905	0	0	0	0	0	14.695064	0	0	8.389713	0	8.04	0	0	0	0	6.374437	20.34173
tRNA-Glu-TTC-9-1	36.684543	60.486789	54.176768	42.626096	62.532654	32.955472	22.791275	10.941501	75.28083	7.112961	41.113293	55.545771	28.603508	21.590506	9.820944	17.296693	40.200076	31.625643	21.84697	27.619827	0	28.845327	50.802425	8.503822	26.056895	0	36.703841	43.386614	0	37.465865	32.317781	23.526215	24.013058	34.217252	25.906556	19.002609	10.648921	33.858637	26.972573	37.509595	17.942252	28.934101	16.647303	68.366793	111.511026	0	36.549735	18.142853	43.526634
tRNA-Glu-TTC-chr1-127	0	9.77991	8.009544	8.89352	0	13.997772	53.568923	0	0	0	0	0	0	0	0	0	0	32.889617	6.037448	0	0	0	0	11.60608	0	0	0	0	0	0	0	0	0	0	0	0	0	16.62732	5.254336	0	0	0	0	0	0	0	0	42.797879	6.290425
tRNA-Glu-TTC-chr1-138	0.243976	21.356799	19.564926	27.183624	0	27.659939	15.496794	0	0	0	0	0.390824	11.278546	0	0	0	0.880447	27.521691	45.092023	0	0	81.91647	0	0	0	23.487198	0	0	0	2.263212	4.048298	2.063035	0	0	6.5268	29.5482	0	39.671653	1.03704	1.593168	18.31688	4.278252	21.708594	0.909632	1.15115	0	3.141501	67.459451	27.136173
tRNA-Glu-TTC-chr1-20	0	7.477036	0	6.843525	0	19.859687	8.891589	0	0	0	0	0	0	0	0	0	0	34.05945	0	0	0	0	0	0	0	0	0	0	0	0	0	0	0	0	0	0	0	6.324718	0	0	0	0	0	0	0	0	0	10.072403	23.314587
tRNA-Glu-TTC-chr1_KI270713v1_random-1	3.049148	10.230787	19.156684	27.328612	38.349338	37.216569	34.584459	14.172524	19.485712	18.657874	21.574298	5.5832	21.307997	0	2.13904	17.92522	1.57235	13.121284	18.065453	7.974558	12.214398	9.990099	0	44.828409	7.242442	3.81285	0	0	1.075178	17.351269	5.340308	41.606065	0	35.81532	25.631626	46.972825	2.876533	19.795879	8.642	7.96584	16.209768	30.571685	18.832636	0	10.278125	0	7.85473	24.213691	42.951656
tRNA-Gly-CAC-chr1-17	0	0	0	0	0	5.297474	0	0	0	0	0	0	0	0	0	0	0	0	0	0	0	0	0	0	0	0	0	0	0	0	0	0	0	0	0	0	0	0	0	0	0	0	0	0	0	0	0	3.909608	0
tRNA-Gly-CAC-chr1-94	69.067236	29.901212	92.436797	55.85068	5.999212	86.114421	47.821416	20.245971	38.271867	253.902813	76.078083	17.176372	91.455054	102.196631	69.977308	25.775281	125.600189	47.392756	21.179313	58.765919	63.524872	344.201265	416.388569	18.1345	0	154.931237	69.631873	28.890808	12.852969	86.79642	12.89999	60.763442	70.525773	144.028915	15.739658	73.49102	27.789796	36.2239	42.441772	49.278062	294.856102	128.712168	343.849971	14.109933	16.742699	9.43712	28.898283	77.270707	37.621324
tRNA-Gly-CCC-1-2	19.640522	28.158933	7.50536	27.986916	19.3224	29.705174	23.429089	16.11309	13.417078	28.72077	12.49314	8.547877	54.017471	0	63.27024	16.088754	67.919174	50.849998	43.593956	0	18.076438	69.894816	0	0	21.3013	0	0	0	0	28.918722	0	26.699348	12.920898	15.957	0	51.5185	0	0	28.921675	15.931577	83.070257	38.8904	80.402804	45.970696	17.574564	12.057868	44.849347	12.195854	30.32325
tRNA-Gly-CCC-2-1	269.964166	23.444313	47.452203	28.576055	14.950957	51.848266	23.189021	14.341908	66.942943	249.190745	175.209527	41.531004	128.648053	51.867105	77.390116	70.368326	123.703181	39.914095	79.451463	56.228216	16.252634	273.241954	126.557636	3.020455	0	301.805187	529.910559	575.920285	7.88305	71.345707	330.934638	72.52022	55.987658	58.103129	20.680982	152.651742	34.209604	9.869239	44.066831	55.704139	391.150303	114.897889	387.560992	40.438052	53.276399	44.886039	66.169523	64.230546	31.193749
tRNA-Gly-CCC-2-2	183.476752	30.092996	43.205343	41.919302	40.428046	76.236373	60.028194	37.150551	400.976566	287.097178	158.118488	92.554885	91.472632	93.354476	123.789403	176.567997	148.274255	19.865299	20.275878	89.540926	32.83934	161.551808	113.559269	71.323089	19.6583	585.577674	989.746439	991.348491	14.898712	312.476985	623.208678	93.976985	85.795855	150.366096	160.811734	1046.599389	46.881078	25.914017	79.582469	87.044609	209.724537	118.420193	317.96648	177.453541	190.299752	192.335746	292.070719	163.842635	44.310577
tRNA-Gly-CCC-3-1	50.499607	24.509242	0	35.983509	72.546314	27.584455	28.580876	7.979816	19.66448	15.022696	13.287933	43.771988	31.207001	0	31.379984	12.675081	56.222719	36.220518	24.924745	4.984867	17.584243	22.259734	41.8716	90.67225	21.3013	10.402366	24.869394	21.40984	10.462309	36.588513	41.947258	26.109412	46.179639	46.40782	0	0	19.271242	37.974082	1.590128	23.366383	15.007022	51.877877	46.564724	34.567666	10.278125	24.504453	25.748865	19.976497	25.123799
tRNA-Gly-CCC-6-1	57.282946	44.00327	33.813062	93.821771	17.337592	96.541926	14.777122	14.339329	17.097262	113.755572	26.281945	16.371875	67.511465	0	76.407947	34.801097	102.502257	18.545114	50.014566	44.431945	20.335222	340.520862	182.554893	38.352351	0	71.530518	37.467276	0	0	42.65285	55.900966	78.969694	57.972622	45.690975	92.777574	19.814693	51.724367	55.857265	34.934877	25.973186	176.878432	98.353177	287.532483	28.265959	24.303096	50.865011	27.886181	93.267407	28.985922
tRNA-Gly-CCC-7-1	29.964941	21.384592	33.313553	31.312691	12.418256	29.093202	40.947544	13.407764	37.303787	33.76375	12.806305	34.797591	41.289325	0	28.652683	33.861056	24.160736	16.187821	25.446528	21.699072	32.457863	68.838303	104.329297	37.623857	60.980645	61.613352	26.809051	63.857776	21.024696	23.685011	63.831429	17.267686	108.437249	27.708689	2.113592	62.927892	28.405278	35.782331	29.589627	34.882601	67.891473	49.339934	65.376055	37.967412	28.413178	54.945598	24.590608	32.727891	36.025061
tRNA-Gly-CCC-8-1	0	18.111084	11.81736	8.87891	19.3224	16.326813	7.829212	0	0	0	0	0	0	0	0	0	7.54728	4.822984	23.968601	0	26.17371	0	0	0	0	0	0	0	0	0	0	0	0	0	0	0	0	6.471536	0	7.96584	12.099214	0	0	0	0	0	0	10.731917	28.10334
tRNA-Gly-CCC-chr1-104	0	0	0	20.112758	0	7.039344	23.485438	0	0	9.5745	12.49314	5.5832	8.31126	0	0	7.669635	0	11.650984	0	0	23.240286	0	0	0	0	0	0	20.9684	0	0	0	0	0	15.957	23.31	0	0	4.144214	0	0	10.383322	12.9644	8.04	0	0	0	7.85473	6.374403	0
tRNA-Gly-CCC-chr1-135	74.685629	30.050511	56.464017	36.479229	46.405592	41.083997	26.159277	30.535216	24.992468	444.63681	69.906874	22.562239	78.517011	0	125.299211	37.977789	126.556677	8.615995	48.758432	41.961078	50.748376	384.775282	171.835523	10.028788	16.30355	230.611499	167.894822	64.660001	25.422732	203.819006	170.998093	165.639155	49.066499	125.865212	56.93821	50.106962	42.543767	15.571822	43.910302	63.251428	368.218972	139.193541	424.959422	16.400893	41.117165	42.894745	38.274085	117.110015	28.935096
tRNA-Gly-CCC-chr1-137	54.011462	35.294998	60.579881	76.086676	0	122.31739	39.920805	65.301545	15.255747	104.72211	124.92044	11.568713	143.410979	29.075055	28.766869	14.050898	100.671215	26.344947	77.118994	8.230977	0	213.24678	293.09864	0	0	122.014126	76.8249209999999	41.939244	7.44354	159.053165	102.49674	100.700228	15.53332	19.860579	23.31	120.340814	27.185808	28.262113	8.88209	47.7948	143.830241	61.25168	142.431508	31.629805	24.368037	17.592251	15.694571	72.990048	64.180987
tRNA-Gly-CCC-chr1-2	79.761431	27.516643	60.412348	27.492115	38.829204	8.184619	28.263119	42.015838	29.910312	41.783643	11.435572	37.373963	26.693556	32.429372	20.658712	69.683545	30.215399	20.460545	26.615312	28.534127	27.869348	72.958189	51.784783	47.891484	0.345982	38.809356	25.765736	17.973071	27.798161	45.49938	29.545693	28.42363	31.287755	42.232121	28.88887	25.569557	23.894384	21.95185	29.688179	34.632	51.284143	28.271562	63.863781	68.300718	30.718775	11.393543	49.5145	23.368631	19.242734
tRNA-Gly-CCC-chr1-33	0	0	0	9.737611	0	4.257591	10.441846	4.450282	0	0	0	0	0	0	0	0	0	0	18.299296	0	1.250385	0	7.13368	0	0	0	0	0	0	0	0	0	0	0	0	0	0	2.433574	0	0	1.578254	1.94466	0	0	0	0	0	1.592007	0.907758
tRNA-Gly-GCC-1-1	0	0	0	0	0	0	0	0	0	0	0	0	0	0	0	0	0	0.0813	0	0	0	0	0	0	0	0	0	0	0	0	0	0	0	0	0	0	0	0	0	0	0	0	0	0	0	0	0	0.488888	3.22551
tRNA-Gly-GCC-1-3	0	0	0	0	0	0	0	0	0	0	0	0	0	0	0	0	0	0	0	0	0	0	0	0	0	0	0	0	0	0	0	0	0	0	0	0	0	0	0	0	0	0	0	0	0	0	0	0	0
tRNA-Gly-GCC-1-5	114.981171	34.587834	35.103785	42.175212	19.304229	67.368484	14.741735	33.411126	54.905372	293.399031	137.825618	17.036704	79.429237	33.238798	225.791935	46.168831	120.218647	28.2776	65.818806	28.485823	32.806108	601.112286	325.045768	0	2.999689	217.422525	161.719646	183.279844	0.505782	112.793113	223.408122	218.432999	45.152869	117.478972	109.33544	213.352894	19.543924	36.422742	33.21276	78.905694	311.292471	224.786472	373.794577	46.779455	32.894196	37.890526	42.695148	89.947871	80.201261
tRNA-Gly-GCC-2-1	60.309702	28.927612	88.730842	18.873866	36.823681	26.199161	16.99595	46.452935	58.79367	272.109001	93.818469	33.578224	46.923056	29.075055	95.253474	36.174568	148.800887	29.257745	31.110869	63.20684	19.535559	314.602338	181.024182	29.973302	20.64595	363.311072	219.39669	57.015976	11.656881	93.527472	159.041244	92.120269	72.940414	45.677662	54.193177	114.437603	27.857892	28.0619	47.862318	60.37668	207.587111	134.136846	260.505157	37.954709	66.458996	57.326326	49.628883	71.943828	51.656448
tRNA-Gly-GCC-2-2	102.909599	50.29581	60.531102	55.580886	14.85331	73.984393	46.382471	33.908922	33.903968	257.903869	220.469914	45.726793	130.368022	7.801008	61.205252	41.334514	133.629892	47.555267	53.806176	85.36008	72.38845	335.381069	188.611001	24.571607	13.1811	356.176523	276.98273	279.457306	3.271428	51.078852	107.38486	54.002257	68.795207	71.688109	61.6046	110.541058	67.545438	47.833387	25.415078	31.84558	290.865572	105.50594	216.086811	55.443784	41.8141	30.422995	42.961154	73.866469	66.4061
tRNA-Gly-GCC-2-3	91.627054	39.341413	124.006148	64.104939	46.287455	107.147906	23.812605	70.156723	37.308674	265.113687	84.117935	26.586474	190.129107	10.756249	65.022767	40.431884	138.526986	45.070027	66.909253	67.35758	38.210178	500.496474	245.432846	5.588498	18.470175	320.14538	439.266383	389.028097	10.663412	126.646725	183.579248	110.160331	71.736075	40.323818	38.426739	150.145712	30.270516	38.230547	49.669631	61.408728	461.059914	203.542718	528.736038	56.395701	39.837147	75.688985	55.074422	118.141545	70.401568
tRNA-Gly-GCC-2-4	99.261757	27.894948	52.453771	19.955874	28.362043	38.892707	27.957074	98.575022	22.175893	149.849991	66.275735	25.157039	74.690542	44.343253	58.544463	46.950736	142.616405	15.783264	66.028607	29.316221	52.479145	113.340775	143.890815	2.615554	53.500967	34.870373	23.067686	40.386792	12.585736	83.249304	95.320939	107.375494	37.761567	52.482466	120.377416	75.674361	57.577012	32.496619	77.486264	47.955557	106.139865	124.299674	92.377997	56.578184	44.478112	18.188076	46.531618	46.718542	25.295049
tRNA-Gly-GCC-2-5	30.95522	21.818132	28.356813	28.56305	47.122285	39.913906	28.31997	34.841859	32.950024	42.931751	55.416901	15.596793	31.457108	0	57.17902	25.852356	29.250664	28.827915	17.876236	26.550394	26.716418	31.692981	142.763056	12.84147	68.996281	0	22.149089	39.964357	14.029957	22.418816	47.18365	51.125764	54.276515	53.972582	53.444716	50.638184	27.774963	27.397772	28.030508	31.450006	29.891922	32.43156	26.652103	36.367219	42.056906	29.011398	21.18333	45.204246	23.250768
tRNA-Gly-GCC-2-6	71.751491	17.948325	61.314439	19.86188	14.613886	29.156022	17.683099	16.071717	57.397438	218.76865	110.838015	14.896121	139.28747	3.459942	94.240337	65.067964	97.327932	44.674679	18.857931	17.855618	40.120006	396.306458	155.78768	64.712453	5.4664	441.538057	277.202268	109.616419	4.889484	145.358499	136.996683	142.287855	51.983819	133.897325	95.390081	188.455532	21.222808	25.734018	32.98731	51.470196	265.954581	70.167402	461.846818	23.971263	41.363035	55.382383	56.851342	67.909339	53.041409
tRNA-Gly-GCC-3-1	35.258037	8.747803	26.4851	24.091967	51.732445	19.850073	8.884942	62.435209	22.939668	50.776458	54.600688	45.89199	42.102475	16.530981	75.350316	51.770505	32.79538	20.75422	10.207911	40.814481	21.921404	16.451005	41.245849	10.691342	149.294914	0	18.737773	37.164708	13.022101	24.651231	38.432221	53.099403	30.432334	57.356282	8.075522	15.250973	30.698259	27.051567	44.83488	30.469501	17.751314	29.081953	21.646278	60.754547	60.446597	51.259729	67.051419	24.143109	5.817013
tRNA-Gly-GCC-4-1	18.488268	41.833374	17.259862	57.760574	56.861971	10.375197	31.061825	19.28295	0	37.900386	40.657792	14.757955	22.373723	0	22.890352	32.749433	28.545543	64.103099	35.236609	14.860322	38.965304	11.126832	9.959735	105.035803	0	17.143351	24.611711	20.9684	0	43.378159	52.538709	14.147631	22.075731	39.970392	10.426636	7.8793	3.132742	32.38694	5.048841	44.460977	18.943441	35.7903	7.489951	43.04228	6.748772	15.077555	42.608637	43.439467	41.90995
tRNA-Gly-GCC-5-1	34.703673	30.807247	18.355701	67.846014	42.971566	49.46016	20.490951	40.832149	15.368617	10.233787	23.594248	45.587074	29.796504	14.223007	29.24576	36.654325	45.706201	63.908064	29.045525	23.908668	25.081309	13.990004	4.345108	6.944994	130.447634	11.11767	5.707713	23.721009	10.604421	53.746599	6.045302	14.104367	24.250658	78.10863	35.593681	11.149728	12.345235	42.972341	7.878256	45.243053	21.100531	38.91041	6.62168	33.120789	33.828115	86.320017	42.591148	40.699065	37.407695
tRNA-Gly-GCC-6-1	40.335656	21.515754	32.206935	23.839728	40.801408	32.787654	33.53959	11.377541	20.017436	44.423574	54.396077	17.405095	32.882403	43.857781	46.220902	37.644986	18.278813	7.935359	44.718355	12.608939	19.646981	44.231432	66.996902	33.416218	23.608581	99.289991	36.256489	49.587828	37.940216	18.364064	16.346684	51.507704	18.342935	44.877463	14.152218	3.132432	32.475672	26.872212	37.852725	36.184061	35.073955	57.847797	40.37409	38.566965	29.24514	38.752845	23.722764	49.464185	44.801952
tRNA-Gly-TCC-1-1	113.712508	28.951029	80.35579	62.30039	38.803505	197.769977	37.189734	33.490545	77.924267	269.324681	79.601364	29.410627	133.793927	211.664644	482.784495	84.177673	257.629155	31.615868	179.503312	94.486299	188.394317	530.619854	218.032448	20.548274	0	112.010774	196.484006	79.282075	0	686.608266	200.96425	152.958318	44.318334	457.176664	43.208149	583.969192	36.755488	24.755814	71.020331	82.297868	900.143035	164.805383	583.946345	80.150948	69.606529	72.468568	124.992205	165.13034	60.956581
tRNA-Gly-TCC-2-1	109.001913	63.621092	66.606256	44.336647	9.962033	36.697618	40.708031	58.625328	20.526637	212.468752	76.616862	35.860479	106.967321	6.129537	157.362107	48.656731	117.054612	48.000741	69.915422	72.57149	18.546696	320.699458	145.701074	5.232148	8.572016	274.23044	366.078547	335.853186	16.367101	96.796165	192.178805	134.2394	88.266477	46.98648	65.891237	88.930799	33.624331	15.278149	35.451087	53.919341	309.035176	97.131765	308.446885	98.584455	108.400782	43.424845	57.03642	84.357609	54.019495
tRNA-Gly-TCC-2-6	139.232343	36.003071	43.265618	23.828945	56.890452	47.115444	20.871215	116.242016	83.736907	148.535035	59.151131	49.781264	111.95735	46.215677	193.839047	60.34739	236.920186	19.562247	34.258734	68.400674	41.114475	331.460515	215.738494	14.977324	0	350.173476	268.139841	87.857397	1.801085	90.172275	160.666096	223.525566	18.849194	52.750763	18.433312	686.602226	39.862316	29.261897	76.871147	22.879441	213.912327	114.331801	211.450941	35.124638	49.05653	55.87667	84.891956	103.446649	47.271395
tRNA-Gly-TCC-3-1	87.67523	18.259743	46.914506	19.794037	30.283125	66.393222	22.275382	33.929976	22.772262	207.003359	129.15636	20.756753	121.06643	72.204778	239.591781	55.625647	205.690159	21.969731	37.691953	27.628036	24.558981	213.291836	220.019032	28.200284	18.800332	328.025279	298.444544	410.9233	15.611574	140.332848	187.465713	167.663349	28.789991	108.700061	85.848584	357.649325	41.839284	15.815055	52.260553	61.297782	217.373495	141.479293	262.809625	62.675699	43.958467	39.506717	109.067743	60.950372	19.221823
tRNA-Gly-TCC-4-1	44.827182	12.395048	6.356316	7.379212	46.801187	25.405909	2.470338	18.290541	45.585515	50.127866	162.424691	24.510066	30.113036	31.138392	81.910244	48.122581	46.910904	13.844116	25.996203	58.437815	18.371272	152.802562	42.397847	9.601714	8.85667	510.265446	166.862531	114.890861	4.681233	23.260779	75.094783	131.200601	31.199457	77.409865	71.506054	1311.726387	60.789585	14.386296	51.443538	13.010803	103.498219	105.335029	173.102293	5.912608	21.050818	112.264483	67.816763	38.149427	23.925933
tRNA-Gly-TTG-chr8-10	15.23107	47.826823	21.731904	15.374624	19.3224	31.436001	51.444568	0	0	15.018338	11.004094	73.363604	14.770206	23.741764	15.81756	30.680976	0.503152	39.985425	18.954435	63.004798	0	8.7365	0	27.217457	0	0	56.987366	0	102.560153	17.684993	22.677566	10.072873	0	40.921366	0	50.624986	20.89425	19.648982	24.13095	17.478805	13.290594	0	36.340954	27.2894	66.234553	18.9957	15.708862	32.19502	19.395353
tRNA-His-GTG-1-1	172.258715	30.963552	64.816018	96.24801	11.522831	185.947093	16.281051	17.44143	30.132948	181.885172	164.978193	36.190718	125.506788	77.306538	231.627966	76.271447	169.700003	24.561408	39.582038	38.659471	16.958779	299.245328	198.535546	37.065155	9.432086	180.384972	454.921686	359.083287	15.782688	58.089925	301.481154	159.648299	34.857995	114.442257	58.227437	398.486498	64.57568	28.469503	111.023078	75.713208	279.413001	102.551953	354.713502	209.749608	159.17861	50.581908	79.272821	62.537302	44.186071
tRNA-His-GTG-1-2	33.069347	39.254683	77.344954	50.553665	28.497122	31.543619	41.276857	26.703954	12.126904	5.042686	18.058983	20.723436	24.456409	29.473803	42.539816	13.117843	47.946315	28.751292	40.979333	3.976965	27.898185	37.548084	41.050068	143.206337	0	176.937901	13.218729	0	10.920933	39.548304	11.525327	62.050632	7.420008	22.6947	0	34.24465	15.996985	25.041194	25.294944	50.686398	23.549085	42.046257	41.72522	22.905063	18.526614	0	19.738511	54.324726	65.4584
tRNA-His-GTG-1-3	0	0	0	0	0	0	0	0	0	0	0	0	0	0	0	0	0	0	0	0	0	0	0	0	0	0	0	0	0	0	0	0	0	0	0	0	0	0	0	0	0	0	0	0	0	0	0	0	0
tRNA-His-GTG-1-4	0	9.953312	0	0	0	9.917453	0	0	0	0	0	0	0	0	0	0	0	0	9.772723	0	0	0	0	0	0	0	0	0	0	0	0	0	0	0	0	0	0	0	0	0	0	0	0	0	0	0	0	6.374794	0
tRNA-His-GTG-1-5	69.780627	45.866315	40.47074	36.026006	44.697399	29.857873	30.266467	14.6681	39.830247	35.875184	43.253706	39.157764	64.289749	503.759655	81.890725	42.285968	51.173873	43.924929	33.646915	31.291593	10.558554	211.643369	84.792814	16.86561	20.497681	575.794636	107.419701	59.94177	16.776742	53.114314	66.643822	69.894931	25.75184	91.292866	8.887628	53.233736	50.541234	35.81923	34.734913	48.937616	137.877694	86.20776	171.665515	71.023335	31.920571	63.899176	41.800617	42.352813	38.236299
tRNA-His-GTG-1-6	59.369238	35.823332	51.272642	43.88254	8.633337	31.662625	43.391914	44.894402	78.584844	48.504569	25.998472	20.283444	48.049263	195.680796	41.528624	25.996365	30.579662	51.275214	89.553089	71.827014	26.619354	78.435372	12.794536	67.721787	0	48.253238	40.673978	5.081489	28.140526	30.263869	26.390133	81.080656	16.417278	15.821668	7.268402	37.506683	28.164747	21.726645	12.566525	7.502124	91.347029	25.064695	43.836788	36.793348	15.500991	29.691849	18.945995	69.212287	39.388212
tRNA-His-GTG-1-7	216.428808	37.733256	101.919124	48.646111	17.160634	63.227004	22.295854	24.916392	36.998013	229.331101	75.480726	32.961082	151.712923	139.889875	160.825442	71.146475	130.416903	41.091388	73.156933	36.577041	13.703851	285.379778	289.349388	0.494829	13.04617	167.695648	335.014786	387.722526	2.745992	78.448982	181.044997	132.593059	74.029309	163.565198	86.622779	647.549776	20.026501	23.204861	78.492633	31.600756	239.14372	92.742697	232.12295	59.132497	42.912567	75.643675	83.410277	77.37201	36.614132
tRNA-His-GTG-1-8	286.823874	21.786178	64.078278	44.178826	33.976751	91.601191	17.472766	28.864665	53.610197	161.390325	127.788758	48.646882	103.291318	58.007723	306.771659	79.197784	202.490759	38.037946	45.864542	38.862546	41.067323	442.016173	251.958286	7.341405	13.653435	299.903733	255.426417	312.591741	9.060123	113.108664	208.112791	214.360876	59.066847	136.40644	82.53437	363.186771	24.95963	24.26668	93.150013	96.914644	336.393847	131.457613	362.942854	127.374349	88.868862	61.54486	89.309714	88.677324	36.963661
tRNA-His-GTG-1-9	132.25815	24.522772	38.747439	36.243132	40.566216	34.040577	28.841092	55.34911	61.03184	134.642688	109.926744	22.269396	81.733665	30.43784	107.698982	74.184289	138.564441	12.003356	42.237962	16.54208	16.168059	344.441647	147.477492	27.208045	6.2823	205.319722	341.549718	424.308292	13.707616	82.539054	106.295569	109.747297	14.469259	103.567292	68.066737	428.105074	22.503233	27.864934	46.741053	18.000965	301.348185	118.674408	260.169147	78.884964	58.881263	68.227595	53.581419	99.66088	30.19088
tRNA-His-GTG-2-1	42.20412	22.648419	2.409728	0.637598	0	16.962554	40.673298	44.73018	1.072608	19.146564	0	15.472316	33.660993	19.89345	14.059416	46.689365	13.017218	18.895665	15.165565	3.814686	0	5.731144	56.656559	76.745041	63.145269	0	28.834306	30.129944	17.078649	8.046976	23.169281	3.525589	0	93.03004	23.1681	47.2758	8.698035	21.974794	15.840096	22.254346	18.606861	17.761228	19.0548	10.937989	47.286306	28.544414	42.655396	26.386069	22.819443
tRNA-Ile-AAT-1-1	30.492101	18.686093	32.171535	38.649553	23.471117	24.003125	45.506931	13.08324	0	17.871924	12.49314	27.245847	32.6072	0	0	13.967389	27.42961	33.155056	28.225671	16.349745	31.665005	16.170833	39.86385	63.398095	0	0	51.109424	12.47068	29.93687	0	32.644786	18.110455	46.60282	31.91628	20.264342	28.18365	14.327528	29.285171	17.701368	18.306855	19.195936	12.9644	41.425729	10.23336	10.278125	32.102686	28.137829	38.4862	14.325062
tRNA-Ile-AAT-10-1	8.522966	19.24194	16.895048	14.570875	38.013249	29.988225	10.496514	42.340804	30.189066	45.759998	29.095914	40.396377	17.532723	20.048168	36.057828	25.510928	27.505012	27.768202	11.267701	12.588225	28.985383	36.629764	33.12038	30.390124	0	17.170187	8.543333	11.884081	13.076678	20.818607	6.469507	33.494431	15.537665	8.365928	6.788565	30.292437	14.953271	36.494047	32.59583	24.545243	20.707595	17.757567	12.802147	48.193043	11.812023	29.581545	15.566464	23.632896	25.177392
tRNA-Ile-AAT-11-1	15.479642	20.337174	34.995036	22.793043	20.481112	28.938743	33.188844	53.797901	42.515708	42.903183	32.579421	28.4877	27.75697	45.83109	17.815564	8.64146	7.629619	25.699144	6.691018	65.990767	8.142932	19.295266	0	21.382682	0	0	31.264328	11.891628	50.66166	19.206412	11.865608	21.993193	30.161283	22.8126	20.934111	57.731025	34.84111	41.735487	19.200858	61.08577	18.871201	23.624352	15.758928	26.320239	20.348587	9.558892	22.754513	11.768388	5.388525
tRNA-Ile-AAT-2-1	190.610349	27.299464	73.884222	57.303184	40.675329	80.304587	30.597295	20.152857	50.573961	209.341205	123.40424	33.196033	124.488707	37.657575	105.951775	55.033345	144.65356	26.047795	57.040652	31.947584	44.66994	457.16036	203.14365	25.741446	13.967503	515.458791	241.977176	131.882094	20.769936	101.063302	219.92519	143.714972	34.473255	89.323338	79.994249	39.99251	48.555997	19.27448	76.02581	98.130967	308.900386	192.150273	296.885525	51.373483	49.963395	51.18147	58.901322	68.351705	54.955987
tRNA-Ile-AAT-3-1	71.955693	27.822809	41.795075	18.550199	79.931753	12.569997	13.965436	39.551125	56.487627	47.956883	49.391921	31.594518	61.100432	29.611615	48.530881	36.847758	43.29745	27.138304	32.414431	32.078421	0	67.345133	82.917171	4.7273	11.299063	137.374059	50.899827	40.989441	13.455338	25.395902	142.158437	99.814253	32.703264	116.326806	62.413685	38.514107	63.3204	12.665763	39.315855	15.830487	85.729504	81.186404	70.00099	19.164382	51.101867	38.313022	78.946644	5.524736	20.387602
tRNA-Ile-AAT-4-1	17.817243	13.192309	44.944031	24.655342	46.416647	33.745281	25.464543	9.925659	43.990451	41.976493	37.366957	35.27723	25.391729	45.08133	83.6352039999999	61.466967	88.701286	20.574669	33.022485	33.527141	8.305217	40.513075	22.360568	21.463521	45.059709	14.534959	25.79531	0	27.685912	138.201754	24.824517	62.326439	62.820694	26.360671	65.506415	0	30.722738	27.492802	62.508074	35.580607	38.959265	30.322551	83.868347	21.226703	36.597515	48.630172	17.937075	42.670302	28.998386
tRNA-Ile-AAT-5-1	112.2404	35.473781	71.707178	23.736225	14.066468	56.335848	19.932802	37.611852	52.565958	169.228839	89.256285	36.860373	73.530912	28.081865	89.906599	55.337331	176.006561	24.230357	53.545584	52.247697	11.005397	308.179209	137.320037	12.10255	4.76472	387.63148	362.315952	334.343834	7.82666	93.319205	122.474722	180.761653	32.076067	40.659165	34.788908	184.264575	43.17411	19.350503	139.812638	61.435564	229.181762	90.674711	264.711655	59.045844	35.459279	55.529105	53.676434	53.85916	46.223414
tRNA-Ile-AAT-5-2	100.099214	43.131895	49.733147	37.223911	4.153793	96.371264	11.783064	11.804623	35.89197	99.378009	53.701321	26.476027	113.596869	4.217858	95.52966	38.943948	91.470522	47.664906	40.345277	104.230792	19.214736	265.362395	177.216582	9.398507	3.471799	359.415483	459.072524	287.901278	6.493156	128.292371	162.020686	142.373924	71.41396	78.269418	28.003301	191.33196	71.514862	38.615234	23.054796	63.612606	277.427904	139.316898	423.101862	49.24152	42.336991	28.518641	65.888231	46.109437	42.349195
tRNA-Ile-AAT-5-3	58.702476	31.642569	62.295699	12.495884	13.233339	22.724745	44.694364	33.521451	47.942651	106.122566	30.357173	36.935527	56.240346	31.730159	160.967995	82.912188	42.341888	24.375004	42.511416	36.181147	11.858196	172.98478	117.51121	87.127249	41.000956	83.445441	59.769284	32.496735	48.571785	51.807211	59.826523	82.801029	47.007905	13.156833	9.688673	32.031202	24.066754	25.951929	42.670716	16.889216	84.483241	93.636038	142.104955	87.940149	31.800261	44.156558	68.347641	32.723543	48.688333
tRNA-Ile-AAT-5-4	94.279976	50.764797	74.676975	12.907828	62.589214	31.623792	21.237745	22.594763	80.611505	320.636773	95.15536	12.875428	139.890283	711.916432	231.013425	119.934109	148.348061	14.868633	39.601192	55.292101	28.79652	347.709558	149.738539	6.300279	3.72619	312.73373	361.597881	318.769907	3.736659	201.699058	164.744746	231.56597	28.015904	121.561734	131.443828	543.92968	40.866291	19.35958	70.253658	73.878208	345.666492	260.354394	296.433931	70.917407	46.887174	74.494018	124.833995	78.641527	39.110986
tRNA-Ile-AAT-5-5	106.443377	29.91579	71.054517	46.169643	24.533175	61.217245	24.541821	22.333083	37.936401	148.251324	74.887762	22.436059	100.354674	199.700152	61.629516	52.817091	140.210175	32.098465	79.884817	31.368415	24.200378	554.677245	199.986328	11.096127	4.476995	501.747932	183.501166	366.14523	10.627618	100.288372	223.831112	120.73373	44.930641	98.668109	20.857672	249.85506	42.424989	27.94888	45.514726	51.558135	455.910654	218.328093	530.156549	44.088908	47.873055	31.162117	35.612356	112.819145	50.38937
tRNA-Ile-AAT-6-1	66.474442	22.578728	66.128347	37.258412	36.901316	5.151822	56.588019	3.529534	0	98.404183	24.98453	21.11148	46.248042	0	54.604968	78.477356	75.464661	37.228402	40.680671	37.118459	43.789059	75.029596	78.26829	47.653942	21.3013	7.015644	39.048576	0	22.421125	14.45941	52.623072	46.967025	45.694486	0	21.292746	25.75925	21.471036	16.045583	27.851352	38.302249	67.830641	55.157356	64.954854	9.63561	34.42645	29.287881	27.749768	56.483088	26.423583
tRNA-Ile-AAT-8-1	120.216084	54.375346	44.527965	21.331773	30.037598	25.405659	28.273949	44.813278	36.223071	63.886141	61.532075	38.425785	80.608147	57.851168	68.145754	61.120542	115.128747	33.513429	53.255372	64.998063	9.485206	369.425871	106.599923	31.879645	19.72544	593.995164	380.583522	133.380031	8.943955	85.021151	84.784798	190.244523	60.928535	64.08481	55.71923	78.937108	36.955452	24.70195	47.585884	61.106337	294.012233	169.334848	315.116302	38.828132	49.108719	47.428474	58.608122	51.605458	38.401707
tRNA-Ile-AAT-9-1	32.337683	58.739389	26.787419	35.41945	28.149588	25.385026	42.047253	62.5758	38.241911	22.584862	43.554258	38.716018	29.145198	50.247312	31.63512	31.389501	8.570538	29.162419	21.716462	20.254461	0	18.783525	35.897286	40.239907	0	33.172116	29.902373	27.204439	21.932432	41.012143	56.446011	66.584862	17.818077	36.71918	13.410983	25.791135	32.674071	24.964203	41.091876	24.254428	32.674888	31.236958	37.204706	39.04559	67.063546	16.210897	32.435419	25.894937	36.731472
tRNA-Ile-AAT-chr6-38	23.878337	66.880025	27.499784	13.282918	86.503787	25.504968	31.863121	53.631902	44.210736	50.798617	51.689534	74.628451	56.697856	35.186418	49.001569	50.647761	77.76511	33.378303	20.070809	26.6033	26.661491	34.163663	28.530515	16.667417	13.65396	29.127667	17.457649	28.70633	5.914533	9.902916	22.25126	55.982837	53.060448	43.819357	38.051046	73.214238	24.10791	44.731326	42.861916	68.837987	18.703448	0	11.975578	62.072463	50.662247	18.399793	70.120787	42.707476	26.663836
tRNA-Ile-AAT-chr6-79	30.493638	34.369537	3.676512	26.247074	40.817481	23.517542	43.379679	11.528464	19.66448	6.628248	22.260504	5.136544	26.971834	0	10.040712	19.13491	4.852711	45.179231	15.111668	22.736292	26.17371	12.993149	49.859535	47.730004	0	24.40224	0	0	6.244303	11.916849	0	26.700188	19.770148	0	1.312859	0	5.212103	19.275828	24.54559	0	15.066926	10.68828	11.698598	29.108224	10.278125	18.9957	18.031728	57.837489	43.282948
tRNA-Ile-AAT-chr6-86	20.723887	31.259675	20.42042	19.925683	100.520948	27.318693	23.979958	37.816886	53.718905	32.724007	41.740009	41.35467	25.742728	35.045038	20.252226	40.636029	32.597143	25.68556	27.989998	49.854889	19.70407	27.578446	58.930671	39.224654	19.429477	20.504011	25.226088	2.728404	21.521011	39.025469	20.21834	27.939176	33.295729	74.569523	30.742802	15.337146	47.943534	37.605763	43.602473	46.065879	28.079162	27.039047	27.919298	20.394299	36.421895	23.42218	57.086047	46.611369	24.856354
tRNA-Ile-GAT-1-1	0	0	0	0	0	0	0	0	0	5.892	0	0	0	0	0	0	0	0	0	0	0	0	0	0	0	0	0	0	0	0	0	0	0	15.957	0	0	0	0	0	0	5.191625	12.9644	0	0	0	0	0	6.374386	8.305203
tRNA-Ile-GAT-1-3	0	0	0	0	0	0	0	0	0	0	0	0	0	0	0	0	0	0	0	0	0	0	0	0	0	0	0	0	0	0	0	0	0	0	0	0	0	0	0	0	0	0	0	0	0	0	0	0	0
tRNA-Ile-GAT-chrX-9	0	9.953564	0	10.056638	0	18.625778	15.65772	0	0	0	0	0	0	0	0	0	0	0	0	0	0	0	0	0	0	0	0	0	0	0	0	0	0	0	0	0	0	13.866054	0	0	0	0	0	0	0	0	0	24.479976	7.725796
tRNA-Ile-TAT-1-1	333.394409	16.743664	144.519461	72.474072	39.775363	180.807984	27.777469	128.924778	130.415262	85.754121	801.938628	39.382183	193.523712	143.952335	522.938323	131.294829	168.973714	44.9385	75.234493	63.977624	21.570766	404.012777	179.059092	11.289642	0	102.093336	112.312977	90.386864	9.698377	180.181197	345.609112	97.090502	46.848992	103.813444	157.520739	247.530375	56.561383	23.745647	187.292215	42.944148	476.833551	146.42853	502.875918	87.156642	57.382897	121.565082	154.165026	203.490394	56.02122
tRNA-Ile-TAT-2-1	95.971562	25.560677	26.195625	46.103693	54.977733	87.953276	14.90371	27.155965	40.912373	258.014922	407.25142	20.824285	71.072346	20.543704	112.567854	104.907297	147.291825	26.643334	39.323317	123.604908	18.568529	320.314431	203.387693	34.617207	2.119788	610.804496	327.571045	801.621463	7.215486	150.616431	156.844614	118.937471	42.671021	163.251746	190.990438	748.876984	112.556699	28.211559	74.316551	77.409579	370.322602	160.915957	455.885145	79.703049	64.695207	156.012918	126.600468	98.658703	38.8712
tRNA-Ile-TAT-2-2	20.041137	13.02864	30.02726	22.658563	33.182513	52.400271	35.419778	39.733351	33.504062	28.605541	89.820494	22.902951	23.40783	20.218225	43.090878	63.148808	48.731724	22.183828	18.770617	26.391595	57.348427	25.736735	30.182256	15.868411	34.492592	130.911612	85.187127	10.338286	93.891146	33.542665	14.89905	31.128976	30.277941	46.932913	57.021715	50.705183	31.542624	37.686208	29.585413	39.0981	18.654239	18.905217	32.734231	40.752043	39.748959	26.432865	18.858819	48.555911	48.625025
tRNA-Ile-TAT-2-3	87.330094	33.307282	57.985334	48.186373	34.374914	71.350787	14.862605	44.121087	62.771751	44.162838	589.222392	38.608784	85.556033	28.043872	134.696755	71.528688	63.254162	26.291921	34.798096	22.969909	14.260898	315.236249	71.317991	45.246604	31.959926	516.987909	140.102422	77.356799	12.937721	56.132769	119.988904	211.314914	55.007549	74.024348	28.341622	598.444551	21.924407	43.93256	106.080108	45.157965	264.26958	168.403148	270.902123	77.560691	50.581414	176.599692	59.740756	49.091213	40.35157
tRNA-Ile-TAT-3-1	15.02999	20.750089	28.878717	35.900043	21.624625	26.385681	27.760729	6.180208	35.640298	21.876569	57.769775	14.242488	63.680441	20.057251	44.682573	33.068629	16.67136	25.290479	24.334307	7.345764	12.06184	24.495656	49.908843	12.874974	14.58759	45.578887	30.824918	36.24448	5.596314	30.570293	27.003185	37.829726	8.85113	50.768165	47.587468	0	17.007749	22.363075	29.559277	32.441111	40.63638	29.1253	38.833031	12.538285	22.198267	30.113828	17.570174	15.585474	11.176301
tRNA-iMet-CAT-1-1	229.313859	14.228937	148.054086	63.155869	16.956196	205.385025	23.886654	37.243892	46.789737	293.207345	63.577059	40.633858	174.815418	166.385523	147.18358	34.870902	165.057395	21.026877	42.40131	67.378495	14.083423	190.348216	239.086544	0.512504	31.330281	223.99504	130.391311	402.857755	1.958481	166.867005	202.571422	156.386888	62.750198	93.729247	19.357698	1300.732823	53.962889	19.745237	79.704088	103.746726	231.349617	54.337773	198.291753	44.407932	47.095377	40.162664	40.615258	81.198377	39.556635
tRNA-iMet-CAT-1-2	92.912812	31.006951	84.245187	31.148718	15.237078	58.481751	33.909011	25.886411	35.70301	313.908287	82.44976	33.353031	129.843257	46.136279	108.959428	49.334852	139.205776	32.98027	63.15285	62.375551	57.134407	264.988032	303.933596	13.846251	3.758512	204.507849	494.39276	230.325134	4.915003	150.168697	186.66321	94.561469	64.927883	48.007668	99.480346	59.272544	66.409342	37.842814	47.312688	62.533656	305.151147	121.36188	330.199373	41.020601	45.379992	19.894575	57.424151	62.13643	47.788289
tRNA-iMet-CAT-1-3	172.181208	31.281952	56.913144	23.870344	16.292595	38.550448	30.783634	23.677989	56.607749	94.499446	116.948481	40.039326	178.500427	40.92831	159.277777	87.60083	99.784091	29.556172	37.087809	57.753741	31.539964	646.849655	173.140901	6.097022	0	355.906677	399.023657	168.224683	14.560357	201.276696	267.259115	130.378237	71.835866	44.034896	33.710692	154.188404	56.178253	28.484255	92.48296	68.695385	449.166997	210.826383	438.365032	86.446762	68.344048	93.695733	72.331762	132.849992	45.011852
tRNA-iMet-CAT-1-4	103.905998	65.883903	73.000482	35.121459	35.843011	98.253516	48.206219	29.139625	33.307075	203.443001	69.392102	25.717882	103.045698	35.668601	83.266872	33.515429	202.718953	84.931113	60.994106	46.142808	28.567318	337.849556	102.247926	23.061243	17.008901	456.908744	320.370268	148.822352	20.190514	43.059548	83.705464	98.958727	42.917893	57.83729	16.39623	114.332435	48.174299	41.488601	34.535782	37.281497	280.922127	131.977304	284.369724	38.367477	28.587235	45.847257	38.271403	86.416324	72.264863
tRNA-iMet-CAT-1-5	120.286323	24.677336	98.748281	60.419295	19.750818	48.648145	17.723566	48.718082	44.33449	98.112997	79.013872	21.416909	89.796176	26.744079	159.276557	43.80931	108.678361	21.63384	39.221005	64.743972	30.297598	419.142221	94.004225	24.005867	11.446424	540.309913	304.722711	100.1344	16.086402	104.348371	138.910264	128.230989	53.748396	82.052057	38.072593	46.747301	27.631769	42.563147	56.992446	46.82389	315.510695	102.942687	345.68518	57.708122	48.242734	33.115889	38.490349	50.407311	42.044115
tRNA-iMet-CAT-1-6	79.343967	41.155817	49.606676	58.451001	33.492102	33.901431	29.560481	44.766015	36.771149	212.784356	87.583783	23.502697	67.457112	63.316168	140.058579	51.335841	118.179026	25.00738	36.081469	48.6317	16.995669	341.017693	159.587606	30.354363	29.792403	589.978117	323.090621	123.972547	19.251486	80.860236	164.767713	172.606055	79.096	66.82008	20.930445	95.73934	24.968278	33.15018	44.362257	64.71378	234.380892	105.537761	234.419538	41.116196	41.595201	59.051463	54.786018	52.127604	55.099581
tRNA-iMet-CAT-1-7	101.683171	66.598346	84.48111	37.957714	29.632916	42.644436	44.743789	29.088141	33.428417	226.379026	52.460918	39.500977	119.467637	40.705065	83.2362699999999	29.976408	94.911616	36.112044	57.72362	74.179238	12.290856	287.714888	176.398557	9.366506	13.376113	416.124597	289.236936	297.537374	16.167205	50.548303	182.756203	117.921007	76.403858	46.374208	45.088597	60.04746	56.780022	27.670479	44.340759	70.565874	257.381698	87.492476	269.770846	19.243534	26.947873	40.285443	57.158623	60.179462	56.556352
tRNA-iMet-CAT-1-8	172.003025	26.277621	53.980783	37.681703	31.84376	69.954562	41.303368	39.563286	78.225337	226.757145	121.405649	21.447812	81.482766	1176.004625	146.068517	73.625895	159.518925	20.36402	55.249413	17.65549	19.309501	329.468024	177.386153	8.090784	0	389.142989	148.084853	129.151293	3.86193	144.694569	205.211141	119.449225	61.028121	132.409741	158.897641	164.141506	34.577817	23.468569	82.970937	139.289524	217.672744	149.18866	244.306939	78.725431	69.683681	89.14967	130.364537	154.201057	39.082487
tRNA-iMet-CAT-2-1	21.807826	28.101393	24.367034	36.507348	36.742937	45.508158	9.526059	68.32392	14.256726	26.784396	18.227954	10.326341	40.530231	29.595291	99.784961	23.911004	94.249077	47.508726	72.030908	57.956288	26.167048	70.051719	197.384168	65.605052	0	222.621454	149.156336	67.628178	25.211828	65.326658	49.632543	63.748949	37.052134	82.054579	0	169.383461	33.957005	38.95187	12.104747	28.496011	100.956176	35.612751	77.731448	9.433433	13.560951	10.222883	25.404656	27.942101	54.783841
tRNA-iMet-CAT-3-1	24.586815	29.953559	27.792586	55.779493	74.597	34.758093	36.005052	13.900865	45.197906	19.900949	37.477045	37.707124	34.273783	20.535404	13.818824	29.363721	50.930554	31.215001	32.547904	9.279585	15.2345	63.115118	0	45.525541	10.488025	52.519369	15.120015	0	32.891837	2.137478	0	18.322807	20.30644	44.17128	23.916671	0	6.06755	42.263173	7.973012	25.131796	20.80271	45.505348	27.806228	25.368289	60.567739	25.613677	12.308551	32.2846	33.827089
tRNA-Leu-AAG-1-1	0	0	0	0	0	0	0	0	0	0	0	0	0	0	0	0	0	0	0	0	0	0	0	0	0	0	0	0	0	0	0	0	0	0	0	0	0	0	0	0	0	0	0	0	0	0	0	0	0
tRNA-Leu-AAG-1-2	0	0	0	0	0	0	0	0	0	0	0	0	0	0	0	0	0	0	0	0	0	0	0	0	0	0	0	0	0	0	0	0	0	0	0	0	0	0	0	0	0	0	0	0	0	0	0	0	0
tRNA-Leu-AAG-1-3	39.861766	25.435152	52.467693	59.09707	23.869689	34.228767	36.074052	36.000441	30.891846	38.006288	113.110354	5.056634	37.151945	81.259978	65.517188	46.051742	77.31603	40.534014	39.202561	27.013598	23.114274	55.391049	11.173756	10.338119	0	178.168189	29.107763	15.528283	12.854068	50.293464	75.139146	121.973148	6.929363	70.421969	62.142289	36.36687	15.005632	34.953234	28.099306	41.246398	19.246597	92.06835	66.375379	50.286769	19.648492	17.509507	34.414696	54.26105	3.55879
tRNA-Leu-AAG-2-1	222.744738	27.910278	82.017452	17.084536	52.434215	31.02799	27.780244	33.690463	70.184071	210.040504	134.787681	48.555035	89.278962	52.645816	96.350235	135.666193	203.666436	53.004121	85.417553	43.377888	35.515795	188.232903	184.719821	15.793803	11.10568	395.468873	499.096672	391.99572	15.148502	117.173923	190.952693	115.014734	44.470639	200.84833	189.954389	229.849877	9.555998	20.021502	102.65314	102.396402	163.26954	93.58342	215.529753	90.9107	91.183645	131.572696	192.204638	66.111552	23.64574
tRNA-Leu-AAG-2-2	110.440583	26.47879	91.413233	26.481893	30.637659	96.830773	18.79414	37.245016	75.365743	102.861234	59.145207	31.557113	104.46728	56.061415	105.190522	81.578757	109.959343	41.14954	43.84439	5.802442	15.828605	399.143063	94.980944	68.62558	9.390537	343.530535	355.100666	276.122713	10.405026	96.943602	150.163593	86.145313	55.022918	97.22627	63.068018	85.167222	10.957156	35.512201	48.880484	68.788763	268.134751	124.274701	330.092222	79.23741	69.118423	49.647224	90.261547	70.554902	36.884352
tRNA-Leu-AAG-2-3	78.056613	39.724918	54.21776	47.068773	18.123439	57.43542	43.562695	15.629814	47.600739	216.303229	95.111917	26.902893	80.156532	66.782045	111.104637	70.261935	134.400036	36.644906	52.57558	33.662254	11.131316	255.491001	269.779347	6.87078	13.028892	392.86755	411.48444	262.819084	14.244046	160.262153	120.941988	132.837677	88.557817	82.983168	61.697019	125.883217	50.065538	36.359336	41.062304	53.415315	181.398944	88.527931	248.686952	46.253379	41.579819	33.349578	58.952717	74.6771	51.21585
tRNA-Leu-AAG-2-4	158.729124	23.526663	47.134773	34.868596	35.358886	58.949938	12.31384	35.41281	44.210829	335.576582	157.318294	22.267459	87.208662	441.500133	137.941155	71.982098	160.106545	20.484285	55.493971	98.521898	46.395209	599.992212	273.774897	5.612564	10.29701	71.852295	307.428214	152.701264	0	237.190784	203.962577	149.350823	72.738502	102.761456	101.672683	269.281432	55.564445	21.079918	58.16946	106.565921	558.404093	220.861252	622.47632	143.934488	94.52282	78.537181	110.418104	221.142716	55.238799
tRNA-Leu-AAG-3-1	36.536856	22.686124	29.151481	29.148773	39.539808	24.835472	16.299307	24.392122	67.217489	32.012207	36.149244	30.584548	36.133576	37.207511	1.54896	26.393709	41.048836	34.36761	19.247674	24.760968	42.07822	33.326901	8.442571	6.157488	13.280711	4.591564	0	15.486776	6.691772	18.443751	45.821452	25.339044	14.978603	44.550772	32.6947	108.047731	8.913139	25.632891	30.604373	35.184878	21.983789	61.942102	24.946993	40.601615	19.822301	55.090243	34.373226	33.153507	26.394202
tRNA-Leu-AAG-4-1	53.730329	43.722998	24.937067	20.879498	30.850901	4.065634	26.377367	9.411094	41.151366	37.634361	52.766199	33.000083	30.655999	21.207882	37.772733	16.401173	52.693748	30.718657	33.87106	16.21338	0	32.730459	111.42048	68.57697	17.424855	161.503647	62.061592	46.226552	33.515455	31.711216	63.457001	40.262235	27.490744	52.054698	33.528396	20.205502	50.742793	33.822712	25.870711	20.034337	35.038572	36.682877	20.29888	21.649213	17.488294	68.650879	19.068424	39.954819	24.618234
tRNA-Leu-AAG-5-1	41.678253	31.074015	38.302353	20.350475	21.9847	34.298551	51.357867	14.458086	31.876765	22.239582	18.814887	32.118927	15.238265	73.784434	20.658477	29.932213	43.65789	26.056035	47.920593	12.804038	0	0	28.646777	52.534119	16.7409	0	22.863461	0	13.065898	23.656582	42.068517	17.845634	5.761131	25.261927	0	19.353224	11.416066	32.817511	62.756107	37.679722	6.878015	24.729477	16.200729	26.843824	10.854515	5.480208	49.597877	37.440925	18.712418
tRNA-Leu-AAG-6-1	33.470586	11.765689	21.712615	22.938947	27.714951	13.406162	23.029356	34.535564	41.4883	24.308173	30.07892	33.250768	32.277066	7.841129	26.901462	44.059777	20.450041	22.16301	26.595744	28.821776	33.227435	59.281836	37.873681	62.02807	24.056302	0.244368	19.659156	38.088342	7.185833	24.29593	41.437454	19.663422	29.866259	36.092453	30.23405	52.795541	24.131715	39.570369	24.9428	20.550003	32.2299	48.103242	21.676632	35.06219	53.254444	74.590025	25.471984	32.31823	40.180064
tRNA-Leu-AAG-7-1	13.967626	35.883354	3.705769	5.886564	0	7.769604	13.86659	31.374732	12.871296	10.310678	54.171198	14.739587	34.162142	58.149973	39.062496	15.33927	0	24.656044	3.273553	1.327641	56.632872	64.289611	49.380465	14.339074	0	46.059332	20.039118	20.9684	4.631536	28.918757	23.68685	106.679459	15.53332	0	56.240213	106.311208	35.833004	19.77692	12.651888	11.284928	17.288008	42.628311	9.293825	13.64448	13.567125	0	15.707413	20.404692	43.189927
tRNA-Leu-CAA-1-1	79.144646	29.314551	163.397478	1062.536079	48.138172	1121.65157	32.966659	29.249066	65.283264	336.154646	142.807659	38.142194	269.974395	78.459937	93.436262	46.154925	171.538278	34.023418	32.12318	59.308249	36.957706	232.133364	305.308387	8.445331	5.106088	445.368648	463.412916	987.129808	12.761733	165.468046	240.468388	85.523233	112.29099	90.240529	72.140648	45.433548	74.794523	28.935121	463.056559	84.187001	316.284456	109.117407	268.14705	73.459693	74.123957	36.945858	50.702909	104.253788	49.67589
tRNA-Leu-CAA-1-2	103.804168	17.392063	41.991523	60.428994	32.897985	55.199724	42.518649	35.948245	45.720824	178.393312	44.60424	25.801343	60.539934	12.850058	113.752632	42.015625	126.540068	27.843604	40.989685	47.937174	28.00302	171.149739	131.689351	5.086578	10.080753	339.118096	387.781498	231.197158	21.729168	176.420327	168.587095	85.268822	70.664243	92.703056	5.78128	183.65707	35.097791	27.558065	49.718448	79.454812	135.303307	105.495789	188.239298	53.450768	41.852941	28.033202	43.443743	69.929987	36.933262
tRNA-Leu-CAA-2-1	51.484688	42.98135	36.932536	38.082452	35.220976	54.775112	32.867636	33.029221	44.955143	126.125674	46.54197	42.282776	75.787015	42.750706	153.318964	75.307236	69.867844	21.75802	18.428328	47.302665	43.711974	191.439678	121.786201	38.198081	18.046826	488.934932	187.961798	64.105896	11.827961	137.109516	60.222293	90.358763	82.529617	43.03644	5.957601	0.967432	19.505104	30.908644	54.865551	38.30317	164.968288	95.405171	150.678161	72.253235	60.223727	40.123987	52.208633	64.40207	20.695331
tRNA-Leu-CAA-3-1	19.78864	29.762649	20.352013	11.180276	72.368056	22.911713	21.455615	43.401183	14.65123	53.393284	30.845114	14.414278	20.720692	69.721503	13.333634	49.54332	39.505046	42.3828	40.99785	6.878173	19.244886	28.746261	55.444348	17.401708	23.967524	20.632879	26.509669	26.423286	58.738421	60.847016	83.855709	8.237856	18.504277	34.657996	0	17.532927	34.953494	16.139851	33.961498	40.922241	29.178173	61.186638	24.921752	65.997222	21.252773	12.11462	26.976832	29.977979	26.642705
tRNA-Leu-CAA-4-1	115.145969	15.600294	98.330628	19.585392	20.881715	27.361227	8.832149	41.169204	98.108856	142.83725	113.068817	18.806928	290.438865	69.785297	273.35778	52.058765	198.999132	19.926503	36.583224	9.227468	40.340154	349.546275	246.172303	16.168098	3.269574	273.374483	281.163441	379.718664	8.362437	257.001679	235.247706	207.040611	48.756724	168.20243	74.020146	988.394072	9.327605	18.821482	47.572386	69.719497	326.129872	93.280219	259.69441	43.478319	49.11391	36.363734	67.793825	54.309324	39.437912
tRNA-Leu-CAA-5-1	18.631611	13.601937	59.879516	20.063721	6.569616	52.073265	42.735206	38.09129	24.413877	25.651696	21.332765	34.968859	45.877397	0	11.018019	29.732333	108.365417	27.705225	26.403136	19.485551	36.866166	33.539703	35.519489	18.1345	0	0	63.688608	0	1.199237	14.45941	88.130389	52.47804	17.984829	37.455933	27.623647	0	32.992482	49.583657	6.209587	52.800045	33.348415	9.177342	15.427153	17.096432	16.054153	26.172847	28.200802	31.532254	37.365318
tRNA-Leu-CAA-6-1	84.405645	27.769957	52.774771	18.746149	16.993295	19.964119	26.01253	29.997378	0	75.117064	9.59277	37.413727	38.21251	29.075055	74.836032	49.459788	32.092003	10.569904	25.60852	37.787985	0	54.644882	92.223656	36.269	0	898.480537	198.102216	140.934356	9.387131	21.23412	39.363238	102.959122	24.147434	57.03595	32.578292	818.860872	42.596218	21.906703	47.917855	18.523694	49.604373	57.013587	47.676315	38.054145	57.403436	55.851075	71.061873	51.821206	19.951042
tRNA-Leu-CAG-1-1	0	0	0	0	0	0	0	0	0	0	0	0	0	0	0	0	0	0	0	0	0	0	20.9358	0	0	0	0	0	0	0	0	0	0	0	0	25.75925	0	0	0	0	0	0	0	0	0	0	0	0	0
tRNA-Leu-CAG-1-6	46.156046	16.497837	59.702743	32.892854	17.5986	58.528229	22.033832	22.56327	17.269859	53.887442	29.119015	7.505613	88.172677	0	11.743636	24.853201	89.826854	11.160182	29.823102	59.472627	31.773323	217.82024	53.718381	0	0	268.323882	165.537079	34.646501	7.913904	37.875981	68.330862	92.510126	23.842365	0	35.955039	177.136715	15.153272	27.492618	19.899106	15.924721	119.507002	63.937857	136.385349	11.298478	17.410615	9.387861	28.289277	89.979986	33.828703
tRNA-Leu-CAG-1-7	106.090059	15.661001	40.143929	54.519434	36.668474	76.012218	21.445163	25.86834	58.446974	350.52729	65.667226	24.30777	94.76695	75.995909	106.298277	71.213667	175.255245	30.125376	46.534896	43.237002	18.34987	261.767881	195.610964	7.378142	4.670684	334.428138	360.92029	187.010002	3.697529	168.918241	232.989691	133.100107	31.635133	116.682722	38.585217	272.512371	63.660083	27.150204	51.937863	66.874396	171.303141	129.894036	220.673604	59.749861	55.166009	57.788391	161.61444	86.083013	33.765876
tRNA-Leu-CAG-2-1	141.513445	22.460846	68.218747	26.251425	47.934776	45.454134	22.311898	25.013576	72.705242	392.907885	118.151639	30.757034	91.818758	270.848642	268.152917	75.310609	134.549529	34.584907	41.065724	52.650292	51.493106	468.140767	223.44661	11.656622	18.523759	431.850338	445.665016	144.416145	23.002854	126.268783	389.351144	197.784393	67.898488	145.757845	41.908528	255.877062	34.145265	21.817725	65.083924	36.616956	391.065638	180.503985	417.408029	58.447229	52.419958	73.244633	72.308966	91.895062	32.903588
tRNA-Leu-CAG-2-2	144.158667	26.813754	35.359529	30.039403	20.667206	44.667204	20.771134	27.631386	52.734116	195.616894	194.51005	17.819986	79.657406	831.483927	151.848544	61.307654	136.171648	32.188327	66.520138	29.277927	28.428851	343.49999	332.767347	8.138303	15.613844	202.949091	85.683424	73.062289	1.251852	220.784584	214.580623	74.837298	50.635968	62.437561	49.981586	226.748896	19.209411	22.342761	83.959809	67.050457	248.580885	149.405725	240.641928	69.121364	55.949905	54.993996	79.157712	99.184031	39.142627
tRNA-Leu-CAG-chr9-7	27.932377	40.072118	23.381163	18.190384	13.936184	33.92187	28.084214	41.034969	29.139184	41.441012	15.331515	39.082101	31.065697	26.283479	35.803375	33.750599	23.918033	9.337078	69.58565	42.158259	33.022076	12.720344	41.200034	24.993317	4.8455	0	12.183678	17.680978	0.729179	27.752063	0.679572	10.653864	28.858617	33.768462	85.404657	35.621882	47.789015	53.334014	21.918378	13.973511	21.971131	12.9644	15.51713	49.235878	41.115448	37.9914	31.414807	47.573605	10.167697
tRNA-Leu-CTA-chr5-1	69.768943	18.766946	32.06604	14.422718	23.403294	66.714772	18.061718	9.923279	19.66448	14.265402	26.085019	34.113111	17.863004	0.937905	17.276611	33.829041	16.979705	14.387376	0	30.777095	0	28.178498	35.149989	0	0	22.668471	22.294888	68.14071	20.189596	14.45941	26.223027	30.795991	20.243331	37.1148	8.080834	0	0	32.521101	12.651888	37.690667	26.983363	25.926168	52.886362	10.915584	0	20.135442	23.493358	24.352512	5.350028
tRNA-Leu-TAA-1-1	116.595161	49.110155	34.466103	14.668774	45.777462	36.324474	20.754918	28.250397	67.706786	237.576816	221.246672	24.8844	78.619583	360.007305	112.315042	60.649265	170.361622	40.683946	46.476144	90.296093	16.920762	464.248469	239.748583	24.444161	14.922159	278.666895	562.709642	563.103736	14.301923	318.326193	292.821636	126.113987	75.941701	166.021997	83.342979	1121.09608	58.941925	23.474194	42.845304	62.750822	397.481253	176.904742	435.492936	45.859857	49.736085	65.398829	137.587821	66.332547	52.95664
tRNA-Leu-TAA-2-1	103.784517	33.300528	84.832953	26.381765	42.34829	18.522841	24.172271	39.548577	53.025545	61.780997	64.617502	42.934961	55.730844	33.682029	88.871154	78.328785	25.785532	26.340894	43.953421	34.193168	31.389718	87.887671	88.840572	14.639255	9.306578	371.329545	122.787687	17.512424	19.795768	28.3802	38.746582	55.048834	36.284916	2.26179	25.080898	28.041075	25.373203	35.524632	54.487464	27.963569	70.256785	82.339535	72.060469	50.822921	11.344961	71.426774	35.833424	47.986775	53.428862
tRNA-Leu-TAA-3-1	158.777616	4.362904	33.673392	3.896933	12.79719	32.644643	44.164095	26.893681	64.979216	137.926397	88.514534	56.788883	84.429299	61.391247	61.734725	76.344875	42.727456	7.299166	31.619248	43.065475	0	126.327399	76.299879	40.651404	0	407.756413	314.030329	187.025962	20.039036	38.5781	115.670565	73.235222	91.373631	39.161819	35.125399	66.050537	24.887971	21.762493	42.580346	72.52211	93.599655	63.584065	117.621336	43.592627	33.971665	50.019049	44.499691	89.07983	27.355001
tRNA-Leu-TAA-4-1	138.776283	31.54766	58.677307	56.287516	23.237038	54.651901	49.801454	16.047088	31.916396	103.197473	91.190383	40.476891	98.13078	12.634401	54.368202	42.088294	88.629622	55.283067	44.682716	42.664896	5.314452	482.434349	98.375957	7.909403	4.151776	544.827816	172.502634	31.231265	18.095449	59.099172	115.993486	122.870972	65.052693	44.087477	83.298575	54.736156	32.767431	33.671589	57.561099	21.656126	329.143746	235.755898	331.576819	67.113567	63.062691	36.456018	53.030759	113.171129	37.174974
tRNA-Leu-TAA-5-1	36.973759	36.216435	12.14562	57.263365	44.546761	32.063156	43.552992	25.135669	0	49.401064	52.47447	40.380096	20.585064	129.167143	11.995153	8.396957	40.812939	58.515182	7.748803	64.257399	0	8.7365	40.633295	0	12.645145	0	39.490914	0	16.193517	22.122129	8.625275	11.035678	31.099438	81.455315	47.383645	6.557073	19.546058	39.865239	16.602576	30.280809	39.913579	30.336192	19.697941	48.707012	49.958064	27.733722	24.076464	15.066516	53.189348
tRNA-Leu-TAA-chr11-11	34.405053	11.492682	34.731714	33.000769	81.086637	29.009287	22.989516	28.368526	15.907351	29.550311	18.162293	18.729385	23.624847	26.076723	31.63512	29.17472	52.702327	29.025542	37.867467	19.838264	52.35003	10.505777	26.661265	39.932892	30.38818	0	26.177544	12.020088	35.265155	14.45941	27.764597	25.24184	13.899455	4.6098	20.106126	0	13.631189	43.03453	3.554666	50.999803	27.021906	51.294581	22.065444	41.460544	38.448663	74.798841	24.521058	19.720871	27.350607
tRNA-Leu-TAG-1-1	86.647498	43.917772	44.470884	31.211862	9.611218	26.803704	18.262135	77.438809	29.421857	259.538543	164.29802	19.280694	96.138087	107.000118	275.098189	39.128597	139.993305	41.690968	88.578952	50.29241	57.484031	394.406925	334.595715	9.576736	0.688784	313.451411	183.372497	132.983103	27.489078	136.354412	206.518577	157.842406	68.83573	48.333843	22.942419	104.433705	29.065875	35.44849	42.475936	52.549539	280.106814	135.972446	319.686664	36.401926	36.153747	31.336683	61.492049	127.846141	78.070765
tRNA-Leu-TAG-2-1	120.994305	30.671085	60.490723	30.314533	5.245857	15.416346	51.705182	21.223724	33.557812	105.247348	53.764524	29.821962	68.609893	0	73.930632	39.589448	73.286893	54.242149	63.322266	44.721945	7.762125	403.94635	144.069487	62.780173	5.604592	126.944098	31.245687	25.798769	16.752249	40.087238	76.387976	142.869937	48.143368	18.067336	42.215686	51.736269	22.56398	24.336524	31.987902	64.714087	280.046331	144.006784	261.176598	45.416645	33.158823	26.904469	30.33484	94.812571	23.453554
tRNA-Leu-TAG-3-1	83.658517	53.530714	39.526485	31.873188	21.945411	25.168193	28.008533	29.362228	50.385602	275.960163	89.475641	17.977122	91.753688	140.91043	123.042537	41.837862	144.779556	38.26192	50.336773	48.823977	30.352851	314.964933	227.153977	25.537583	16.002477	183.823785	211.405047	165.535568	10.023985	140.72243	146.148311	124.86847	56.143389	144.293048	60.075345	147.513749	28.042077	35.468775	34.052917	67.898895	308.78258	129.282311	385.029528	40.707424	41.311681	26.582571	69.147156	117.549296	48.303567
tRNA-Leu-TAG-4-1	25.199555	27.512762	34.886972	42.227402	32.922719	48.22529	20.657475	19.920732	31.132042	30.542803	35.002268	43.112725	28.151015	32.86012	37.690746	30.703622	42.267387	17.307272	35.691352	12.70536	29.735534	36.460742	45.792319	19.236239	16.457481	115.827103	24.341812	18.373309	13.32866	42.529649	44.821894	61.284371	27.692803	30.7717	14.400014	21.574281	32.980251	35.237738	49.126563	47.872943	48.219311	40.120019	29.161449	29.737982	23.148983	86.664269	35.751316	39.314834	45.853107
tRNA-Lys-CTT-1-1	145.792482	41.705378	67.561544	47.017341	23.006523	26.670854	30.079069	39.808797	19.567709	264.544938	129.851644	37.972465	153.439811	24.696757	65.285043	76.238556	229.724908	29.850183	25.76138	38.997181	14.04891	325.781487	176.300712	0	5.708476	175.413581	516.536112	263.747919	6.966222	111.091559	160.683088	148.14781	64.920758	35.963287	21.274167	52.113785	77.885241	21.333294	34.744333	49.161531	242.385115	92.224321	235.392511	62.885242	52.709084	60.028923	85.809447	46.434483	23.596731
tRNA-Lys-CTT-1-2	222.086704	35.671122	30.72687	44.163055	19.269443	50.283326	7.158522	33.949457	24.314391	279.928756	123.309904	36.18999	43.51399	293.151339	143.312039	46.311023	218.829873	24.203625	39.318892	44.671276	22.443574	208.998078	239.031992	0	0	301.643656	167.441759	86.008886	7.071363	125.265271	140.882166	140.32092	66.588415	48.6808	55.526699	135.711198	65.346318	18.032212	38.117023	45.283693	204.717245	99.638067	189.623726	36.606274	36.856087	43.038885	35.225238	70.906534	46.490778
tRNA-Lys-CTT-10-1	19.545548	38.657117	24.393778	14.131464	0	70.564081	23.338973	16.11309	0	13.060096	51.918309	41.873862	20.069046	0	15.81756	21.071719	30.42052	28.545386	53.741827	18.559254	14.863092	33.269919	16.74864	23.44964	18.489605	0	5.417742	0	136.785115	52.053728	0	32.647063	0	53.00791	23.31	51.5185	13.139726	12.461233	1.590128	10.923486	24.400691	34.225036	15.115129	0	18.245641	56.9871	10.956776	27.413137	52.114613
tRNA-Lys-CTT-11-1	33.435679	23.903227	30.282521	23.859059	32.603957	22.398814	29.899119	10.814964	58.082766	25.417784	29.465806	18.281232	37.268949	0	17.629069	42.626031	46.939779	17.486204	24.51468	19.141646	48.314205	19.853128	25.607773	64.898091	17.026462	0	18.137633	0	217.929486	23.435605	39.597315	9.734008	29.96677	121.471269	19.100162	101.612521	9.504884	44.043186	42.776558	22.508247	32.932991	61.397485	29.209882	48.018001	27.159926	86.376992	62.478573	56.914826	20.768099
tRNA-Lys-CTT-12-1	38.115661	16.285499	26.625894	45.284592	16.0877	20.88867	65.854554	40.692905	39.32896	16.055574	24.98438	16.749534	27.876221	29.075055	0.962808	9.445761	12.896376	21.594285	11.183357	22.005933	11.325321	42.777732	18.19179	12.697364	9.376016	88.916698	0	6.51124	6.120244	42.120775	14.64278	17.452716	10.026052	45.254476	68.005668	5.767031	6.586149	17.72043	8.642	10.62112	28.343952	81.908989	53.95733	0.56852	8.38695	56.9871	16.870134	50.626021	15.141418
tRNA-Lys-CTT-13-1	26.687462	29.70819	38.227188	40.142396	43.376489	0	30.680606	35.493434	71.958657	17.703103	13.38893	32.916244	21.977003	49.625717	34.545658	42.856158	24.461379	16.104462	29.448148	66.426859	0	37.434223	16.910928	5.213122	15.2641	39.187744	26.758743	4.766021	31.92933	39.563513	28.177496	39.181838	31.413258	41.043245	48.955223	47.109802	53.172965	28.401826	38.152482	14.830992	34.687472	35.7549	23.015883	22.349931	29.473313	12.623866	10.924527	33.533757	27.305726
tRNA-Lys-CTT-14-1	50.159478	27.851403	17.311743	18.543933	51.116715	26.048401	10.605027	10.477998	58.362847	125.770924	65.966191	23.240032	28.931549	0	42.974359	44.094187	93.432434	69.205644	36.063796	56.268817	32.933652	155.727155	22.509806	15.117462	12.178	336.535308	47.201663	177.68663	25.472538	65.702655	115.430101	73.320217	53.563516	44.1767	139.848212	61.902564	25.112883	42.803468	48.343697	32.093358	105.600067	93.581242	48.811095	32.528427	25.134261	53.18352	50.921362	65.997468	29.366269
tRNA-Lys-CTT-15-1	7.62425	17.553318	7.61071	11.110755	19.3224	9.91705	2.209235	16.11309	58.99254	13.747426	13.288158	11.166384	12.466825	0	12.516504	30.681295	0	9.1851	31.444568	0	49.606456	0	17.36896	15.2986	21.3013	0	3.002604	0	49.743473	28.918722	6.804586	13.34905	0	15.957	7.6146	0	0	37.896352	34.571784	22.802173	13.596059	7.77977	8.04	23.081912	13.567125	0	7.85473	19.358249	29.630763
tRNA-Lys-CTT-16-1	30.731942	29.185127	14.769698	28.518461	27.985251	11.989193	30.965062	13.720072	38.077596	31.174916	51.366055	42.357378	21.592399	45.812662	9.157806	15.810957	15.196698	9.830826	14.686923	52.750776	0	37.829086	33.244039	31.626525	8.733533	33.148953	16.203054	33.523501	21.069707	24.046196	29.058139	17.055476	2.288391	37.84092	0	0	44.185955	21.174247	23.053541	47.662647	25.452685	16.941687	27.01634	40.005307	23.403548	44.528231	50.138706	17.100447	44.388481
tRNA-Lys-CTT-2-1	129.346341	34.611116	40.904071	37.93956	91.444101	43.152543	14.05552	46.98891	15.265969	161.052083	81.401668	22.664029	95.345383	8.974431	119.925355	45.177881	212.914317	25.137125	25.073767	23.783913	17.93963	275.213256	317.956971	31.707608	7.133227	61.982321	76.17677	68.372487	8.910621	92.849933	101.3991	122.889259	9.495468	51.605789	19.165836	15.221243	55.482154	34.110284	57.533101	74.663848	185.195232	108.477621	198.181661	39.73029	31.421086	19.549767	55.713205	44.408781	46.746537
tRNA-Lys-CTT-2-2	356.818957	23.813874	51.71012	45.409331	91.88509	56.918354	24.956908	87.135911	71.05379	170.726196	93.980496	34.436406	134.189931	5.771931	237.257512	88.419165	129.891259	50.962552	41.810984	28.276793	27.109668	470.602135	165.697204	7.561506	1.971972	313.286936	212.285639	183.359977	5.900647	120.434772	161.372083	276.128354	40.459108	124.668275	75.750891	66.881505	38.792552	30.413174	60.997931	71.079467	313.955773	121.262316	331.97073	73.070298	79.614251	20.157349	99.84624	70.839112	57.601659
tRNA-Lys-CTT-2-3	66.767759	31.333667	73.640754	17.27421	36.984231	47.293049	17.946102	30.993049	57.55973	217.625719	167.664079	36.498767	96.989557	39.001041	135.319866	53.252215	110.582745	43.157647	59.299869	56.858922	30.277608	452.581923	195.604847	17.875064	10.405948	666.548353	178.61367	248.885972	9.540869	205.683307	227.113078	186.006274	34.420455	53.416586	33.958217	106.314663	29.149265	29.757059	47.286035	78.318106	396.610493	208.333058	354.442478	55.67136	42.316897	37.334346	60.136442	127.658112	41.546997
tRNA-Lys-CTT-2-4	168.411806	41.153969	69.48635	45.612764	17.782812	80.917081	33.858219	28.088513	50.027425	239.490177	127.053824	27.670619	83.895644	22.1716	77.575533	49.351094	98.978107	55.224216	41.357314	64.15615	31.235451	481.756105	127.099864	10.937875	6.06228	444.126004	57.307802	30.792443	19.261597	57.41557	139.158174	118.056654	75.77015	99.473658	29.631135	88.549712	46.880436	35.247025	44.878266	33.087102	316.691269	81.912983	332.138496	20.864929	36.700415	17.19971	43.047655	59.003511	55.442206
tRNA-Lys-CTT-2-5	62.667435	20.166419	42.656035	33.578301	19.850795	72.432394	35.836441	73.680029	35.638843	97.632072	85.00847	26.791044	93.638296	104.903381	132.405752	55.008345	143.508595	26.726372	34.935091	39.325475	21.800473	271.576043	171.790753	40.236075	14.606775	640.952529	123.602406	96.3804009999999	14.037361	107.480071	150.022784	204.979984	23.926417	79.507469	52.696583	490.610239	34.641054	30.762484	39.236716	82.916604	184.84835	96.583163	191.479723	41.118642	54.416471	64.696468	51.470576	81.201526	17.617265
tRNA-Lys-CTT-3-1	250.773126	13.604368	41.41495	49.658965	27.69549	117.214571	30.224633	35.343831	34.214694	173.621512	119.536257	33.206409	93.237212	0	177.721957	44.877384	125.930473	18.169521	53.190768	73.386361	22.341031	604.96275	199.574455	50.732593	0	415.048936	171.573518	84.069434	20.834365	105.397397	168.953244	232.112116	42.401662	161.977607	87.595057	422.489829	30.999946	36.547376	38.55781	112.332209	309.53496	79.928798	280.396446	35.930147	34.102935	74.667362	92.027519	96.831967	26.734623
tRNA-Lys-CTT-4-1	157.05176	30.991777	84.260594	379.864709	69.499482	385.52494	40.678023	40.070561	66.936277	127.036805	123.747512	45.474693	166.823732	10.966801	179.42597	63.190579	142.708583	22.859908	22.443813	41.181796	29.760426	330.750124	179.682951	20.690254	19.547739	458.924305	363.251936	216.082144	2.508578	104.524412	138.49418	114.118236	20.988227	72.844483	90.925505	47.152211	22.807787	17.361636	336.164383	47.806564	195.102173	141.755093	232.344893	50.797925	50.439354	63.123804	81.392237	91.993316	52.935781
tRNA-Lys-CTT-5-1	55.533072	12.896922	34.428236	16.415347	27.664132	29.249413	18.282249	0.840416	103.025629	103.534298	43.974635	58.345655	35.362315	0	120.684868	90.190348	62.900797	25.95757	34.456018	17.59895	33.162195	104.256281	208.140797	37.496658	0	320.434263	51.59166	43.856037	17.212837	81.220069	106.075077	91.61809	54.556358	114.274436	69.93255	23.0318	30.23225	34.445876	68.833576	48.363722	88.798088	58.101523	133.897242	38.05643	50.481663	24.010291	33.167259	35.54653	24.219187
tRNA-Lys-CTT-6-1	32.628906	11.281531	28.226402	22.209214	37.641204	51.944321	17.299861	24.725501	29.317952	28.507129	20.743901	22.388489	6.372824	0	25.511856	30.681498	16.901688	12.240828	19.403074	35.463739	25.318128	9.023143	18.325725	8.632865	52.190148	33.306772	31.418172	20.9684	19.142778	14.45941	11.369688	37.332538	50.693446	52.895274	52.92955	47.1153	33.541137	22.045194	20.74124	21.706867	32.561671	19.754441	25.824966	28.654332	10.8537	37.9914	24.245715	19.373456	15.402532
tRNA-Lys-CTT-7-1	34.580356	31.039049	47.884776	24.70275	53.497248	20.124001	50.319703	38.668921	41.366242	15.751246	40.404201	5.310284	37.89358	0	9.393901	18.689911	41.46702	12.794701	43.805664	6.890255	46.53194	42.605361	0	11.374986	21.3013	0	4.256672	20.9684	58.26262	17.225558	16.881106	11.78717	20.178783	35.81596	23.454266	47.2758	20.163244	23.595133	18.891722	10.46263	31.511624	30.507842	44.171153	45.067397	7.647064	0	21.840217	54.375603	32.675594
tRNA-Lys-CTT-8-1	27.590561	70.475764	33.140935	31.644645	85.334016	12.360524	26.412949	36.302749	84.952358	41.015031	103.622677	13.770099	24.805237	0	22.234935	66.265053	15.151745	17.231149	6.82417	17.648472	15.401231	27.87507	46.000444	8.358798	53.139665	56.710737	53.356002	21.301893	18.452476	28.669639	33.82919	64.761614	15.477441	58.415207	53.152067	16.628423	27.329594	19.666942	33.52075	42.317331	31.243047	40.947147	30.916722	25.762705	45.095713	65.047918	29.204215	30.625364	26.154877
tRNA-Lys-CTT-9-1	14.432081	9.978116	11.81736	30.225208	38.642168	6.574775	34.893092	0	29.49672	26.340298	11.150615	16.672746	11.208193	0	15.81756	21.897265	7.54728	26.499319	12.264818	35.7928	5.81638	3.913952	19.64331	0	0	0	0	0	38.639059	19.589497	13.54068	13.34905	16.546674	59.809016	37.740618	0	32.526018	21.194717	8.642	14.388322	10.38325	0	8.04	21.780575	9.211473	0	46.832462	27.157807	32.276371
tRNA-Lys-CTT-chr15-5	35.310669	33.910595	51.86939	21.000326	25.263693	12.672401	31.006951	0	0	35.423338	22.14693	32.382381	28.208953	49.787026	42.515312	31.892667	7.54728	12.268161	16.79599	40.616372	0	6.214328	7.90245	0	21.3013	0	22.612638	0	104.745185	22.883588	13.264636	16.140215	26.488846	15.608958	0	0	27.205396	17.22104	13.550656	16.341546	23.646968	47.207774	19.922334	3.297416	19.735092	37.9914	32.303687	18.97644	21.283119
tRNA-Lys-CTT-chr16-1	70.279688	24.320196	29.869766	25.175701	48.985745	7.662165	56.647922	38.178834	44.518648	18.871786	37.85928	60.419807	23.481531	42.071655	38.546179	36.262397	17.779482	16.802215	32.718516	22.148462	18.801546	17.865531	1.302421	65.301408	21.230632	5.558647	39.16569	16.734422	20.054633	15.580081	32.054949	27.325216	13.48282	11.270771	40.475108	35.880399	14.430595	20.347259	63.435514	45.766728	28.753258	23.525167	31.974493	0	40.884806	37.9914	37.370171	72.538627	24.858504
tRNA-Lys-CTT-chr7-30	7.62425	20.760489	50.359545	10.71298	34.484808	41.222383	21.821358	0	84.376546	9.5745	17.431739	9.938096	24.946769	58.14998	30.104304	17.360321	21.718839	3.601555	36.9212	14.847344	0	10.4253	83.7432	27.579924	0	0	11.684046	35.97905	86.504284	0	43.067	0	0	63.8307	1.641082	0	8.60685	17.857935	40.242652	11.892176	23.801736	11.66796	1.607998	13.64448	6.578336	30.583077	18.439535	43.402849	40.291652
tRNA-Lys-TTT-1-1	65.792491	28.458482	55.27122	32.534715	45.539436	12.547136	30.375014	50.870483	23.705419	57.903128	30.459097	28.506943	46.352158	0	22.130075	25.794424	23.679743	11.485361	27.899328	32.299973	0	32.582604	12.161089	14.562442	10.884087	35.806257	45.376782	23.404223	24.548292	27.765512	0.043939	60.725114	22.785092	0	22.794553	13.164046	27.013629	25.257636	34.126703	51.233959	27.362949	19.037036	37.764948	27.374611	23.671404	16.764017	29.846195	28.521265	32.870623
tRNA-Lys-TTT-10-1	3.282379	17.545171	9.834186	36.026552	72.532615	37.380505	18.237057	62.403346	7.437848	18.26387	24.966242	5.72226	21.124142	0	100.682208	15.718352	21.181611	37.677873	37.455153	25.102227	16.04817	9.503104	62.044455	7.389262	55.103951	33.247912	0	37.1252	20.92452	24.125867	9.560874	17.234018	15.463455	31.889552	19.394154	0	8.458016	41.764966	13.311831	17.43907	16.359014	47.421608	13.836765	8.69911	19.663742	10.352498	24.59133	37.512043	43.696816
tRNA-Lys-TTT-11-1	14.571478	38.707934	30.27818	33.5413	0	30.45025	12.245705	44.539121	61.568249	20.423066	17.750216	42.979233	44.336017	58.054548	13.49848	22.092257	20.260608	36.367403	21.844497	46.204323	0	36.237304	11.916945	22.341785	164.719148	0	27.381868	15.946226	18.60885	37.342883	41.563571	5.009278	39.152324	45.615526	0	47.180472	0.552805	46.251657	0	53.171334	24.996619	5.76268	14.389012	29.372351	2.585433	26.447197	10.30818	21.399233	28.863607
tRNA-Lys-TTT-12-1	62.322875	22.576033	22.022918	18.300944	83.4035679999999	20.553997	52.04771	55.206387	92.4898209999999	36.290256	73.359642	30.351072	22.811019	0	46.20615	15.654225	53.735721	28.944014	14.232564	6.420321	22.32475	41.914864	36.49083	0	227.155325	0	33.619732	52.935765	9.160881	48.855525	23.280756	64.959198	43.32564	41.383794	0	11.720538	9.946652	53.971027	51.670604	42.600855	41.536882	44.251342	16.377102	37.154435	35.01377	80.5137929999999	14.947944	49.427767	23.347479
tRNA-Lys-TTT-13-1	76.511921	18.772101	29.198471	14.544244	41.630217	25.516759	36.784763	22.789241	36.03865	36.155014	41.091436	27.171201	27.770146	11.309037	66.177512	39.396313	35.19549	20.234341	16.529748	0	28.210823	5.466671	47.398105	59.264057	33.577426	20.856367	25.327591	43.422221	25.035405	61.71102	29.194106	37.507874	22.01363	67.633597	13.283972	54.159881	9.304169	35.908806	29.422595	54.042061	24.665899	35.004386	13.61874	35.109461	60.300107	34.504108	44.775248	36.098217	24.915246
tRNA-Lys-TTT-14-1	37.692053	18.208074	39.606619	38.901574	0	48.839332	26.840471	20.627278	19.66448	11.050717	11.335013	17.238988	46.76999	2.53841	15.156146	6.22722	13.721498	16.500753	54.998121	59.04059	3.751155	24.260512	27.802285	10.599504	12.482662	0	34.66884	0	18.202648	56.088097	58.336341	38.275183	25.992712	32.673039	37.783932	61.113989	30.37988	33.777141	11.89896	41.42721	29.299991	13.9248	34.649663	39.003112	3.567693	21.551414	33.311343	65.02617	35.057981
tRNA-Lys-TTT-15-1	42.279302	34.904782	24.92144	6.307551	45.152422	22.251289	45.294772	44.951063	28.898616	24.318292	61.883417	28.659282	26.967203	0	34.854126	20.779447	41.389636	31.207281	22.216587	13.216564	22.187986	3.770275	36.717984	27.803406	7.00595	0	30.907253	1.514849	37.193333	17.212921	23.499879	21.087069	47.518036	61.115847	13.847108	0	34.142331	17.190535	11.143027	35.093073	32.007875	45.144958	17.212587	24.149466	12.652513	17.0943	29.601713	42.393703	15.366211
tRNA-Lys-TTT-2-1	62.861533	70.961729	28.150159	79.44423	65.586741	37.397457	16.9998	16.11309	50.690607	46.378482	34.864593	54.422882	53.222072	69.158139	146.811387	27.611753	43.977761	50.814623	42.352996	0.798435	45.5951	58.532248	39.39032	82.433544	41.116047	5.466284	14.359716	0	35.06893	43.378152	11.655946	57.792261	11.838512	15.957	0	20.30435	11.101146	31.788866	38.442763	40.886306	42.849349	28.301731	10.663702	13.304362	35.920675	48.23597	25.454116	39.208233	22.194103
tRNA-Lys-TTT-3-1	114.021266	27.148987	100.74996	20.264478	37.413114	67.217451	20.41078	51.048488	16.288593	196.201375	109.454693	23.247498	108.684853	0	192.130384	32.687411	138.036121	66.692483	52.830938	86.790988	10.929479	280.771107	228.530407	2.547807	0	124.165323	336.013616	87.721485	11.6547	61.735261	162.915424	318.928253	94.5151	45.086518	39.589104	65.168754	51.896711	34.46077	27.577757	39.289898	270.704238	89.023862	273.285799	53.24197	41.940189	15.531365	52.63617	34.130156	53.793205
tRNA-Lys-TTT-3-2	135.085998	53.399566	53.278759	103.204312	313.471472	277.968	53.192218	77.96655	32.735084	112.795484	1127.108617	37.715234	99.832967	15.847522	156.701696	61.933577	203.717585	41.379054	37.944852	46.027048	0	259.930358	166.356191	12.446377	0	325.805908	366.300876	361.494223	7.502157	56.75053	208.589871	175.005841	54.125663	20.536035	12.266284	62.651435	33.564076	24.368917	357.584037	28.801918	218.086668	108.69966	255.637621	36.909537	50.664381	36.872176	43.636104	59.034272	49.347723
tRNA-Lys-TTT-3-3	117.838394	64.230252	29.918056	52.559397	13.919147	75.979786	65.215243	21.215332	33.244789	244.608024	119.330772	29.14692	78.573579	0	149.635175	32.512567	143.82583	46.609897	74.949613	81.987755	25.433156	268.667792	318.934033	10.32343	6.071695	125.012018	63.388866	55.505723	21.30169	85.869909	102.338199	114.88158	82.578631	51.590024	73.877779	77.899686	39.034587	37.922902	36.949942	46.813284	210.023236	74.104521	219.479833	39.474055	40.632209	16.083325	33.69974	39.327779	56.372526
tRNA-Lys-TTT-3-4	85.143125	27.431507	49.348546	21.646691	40.702979	57.425295	26.826945	22.0894	29.917008	369.346362	104.837232	27.198568	62.416887	38.262002	86.343387	56.114242	95.380521	35.370861	52.224752	19.205707	24.586016	235.970097	356.693154	14.136417	0	691.167361	577.924777	253.035459	20.0623	177.334616	168.116445	92.947378	83.966415	35.068998	19.144567	25.084335	53.973068	30.318174	32.120683	65.003199	226.851965	147.225458	338.793097	26.38342	40.96504	26.775158	48.509353	120.369075	41.743602
tRNA-Lys-TTT-3-5	114.643403	10.882517	64.243342	20.013725	25.403305	27.678894	38.249241	40.253453	34.194668	254.618644	80.588484	24.34377	133.497474	193.799951	65.348274	42.484589	157.24615	26.233527	17.560868	89.150165	18.60989	354.175584	287.676617	25.830867	3.736568	436.220304	601.342633	135.685674	6.185543	103.270483	165.527894	96.40907	59.487452	18.454907	63.644214	89.588705	50.4139	19.700883	24.541704	48.08659	355.275648	108.878803	407.437839	41.343139	30.818472	34.799372	65.86871	126.741398	29.621642
tRNA-Lys-TTT-4-1	56.077771	19.161018	29.572862	42.569135	27.690502	40.965334	42.428003	27.743492	17.537478	141.380757	91.489071	23.212836	64.490458	51.04575	67.592153	27.08215	95.695055	34.417388	18.071502	57.252211	13.355911	244.397025	99.799429	28.887924	1.437156	640.225993	200.550895	166.913513	11.03647	51.21555	113.559903	119.091061	74.590282	0	8.42717	65.507919	36.648111	38.749226	28.69761	45.198612	186.787407	89.859595	172.140813	27.550558	22.512359	23.979176	36.630127	53.525157	47.718606
tRNA-Lys-TTT-5-1	102.694502	19.566359	82.911601	31.374635	37.277802	18.574393	57.483525	33.922137	25.010065	137.424921	87.148427	34.277998	140.526978	21.852379	186.496274	58.33222	117.725303	28.627396	46.322713	69.815104	26.535826	257.426007	191.797498	14.631727	0	415.475796	411.371563	316.244064	3.59206	150.813317	114.019971	144.932102	7.388285	141.019685	42.07029	54.969033	34.043695	23.599484	38.269205	105.79891	182.232049	75.100388	219.290167	46.050084	53.14745	67.706625	54.246359	142.716176	45.028129
tRNA-Lys-TTT-6-1	60.628436	9.35512	33.520382	44.014028	8.568734	48.185116	49.677362	20.888694	14.840668	91.916237	61.658444	28.475125	58.201526	0	98.716567	48.858793	67.77782	55.810327	50.031513	27.954735	12.796841	257.147552	113.347014	25.845244	33.490822	205.622405	85.201494	47.716343	53.162593	41.298732	46.280963	107.366234	49.69023	23.959536	14.480557	6.525931	30.297892	19.528896	32.279439	25.658514	198.221421	122.758374	204.564181	39.933848	37.617965	29.048361	29.890605	51.785538	34.872538
tRNA-Lys-TTT-7-1	122.967076	22.511562	72.099878	17.023144	38.785918	31.088654	26.699169	30.748173	32.907551	99.585398	112.874164	22.187042	131.219381	20.745436	95.10379	36.17635	109.816082	19.540874	33.716983	55.4203	24.567474	408.140612	104.000655	81.682594	0	264.1092	101.332746	29.919697	22.003393	93.15873	94.681649	147.97331	43.437416	40.088439	55.698677	159.063808	30.175614	18.254144	33.265343	30.006802	207.721368	88.404878	266.149056	45.259749	30.488407	23.737027	38.848871	23.606285	30.290754
tRNA-Lys-TTT-8-1	41.48429	14.979814	67.894314	16.650923	44.4188	20.963436	13.82454	36.412682	4.677419	18.732854	49.140451	20.724448	19.878962	0	8.82556	12.473792	31.025817	56.087815	25.139826	9.46506	46.35813	46.261452	43.30885	36.641101	43.295039	24.40224	19.991326	42.113576	29.469797	57.837525	51.638708	14.043465	82.9412659999999	75.149742	0	25.75925	0	22.027654	19.262203	62.125813	27.105004	64.997792	18.913741	30.543669	11.629098	0	24.492564	38.154335	34.054136
tRNA-Lys-TTT-9-1	47.480029	21.211191	64.513702	66.682706	12.457235	37.552325	37.487947	19.570507	28.614789	60.407033	67.159312	24.345743	80.040807	61.984038	41.698852	28.991018	34.16256	14.622326	20.935078	30.137747	19.24065	115.813601	62.544012	28.587142	31.0022	163.034189	41.882217	44.508865	33.336939	40.352762	71.454932	112.539776	57.723184	15.469175	23.281457	42.992156	32.549443	23.266789	37.120647	47.439026	154.724607	53.350812	64.187942	13.812919	20.912198	17.957665	22.677241	60.527821	27.684618
tRNA-Lys-TTT-chr3-2	20.913915	26.082527	27.738775	27.86526	15.184664	24.907741	30.217738	16.933404	11.608332	24.628628	7.064361	28.057701	42.555506	15.339493	35.59793	21.546294	20.314289	43.894183	7.809689	75.626365	39.303546	29.498759	67.279153	0	65.496806	19.939758	5.064102	0	19.739608	18.547587	36.964259	28.853926	45.234861	24.645115	53.000778	16.208847	33.264826	35.347215	20.101032	19.836783	47.131467	39.277657	26.352787	34.332415	10.877148	8.840671	51.782322	44.787466	9.398689
tRNA-Met-CAT-1-1	97.434965	17.852764	67.526145	10.111169	35.323438	46.854097	26.335142	19.121824	31.579828	245.255291	106.015293	25.91353	116.766688	6.354479	262.051188	62.010541	168.508735	33.181623	67.826341	43.255473	33.307099	386.96381	239.156641	4.451533	9.539263	335.755569	347.709848	209.998427	12.014659	187.230537	183.782415	203.991542	34.107776	180.242584	131.320672	232.342668	49.580106	23.74018	53.973167	79.054349	288.69722	109.933859	251.121369	53.937446	44.589316	77.355984	59.087196	91.764081	33.661469
tRNA-Met-CAT-2-1	112.892813	20.410066	61.306126	42.817564	24.661132	111.657855	20.952034	26.012917	49.114167	181.3787	151.630509	22.192404	95.804617	44.666604	191.406343	81.732368	158.783813	21.20926	45.918009	73.994143	28.165665	336.340957	114.641975	10.695743	2.930406	379.329352	184.231913	118.619141	9.583671	89.028423	225.906106	176.429092	41.672353	93.12225	169.005038	1216.727413	41.165091	20.316675	99.023036	95.774589	246.178701	174.278357	252.088226	60.645174	60.317623	87.438709	71.440275	124.435998	30.266894
tRNA-Met-CAT-3-1	113.301666	32.742425	68.525789	35.058218	17.409295	53.866881	32.172628	18.586815	42.338988	118.115901	109.924574	32.204796	83.950276	11.665951	73.59614	48.325924	150.426941	33.691872	63.654367	46.522873	16.343662	286.723687	84.842875	6.082307	15.644688	158.299922	212.200773	234.090857	13.073245	86.267022	95.293165	98.5391	42.213453	17.808847	38.636784	41.304979	38.421066	39.72659	42.947317	42.098262	262.043483	142.830679	250.496571	61.120976	51.524308	30.897753	44.197725	81.680583	46.805551
tRNA-Met-CAT-3-2	138.219436	37.327321	34.273725	17.613448	38.239824	14.91939	15.095004	48.346669	43.740421	292.950216	115.911861	43.329335	125.66697	42.184946	79.709448	61.68814	176.136731	24.223852	28.921411	31.656526	40.820933	305.542647	406.964519	13.648023	4.255308	840.838452	228.584651	420.410674	10.876625	190.457399	255.151691	157.337983	87.715335	31.344132	20.273488	15.048121	53.044197	31.058174	34.638544	49.409416	273.357879	127.017227	258.874831	56.664953	72.227398	47.343949	67.612937	54.183242	25.999386
tRNA-Met-CAT-4-2	111.447064	35.63587	78.20901	46.07535	40.423051	28.18155	29.93511	70.834003	56.111968	34.59274	96.849349	47.646453	89.513881	34.51749	124.608375	66.83159	89.511766	14.312658	6.286772	20.835976	56.7521	143.68774	197.441972	7.245614	8.019085	140.863121	75.730187	28.117971	9.152224	109.582593	55.620825	140.857644	12.855706	69.910377	49.510841	100.395482	15.843629	24.951459	47.158986	41.42826	125.117773	60.923652	71.84486	64.708147	72.640698	17.103564	14.465693	33.760294	16.836512
tRNA-Met-CAT-6-1	65.814102	26.148381	47.558225	56.973352	48.711362	67.907351	30.779285	48.27578	63.584673	181.319166	197.620433	14.061539	120.909758	124.658222	190.109027	78.265483	134.625429	22.812938	39.478582	86.009298	45.054795	338.42534	175.817268	0	10.105177	267.76607	350.630027	564.545862	0.998961	275.328499	436.884622	176.996498	57.944416	85.5959	282.461234	875.151394	65.929058	29.073905	50.156598	97.940776	272.015739	154.686205	325.800966	54.766715	31.112965	70.96135	164.489586	97.443882	39.512602
tRNA-Met-CAT-7-1	15.246959	45.008835	18.736008	15.42486	0	33.276564	38.316664	16.11309	0	24.59637	0	16.74954	21.397017	0	15.81756	15.33927	15.945822	51.34689	40.666123	9.279585	26.17371	3.745886	28.22456	26.075519	0	0	13.903362	0	16.5412	0	14.64278	0	0	19.571202	0	14.251164	18.12432	40.684757	8.642	10.090064	3.918251	18.429303	33.535079	0	4.029025	18.9957	38.314887	38.173759	37.058733
tRNA-Met-CAT-chr6-80	48.724503	36.619372	21.661923	22.087879	53.701155	41.004826	63.920512	61.253808	78.65622	23.703291	31.310325	11.795021	23.55817	52.457917	39.54334	57.491394	23.439826	18.246896	45.932652	12.064013	37.110832	16.659219	51.277455	89.127127	0	38.957779	49.990414	6.0698	31.338116	14.489576	19.966223	26.70062	64.228159	36.126309	14.1214	0	11.554049	29.469049	36.154981	62.803592	23.721089	24.446407	13.764791	27.28984	29.419638	43.325075	21.695816	44.041113	39.600663
tRNA-Phe-GAA-1-1	67.535728	29.189919	92.063	71.248334	50.742504	36.945265	62.159224	58.127222	30.762311	131.887623	66.991043	31.778892	101.38657	36.206181	153.003624	50.253076	43.354103	41.768077	25.521036	81.796707	24.554399	93.80524	123.776107	12.203506	5.09517	342.226882	209.143097	120.798064	25.247046	88.716425	137.86029	248.048413	46.277772	46.577624	19.07747	38.964105	70.424385	33.770589	18.48014	92.154231	145.447387	78.050684	153.687254	18.333268	42.914495	26.412837	46.133928	67.404932	38.608952
tRNA-Phe-GAA-1-2	168.241288	23.715703	53.921037	15.490367	8.195206	41.883094	41.286449	26.59509	33.210328	100.369577	51.768644	39.516515	122.856116	58.93589	63.202924	50.111168	45.703054	25.477277	33.822024	47.466759	9.226216	221.243526	113.910349	1.192914	11.628735	313.963938	517.736288	666.225256	15.344445	66.082154	303.126426	93.578802	61.351514	46.338043	48.204293	50.787621	86.182075	23.327139	41.860905	28.509279	211.972086	89.398541	289.324004	23.998093	33.225114	14.240817	37.987618	67.90065	31.19105
tRNA-Phe-GAA-1-3	86.98441	35.42588	82.105393	44.74733	26.633742	84.978571	15.636185	49.259048	11.141942	90.290821	153.634863	35.080918	122.272657	41.702385	100.330828	49.311005	110.072459	23.591889	69.665132	23.883059	23.960609	351.501476	275.971044	3.14172	8.61458	235.018781	156.088805	86.068738	11.711983	108.217529	171.531765	169.937212	13.787491	54.237904	43.676598	57.744096	20.857123	35.215937	38.247298	74.425609	197.683938	177.034756	238.48839	66.647002	42.784188	43.221935	49.629001	41.947741	63.293795
tRNA-Phe-GAA-1-4	86.165293	32.567102	46.702019	37.422798	48.957382	60.699411	35.401917	31.098812	65.035593	168.392453	75.767101	42.310077	102.644046	44.944262	155.759167	49.066792	184.737617	34.81915	35.688018	18.644282	26.913386	277.919733	210.668631	1.678802	35.794614	295.426794	422.023585	471.340857	3.4367	83.950352	175.423516	150.144203	62.377311	104.840947	44.76375	113.377441	16.951391	24.740171	55.740926	66.157157	249.367383	127.646769	275.951781	97.2488	100.069935	32.852537	62.548819	61.485621	32.782672
tRNA-Phe-GAA-1-5	71.010361	22.119094	31.990138	57.105824	29.0268	43.934825	36.441287	43.48547	45.467502	276.108107	142.159656	58.497813	59.521419	40.026653	155.155321	76.270961	135.309925	24.152061	20.472328	63.218543	8.139972	323.562427	378.425624	11.198453	0	496.268205	671.426339	379.796711	11.390764	161.12003	251.462837	88.636507	104.245077	64.660506	55.124389	177.024102	10.27285	24.20169	31.785269	73.272338	222.431147	131.414105	217.299199	62.355628	47.925968	60.418536	66.287092	101.391788	19.97283
tRNA-Phe-GAA-1-6	63.584937	20.556358	60.702042	45.346388	38.078859	82.861928	24.656512	22.61738	54.711242	108.357901	520.061164	18.793937	136.573174	192.728614	115.081014	72.439782	181.502852	21.161171	44.624281	33.240291	16.815528	341.217867	99.18603	30.849576	7.790851	182.135208	36.972898	150.8642	5.148178	227.59015	101.761081	182.255284	56.096469	82.109475	66.939446	288.525237	33.137346	20.36082	50.651603	104.629423	334.582709	237.922318	456.142323	21.71229	28.285443	27.163205	75.055274	106.130907	42.180018
tRNA-Phe-GAA-11-1	53.352821	33.270197	49.645764	42.780098	42.974218	18.470669	45.800072	28.733292	28.773069	72.711082	46.98871	17.141453	43.530768	67.894087	55.011749	41.989006	22.114912	22.363782	15.718803	60.088133	0	56.639012	35.659432	86.673866	8.024242	41.435929	50.70981	47.785865	20.573199	35.184547	28.16829	68.129566	50.407407	20.772594	42.441986	63.378172	47.67386	11.925854	21.003365	34.790113	58.352129	8.711532	70.809487	18.655966	17.280936	10.552527	19.852115	42.072107	17.349251
tRNA-Phe-GAA-2-1	110.000606	44.993638	65.268734	95.173509	21.281099	59.208489	15.786401	54.983637	27.434992	201.942915	94.582623	33.683612	162.48613	49.468894	204.321414	35.292494	189.805119	40.095155	81.195057	73.47959	23.385103	731.421885	241.792636	18.650464	30.850191	586.728477	409.4013	193.450037	7.032723	66.692464	273.988469	151.167544	77.973067	171.378329	25.298269	199.333709	69.849497	56.640967	78.518398	34.321909	437.851667	185.133545	483.253312	47.3387	45.182992	35.284865	63.061877	80.349353	41.89138
tRNA-Phe-GAA-3-1	62.440503	56.245568	80.917217	48.826773	26.447367	68.408175	32.735974	58.60839	16.208893	61.92239	99.579438	25.717231	76.285455	16.879908	167.958197	38.597667	87.896371	70.572235	31.018075	67.477775	29.889113	318.690203	173.412507	31.516339	0	433.106859	246.983498	30.426162	26.782251	74.732674	106.676394	183.658867	51.684496	33.181106	87.539709	74.139691	82.342159	37.978201	34.559064	41.228863	269.216712	148.209304	269.779003	43.946983	20.460245	29.219039	47.831313	89.711154	39.401219
tRNA-Phe-GAA-4-1	66.652553	27.033121	47.535094	34.757009	63.511961	40.185034	23.037808	42.006691	73.599924	47.029269	48.497837	52.725873	56.586898	29.039842	23.7612	64.798378	40.543906	24.510809	48.085077	52.576433	12.796452	56.043838	6.182477	29.177837	1.141668	12.322482	1.43223	0	17.302455	25.047589	44.96237	9.426376	24.850226	20.413792	33.530729	18.909172	13.50575	28.900894	44.992743	69.285564	26.869305	42.175085	40.117776	33.105243	23.734199	12.839695	34.315572	34.136815	30.629332
tRNA-Phe-GAA-5-1	34.168311	24.227702	61.229967	54.415751	64.852347	20.964131	43.160407	0	52.568569	60.786838	10.681438	24.118113	53.788122	0	69.080396	47.5835	47.009143	30.563365	32.152748	18.347931	71.187311	23.762113	30.663973	56.216146	8.459482	43.217692	60.71601	21.333142	21.978232	24.851487	65.914612	58.068509	60.004683	17.069938	0	30.977501	25.160563	25.882025	45.37695	31.151682	42.940238	82.838963	61.568766	31.808545	26.03261	26.738448	16.031481	40.658719	26.930167
tRNA-Phe-GAA-6-1	28.184633	46.166671	23.076306	49.009134	10.814936	43.655458	51.369344	43.26138	31.949799	37.803225	20.35706	24.450048	29.150617	52.541821	68.974557	55.088506	15.004309	26.774732	27.833486	44.402927	0	17.738601	37.47989	64.978601	0	0	9.3676	9.378154	7.906772	59.270989	34.809441	68.962189	34.079457	52.981371	17.977148	45.839765	14.84737	56.735952	29.221643	58.059479	29.447041	44.066167	10.683539	2.705257	24.540264	19.222947	14.159462	31.442701	14.046308
tRNA-Phe-GAA-7-1	35.810054	20.311825	19.838635	6.328966	40.230139	39.211172	20.259974	13.453951	42.108933	28.851213	49.684133	30.646156	28.760325	20.365278	21.428776	47.9126	24.232643	2.826454	37.786568	49.701754	46.954233	16.66686	48.178613	11.592124	6.590219	38.944202	1.304618	11.693197	24.935588	118.096155	69.143566	15.730054	41.0385	61.916721	77.675186	35.134836	56.759852	29.583641	13.481337	34.056567	19.091349	33.224546	28.915908	24.529592	47.114783	27.474016	40.693725	21.646069	19.858627
tRNA-Phe-GAA-8-1	17.492411	27.603998	24.515004	18.852709	0	27.898539	35.710165	96.6734	13.307703	33.108882	43.674524	34.047523	29.6524	0	15.81756	36.746907	12.978347	27.040676	28.707351	80.667876	26.17371	7.18718	19.647461	32.896326	53.964875	0	14.619382	23.718831	8.2706	4.189632	37.411913	0	32.276183	2.441538	23.148565	44.440533	49.894453	11.483255	63.115453	4.933132	39.66752	14.32568	20.3467	29.027754	18.416555	0	20.610518	33.197183	30.054893
tRNA-Pro-AGG-1-1	118.516802	11.970443	61.971941	32.605101	68.1123	41.947396	13.046864	63.443409	28.467356	177.619888	83.346556	18.263029	65.966498	47.76683	99.195572	133.284071	117.905546	32.174431	58.690328	24.299555	8.283193	263.727636	256.824672	18.55559	13.289844	248.753563	216.429013	88.722742	0	163.579578	117.583043	152.36012	42.816801	128.986955	109.902135	162.43845	17.898875	41.33602	79.999308	85.565447	267.778137	171.257591	262.47849	54.093918	61.532687	55.296262	94.094898	75.408186	44.807154
tRNA-Pro-AGG-2-1	97.318042	71.119118	94.621517	40.98345	24.027875	50.780438	28.052366	13.85207	28.337594	224.922999	62.046584	29.149245	110.12759	1733.358835	62.337775	39.876499	95.975446	37.13764	65.401727	79.410692	24.870971	373.421994	166.383465	6.820426	30.771376	189.377779	437.697038	305.905275	14.752397	138.548717	207.810053	125.231946	61.056358	120.54293	36.538807	59.28001	49.931551	33.791586	50.276035	57.90502	273.08044	164.468499	278.49514	36.93832	30.764978	13.545615	47.571211	89.815883	43.789418
tRNA-Pro-AGG-2-2	311.119307	24.270277	60.508714	33.082236	13.990248	49.767083	35.677708	51.482724	57.75596	130.526316	152.501666	42.988598	105.799456	29.247078	89.425249	48.189705	42.934916	39.970302	47.328768	52.602084	10.267211	355.526589	99.05405	25.081246	0	524.31509	392.910218	278.940792	10.766349	97.207465	144.868524	134.48146	41.173722	57.259139	67.848704	91.778738	61.204903	33.44192	35.321164	29.283009	290.948091	94.004774	218.289917	18.202372	44.048856	82.001487	53.496493	63.628538	33.197837
tRNA-Pro-AGG-2-3	48.712745	41.440728	48.831519	70.169584	13.639974	83.927934	34.861474	35.574647	58.004542	82.618931	65.633193	28.890552	104.469277	8.030026	114.76835	49.53525	116.989897	31.967835	54.317299	15.031101	28.240382	62.364813	218.597261	30.647328	5.189472	444.030535	71.799237	97.998962	9.516829	72.482194	80.755473	83.259035	21.803422	72.441855	36.19088	164.022135	22.167338	33.20021	52.525643	64.099947	91.088997	93.966505	101.696766	33.863868	33.560542	41.312032	75.772036	75.253258	42.446856
tRNA-Pro-AGG-2-4	113.311773	25.706006	60.49244	38.996339	39.90965	100.724687	22.281112	39.961501	53.720834	223.375643	102.72769	44.119138	158.792214	0	218.489939	88.041737	137.369594	27.864576	53.565211	50.039572	16.352015	228.009174	179.040807	28.768704	10.350501	344.829843	293.736117	141.677531	7.271025	109.254886	280.278515	200.419935	100.535252	80.445405	48.054032	514.026039	28.539462	28.883037	28.812553	55.430148	194.928256	129.310886	224.891529	88.319118	58.295547	85.012962	105.510249	85.159937	56.603276
tRNA-Pro-AGG-2-5	113.506681	18.106172	84.191613	23.77884	71.06185	50.739944	46.908854	43.21403	27.485482	178.711774	53.355767	28.728805	122.828607	1462.737671	162.098796	48.821822	161.182048	25.911856	28.804917	54.97206	12.390217	231.356453	133.022128	9.413178	0	317.839685	170.407365	138.425505	14.2379	146.804856	88.296135	111.611556	31.591996	26.141105	42.103942	98.428512	36.944435	24.229635	85.426516	45.238191	216.907056	95.968104	253.728079	40.856915	31.377387	32.962117	47.375459	63.979819	35.124187
tRNA-Pro-AGG-2-6	167.743653	18.368231	75.785796	50.065572	27.933334	49.160668	17.590386	33.716063	27.53627	218.876668	73.281873	28.656104	119.576565	592.120924	119.918127	84.532961	131.107988	32.781408	71.721175	47.062722	22.821999	544.62054	265.873563	6.074194	4.4978	135.893565	108.654059	55.418115	8.147174	125.303063	84.646069	180.993205	53.615502	147.54222	50.744953	98.656203	38.48922	29.068253	70.571042	44.941531	451.478295	144.399639	479.704453	72.882619	53.899344	36.59887	69.925421	76.987627	42.251536
tRNA-Pro-AGG-2-7	68.920924	13.280185	59.64136	19.376801	22.358838	16.227299	18.069271	17.85606	47.689144	43.910513	139.782002	15.245447	74.094056	13.874946	115.402991	93.164373	167.579807	23.435486	29.942449	41.162791	26.317459	307.870631	167.51591	114.383849	0	365.122372	170.909252	115.909151	1.612971	52.822601	130.425491	155.701402	43.439789	105.460765	49.694208	245.474219	30.494407	28.355936	55.062414	55.7961	225.450966	134.486168	311.614993	30.28081	37.680857	140.977991	119.19762	85.563493	36.347478
tRNA-Pro-AGG-2-8	104.524817	46.928275	43.191272	52.461253	55.896956	36.121349	31.338336	36.823145	67.320853	148.333975	90.647517	25.318621	105.611261	16.982054	158.052836	74.05815	131.509228	36.500967	41.479192	22.226466	36.069085	265.774008	162.388784	29.198343	0	669.570566	229.142559	82.986935	7.747305	96.96083	146.529596	143.21118	65.441663	91.230941	69.126635	87.949185	14.556769	23.868417	82.957105	61.706544	285.902648	194.34149	276.257676	54.467605	35.324677	60.780078	100.755181	63.550091	40.365493
tRNA-Pro-AGG-3-1	22.138384	22.061321	38.211477	47.21746	123.481228	38.291963	28.914281	12.278968	28.960416	15.595002	44.775609	16.693693	41.764662	22.571802	67.231416	68.388797	25.930768	30.779857	22.314229	14.471975	26.905994	34.88129	42.736074	0	0	213.358808	23.118545	94.036621	0	59.34632	37.619075	97.829699	36.126685	170.264079	31.010854	165.265494	6.541817	23.239208	47.294734	60.208215	46.808635	38.414273	32.235068	31.953134	20.557468	37.9914	100.392984	29.768365	37.858394
tRNA-Pro-CGG-1-1	70.805459	18.292622	29.225799	38.998817	32.129687	45.788619	16.626342	41.418077	49.975569	217.347583	116.396376	26.525002	68.205563	56.043386	300.673892	74.189907	173.533478	34.372602	45.537187	28.114768	45.540393	525.776179	197.847508	76.747871	27.129362	358.636215	434.018313	589.038404	5.903289	149.676866	228.943194	203.07774	68.197784	77.468998	39.282044	706.543891	17.0235	27.834593	44.049935	94.745018	405.537154	284.203749	398.757968	47.446023	40.310772	119.976885	114.200549	92.588987	46.916513
tRNA-Pro-CGG-1-2	176.171342	25.408309	119.962976	49.411762	43.972845	55.516687	5.586447	33.340572	128.003269	98.182709	65.909294	21.688396	101.547686	41.402058	103.42075	113.522309	123.184668	44.382422	41.004298	23.284858	51.520487	211.945053	71.304229	17.204087	22.460815	869.613268	139.348918	113.970956	9.681414	43.190128	91.835367	146.552411	43.369097	59.462285	50.387363	177.844045	16.218087	32.21634	179.508651	77.848396	112.981174	67.067107	190.814461	132.29927	95.631725	83.623273	143.26392	48.62319	43.896484
tRNA-Pro-CGG-1-3	77.03961	31.690365	41.122655	28.769889	46.504062	56.224524	8.457232	9.575124	77.360991	99.751571	81.788435	20.362038	195.374329	17.86614	227.557154	56.787056	102.494499	24.667866	29.002339	50.816095	117.354143	216.310217	147.84899	15.378505	22.040965	384.180306	261.884399	455.108308	6.562038	154.583178	208.343098	95.611924	28.583123	136.278608	60.847691	366.776644	24.424375	18.684656	47.608328	86.667925	203.348851	117.973709	249.174788	48.687064	39.536848	92.876673	144.563385	80.605222	36.738363
tRNA-Pro-CGG-2-1	74.119799	45.843702	68.904609	41.461092	15.452109	44.315939	34.637534	34.268806	27.706294	208.165306	43.542909	23.851657	81.085314	48.466505	76.055372	47.395741	46.19321	24.78526	45.552793	74.642944	12.956268	140.330186	53.681791	43.877014	17.159185	427.771412	151.128437	42.17584	18.945975	70.93807	171.475448	93.840995	78.351232	11.20378	53.612748	37.302323	61.285375	29.437417	37.597154	46.571368	116.859585	63.678444	104.674557	54.741483	20.69834	30.209202	56.654421	54.309087	32.674398
tRNA-Pro-GGG-1-1	69.951307	45.547673	70.25305	52.411024	55.497208	22.15676	34.746491	33.379039	40.580336	72.832535	3.871833	67.69297	36.573763	96.558648	38.101624	17.714981	50.903226	30.09765	44.05965	47.833972	73.596946	51.069702	72.85131	17.603325	118.90874	0	49.47237	0	43.516645	10.624575	15.80437	0	65.120523	30.498915	0	41.807756	20.228196	39.621297	60.719781	17.803967	19.475108	70.487407	28.676498	20.406984	37.641986	7.612487	48.62982	24.049074	43.378629
tRNA-Pro-TGG-1-1	155.397517	19.091375	57.6678	36.889374	31.970939	43.812401	25.070986	60.522818	57.832082	157.076055	195.736493	52.445576	74.481642	3.446739	146.335067	70.786385	127.944335	22.108677	36.319387	46.990155	16.615434	268.453821	147.498494	15.781037	0	293.665931	264.283447	142.269622	2.238568	70.52596	164.519429	168.609189	32.608164	92.219193	100.896102	207.533579	29.965456	27.610722	42.644812	34.686154	181.293	93.773858	188.796546	57.820666	67.920872	30.438672	74.956906	56.464966	37.724747
tRNA-Pro-TGG-2-1	76.566459	15.173523	40.54059	47.225663	58.292985	70.306082	24.037899	48.400564	60.040896	305.642792	116.933528	29.840199	101.223667	48.868488	114.31342	53.924597	136.82529	21.144849	31.718948	22.366564	18.716482	274.802326	293.221122	8.797388	2.164854	378.63716	406.361376	193.126128	6.465916	103.71061	318.78941	194.606649	84.833136	122.797525	36.397243	143.088703	31.307872	15.688376	49.166279	74.522146	193.665107	142.732723	252.665442	92.163294	64.094872	69.329204	113.980228	78.99096	49.552087
tRNA-Pro-TGG-3-1	89.749898	30.014191	35.281338	48.587061	34.000667	82.285096	23.021368	36.242772	33.102428	165.871742	91.335729	26.387693	82.300697	16.880292	160.639328	52.356034	110.697227	34.607397	44.364465	34.708171	15.536081	307.082357	219.476386	1.32205	5.562334	283.66156	421.727861	237.290594	6.126132	142.120949	143.555195	108.328351	38.035725	73.902258	53.887466	44.279914	34.328458	33.691438	37.334176	84.353128	277.945921	125.127851	253.714015	56.206035	42.043096	57.157056	53.062588	48.164206	42.13686
tRNA-Pro-TGG-3-2	57.835666	56.060279	53.14396	94.652585	31.352932	110.027932	20.22418	30.182488	98.398248	158.669046	89.176102	28.472746	87.391066	20.276116	127.376994	45.114367	114.156133	38.856051	76.844605	33.409479	11.878961	210.546228	200.621918	7.064147	12.348755	373.173096	262.306853	450.727516	11.129106	97.581716	185.276435	146.328483	74.217758	144.933591	67.448675	90.052026	26.35297	39.597445	34.134141	41.683604	180.526011	111.33625	217.810225	48.416432	30.886784	37.970754	45.540131	54.801503	73.719228
tRNA-Pro-TGG-3-3	155.927294	19.993154	85.769881	53.559633	16.032826	40.853484	5.327461	16.62309	171.100276	134.835636	221.022893	44.556807	164.420488	3.847804	141.49349	118.523084	144.455489	50.354884	44.535583	38.962516	40.341315	568.66272	79.375947	32.03465	0	181.768396	445.421974	371.671766	20.462065	180.805055	322.068391	225.517604	44.74512	170.99787	98.880566	977.20787	22.277468	20.87852	117.333031	63.46084	293.283019	145.808734	368.446987	152.702518	79.537166	171.967945	379.528936	53.472516	28.651163
tRNA-Pro-TGG-3-4	40.605076	26.556814	71.737509	30.272666	30.516918	66.703338	24.240081	42.780074	56.293352	45.175841	72.971544	15.294426	110.54045	41.165717	119.222615	36.956603	76.386337	44.431486	85.011995	9.942577	11.298425	127.932383	131.863442	36.897744	16.498423	404.94159	157.158411	119.943523	18.688391	40.151843	84.98335	145.601289	59.198103	28.406645	108.52674	221.3981	30.991311	38.155575	32.519612	35.589575	88.679902	77.311035	163.086173	96.409	34.329881	7.515084	58.731884	54.651207	62.343071
tRNA-Pro-TGG-3-5	67.041308	14.904732	95.989356	37.129794	65.586233	43.0447	12.916718	20.599273	21.526119	73.638516	56.264396	25.585069	124.395893	1.271696	175.171986	38.587581	90.341609	25.285173	33.507759	45.441193	27.177819	248.99414	76.496164	5.301758	0	294.975845	275.148098	101.601993	2.25946	83.30639	169.155148	220.436933	17.735641	72.79755	21.828954	610.783292	36.914669	34.395962	51.32773	30.53556	180.758402	99.579443	261.540585	39.509981	26.245898	41.119524	86.093643	38.068749	34.708112
tRNA-SeC-TCA-1-1	112.256745	32.044425	106.008025	43.477445	47.214989	86.416135	33.79425	8.716838	42.687202	67.500734	130.73958	25.560051	125.524848	600.970493	168.02916	59.044963	121.732972	42.934002	31.708034	14.309855	57.747601	540.282606	138.55972	26.381183	21.83193	456.668446	155.249365	529.253491	9.766495	175.762036	91.960681	94.848368	37.73723	73.950903	62.035268	51.942141	32.096898	42.784551	104.157909	97.157811	408.023538	115.427124	492.59217	75.738795	53.444136	32.801462	72.362626	86.717722	48.319475
tRNA-SeC-TCA-2-1	19.149402	26.053192	0	18.59261	38.643792	59.845343	26.1161	0	19.66448	19.14718	0	0	4.826826	0	15.81756	7.669635	16.791778	45.813938	20.70607	0	31.993835	36.555936	41.8716	0	0	0	27.219258	0	0	4.526424	2.497886	13.107492	0	26.24092	0	16.66775	0	50.881082	9.471698	17.391982	8.015869	12.9644	27.2555	0	0.16445	18.9957	0	27.459732	20.98772
tRNA-SeC-TCA-3-1	10.005824	12.679404	13.103377	36.138621	6.871072	38.863553	32.346541	3.621428	19.564101	23.275506	15.078223	12.918228	22.048747	0	34.843448	9.195821	8.300392	34.961044	28.771437	18.304746	0	36.063047	0	4.837944	7.536667	0	8.93413	17.401642	10.861489	12.00209	11.635777	8.947218	15.180883	43.00419	0	5.40153	5.963115	34.104005	0	6.468617	17.670296	45.932498	22.470596	25.262858	14.971458	23.948054	17.785058	25.298886	24.350545
tRNA-Ser-ACT-1-1	105.974874	30.639392	47.600743	56.899375	41.895383	37.347882	44.98881	34.303154	58.86394	106.79922	44.024094	43.93172	58.888943	14.48216	83.661433	51.952623	124.630686	42.520938	46.999002	47.672592	13.13138	179.499607	91.41039	33.540037	18.861329	660.784539	121.512934	29.117038	10.655798	77.82339	67.064989	135.182061	55.360314	54.704493	33.626303	25.949426	29.922256	24.756335	50.470176	50.827606	159.964255	93.065403	173.145073	24.67572	33.73855	50.504664	58.537763	91.094561	51.105507
tRNA-Ser-AGA-1-1	23.95064	31.085344	69.427768	14.152211	28.599663	25.951595	19.550366	24.659261	28.239582	46.040232	51.663228	18.126686	95.299529	48.70824	94.300396	37.547542	61.87896	44.073046	28.93278	37.26283	0	131.247771	48.318984	30.244421	45.798444	147.96677	33.387824	5.623041	40.25307	71.06779	113.788654	108.756746	17.684567	28.094279	20.499204	0	21.102469	30.56315	18.491867	37.149413	101.407855	75.812582	64.77835	47.890135	16.737087	49.870656	30.192984	46.140821	25.642581
tRNA-Ser-AGA-2-1	259.172637	35.806752	61.027944	36.910632	7.31697	31.996872	24.902852	20.228654	24.662871	238.596426	99.121262	35.768566	129.509734	15.680209	56.017483	46.15963	104.43842	26.733744	38.165032	80.983404	34.844878	362.823684	200.4101	7.046879	8.348441	301.067739	246.341009	64.953216	19.172086	55.478516	190.015774	67.308143	42.991769	31.821084	40.950695	77.945269	59.824979	21.925009	48.358359	215.900118	254.307324	123.582513	322.673495	78.342583	42.309731	26.475187	41.079585	44.31001	53.100722
tRNA-Ser-AGA-2-2	86.486953	35.953481	79.716405	25.88451	33.210359	37.19555	27.585998	23.446409	31.155412	144.186554	47.113104	40.328286	122.977524	73.686243	116.979733	62.428826	107.33797	7.958321	28.349324	43.169614	19.642041	328.220581	188.327082	17.656993	4.69551	461.900521	473.116156	414.538466	7.592919	69.016888	104.418718	78.784568	21.310367	55.588996	19.164129	28.670504	63.265552	38.361052	54.457189	30.898445	281.618313	96.194931	305.561411	63.231647	54.01464	24.512813	34.251383	44.067621	40.634333
tRNA-Ser-AGA-2-3	120.147364	31.856106	233.488825	54.884065	46.860446	85.01881	29.484278	19.680599	31.019645	76.926684	92.497535	21.537047	441.585349	62.912017	142.163515	71.777115	109.599039	31.739973	51.19785	81.263169	9.123239	401.555978	78.717345	29.886266	3.459856	424.823789	278.837964	170.306801	11.024298	120.598189	117.467071	120.706689	32.052543	51.168942	47.626025	47.979314	34.166711	24.385881	92.122503	52.637991	341.992301	225.984562	301.83256	53.829819	58.287075	30.937419	39.395634	44.174629	48.315029
tRNA-Ser-AGA-2-4	132.245469	13.94511	55.513993	44.079992	17.88884	44.912186	32.310695	40.37258	30.369688	73.399812	44.652078	25.341189	111.725569	16.153407	145.372423	53.880204	70.651866	7.607717	41.533553	65.173128	20.301358	316.652746	112.799588	10.030863	9.417734	473.80473	375.102583	219.718631	26.582159	67.509192	136.267163	156.754585	56.916619	47.676904	63.394755	51.840346	55.759717	34.31573	44.442958	61.256669	211.984316	139.808832	199.653072	88.111101	69.565653	38.611409	38.638481	63.341469	40.74506
tRNA-Ser-AGA-2-5	84.320024	35.661694	48.414728	38.326699	21.468163	43.522541	25.841738	33.919592	45.373034	201.850048	119.038288	32.076104	93.522995	288.04685	94.754615	52.468359	142.454937	41.934583	60.526435	65.074028	6.500724	351.458636	250.292951	5.808762	6.941426	271.111471	315.98588	447.195596	14.115364	129.049854	197.128781	107.408807	78.486856	147.625007	52.264641	31.410622	48.449638	25.709953	44.665682	53.247445	322.752675	144.090687	350.169354	143.736554	88.739224	52.605648	66.717337	120.487487	23.788719
tRNA-Ser-AGA-2-6	31.653116	24.048014	17.087937	41.245869	42.29259	24.743704	34.711296	53.395245	57.278017	55.783572	37.398043	22.766016	25.81328	0	55.426966	21.045141	62.101543	14.184177	17.085667	28.726843	6.584544	50.280076	39.243806	13.383591	18.782532	34.832942	5.677283	3.233864	6.356023	32.710923	81.539795	25.543563	48.513591	51.753114	26.481808	26.394344	4.847626	14.916493	19.716004	31.120508	34.985338	54.038586	29.525726	103.580145	259.737625	89.723547	22.358526	37.901412	14.574521
tRNA-Ser-AGA-3-1	14.717492	31.22545	22.279198	21.233469	20.671633	18.265859	38.473878	35.832559	45.262945	24.634574	71.970849	22.165053	47.304888	9.441872	69.677968	21.907928	101.762256	30.111727	31.607607	50.361452	32.316307	104.452091	66.872115	30.959902	10.516112	95.093736	47.613182	48.243708	11.388825	30.019986	18.599544	70.389444	22.503683	39.631844	19.444123	11.909683	18.977037	29.145746	7.396	31.706803	112.733957	53.698995	40.887642	48.876738	56.758426	23.207805	14.728852	60.79782	44.742832
tRNA-Ser-AGA-4-1	37.761827	38.313735	85.492541	56.946202	35.772797	112.688434	54.460986	28.721411	12.082254	90.646645	54.351897	23.508728	167.63743	60.231594	226.685372	44.836462	76.596173	21.82678	34.462885	28.510143	44.471412	340.556663	61.675012	19.946747	23.333098	986.662147	268.824822	99.531918	20.056171	52.233157	72.2232	237.767962	49.195065	123.08207	105.014513	0	47.929404	50.32392	65.624279	25.87898	244.673716	139.521785	235.703643	26.479599	17.408409	20.492727	35.407919	44.837289	44.962998
tRNA-Ser-AGA-5-1	49.976518	37.195913	35.612993	22.466653	36.22314	35.283568	23.754938	43.730024	48.158808	11.678523	58.072793	19.527817	17.572485	49.126011	40.57774	21.9147	52.107378	21.581963	14.872131	0.4436	21.365635	57.04441	51.114085	19.960293	76.562908	0	22.347184	14.91122	14.60877	35.383536	38.564546	19.949304	36.690803	46.379558	68.983242	1.82739	14.269873	23.995149	36.255826	27.116586	26.587457	44.51698	31.831263	30.106022	12.775001	19.353858	54.138624	53.344545	11.887087
tRNA-Ser-AGA-6-1	30.026613	47.192184	19.605406	44.778339	47.832974	27.479385	31.510068	21.645313	18.54543	30.239775	3.066498	58.994151	22.153181	1.080816	14.854752	26.8503	19.422512	35.618729	19.219409	19.509151	23.045051	19.909895	56.599947	43.353868	35.401616	3.797021	20.86693	12.133695	13.897021	81.852666	25.716881	45.821948	28.669996	9.229086	0	22.319059	26.08217	45.321353	27.523978	28.449454	10.905601	18.596844	15.034769	276.320869	422.887696	11.513765	23.265247	17.786155	0.557142
tRNA-Ser-CGA-1-1	158.388554	30.195788	82.611955	22.303353	31.739153	45.497661	39.860572	44.382633	108.840728	124.031275	100.458149	24.35586	135.730921	511.745654	130.79132	76.494704	205.408659	23.137279	53.580072	117.820254	30.104661	510.962501	193.95789	33.051847	0	197.876575	99.838915	101.734081	3.40331	101.389823	318.63753	264.350829	22.232165	146.386849	47.452794	885.256501	58.660888	21.010204	75.027867	66.066264	407.010672	166.970905	497.643261	67.230211	57.341839	111.524434	111.76644	212.061476	15.011975
tRNA-Ser-CGA-2-1	31.960473	31.909204	79.745748	37.537485	46.478398	50.084745	62.403923	18.931068	11.478639	28.918753	46.336852	33.242887	43.011741	0	66.143188	18.963041	41.126316	32.268866	22.955858	31.31191	0	21.117816	13.053699	1.32537	29.130827	28.533158	8.99188	3.329041	10.743565	45.19558	15.625295	20.841847	10.225457	24.496191	48.231795	1.1179	19.162845	19.1344	11.119444	41.663845	52.406951	19.700024	27.599451	18.022918	20.34351	60.265736	13.894699	49.606662	36.005762
tRNA-Ser-CGA-3-1	195.534907	20.50181	101.391145	15.900487	12.981216	23.668119	32.749087	23.371813	51.259423	101.77266	113.991408	41.259475	64.787825	27.170282	183.207584	53.170891	105.843779	28.772923	33.485213	71.291507	20.125533	355.498114	101.138381	4.42689	19.734844	235.462958	201.736787	113.099269	8.78218	62.461727	119.747021	222.505442	22.196441	77.677322	68.173165	59.082788	30.824768	25.067912	58.330976	68.117743	288.045359	84.597835	218.73816	63.753817	45.847724	74.509045	70.831738	47.144283	39.98715
tRNA-Ser-CGA-4-1	46.172136	37.272588	53.850799	21.447768	13.143866	43.907953	18.095737	25.101164	43.668938	147.620943	104.969018	18.671057	123.660346	54.513993	839.972609	34.205039	173.819864	26.11267	55.557343	16.839977	96.345289	301.216656	153.458417	21.619484	8.251611	584.614976	593.554779	578.28742	2.25646	124.552775	350.753438	159.336203	64.255422	87.405494	46.256055	119.448775	11.820852	37.977024	41.708124	41.451836	380.203604	104.759093	257.606727	42.050317	18.632212	65.318939	61.661639	110.873744	79.723961
tRNA-Ser-GCT-1-1	24.560091	37.450407	22.605633	7.255556	21.667726	30.608494	19.146448	19.104997	13.751522	58.695501	92.121845	22.775137	23.675428	0	36.223274	22.418035	64.69427	25.649296	62.963013	29.094066	17.324775	37.842873	20.152483	151.879737	0	109.055815	21.479183	9.674443	20.124538	11.520663	50.267447	23.45255	8.300348	54.997581	0	19.694027	14.889734	49.465766	17.550987	63.858341	32.401864	51.689856	43.799494	4.271997	21.600984	17.45295	22.949913	40.435196	55.629805
tRNA-Ser-GCT-2-1	61.148256	59.140975	52.138936	47.845869	36.002452	68.964389	27.670705	22.061426	31.302692	57.218082	39.110361	38.156967	57.96941	12.470243	145.503023	54.858765	63.047843	17.266	26.522702	66.444206	28.938487	175.292717	73.146953	27.089175	3.439085	353.913308	62.323302	38.309347	14.58777	36.957536	51.182532	152.855631	56.301889	46.524563	11.627288	63.909277	44.874202	58.753995	32.081113	18.759763	114.046988	119.672091	149.107219	39.575513	15.610551	42.672907	30.644193	26.591377	54.479573
tRNA-Ser-GCT-3-1	143.538483	55.390357	48.869944	26.101444	36.167552	68.37808	35.816042	23.470253	60.346096	129.970082	117.100514	34.01177	64.279828	22.717289	94.465684	68.288126	81.659109	58.319883	31.543547	69.137354	31.409558	272.029428	202.502483	30.329186	32.193048	515.864851	468.648167	510.052835	4.422349	230.812699	157.097861	105.847016	31.146499	240.899506	73.592708	159.165612	14.636426	44.857019	39.514024	114.756553	162.419406	124.484699	243.296375	88.64871	54.777275	77.902874	123.271354	101.681149	43.506538
tRNA-Ser-GCT-4-1	197.678626	23.108352	92.78598	38.897551	21.327548	43.753665	37.212083	24.3138	50.558278	102.56413	74.113403	28.042664	179.631115	33.908723	74.563929	35.466476	110.753654	28.65357	27.799835	34.581759	19.801098	328.610283	61.320453	17.402405	8.250906	496.581536	169.55511	91.600307	10.704648	54.020617	64.158185	75.381647	47.268696	15.913768	18.47249	39.803258	35.787208	28.265795	72.712291	28.505544	170.342406	137.17122	207.922593	55.219864	51.121013	78.844036	54.427742	85.381761	49.414988
tRNA-Ser-GCT-4-2	201.318175	29.733463	121.18664	138.297475	90.69687	341.431179	30.873668	30.034952	85.086882	304.884508	626.913227	39.217263	222.834958	65.959881	134.259084	94.983173	170.587032	23.858973	70.577664	32.236643	56.338197	326.668837	255.755151	6.471351	9.502028	254.089843	436.330212	527.048691	10.946844	389.535505	320.888583	124.487885	75.111497	47.309386	45.16677	28.733393	38.980457	35.8899	134.760222	51.846477	649.346207	129.015698	282.716966	60.720845	52.847862	54.99987	86.701989	103.093929	42.873199
tRNA-Ser-GCT-4-3	81.446987	33.170957	52.869761	33.831641	25.240052	55.538088	21.053884	30.300818	55.723341	137.668736	50.866059	19.383323	76.40073	270.343329	151.057285	60.248265	141.529634	51.73158	72.590433	48.491655	49.746482	218.84799	239.002259	17.004662	0	335.677883	239.824354	175.676656	11.26623	141.042632	139.014078	85.244632	15.18821	111.125095	38.748898	179.403927	22.157179	42.907654	62.636181	77.469591	162.882678	132.818989	203.327423	71.92226	42.78723	39.393474	80.94276	76.832147	63.79175
tRNA-Ser-GCT-5-1	151.873495	46.903063	99.411649	63.03016	25.289638	58.79716	43.952268	25.242173	44.625652	129.488891	62.752163	39.281386	150.973309	46.37355	160.473081	63.967623	98.454401	82.675453	38.463016	61.029974	33.46222	195.611025	107.625729	42.504922	21.360892	616.543177	246.044784	149.172742	22.726725	103.498577	98.806965	90.319778	74.27111	30.56999	60.019187	27.617011	39.435545	33.789131	78.837267	43.646787	166.626827	129.892798	150.953352	109.898428	124.343113	73.94898	42.210048	77.786918	43.535362
tRNA-Ser-GCT-6-1	86.521712	62.061242	114.532564	18.907457	18.695501	27.131281	51.473033	42.370719	24.749843	150.821869	90.528032	24.648589	126.630335	22.625102	123.642125	40.715893	94.056566	38.500238	65.89247	57.629403	23.238694	254.869714	113.750237	29.228258	18.220433	448.582717	116.38832	74.951177	42.431777	60.054354	77.591083	159.82938	43.429284	41.498167	15.284674	31.423198	20.667963	25.69267	46.618977	36.636667	132.50232	79.169986	180.970816	51.253866	56.842166	15.211207	37.036028	65.800863	33.401062
tRNA-Ser-TGA-1-1	81.875249	13.097035	48.298018	32.931389	47.601006	43.621246	30.312025	28.310593	47.352907	211.62095	164.09365	15.08539	147.571334	0	183.166284	42.13945	131.00253	40.193516	43.903326	37.643868	20.990705	282.677606	267.158673	17.513031	20.244507	281.911858	721.759178	405.437387	10.237649	217.494627	310.925709	138.68366	72.549266	111.619246	84.173415	447.197064	46.033803	27.05793	33.970363	72.670474	275.656445	137.223639	294.345294	35.151112	46.189256	47.706207	56.044253	63.130504	42.961262
tRNA-Ser-TGA-2-1	80.892111	30.748187	137.244807	61.727924	21.249778	117.168198	24.832643	21.254665	41.867361	93.820175	258.591355	28.831046	247.099736	31.155641	83.536521	52.71908	97.078821	38.6229	56.088885	46.635031	33.842476	314.652806	126.633552	48.006269	9.977877	310.888536	144.32306	93.750811	6.707285	113.273628	119.303163	137.009253	34.310341	26.08437	63.108752	124.255992	40.902683	28.580243	69.013958	66.307969	232.425389	133.826652	242.511708	78.528069	61.424382	47.525434	41.856206	33.027372	49.589238
tRNA-Ser-TGA-3-1	159.261155	36.759701	55.387556	34.937699	14.255991	61.882065	24.010116	20.685994	65.728593	224.556324	50.827525	41.880451	94.001244	56.060743	55.542072	75.00185	65.734895	32.590001	40.623304	48.29666	76.77093	313.938199	96.815646	13.224409	0	355.237697	316.057874	151.819693	16.335983	49.80885	245.891662	84.305133	61.968214	35.174681	56.314242	70.272482	37.518245	35.452715	59.344265	26.584863	260.061581	85.520072	330.755004	53.858719	86.843491	55.034876	102.061121	64.549548	36.354115
tRNA-Ser-TGA-4-1	92.336158	25.28182	85.196279	73.798546	9.292555	86.821048	34.929122	15.384844	26.151061	163.718529	161.276284	21.251537	86.424008	25.195621	68.80398	63.202422	99.454068	31.757656	45.909095	46.06812	20.901469	358.552405	192.500032	6.883019	10.514816	134.31305	64.894163	27.324451	17.391634	83.325625	109.533096	108.264115	27.782394	18.075977	20.671206	12.952944	14.994224	30.382809	64.018218	40.191288	220.941217	94.685643	224.384005	60.815533	47.576037	41.651045	45.560824	60.802295	38.884697
tRNA-Sup-CTA-2-1	31.607583	36.65821	13.571735	4.503518	0	10.195241	55.107073	58.960951	18.949408	28.980127	16.475061	21.289058	40.748915	0	0	42.445668	18.053652	18.267647	17.108458	0	52.408761	20.437245	29.98996	206.950259	27.448417	7.412636	6.146048	33.452027	23.299612	38.838817	51.034915	14.07718	42.942083	23.996271	23.31	40.91175	19.500299	18.897412	15.426313	29.357332	16.099769	30.765117	18.247729	34.272509	0.411125	37.9914	43.595043	30.707508	20.498933
tRNA-Sup-TTA-1-1	31.961044	29.965822	57.085532	46.750434	53.088855	48.592242	46.576643	51.505655	16.341718	50.164546	63.829698	19.986874	41.55407	43.197169	13.2413	36.343316	23.472423	34.28081	61.905597	12.791203	67.763077	32.178579	7.617145	30.594777	17.385584	0	22.837824	46.408697	14.033604	3.751773	8.8861	18.092712	43.595353	33.237429	3.968916	15.127374	28.515645	19.729572	15.804542	22.357923	23.546382	17.567305	27.129606	24.205175	33.176342	27.193754	37.40247	47.528059	45.009502
tRNA-Thr-AGT-1-1	77.66858	40.822349	72.489819	50.616598	29.17625	51.06611	33.890067	25.607457	23.95867	173.683806	102.612831	25.129316	82.507064	74.760496	97.678499	44.040823	116.096277	50.947469	92.82924	69.56523	42.561118	238.603352	205.784293	15.126618	12.134777	570.757132	185.564292	276.843219	9.879542	96.872922	170.123754	132.707308	41.989288	87.520959	10.467054	73.389077	22.521468	26.460392	53.464447	61.81906	216.784134	119.875093	269.078419	68.679878	50.10923	52.84608	45.47968	87.550163	53.986136
tRNA-Thr-AGT-1-2	38.542066	12.200221	29.46758	13.971623	13.694234	22.381812	20.178723	23.656325	53.667915	82.973074	54.002769	20.401195	28.277551	22.42451	32.144044	41.029551	100.992302	7.472416	29.056715	11.808054	10.338297	91.170384	108.595821	15.273195	24.523757	18.811396	16.140071	47.631047	0.095658	38.497141	59.042168	29.212389	66.770055	49.805091	34.663609	17.379171	42.058547	14.938123	38.000689	93.075542	91.710135	56.942207	120.754927	57.468989	26.204629	35.418768	25.368508	42.525019	15.524807
tRNA-Thr-AGT-1-3	84.581605	18.605126	39.111984	14.639018	33.866286	52.533777	14.062283	20.297334	75.350001	285.102686	156.619129	25.730544	123.039373	32.337017	492.771237	64.563681	139.632791	38.819241	90.873992	48.453956	111.062567	308.854965	173.30541	7.046977	8.824524	78.114904	109.460842	134.559842	4.71022	392.352152	229.300008	144.968389	26.242223	149.67634	91.468237	801.581362	31.503322	15.687374	45.366967	102.308515	570.794757	115.946701	369.989083	62.863974	74.673072	83.038538	117.136501	133.047623	37.979515
tRNA-Thr-AGT-2-1	100.405004	29.75235	58.46184	42.966592	31.2634	39.362281	39.91938	52.700252	20.490715	151.549645	68.194049	32.953099	84.713412	16.949727	118.738075	51.94963	141.054565	49.898754	84.673175	48.654989	30.892017	515.67105	163.254379	7.002374	14.087883	225.996774	247.05336	196.822031	9.233226	116.008951	144.689656	158.117067	51.043774	96.625924	12.121555	70.616185	42.564871	14.035617	33.269159	51.420057	363.169938	127.603419	354.145057	41.691686	44.295485	34.934207	45.141633	81.510176	32.580123
tRNA-Thr-AGT-2-2	155.537736	22.989041	59.788867	32.742781	12.627373	56.470516	52.484584	22.186303	24.05452	250.557682	137.57222	23.59884	99.94125	103.505375	131.432579	42.249619	99.145994	18.979362	86.32329	55.166032	2.747022	663.452823	134.508808	14.280234	0	275.504323	77.909968	49.397025	21.953332	116.714319	136.024595	106.565188	61.804725	107.481566	33.585251	61.362962	38.683038	23.37871	35.433766	77.320587	445.853822	93.633404	418.526566	33.946153	38.858984	40.027116	36.586395	78.425978	45.549125
tRNA-Thr-AGT-3-1	37.505909	31.481206	47.72192	48.191593	31.093632	12.516099	18.117178	32.045792	52.820347	97.607929	44.914579	27.834577	44.735359	16.363918	62.769256	26.953304	40.984401	16.467318	34.404598	47.812908	48.380377	141.116332	33.389089	74.822279	0	334.934507	63.281	70.425237	10.096903	31.334	46.768177	79.037161	49.053191	22.852855	37.881364	98.769184	48.966654	23.985997	32.646928	27.554929	126.995045	88.565655	96.386531	8.331924	17.297997	31.230833	22.038457	43.226439	3.012963
tRNA-Thr-AGT-4-1	67.176938	17.389634	31.251694	21.88896	33.367467	26.234028	46.835497	44.60206	47.658389	41.134239	29.658126	39.350323	68.166821	39.729412	91.176365	64.316727	24.919885	19.199194	26.643982	55.868692	36.104298	109.241398	28.223079	2.78341	13.769966	198.115468	34.274424	73.92976	6.497801	36.610278	35.334802	61.569203	48.113674	29.406326	11.188267	16.374052	32.013472	11.885758	27.460088	44.319824	80.156737	86.382428	80.307043	23.980671	28.104076	26.750651	46.42859	51.695303	36.804368
tRNA-Thr-AGT-5-1	54.838076	29.650021	134.245988	27.724844	28.722492	58.474414	53.068291	24.709233	54.840054	130.422872	129.738489	29.734402	123.543677	17.938326	134.6793	37.089136	293.50129	29.908581	56.867498	36.728849	10.202198	165.772976	125.817086	0	36.272879	465.074668	222.903823	240.404625	18.99888	129.757211	219.006685	153.746871	49.783668	66.094536	37.60898	134.827213	7.720418	31.689622	219.269101	83.635001	135.399723	54.829419	172.447206	112.872549	85.762402	60.130136	44.176083	117.065771	30.652061
tRNA-Thr-AGT-6-1	195.455324	55.092426	115.735927	49.296469	31.250229	27.773013	51.733995	58.764242	16.378911	66.906189	55.902831	28.358572	57.661116	354.346545	43.067545	34.949785	50.763851	26.378825	41.295288	89.935393	21.813309	148.3905	113.622214	8.148775	9.501531	131.203089	51.738207	34.065855	24.234813	31.100369	127.244878	97.07909	62.661717	8.174361	39.968832	8.381899	49.157854	31.690816	38.414965	26.500591	137.734028	70.141224	120.488068	23.658406	25.72802	16.274968	36.155057	63.302808	33.564264
tRNA-Thr-AGT-7-1	23.718286	38.747044	28.093347	38.463455	47.70857	40.743536	16.743038	23.511323	60.348026	35.644103	23.867089	36.761466	44.851946	14.095093	20.123299	25.583748	23.893988	68.166528	52.59082	14.542889	12.645068	38.100156	35.316889	10.631443	97.29768	0	44.58839	12.099046	23.940909	6.163523	35.205505	24.775686	12.392206	10.323187	12.0847	14.185982	14.379538	46.678456	23.969356	38.297057	45.520699	32.210403	34.996664	30.771073	8.947648	8.162236	13.117849	35.248329	42.607306
tRNA-Thr-CGT-1-1	45.199112	42.356409	77.77786	41.397598	9.339331	40.510888	61.506284	44.375161	27.509344	79.166859	44.553573	21.351494	95.18471	23.0527	216.083086	39.062437	71.893295	40.534422	45.604827	54.810695	52.734406	250.383493	103.060678	27.722837	10.535246	494.154585	170.171712	71.639479	19.31322	41.037646	109.555002	108.415203	80.108187	25.691987	12.901371	35.548032	26.019284	29.799197	25.968726	51.563721	230.489067	85.086025	211.933361	21.704832	29.83607	29.69451	19.945701	82.843127	32.088505
tRNA-Thr-CGT-2-1	123.036411	20.790788	32.895892	22.921549	49.671106	22.229888	26.885745	38.396529	81.297388	119.936544	137.910672	26.910857	56.183672	22.446081	149.998975	99.537665	161.44351	28.512349	41.736003	158.634656	32.664263	311.003703	151.864362	18.087313	10.219922	127.948486	268.153873	103.98038	1.727189	245.11271	63.609113	205.99444	42.505758	157.185164	95.602195	471.005036	53.864324	19.093166	53.714883	93.071519	270.339013	131.563995	300.805089	69.415764	41.010616	62.374669	218.278845	172.178508	25.202128
tRNA-Thr-CGT-3-1	95.526449	43.520431	108.936527	14.329597	3.294021	28.315875	53.053278	42.263046	50.90219	104.927039	108.184214	22.068125	66.600854	49.899357	64.068477	42.675674	87.08432	31.03505	36.77298	16.810255	39.000199	190.878897	107.707631	28.14821	19.121362	433.697634	351.10292	158.556377	29.420402	28.99507	118.335191	164.672103	39.738018	25.971079	21.008742	17.999182	25.402812	32.982875	45.184818	34.157306	200.464703	90.700459	174.241691	55.967146	30.84597	31.551741	42.790705	51.996914	45.053165
tRNA-Thr-CGT-4-1	92.944313	34.443639	31.539156	17.869952	75.439577	35.598616	6.544764	16.329593	89.733115	121.426736	164.046463	23.696982	98.511321	20.209051	147.977513	151.922012	188.528381	36.382967	43.256701	100.28659	82.512227	361.268654	106.245233	9.405339	3.48405	172.19846	351.931891	347.708406	7.708264	339.628389	208.277734	231.583272	41.932419	360.387896	138.944288	780.008361	42.196975	41.371792	70.12681	157.863676	415.784415	179.863225	434.393569	108.344546	72.360249	153.661873	262.363519	54.176361	35.723815
tRNA-Thr-CGT-5-1	28.790072	21.964978	26.83194	31.78393	41.481809	16.919738	28.526797	22.803615	74.090691	67.49214	50.298704	36.085516	36.330571	15.210366	68.637684	26.09308	44.633536	49.019105	30.066656	26.76629	41.974208	61.745892	74.979899	37.576495	30.717457	622.396228	81.379091	78.855153	23.698379	71.119271	7.505158	49.886191	27.597102	23.830966	18.610765	38.984445	23.217192	52.802295	33.138674	41.400752	37.081839	39.919355	52.072365	91.922093	68.235703	26.957672	33.16491	41.591473	29.32037
tRNA-Thr-CGT-6-1	49.896835	20.791362	60.138789	16.419668	11.026757	29.787052	46.598736	15.860861	17.394248	86.865845	68.731081	29.101587	52.782151	0	99.212933	24.844741	26.985153	34.446163	43.049882	49.633779	22.53526	125.940024	70.906246	24.589571	0	22.499056	39.34092	1.957533	42.095681	77.138508	65.152382	85.424163	30.408823	30.850718	61.203833	18.808288	48.067095	31.44975	39.719397	38.544997	96.683022	78.979078	71.320639	33.019273	28.851044	27.73968	61.120553	36.274794	84.438041
tRNA-Thr-GGA-chr2-22	54.559499	17.023006	32.457491	38.370143	64.50048	37.781146	21.842109	31.163463	88.7761360000001	25.484655	49.285306	23.121969	32.214926	14.573852	16.461058	47.843813	45.945422	22.69739	12.06755	17.123952	39.28647	38.857545	25.606445	144.255202	4.91292	14.459697	9.990211	26.627688	2.652	112.551765	33.145993	18.77301	4.185375	81.979069	60.110255	134.120889	8.433794	27.67415	14.110518	61.980279	17.151014	17.737518	21.337453	60.624421	49.145091	32.482192	53.703756	35.527149	33.910029
tRNA-Thr-GGC-chr19-3	7.066512	20.379537	11.256159	56.415975	47.957869	20.489002	16.062724	50.625784	7.246165	29.126853	6.997503	29.853787	46.822463	54.441187	74.001924	21.722345	24.786302	44.02406	10.516759	14.162653	0	24.497054	50.549143	3.059103	93.787981	22.088937	54.771731	0	120.34178	33.289658	51.46425	25.248196	37.597913	16.682404	21.157294	21.118136	34.165677	50.053617	20.02169	19.161454	50.321515	46.767945	26.607043	26.187733	15.64115	40.274628	44.134137	70.550452	32.734893
tRNA-Thr-TGT-1-1	88.877552	32.422054	65.385522	14.811254	14.240295	57.03173	30.574312	40.688686	17.615961	147.266448	107.908567	28.466537	68.010029	0	117.446076	36.026747	78.277795	49.192495	53.105986	85.897155	22.534252	172.826342	113.046178	45.21654	11.152169	334.129257	208.76522	61.915261	21.493802	55.958663	109.039541	140.150403	76.408707	35.526883	46.499897	22.437435	50.322394	30.735726	37.5836	28.403981	172.98481	112.859264	135.368814	29.951259	37.381236	29.939346	22.016368	108.731844	14.866645
tRNA-Thr-TGT-2-1	93.250438	24.515482	64.695101	31.976157	54.989564	43.839798	43.479584	60.856087	29.351609	125.835374	36.905541	32.068406	69.240388	37.423018	68.44804	48.329738	126.518203	8.270739	26.168617	31.164875	12.859883	180.737393	88.597827	4.329542	13.181796	505.330804	173.935471	245.692252	9.587908	44.228505	111.622422	90.922561	45.154513	50.89937	14.778725	65.258197	37.120752	24.762585	51.528758	72.946864	186.820733	181.932606	175.674961	19.641113	36.64254	26.44385	39.092228	97.682198	37.170598
tRNA-Thr-TGT-3-1	108.656445	25.94308	82.327411	42.465956	31.498608	53.832126	13.835916	25.106145	45.211119	186.518049	134.712777	26.075307	92.146033	143.550505	92.187856	83.839766	131.266248	57.333478	71.516429	30.929904	20.162788	520.53652	175.84785	0.36818	15.506248	341.373662	400.117591	180.454674	9.059637	84.035848	202.57956	118.95062	24.22202	140.562913	97.414458	119.455133	37.274453	24.572128	56.504582	48.130801	314.568583	170.617691	356.659428	59.567451	42.655355	91.321984	77.55198	78.7106	31.997114
tRNA-Thr-TGT-4-1	100.816267	26.751128	78.711115	11.14668	10.208391	19.27167	39.937405	25.604228	39.239181	238.903667	66.167972	40.387101	80.344722	12.168322	94.972051	47.532779	61.742979	40.930443	34.31178	88.782663	6.413659	191.106685	125.101218	28.884063	20.792335	537.794953	551.427317	227.644545	11.495308	76.15888	231.590761	126.198943	37.453539	28.808963	33.312515	103.906988	68.444866	18.320362	30.387918	48.901266	122.637029	66.538868	170.608056	54.785946	47.748177	20.770929	53.93842	88.201136	28.683057
tRNA-Thr-TGT-5-1	92.567845	23.892826	55.623616	49.612522	22.579858	53.986982	27.84616	33.972628	51.671799	148.972506	238.452658	29.891083	109.029645	31.310296	129.11214	62.524172	115.610394	17.283128	48.551811	56.881805	35.834185	459.040731	180.894359	13.979316	30.245828	446.998499	431.194374	524.323968	13.414468	157.266198	167.747415	98.325665	68.214028	91.685245	21.241212	28.209439	41.510247	22.964732	47.999909	75.547276	350.989094	168.162045	354.181674	159.340129	141.46809	39.849728	48.853218	66.311434	39.930186
tRNA-Thr-TGT-6-1	66.904158	20.352881	40.201623	28.079311	11.428091	36.374958	19.702608	14.593692	83.345573	301.630973	133.693189	23.94802	72.380841	0	406.440107	64.927887	123.009508	16.656243	37.477146	100.720922	9.031101	347.268729	184.321785	28.353321	16.106288	239.547466	407.411277	312.279363	5.863294	270.640775	284.022086	162.798423	13.797078	162.914677	62.526629	1125.340774	39.365279	23.188949	38.348984	49.674448	431.429155	147.477966	425.43197	60.158678	51.186446	101.005072	91.316612	115.475112	25.802959
tRNA-Trp-CCA-1-1	273.606384	38.833345	68.063909	57.6589	25.605836	45.790847	37.732685	17.70015	43.947022	154.100125	164.263496	28.070863	108.853157	85.7495060000001	169.07994	59.193177	85.377889	18.581644	43.006024	44.30436	23.641901	376.091668	213.386104	10.214786	9.237132	336.567883	344.720012	445.690013	9.77149	123.168471	290.398395	139.451424	93.844609	94.341787	34.949894	118.785643	23.576144	15.236377	49.831721	50.050688	279.781454	139.258614	299.442428	133.647974	128.669364	44.546795	58.748194	93.632502	34.493939
tRNA-Trp-CCA-2-1	81.167461	32.846836	42.339752	48.845037	38.134307	68.122935	42.153427	31.500266	26.945333	435.053936	309.574177	22.61861	100.42798	126.974072	146.024788	48.167168	99.014033	53.708072	48.342568	21.746188	12.235623	221.593377	287.573684	6.960697	9.723716	495.952455	508.230738	229.699284	8.23802	226.19504	195.610032	153.13243	145.468121	132.813997	61.345569	802.219388	25.168524	24.290739	37.374591	81.084816	151.543444	135.934365	183.342999	66.503331	83.81312	52.577496	60.000056	69.798317	59.486917
tRNA-Trp-CCA-3-1	82.829888	49.031923	24.689853	18.253721	37.107941	16.77143	34.101881	21.937041	7.457836	60.921343	69.558642	21.409062	75.526669	42.572354	26.849065	33.368732	19.846022	12.096257	31.550425	32.970257	26.303374	131.545507	14.867545	0	0	320.839836	94.136818	63.631742	20.610849	20.663276	65.026747	50.150186	45.466036	62.420129	19.995179	17.082357	89.991574	32.545074	19.467422	18.333533	79.842715	49.009594	58.122952	21.940677	8.209397	24.809476	28.386715	39.370943	30.147593
tRNA-Trp-CCA-3-2	160.884921	30.181365	87.931106	32.077392	25.518159	61.073883	25.232835	23.619914	43.954367	65.468677	146.129391	25.828673	137.792368	9.569167	151.169311	57.157925	94.805856	31.507217	27.982712	44.094745	7.6218	417.984917	53.328465	33.524196	13.212908	510.011935	425.37749	241.946751	13.242551	72.862621	139.542617	117.647688	56.837475	28.364899	74.212501	96.399488	68.907791	20.520017	52.965463	36.335218	280.484867	176.529934	294.796489	33.327451	38.276441	45.403708	61.678808	100.928037	41.854825
tRNA-Trp-CCA-3-3	99.457066	38.957201	31.515466	40.615139	28.795488	28.03562	27.350368	32.013191	108.187814	59.608786	195.828	19.844835	60.666542	12.84985	107.757613	73.875043	110.657534	41.084663	39.506344	22.059602	30.307166	255.961778	110.942794	27.634616	11.295398	147.318286	447.233972	260.64014	4.294736	199.34051	114.098868	156.077727	41.224343	83.443437	449.964416	380.953	12.137266	27.7391	40.844864	76.925494	165.458572	125.143568	201.864842	53.765673	35.934631	50.53277	57.291565	81.838973	43.215533
tRNA-Trp-CCA-4-1	137.835324	11.728162	59.5811	46.78364	21.890815	87.319694	29.864906	31.842257	55.643657	65.169673	267.382344	21.408683	96.999723	18.312803	116.871326	49.430213	137.005687	33.67959	35.845412	89.075231	56.36277	439.491512	289.831847	9.605729	10.280512	210.095381	489.962678	517.107981	5.59236	157.881491	203.762808	89.614876	58.556619	162.377157	38.692639	339.449067	42.491921	26.224347	45.463919	78.239761	447.394309	200.486962	507.614989	37.511184	36.944656	34.649715	65.178774	88.290721	56.975343
tRNA-Trp-CCA-5-1	76.022714	25.876604	34.602502	22.686772	27.158526	54.488321	29.834734	24.039977	67.616928	84.748606	87.867302	63.430311	37.991763	55.884345	93.174458	37.047478	60.164933	29.926861	28.686072	65.544622	10.405013	110.659769	72.871272	13.886444	18.310225	434.343977	82.725895	215.671654	32.646523	68.37611	60.342234	89.129514	38.413749	149.855531	25.530629	88.143511	58.947611	30.130081	75.215659	40.621169	76.078359	94.181151	83.670556	55.772643	22.50671	58.724292	24.435894	40.868673	26.895917
tRNA-Trp-CCA-chr7-31	0	39.457631	11.81736	28.363604	42.305256	10.933137	17.833176	56.805094	0	7.585993	41.588986	26.885731	9.118256	0	27.117412	21.863857	20.16482	41.739048	11.920886	8.667897	81.926392	9.505312	6.091025	36.269	21.3013	21.656988	22.6888	0	27.776908	57.837524	33.946079	14.348322	11.33096	23.5218	57.966733	4.697275	0	25.183671	21.186831	35.779726	0.996792	0	0	26.613214	17.413151	57.195633	18.851398	20.088565	6.016462
tRNA-Tyr-ATA-1-1	22.988858	26.383602	34.137513	15.460137	15.052747	45.207426	69.634706	11.859651	11.115035	39.401952	41.846588	19.008317	34.317265	59.514249	42.471705	19.320228	34.706403	36.350842	36.5528	39.624036	24.574409	16.62208	46.644799	19.843088	159.578978	75.195356	61.829042	28.52321	15.733087	25.183471	32.787111	14.224456	39.31179	50.167257	25.264331	57.274325	44.414247	25.78279	26.84624	18.190564	35.185914	48.689239	25.858289	17.341937	12.090296	20.319621	21.587707	78.137087	41.354575
tRNA-Tyr-GTA-1-1	77.485059	21.999182	46.747724	79.28127	13.259453	103.043437	43.865898	19.255987	37.386196	122.570952	662.362003	35.803984	97.901133	0	59.700103	49.574909	102.958329	77.392965	167.806989	74.827287	24.281823	363.980698	144.613125	7.088826	10.890205	127.397481	346.97421	77.339671	12.398384	94.041019	185.264071	91.181334	25.033271	70.323193	45.588461	53.760062	48.591676	30.864135	57.015648	37.454082	292.58475	203.826702	378.745944	45.467241	38.085989	19.260701	30.610186	78.621847	43.120471
tRNA-Tyr-GTA-10-1	22.407588	7.323205	19.284747	46.372871	43.235198	33.592347	29.709728	28.965866	38.926456	44.336152	40.930627	44.870172	29.197192	22.405152	22.737423	7.438443	7.723747	33.154827	11.932299	11.150397	26.17371	8.707017	46.215094	11.561798	87.075878	24.40224	25.13049	1.690346	10.296897	21.920506	17.097406	20.06445	20.14988	7.191882	5.48337	0.90915	7.73111	26.430224	15.253079	11.23311	17.144298	10.75193	40.325088	11.6103	1.869073	13.367951	20.667074	43.989898	18.292509
tRNA-Tyr-GTA-11-1	6.749737	14.354661	38.082306	27.790094	28.707585	27.799219	56.364756	34.658273	18.663896	46.769235	44.641967	20.756619	30.941528	0	12.71356	13.533521	26.576763	10.781728	37.577047	13.819071	0	26.777846	33.083125	106.321283	29.029217	50.088397	37.289647	29.370936	34.616452	39.111358	28.989619	49.433934	52.811733	32.086028	21.697815	1.048086	4.264975	20.704624	56.288481	34.023748	13.989086	13.166444	31.950561	98.749374	68.365821	67.466359	36.008618	40.609464	28.734038
tRNA-Tyr-GTA-12-1	34.748134	16.624199	50.356633	23.121992	66.692139	23.398784	52.458139	99.5351210000001	28.372032	10.035608	60.116726	24.868983	6.354557	0.087255	33.973368	18.152433	9.650754	42.258812	30.163668	22.928684	13.783727	13.733081	49.572969	45.944256	38.340746	0	12.286384	28.599989	16.177725	57.6708	12.890439	38.470375	2.996656	37.455734	0	25.001625	20.906693	13.860161	15.909134	33.213667	7.743557	52.548293	21.887092	19.822931	13.08201	15.408865	34.297108	65.697648	29.319951
tRNA-Tyr-GTA-2-1	124.871634	25.41894	64.080174	29.776448	21.248369	51.659582	23.707484	19.611855	55.340848	215.632188	117.566123	22.678449	84.450943	70.648741	97.763448	45.957183	133.898435	31.14604	29.861751	38.993116	12.633524	349.598629	293.66736	21.344361	21.701002	466.039456	394.070422	358.272849	10.941746	128.371669	283.207988	108.707818	91.803619	107.154031	48.404541	150.831237	31.579955	28.981141	45.952852	72.321387	262.718433	181.134345	348.903166	45.510768	44.098674	26.968452	86.149552	68.728148	46.580053
tRNA-Tyr-GTA-3-1	39.703664	31.11585	45.121662	31.780385	17.054706	33.743397	28.727736	40.226841	27.17625	48.977134	66.566784	20.952305	49.021676	21.292792	152.059118	19.335119	59.493948	40.954638	36.127202	28.855697	10.066725	294.939245	72.453639	11.318874	11.904401	426.980546	217.225263	98.572108	11.739292	46.864397	108.267411	157.494457	70.41046	19.834836	62.566429	19.13938	51.434069	42.99645	21.830561	20.279488	244.210094	159.174564	197.424975	29.190719	34.099129	24.441545	39.811078	40.638173	35.75861
tRNA-Tyr-GTA-4-1	63.806371	35.130414	15.968968	31.479448	29.490664	46.079674	36.832796	21.770278	67.716516	24.277151	28.488737	55.156885	20.533327	259.386022	33.20867	33.929247	45.765146	32.848212	16.224938	3.320087	47.44623	32.169454	50.9832	39.420393	4.7227	113.277616	16.297548	10.519225	13.017267	152.827486	47.90516	46.29169	25.511977	37.679607	40.486332	19.953787	5.977334	32.799939	53.695499	72.179256	35.567008	69.216248	28.981263	52.643447	37.116037	72.076089	61.349302	31.118469	35.167626
tRNA-Tyr-GTA-5-1	102.390182	28.917367	46.313931	38.524785	84.690924	59.188415	20.973653	25.991012	79.577609	234.918325	172.468609	56.607425	98.072402	11.973245	150.861008	104.662447	158.732299	15.453104	40.287719	23.123287	27.867401	212.911731	173.385874	4.485181	1.173311	406.084748	443.281335	708.723969	7.376567	126.295586	154.338644	160.937173	88.914967	95.757433	99.490978	479.29683	15.074698	21.279629	107.072619	72.516976	191.796163	91.30402	214.915283	86.148443	126.471096	100.509997	137.00226	80.421418	45.353027
tRNA-Tyr-GTA-5-2	137.152958	12.166844	57.092457	37.093891	55.849145	57.2053	20.778036	1.353428	65.413333	85.163245	87.813137	21.323139	111.967344	18.46371	93.826364	76.123826	112.060458	21.44395	23.663101	61.203481	19.278172	144.000901	123.990547	16.255212	18.350533	123.343959	557.623537	863.305486	2.730506	124.157321	180.730375	65.39055	73.765114	121.192167	125.078801	507.029448	20.461085	10.618525	65.920938	54.977224	175.259559	113.081139	194.557931	79.355086	59.08955	62.010246	89.927042	65.649886	16.557827
tRNA-Tyr-GTA-5-3	47.754941	30.98929	43.14398	34.068832	77.732339	58.500834	10.869618	72.350605	36.813677	47.822102	46.196758	24.698299	49.114246	23.254102	80.984351	26.052239	45.454217	29.31173	28.679853	23.320816	37.66035	77.208585	35.823052	158.679498	47.784659	541.509699	100.450599	66.265164	23.555387	108.965791	120.616828	50.156736	23.890517	51.039912	49.05256	102.497566	12.626873	38.565272	31.949571	44.648662	41.975382	61.861681	35.15521	52.051506	40.497722	57.579064	25.6385	42.64359	21.890999
tRNA-Tyr-GTA-5-4	106.824971	42.858993	49.345141	42.732472	51.505079	45.598509	10.540109	16.604462	146.08817	44.325656	49.19227	25.458908	39.178441	812.309915	92.140784	71.984887	67.029604	41.476372	28.57272	25.300423	41.034995	367.731183	76.527366	0.49146	8.684258	150.592136	39.227828	23.157734	21.505132	83.187841	83.154874	95.4241	34.043501	116.995702	113.690108	324.339807	15.688367	34.471524	41.406251	31.795309	169.514453	223.637304	209.663341	132.893426	92.125993	63.340477	68.999916	56.219981	36.357869
tRNA-Tyr-GTA-5-5	73.777212	32.732367	40.700662	36.601011	30.524885	72.156822	32.102561	21.981171	40.195608	167.668018	94.185948	30.858576	98.439513	8.433829	126.479061	42.204687	97.670839	24.217715	46.223349	30.293463	24.594082	227.866977	162.850967	20.78068	14.102714	466.279901	471.457315	1068.302181	12.190694	133.804745	290.287192	147.051585	72.214791	148.442886	64.147999	232.814315	38.949184	37.665604	25.475273	54.664824	203.904384	105.030174	237.808485	38.168824	33.283108	25.59427	46.321135	55.731739	74.972097
tRNA-Tyr-GTA-6-1	66.832214	36.856544	58.330198	63.536099	14.473203	48.184211	45.188465	18.405608	27.863795	167.496851	67.436552	47.505999	61.075578	76.000657	121.204731	37.512613	59.515401	35.591718	30.042966	69.023176	26.084362	198.145232	88.25838	31.848331	0.691952	425.891819	87.994741	100.653521	29.066988	47.377503	119.098859	150.205187	105.6383	53.563992	53.054356	47.238819	67.985135	32.096409	47.555081	63.480907	171.027784	118.843095	217.950811	40.741108	41.692009	58.500071	49.954218	32.714183	29.899259
tRNA-Tyr-GTA-7-1	68.235215	27.609741	51.6389	36.548001	43.691014	34.180638	12.50662	2.770742	15.663761	24.510324	22.894851	38.726379	10.663574	62.427555	10.518747	43.101642	31.516452	26.854602	43.548784	13.735378	53.613568	10.975989	27.926136	109.897689	30.797315	61.103168	0	10.188493	10.73752	58.583613	30.855809	62.14996	43.799986	27.992096	31.186067	35.931236	7.281753	28.739453	2.156928	14.345505	41.223976	42.822017	39.003653	26.532581	38.253875	40.674802	16.673414	34.017717	27.294173
tRNA-Tyr-GTA-8-1	51.01809	8.617992	43.659994	14.604164	34.899143	31.817435	22.817194	53.687426	41.329025	46.925181	21.281657	38.171774	53.139978	0	108.502609	22.039575	34.505622	22.048166	29.893808	60.762218	13.505265	93.496444	27.914377	21.944542	11.517667	141.882267	46.540799	45.231922	10.378902	33.714979	22.978666	57.786354	48.866305	1.550252	11.2109	18.190075	31.21234	15.541222	17.254812	10.355831	58.962907	44.460515	43.000418	19.743887	23.774009	12.385191	18.684764	29.58768	42.964514
tRNA-Tyr-GTA-9-1	26.36569	54.08945	18.745436	8.131995	35.016675	2.05945	36.770278	47.013835	66.412355	34.558654	34.061713	28.403919	23.517306	0	92.1544799999999	25.662992	17.425172	0	17.163552	22.359351	8.774142	14.050226	37.499902	16.376242	144.197507	0	0.75689	0	12.98085	18.671533	15.536101	50.123287	2.644027	34.75967	42.72831	19.3952	12.998172	45.170492	8.793202	17.426425	31.358218	31.943524	35.082858	49.618974	41.514657	15.155492	27.285375	31.103672	41.894181
tRNA-Val-AAC-1-1	204.534868	44.291792	69.975786	39.085019	29.664858	57.112322	39.746527	18.850665	15.58351	376.389789	82.364566	32.171609	174.297991	14.969889	110.576839	52.231981	82.994384	40.875916	68.464774	55.792756	61.941811	460.191637	168.862127	22.913886	18.578712	511.159697	692.516815	398.068854	12.366689	85.851554	284.739018	133.922539	170.625919	57.333019	48.257782	105.475536	50.811073	41.706436	32.663868	34.272384	395.078329	187.521596	349.939878	31.023519	40.177658	32.467515	60.693136	99.209449	56.480643
tRNA-Val-AAC-1-2	2.987925	31.002316	2.832253	9.639435	17.397952	6.410297	27.367165	0	0	9.5745	31.020478	2.094436	19.058464	0	17.891683	20.052926	13.308551	15.190383	28.781316	0	16.820061	22.784282	41.8716	0	0	38.89204	26.1096	13.795	10.419948	14.45941	8.268864	11.894532	0.282424	24.067086	0	25.75925	3.624864	28.442235	3.235482	7.766646	13.644877	19.841222	14.754276	24.513737	6.313715	0	8.50278	22.104604	4.635428
tRNA-Val-AAC-1-3	6.465364	28.017588	3.30109	52.457981	0.696661	64.321299	15.756689	0	2.502752	9.8691	0	0.334992	29.486926	0	20.253171	0	12.981131	29.696831	15.887248	0	0	56.778135	20.9358	0	0	89.984451	13.0548	0	8.2706	1.005872	0	25.815489	0	4.2552	2.106195	37.275285	0	14.669284	12.608625	0.730202	31.183552	45.197733	16.417722	4.708259	8.5514	0	8.643936	70.722283	76.386386
tRNA-Val-AAC-1-4	138.601051	40.39966	56.248006	34.82452	9.217776	72.682893	41.034999	87.465168	33.100024	250.375401	204.94422	41.142232	126.722854	74.097345	268.554909	69.95266	214.145518	34.742619	79.231979	72.328005	13.125269	579.269249	396.954292	28.502513	30.399036	430.073278	306.32272	83.923516	4.183864	129.613522	208.4836	320.745932	33.282847	79.55308	75.258596	86.169383	69.317255	34.926538	49.301437	68.603819	400.910571	158.853152	502.342891	40.471731	38.360064	55.713496	45.724727	89.676633	69.398182
tRNA-Val-AAC-1-5	115.211593	65.748174	100.105986	36.744618	18.865563	32.565362	28.36768	51.370197	19.715106	212.345549	75.889276	26.730491	140.869898	28.238033	112.108874	46.499368	125.75045	55.617835	96.321374	70.406134	52.065706	250.992754	202.025682	29.656615	6.798528	353.28118	387.413737	124.884929	12.257484	91.163745	229.492409	127.420764	21.40167	54.951229	94.854186	91.085583	90.535578	45.3228	32.801636	20.753953	208.407577	72.459526	257.230205	26.00993	29.033369	58.287553	84.126857	60.285736	77.238635
tRNA-Val-AAC-2-1	53.532578	34.521254	43.391424	18.39774	20.978193	49.190783	17.605565	46.391376	38.966626	109.292965	132.877563	42.844326	102.157336	2.873866	104.984364	66.559034	109.353927	39.214086	51.184748	38.351225	21.206847	198.271828	193.087478	0	18.984218	304.765467	417.236133	458.898308	37.054137	138.017779	274.568767	126.367056	50.273946	159.454901	32.111344	30.923355	8.667857	25.692768	31.052816	36.943314	192.931101	135.780363	215.967025	52.104362	35.828275	42.037819	63.918936	56.390612	51.225612
tRNA-Val-AAC-3-1	107.311636	23.075589	39.192819	53.464746	22.462951	45.228934	33.048754	34.247037	22.420296	166.784343	49.796012	38.589841	88.855303	596.681205	137.856952	41.379988	131.609225	35.933729	47.231583	41.924497	16.567764	275.234376	108.803524	9.313146	20.017676	188.866917	101.847882	41.158364	15.698923	51.679718	65.095691	83.326079	63.198791	53.526828	27.048951	117.557949	52.206152	29.904805	36.638425	32.258884	245.125661	76.316734	251.793798	27.06562	38.416076	29.394922	39.201979	51.296532	49.596231
tRNA-Val-AAC-4-1	62.908268	20.618755	33.344909	19.721028	47.487834	39.399981	20.208838	50.028556	34.92804	43.273073	47.096598	35.45817	63.145797	0	64.516714	32.245486	76.351222	13.617942	18.893768	46.008831	9.969964	131.623026	88.182421	36.956144	24.453094	107.967771	47.139124	34.62503	36.597894	83.72305	90.830589	96.240722	38.670935	20.748167	16.999977	33.610217	47.931889	35.953499	34.09134	39.155483	56.310018	66.747629	83.928743	44.66647	11.092695	32.122473	39.375804	51.857489	23.691186
tRNA-Val-AAC-5-1	125.489933	36.930557	85.64095	28.113742	8.150559	53.608474	12.141989	20.975408	38.677998	125.397723	55.487659	48.794106	117.491533	19.507092	56.572311	58.902399	117.118326	38.335995	46.407081	72.423551	22.986834	316.917424	72.593174	16.722698	5.699764	300.837542	128.983659	27.2713	32.167715	58.350158	156.312703	175.711062	61.134374	42.017107	17.556648	14.65041	49.977958	32.263665	36.523616	24.490147	251.109499	177.581249	278.732525	92.173697	79.52626	67.619551	26.220335	83.862074	54.436638
tRNA-Val-AAC-6-1	94.693	22.023575	57.976083	42.85656	19.207865	36.59379	28.468836	22.395714	47.559471	61.688377	18.203742	76.471994	80.018709	16.588671	114.467622	59.217652	36.164639	22.452812	33.120172	44.817854	25.826911	46.767371	58.032196	24.989893	11.451876	290.425477	64.537869	4.481812	35.480485	87.858504	36.878936	91.692978	45.759875	30.435265	12.56214	42.834988	20.485578	36.599956	72.074545	27.36921	32.612929	43.791529	45.869898	22.415281	21.038757	92.576078	59.589107	35.543472	26.574714
tRNA-Val-AAC-chr6-87	8.794891	20.363033	44.887166	29.470896	0.115874	19.254514	59.272605	28.893604	6.011642	26.861929	49.170877	25.827985	14.68113	13.777572	33.065042	13.175363	18.359023	37.672756	58.423833	25.384583	1.834052	8.782577	71.579595	5.23608	94.368052	11.611772	0.23976	34.877832	17.087796	38.536079	21.514874	12.846712	6.759832	25.057978	0	74.129406	18.566897	36.051552	37.765906	19.838995	21.654866	25.935044	27.385841	34.425087	34.814465	26.954903	5.97683	26.109816	27.532027
tRNA-Val-CAC-1-1	91.789519	22.757716	113.694489	82.651477	57.942756	102.958772	15.256516	25.773289	48.500586	265.304943	103.867184	31.928181	141.972447	119.015287	284.448647	104.012724	210.471833	17.970419	34.737468	48.024342	110.381807	426.031604	326.111966	0.235639	4.67064	203.396778	502.184217	901.514184	2.132883	217.277716	239.65015	193.178499	88.708498	105.347861	177.718115	835.403658	27.424118	25.088345	53.719273	79.92656	360.766945	110.57637	347.63581	49.074735	58.89481	59.601423	74.462217	76.977614	29.79118
tRNA-Val-CAC-1-4	268.706465	33.221737	38.564233	22.638812	22.235888	19.577307	31.836983	49.362494	89.793884	41.049703	80.935865	56.261433	66.353817	47.797717	61.569769	106.813063	95.515856	26.364301	23.083413	33.24221	42.782226	250.15818	75.625953	23.459448	17.637281	587.785931	103.529866	98.56898	23.762838	69.397854	57.170218	117.056041	31.61036	164.890439	61.007267	143.754751	20.218158	21.59716	82.458018	40.195232	169.467428	121.272561	169.557336	61.812416	45.321265	33.57181	57.565984	66.963985	26.495386
tRNA-Val-CAC-1-5	76.99424	19.764017	41.715038	32.512139	31.649511	79.820097	19.122893	20.585849	45.190411	203.225811	104.776481	19.873066	83.875782	0	124.230794	63.074474	140.004441	14.89266	28.407327	52.722807	52.93771	447.680444	272.060436	25.238519	15.010476	584.375319	290.054262	444.144775	11.749077	156.626766	275.048098	119.093627	27.041453	50.413114	117.400971	264.598741	27.362809	16.506515	38.757661	76.094643	401.241457	160.784424	418.667955	75.412949	42.095575	78.819259	46.667942	115.317418	27.705063
tRNA-Val-CAC-1-6	97.61195	24.378349	64.59124	33.580089	19.851135	30.308012	25.805114	33.661591	36.128913	113.373393	100.708192	29.003677	120.524585	67.374471	249.238803	45.673263	120.615413	49.172638	60.524417	46.967342	34.904317	366.401529	99.383879	5.91232	5.3974	196.123577	357.656977	265.708859	7.055086	169.995369	163.991402	105.014025	37.179634	94.5126	51.009494	551.734601	53.444835	17.022002	45.216166	75.56763	444.799858	129.94695	360.570576	86.152366	69.514595	57.497918	58.499195	98.450324	31.676632
tRNA-Val-CAC-11-2	3.360879	24.156954	5.100412	8.708564	0	73.690817	53.485399	16.11309	0	15.809808	12.49314	11.014394	19.964095	0	31.63512	8.799139	15.093548	17.367908	33.716338	0	0	30.625636	20.9358	0	0	40.111308	16.775418	41.939127	0	0	0	0	0	0	0	47.57885	0	51.441779	17.315268	0	40.462297	16.900533	18.316152	35.930107	27.340324	5.592909	0	80.007601	37.781603
tRNA-Val-CAC-2-1	151.261687	52.478439	62.113788	36.738769	27.057021	40.989242	47.995082	42.83035	40.634852	152.158942	81.014246	39.073049	121.328628	40.676873	84.444763	57.929204	91.427962	67.253501	30.505653	52.954833	14.245504	157.399523	173.557244	17.586556	4.482315	492.662292	331.772089	140.431997	17.705421	53.958617	101.428286	100.722131	55.124741	73.339191	51.048289	43.009557	52.047694	28.452981	39.691943	76.854193	129.321817	63.961623	121.956707	48.6822	28.801175	39.343628	40.659345	60.325451	57.52416
tRNA-Val-CAC-3-1	90.856247	45.306068	52.618554	69.22997	34.710695	130.166033	38.481869	74.753614	20.78037	164.31144	122.591481	32.094128	195.457733	77.491697	179.327998	42.397293	144.521018	57.030979	85.049938	77.881804	20.051377	293.569349	428.800549	6.29797	7.972985	187.447324	401.121023	224.056241	19.985789	158.636947	184.085112	177.227914	65.585483	45.234296	19.749322	58.92184	55.042253	44.70726	50.482281	58.12635	308.358279	126.300171	235.804799	49.846699	45.832352	23.44921	26.808862	92.465712	83.60144
tRNA-Val-CAC-4-1	68.610471	66.028797	6.104496	29.390439	0	36.836893	14.258609	14.022018	0	19.14634	7.542763	11.166336	62.164624	0	31.63512	38.352496	15.092306	56.773719	45.694655	8.926077	0	70.007895	62.8074	0	0	48.804631	101.042603	0	8.2706	14.45941	50.905194	40.04979	9.743628	31.91514	43.978302	15.607075	18.124207	30.92032	0	0	81.729572	23.048338	112.807602	27.289708	38.895018	18.9957	15.70716	38.653894	35.242845
tRNA-Val-CAC-5-1	102.941986	28.308446	79.398881	48.811054	0	13.690753	6.54396	16.11309	14.780763	26.070224	20.443295	22.875647	52.305975	0	47.45268	49.381088	57.412996	36.659833	54.55772	9.279585	0	147.967653	51.750985	0	12.903868	31.418033	108.28699	54.630085	0	71.29099	41.602722	40.04979	28.597887	15.957	0	25.75925	0	15.136474	14.849674	23.8974	181.799669	57.818424	124.786091	18.48991	33.254314	32.963702	27.000311	44.453077	34.691509
tRNA-Val-CAC-6-1	12.407884	31.597172	6.065507	21.734142	32.846715	2.714842	27.499051	69.052272	55.644144	28.28632	53.908197	38.978815	11.177846	16.754569	70.961707	21.216801	63.982531	16.500827	36.711761	12.363773	0	7.587241	23.626145	69.234149	46.260787	0	7.979168	16.345034	15.068442	61.892375	45.710947	25.676543	6.292077	20.555956	18.357873	12.464291	5.761039	11.886919	41.989961	25.04601	20.592065	28.09415	30.16213	42.456652	28.204619	34.985214	3.133633	16.571205	16.505562
tRNA-Val-CAC-7-1	36.858213	12.60286	89.444866	42.730026	46.989402	42.924706	19.798988	71.122893	54.275401	53.401078	61.361551	28.966514	28.954989	14.571417	14.123151	53.638082	12.218774	42.597047	19.547913	24.103488	6.410747	10.610353	59.820712	23.329617	36.922308	20.495937	37.110785	29.086927	51.433239	13.310068	38.943866	38.149968	44.45479	30.367917	6.815622	23.909402	77.896633	17.322969	42.255561	21.022769	10.326032	8.019311	29.071059	32.206363	15.656263	13.820955	30.616804	27.401287	16.35975
tRNA-Val-CAC-9-1	31.311819	5.977639	18.073088	23.55447	42.327678	22.804767	15.462898	69.848917	34.620704	41.334652	15.113099	36.800655	34.878664	11.440908	37.392735	32.298486	36.162019	32.62295	13.543529	41.367679	16.608295	32.440211	8.982071	15.507361	6.642908	77.788138	14.740794	22.586202	20.474769	33.690932	48.44295	30.397044	93.90267	18.749092	36.081518	47.844585	14.600587	24.259967	14.429572	39.971511	13.469263	80.740448	39.21224	32.989934	16.607933	45.484644	28.737557	45.363363	22.938225
tRNA-Val-CAC-chr1-134	3.22328	58.171464	34.814234	29.826357	50.611824	84.300573	23.318159	0	17.815759	26.21695	24.98363	7.098121	14.580254	29.075055	15.81756	0	9.67055	23.545928	10.358394	19.843119	0	46.019134	40.16572	18.1345	0	0	18.92946	17.21616	0	7.292572	29.28556	11.043305	0	47.8737	0	25.607725	6.721036	39.728339	0	20.041837	44.900463	45.891176	5.3868	33.012278	8.898011	0	6.088211	10.986139	21.69083
tRNA-Val-CAC-chr1-136	21.50023	27.608056	30.595862	21.094791	0	48.209421	23.135841	0	0	6.7267	24.983805	11.180243	12.466825	0	15.81756	1.760201	37.733238	43.317684	101.441527	0	0	87.368234	0	0	0	40.11131	21.670968	49.884514	0	14.45941	55.641972	26.698892	0	0	0	19.09215	0	29.458701	12.774754	7.96584	88.262658	12.9644	104.524473	17.457873	13.238029	0	20.19052	48.051852	56.651502
tRNA-Val-CAC-chr1-16	50.873214	56.988351	28.680822	15.929218	0	31.561545	27.504671	0	32.31657	28.72077	49.967435	4.285568	72.798525	0	31.63512	16.913778	70.907733	78.993836	73.166128	0	26.17371	78.631492	36.771915	0	0	92.883674	55.808786	32.999382	0	47.117576	42.464062	13.34905	0	0	0	77.280105	54.369845	29.264564	14.478432	22.511255	67.495277	38.8904	112.564429	34.222932	8.841495	0	19.783059	93.153395	90.986111
tRNA-Val-CAC-chr1-93	86.6732699999999	21.958997	67.22449	54.194021	0	59.013334	20.738943	27.585754	0	57.442842	24.876315	20.361728	115.087571	0	124.945875	21.499584	102.594405	36.83282	65.738789	18.55921	11.727027	99.121957	74.909155	0	0	0	89.4228359999999	63.791135	12.943489	43.378124	83.0326319999999	120.151758	0	93.26564	0	0	26.474112	26.083531	0	31.597677	127.241524	38.449871	73.973518	0	37.935808	39.957854	22.29378	83.266429	39.260786
tRNA-Val-TAC-1-1	69.71229	29.37243	50.744791	51.301587	32.8594	86.114265	17.921755	37.409779	38.843392	427.305876	129.417953	28.082426	132.855807	229.002779	381.948039	57.383741	113.098196	58.257375	83.645462	46.692326	28.986522	646.781759	224.463638	17.672625	0	405.466113	363.983987	232.562503	0.744525	149.334586	313.904218	157.178673	83.355124	151.212686	56.87224	337.193399	44.253785	31.686598	47.949923	52.553822	471.788559	276.203944	499.894522	55.144976	48.995504	57.786067	48.848913	77.883654	72.937853
tRNA-Val-TAC-1-2	94.406683	18.293819	97.768099	30.958545	9.924435	40.752647	3.718433	84.5922399999999	46.414114	297.64811	80.319241	29.601218	152.154564	23.996129	360.336166	50.174428	192.863753	47.477253	33.653644	87.640005	21.96376	171.479083	258.839427	6.43261	8.355182	104.309786	405.978639	280.569648	4.580121	236.630878	123.249717	97.040899	6.566358	14.137394	20.034738	208.66542	72.662751	41.540333	28.756473	82.711573	283.937004	81.534211	202.810517	34.259269	34.175785	44.030731	76.666722	89.566195	36.954209
tRNA-Val-TAC-2-1	101.902663	60.758793	113.710422	33.346089	40.628803	53.79424	35.155022	63.665796	27.397225	146.570376	313.844083	24.542792	100.907473	69.195692	147.680332	60.869266	96.575601	35.415918	35.829731	54.009069	22.841384	293.287857	140.047525	10.66621	0	294.741653	437.05927	311.789259	5.536166	89.732699	356.463265	133.09717	65.013073	95.609187	24.073998	37.228744	35.219784	19.542325	78.818553	52.050472	222.815609	169.531946	218.781212	50.453343	46.985728	71.196903	39.58898	100.109798	56.476403
tRNA-Val-TAC-3-1	30.983788	41.990183	34.352002	55.652972	38.554281	104.765316	14.001138	45.142637	40.467291	127.390988	75.861755	16.903105	64.119178	25.1922	113.685828	35.486391	87.312279	45.495675	65.912352	27.951441	38.367628	291.636407	98.074698	61.915143	21.035076	284.257706	24.816557	0.22072	25.028186	67.080617	150.864439	136.969411	65.098365	47.127562	40.33472	0	12.021432	51.535846	58.896349	23.409083	272.227268	376.533024	162.368122	44.792835	39.968957	12.222066	41.015646	41.342383	56.541573
tRNA-Val-TAC-4-1	65.151339	21.643334	76.870239	13.624543	42.855744	26.583415	30.857886	33.66351	40.129324	68.143519	55.322581	27.645015	70.210061	7.797751	48.974725	41.101306	60.195334	37.153106	31.809263	20.989701	7.426545	128.967613	62.412149	115.009217	17.644823	394.918675	91.541802	51.273453	19.498299	45.747928	60.029894	68.049093	37.675057	85.173392	48.954852	12.886844	37.260365	25.695674	25.285676	33.393317	73.408213	44.693395	78.063509	51.195759	22.899855	20.748715	19.376617	69.004695	19.253936
tRNA-Val-TAC-chr17-24	22.869875	23.1967	15.499765	3.647861	11.523638	34.000726	20.967244	0	0	18.42713	6.785828	16.47044	10.238729	0	24.203047	25.352917	21.610096	24.340939	50.733953	6.07356	8.184792	55.399375	37.406663	15.797852	30.764743	0	8.852472	0	0	0	13.125664	12.555596	0	103.00206	19.636517	28.421684	3.700382	23.361318	17.28609	31.863161	24.593831	16.462477	13.504954	0.227408	0	10.067721	7.85473	9.608919	34.824986
tRNA-Val-TAC-chr2-6	28.431977	21.375642	53.532928	46.047183	109.49626	61.989186	37.150065	6.189006	14.96984	4.364044	17.221884	40.802878	13.959064	14.687706	54.029315	42.830804	34.732534	12.592854	20.907601	14.972084	0	4.418611	80.577974	45.665405	0	12.871734	16.721539	19.27022	38.500303	66.054595	19.188761	13.437733	21.555694	10.642108	59.564127	15.882291	38.25962	27.873069	12.710349	41.488109	16.524304	45.597479	9.317686	60.122737	52.074184	61.851822	40.622809	43.84117	35.889701
protein_exp	4.902382351	3.300817077	3.254681715	4.587641021	2.887724115	3.241047704	3.612043991	5.186104333	1.997021369	2.420600971	4.545699692	2.917087033	2.821485733	3.357633638	3.050213478	2.528346271	3.826233221	4.424844847	4.960590478	4.826884018	2.036394314	2.630413626	4.061188633	0.000000000	0.000000000	0.000000000	0.000000000	0.000000000	0.000000000	1.734276069	6.175848912	2.919799612	4.589691590	6.170057242	5.627455090	4.097623437	3.851134360	0.001321632	4.814893881	0.845981337	5.203952854	5.084974169	1.780952554	3.342860489	2.700207759	3.859542241	5.608321364	0.826044435	1.949785165
[truncated: 35 more columns]
