# Supplementary material for: Integrated genomic analysis reveals regulatory pathways and dynamic landscapes of the tRNA transcriptome
Source: Sci Rep. 2021 Mar 4;11:5226. doi: 10.1038/s41598-021-83469-6 (PMC7933247; doi:10.1038/s41598-021-83469-6)
Supplement: Supplementary file 2 — Supplementary Data. [file 41598_2021_83469_MOESM2_ESM.zip › 13_ChIP_Seq.r]

# Re-analysis ChIP-Seq results
library(Hmisc)
library(corrplot)
#library("PerformanceAnalytics")
library(reshape)
library("ggplot2")
library("gplots")


# if (!requireNamespace("BiocManager", quietly = TRUE))
#   install.packages("BiocManager")
# 
# BiocManager::install("ComplexHeatmap")


library("ComplexHeatmap")
library("circlize")
library("RColorBrewer")
library("plyr")
library("Biobase")

require(grid)

wdir <- "/Users/hqyone/OneDrive/国内的工作/学术/科研项目/论文课题/tRNA/submission/scientific_report/supplimental/Data_Files/"
K562_csv = paste(wdir,'K562_tRNA_binding_matrix.txt',sep='')
HEPG_csv = paste(wdir,'HepG2_tRNA_binding_matrix.txt', sep="")
print(K562_csv)

GetClusterMatrix=function(csv){
  matrix= read.table(csv, sep="\t",header = TRUE, row.names = 1)
  
  exp_data = as.numeric(matrix$tRNA_exp)
  matrix$tRNA_exp = NULL
  
  b =log(matrix+1)
  row.names(b)=rownames(matrix)
  
  # following code limits the lowest and highest color to 5%, and 95% of your range, respectively
  quantile.range<-quantile(b$HDAC2, probs = seq(0, 1, 0.01))
  palette.breaks<-seq(quantile.range["5%"], quantile.range["95%"], 0.1)
  
  # use <a class="vglnk" href="http://colorbrewer2.org/" rel="nofollow"><span>http</span><span>://</span><span>colorbrewer2</span><span>.</span><span>org</span><span>/</span></a> to find optimal divergent color palette (or set own)
  color.palette<-colorRampPalette(c("blue", "white", "red"))(length(palette.breaks) - 1)
  
  #Normalized by each column
  Cluster_Method<-c( "average","ward.D","ward.D2", "single", "complete", "mcquitty", "median", "centroid")
  ci = 5
  myclust<-function(x){
    hclust(x,method=Cluster_Method[ci])
  }
  
  test = heatmap.2(as.matrix(b),
                   trace='none',
                   hclustfun=myclust,
                   margins= c(10, 10),
                   #scale="column",
                   #labRow=NA,
                   #ColSideColors=c('black',grey(0.4),'lightgrey')[as.factor(aa)],
                   #xlab=Xlab,
                   #ylab=Ylab,
                   main=Cluster_Method[5],
                   #col=greenred(64),
                   col=color.palette
                   #=palette.breaks
                   #RowSideColors = RCol
  )
  cl_matrix= as.data.frame(b[rev(test$rowInd),test$colInd])
  rownames(cl_matrix)=rownames(matrix)[test$rowInd]
  colnames(cl_matrix)=colnames(matrix)[test$colInd]
  cl_matrix['exp'] = log(exp_data[rev(test$rowInd)]+1)
  return(cl_matrix)
}
# Draw binding matrixes for K562 and HEPG2
K562_DATA = GetClusterMatrix(K562_csv)
HEPG_DATA = GetClusterMatrix(HEPG_csv)

# Bar chart of pearson correlation between binding intensities and genes
GetBindingExpCorr=function(matrix_data, outfile, draw_barplot=FALSE){
  tRNA_number = 299
  co = c()
  for (i in 1:length(colnames(matrix_data))){
    c = cor(K562_DATA[1:tRNA_number,i], matrix_data[1:tRNA_number,'exp'], method = 'spearman') #pearson
    print(paste(colnames(matrix_data)[i],c))
    co = c(co, c)
  }
  co_df= data.frame(gene=colnames(matrix_data), cor = co)
  co_df = co_df[co_df$gene!='exp',]
  sorted_co_df = co_df[order(co_df$cor),]
  if (draw_barplot){
    barplot(as.numeric(sorted_co_df$cor),names.arg=sorted_co_df$gene)
    p<-ggplot(data=sorted_co_df, aes(reorder(gene, cor),cor, fill=reorder(gene, cor))) +
      geom_bar(stat="identity")+
      theme(axis.text.x = element_text(angle = 45, hjust=1))
    p
  }
  write.table(sorted_co_df, file=outfile, quote=FALSE, sep='\t', col.names = NA)
}

GetBindingExpCorr(K562_DATA, 
                  paste(wdir,'K562_bindExp.txt', sep=""))
GetBindingExpCorr(HEPG_DATA, 
                  paste(wdir,'HEPG_bindExp.txt', sep=""))

#Draw correlation of binding intnesity in tRNA genes i HEPG and K562 cells
k_exp = row.names(K562_DATA)[1:299]
h_exp = row.names(HEPG_DATA)[1:299]


unique_trnas = unique(c(k_exp,h_exp))
my_data = data.frame(K562_DATA[unique_trnas,]$exp)
colnames(my_data)=c('K562')
my_data['HEPG']=HEPG_DATA[unique_trnas,]$exp

m = lm(HEPG~K562, my_data)
summary(m)
abline(m,col="blue")
