# Supplementary material for: Integrated genomic analysis reveals regulatory pathways and dynamic landscapes of the tRNA transcriptome
Source: Sci Rep. 2021 Mar 4;11:5226. doi: 10.1038/s41598-021-83469-6 (PMC7933247; doi:10.1038/s41598-021-83469-6)
Supplement: Supplementary file 2 — Supplementary Data. [file 41598_2021_83469_MOESM2_ESM.zip › 14_K562_pro_full_tRNA_binding_matrix.txt]

tRNA	SMARCC2	DPF2	EGR1	DPF3	YBX3	MAFK	PRPF4	MAFF	NFYB	ARID1B	BHLHE40	SUPT5H	DNMT1	DEAF1	BCLAF1	CBFA2T3	THRA	ZSCAN29	HDAC2	PTBP1	HDGF	SETDB1	BRCA1	ZMYM3	TRIM28	LARP7	TRIM24	TRIM25	SAFB	NR2C2	NKRF	PKNOX1	NR2C1	H3K27me4	BRD4	H3K9ac	GATA2	HNRNPLL	GATA1	KAT8	CBX1	ZC3H11A	H3K36me3	ELF4	RFX5	MAZ	RFX1	H2AFZ	ZKSCAN1
nm-tRNA-Tyr-ATA-chr1-10	5.080065	28.153633	26.184985	20.756807	16.477432	71.175054	39.800121	71.962465	45.140062	30.658584	29.725173	17.528021	35.43985	28.646476	17.665657	15.434255	29.929162	33.17472	19.633933	15.749243	31.971934	26.926748	43.114076	30.888568	33.373625	32.534174	31.666831	47.695104	33.676707	33.949024	39.884473	32.398271	38.487739	3.687216	43.326981	11.108689	40.766772	34.684538	48.503225	36.517559	0	23.31611	20.861298	44.955503	57.951816	46.830665	30.223562	13.879983	39.653977
nm-tRNA-Tyr-ATA-chr1-64	29.385852	11.950305	14.153834	22.51315	30.683109	45.339206	15.865016	20.639861	0	9.641962	14.301357	14.641927	12.024194	22.461797	62.626216	14.435827	34.088925	23.741953	13.648723	9.446317	16.098606	35.265784	56.323958	27.719049	14.505071	15.486885	18.417278	30.024138	18.620549	34.846768	26.031724	13.659557	23.829034	27.332137	41.779973	0	16.089609	28.538763	30.363383	55.508907	16.622109	16.191904	14.052097	0.486625	25.540245	29.843288	15.924372	12.899553	31.158351
nm-tRNA-Tyr-ATA-chr11-8	22.824133	26.853266	8.787272	41.008037	32.089188	37.61496	0	54.468649	0	11.155436	24.930509	10.807196	19.039502	13.550182	16.164953	23.789242	20.267682	22.719592	14.282867	27.482847	17.849675	31.250669	33.26908	15.648702	15.610948	23.291875	9.834352	36.272727	18.743749	18.744605	12.833513	20.548689	24.688302	13.547426	3.978041	0	17.318495	25.113726	17.451547	23.87577	24.87262	14.469773	15.059356	30.605108	29.546976	32.376586	21.45228	2.426928	28.721115
nm-tRNA-Tyr-ATA-chr9-2	6.332918	0	19.316311	0	10.683678	40.628742	0	39.273176	0	11.797751	9.416384	8.64071999999999	2.429014	37.356348	39.192454	19.542807	19.283399	16.608152	5.001178	13.49163	10.52249	7.948809	36.290907	5.778591	7.659774	6.032268	10.301114	15.882375	16.267023	5.466431	23.334121	7.566101	8.830286	0	2.976376	13.204941	7.886922	39.370912	6.189777	5.504074	16.38429	25.09251	18.875354	8.761134	9.0129	1.263133	13.786496	19.936962	6.980064
nm-tRNA-Tyr-GCA-chr2-20	34.298645	56.847565	41.519334	18.031902	25.953059	45.339867	48.714488	83.7303540000001	0	26.436921	15.9229	20.480806	8.970691	25.159742	33.78689	19.9602	10.908026	31.399801	47.65608	0	20.400971	31.318935	24.193163	19.527515	47.018939	39.591316	31.595564	9.30259	15.959733	43.279942	26.159033	16.317154	20.045363	32.689894	14.738965	3.141696	6.125421	29.600557	0	27.230637	10.364866	17.296024	17.793952	23.901447	8.171696	7.263375	29.7739	30.070723	8.506485
nm-tRNA-Tyr-GCA-chr8-6	19.707779	42.206805	58.65405	45.434156	33.053859	18.60434	31.788456	42.812951	0	13.324939	10.504653	24.229316	39.590083	23.131018	52.517774	31.027533	27.552983	52.554389	32.053545	34.306256	22.267479	26.709121	40.579129	30.804753	37.717136	36.604703	29.09934	15.314121	4.446245	27.813665	31.152829	41.941015	17.362457	6.361726	25.900567	8.099685	31.819815	57.00483	45.018153	20.764837	33.485952	8.420192	29.808229	30.23497	16.105361	25.926255	17.686764	33.079631	23.99529
nm-tRNA-Tyr-GTA-chr1-142	1.853364	0.66741	0.80221	1.214998	4.67255	0	0.196838	0	0	4.481704	0	0.366525	5.760801	0	7.195364	0.994326	6.17588600000001	1.265315	5.571347	0	1.555283	0	1.207336	0	1.767472	7.647042	8.193343	2.076244	0	3.876206	2.491471	3.027553	3.213477	0	0.715475	0	1.985657	13.389005	0	5.939329	0	0	0	0	0	3.395592	4.946908	0	0
nm-tRNA-Tyr-GTA-chr10-3	23.92963	48.113178	45.184013	59.958428	48.78737	46.187379	14.261804	42.814806	69.361674	11.604998	16.485216	19.320948	19.218803	30.141138	39.329588	22.526485	20.665676	51.911814	45.155669	24.737548	17.319175	24.948401	21.554859	30.860211	31.766187	33.628033	26.004388	11.459054	55.918996	29.12524	21.309153	37.911632	17.60924	88.79977	40.816653	9.056351	33.811874	27.527787	22.943832	36.559825	34.523637	29.333514	61.058247	39.243128	22.738029	26.553284	25.846178	11.97647	45.771779
nm-tRNA-Tyr-GTA-chr14-8	7.430569	0	6.904532	0	0	0	0	0	0	0.75998	0	0	0	0	6.876961	0	0	0	0	0	0	0	47.050975	0	0	0	0	0	19.090461	0	0	0	0	0	4.178374	0	0	0	0	0	0	0	0	0	0	0	5.948348	0	0
nm-tRNA-Tyr-GTA-chr17-32	5.657348	6.690326	19.646752	0	17.625459	23.555625	40.640035	13.6555	0	15.898157	38.399696	17.976806	14.356957	26.273038	22.214371	27.900193	25.266011	12.049932	10.03116	1.739375	3.851213	1.528545	15.618233	28.930416	18.110436	11.428402	9.798254	2.699811	0	18.837498	14.527948	17.762502	14.106514	53.86754	31.796126	0	52.391831	16.157316	10.896747	4.569367	6.854289	5.534856	16.122697	0.233604	22.348885	52.043922	23.566208	17.718594	33.157272
nm-tRNA-Tyr-GTA-chr17-33	20.940615	32.456739	69.11948	18.173559	23.937523	40.093355	13.77866	91.19303	0	35.473057	14.932022	13.155416	33.438259	27.858953	35.983212	49.326774	28.734419	56.585439	70.694115	37.833051	6.0737	21.400055	26.280326	18.646576	23.077246	38.713096	21.616914	32.660416	32.689445	17.352173	20.536521	41.912539	29.407278	38.284551	13.050435	6.970638	11.85892	15.053584	4.826747	39.143797	25.089889	27.466687	31.845848	21.306006	26.685316	25.32554	8.328132	7.396352	44.572783
nm-tRNA-Tyr-GTA-chr2-10	55.172602	24.666916	55.635037	22.348668	19.628959	33.581231	20.332245	14.26798	53.718407	26.565293	33.076761	41.155625	18.724336	19.932061	32.580242	10.147871	18.953629	31.490045	14.239963	43.59992	24.053176	26.502215	28.704526	10.613749	27.824807	16.080261	36.033153	15.525205	38.075347	20.594553	49.379061	14.208882	19.508142	48.700311	20.14432	6.189882	24.253753	47.311968	19.286744	22.663358	62.360946	27.11112	19.886314	26.76821	28.612567	28.440304	38.714133	22.012752	37.777401
nm-tRNA-Tyr-GTA-chr2-12	17.619392	13.185818	40.122853	6.909973	49.000396	51.911106	13.77866	30.518349	0	23.299708	21.790067	8.640708	25.421649	31.153048	24.08361	23.284803	22.4995	21.581551	8.849363	0	17.360625	8.754622	32.822979	15.771789	32.862287	22.110265	33.1021	16.978908	12.261551	17.262026	9.849789	13.008461	9.438921	0	13.851737	0	21.593656	27.896937	37.759082	12.05264	25.328821	13.923661	18.274984	16.529405	21.872948	0.763383	27.90921	47.552894	32.209134
nm-tRNA-Tyr-GTA-chr2-23	5.095503	2.887516	50.605209	2.41332	9.145534	30.226578	13.328703	45.606829	37.665	11.650865	32.631434	18.19219	22.380166	8.797404	21.327242	20.075468	21.507831	20.643898	8.251391	50.497304	20.47852	37.588901	17.986433	58.388157	26.454129	19.41431	39.363953	6.536369	31.161023	17.050817	22.374116	16.03525	18.831306	0	16.176692	0	39.832082	29.402785	0	8.11956	40.569817	25.144988	13.125892	25.621989	58.63584	0	18.272405	12.091562	30.308493
nm-tRNA-Tyr-GTA-chr21-2	36.432752	2.014931	23.736047	3.565425	54.786079	6.452634	48.874415	39.084899	0	42.384672	10.298645	9.51095	23.545959	31.945692	15.287129	29.759891	50.797007	20.152294	24.381867	48.799094	9.27258	21.40008	38.894429	0	14.77617	13.947788	20.258516	13.69988	44.364519	4.607641	21.300725	16.606861	44.121514	13.40786	14.848355	0	9.055211	13.461403	30.539612	22.760429	19.547654	16.177001	0	23.908853	25.910332	36.108457	39.185358	16.76002	19.639459
nm-tRNA-Tyr-GTA-chr4-1	20.974374	9.356018	36.65522	9.398424	15.440267	6.444819	9.545983	20.319384	37.665	13.823751	0	7.276764	33.504787	11.139478	54.865261	14.968292	23.456479	24.918256	44.044805	25.983762	6.246991	12.328251	17.338769	3.57865	15.624374	27.573671	12.22767	17.863621	9.546375	13.218081	17.43383	18.391244	26.835471	9.291987	2.267658	7.85424	9.190336	67.451636	33.767838	20.62408	46.023685	16.60467	18.777019	40.554087	34.425275	23.74738	25.639905	5.794865	14.032065
nm-tRNA-Tyr-GTA-chr7-1	15.773033	5.538423	65.291316	2.101008	28.694375	95.6265730000001	40.908666	132.888731	37.665	22.400244	10.599708	3.929302	30.954215	40.965295	32.264401	13.342717	13.035731	15.279503	8.373706	70.680133	16.858924	58.192263	13.129088	12.09017	34.91238	34.57497	11.417911	29.853168	21.157792	19.729596	31.829968	20.916348	16.110106	12.774418	28.533536	0	56.977401	30.614607	15.98315	14.793508	41.627089	18.929904	18.336211	11.214087	19.744225	21.569	20.735279	12.596912	17.575357
nm-tRNA-Tyr-GTA-chr7-2	18.989175	42.068031	77.624213	50.715071	43.997897	54.428361	2.1169	65.252304	0	17.378157	31.580067	23.622858	24.63937	58.184756	20.047099	44.807121	58.895469	36.03186	47.532647	31.298679	33.343132	15.295449	34.538322	58.60258	34.156131	20.170256	35.754269	31.501941	39.21667	55.737545	21.067803	12.545531	21.169049	190.267466	42.271645	9.595045	75.180642	85.166495	27.118956	50.551736	33.446157	48.075146	9.000875	52.702254	12.116271	11.161463	22.212594	40.910559	40.414105
nm-tRNA-Tyr-GTA-chr7-6	34.816281	27.942012	42.116243	36.187398	31.043239	110.687534	36.350736	144.842977	154.929808	20.565982	23.704992	39.413437	39.451888	24.484897	40.610129	18.081546	41.420401	32.183078	27.653393	28.358735	31.328243	70.341503	31.113484	27.332318	26.887419	33.028894	32.624416	44.87389	25.034029	27.250286	26.005391	25.786808	20.906247	10.546762	12.059264	24.621429	29.292356	36.193853	10.048487	19.94593	73.473858	36.401788	12.680909	17.069163	49.937217	22.889202	57.911509	10.193363	21.164468
nm-tRNA-Tyr-GTA-chr8-7	19.892558	15.500698	37.488106	12.040756	17.735188	10.141369	0	12.230936	4.464	23.156195	23.681012	21.316582	24.047603	30.121669	30.504854	23.681556	19.904408	45.687055	40.761023	27.510776	25.066726	37.070826	30.346887	23.626743	25.04533	35.667875	35.172916	16.012038	4.816471	13.041364	24.922725	14.016122	21.808459	116.056488	28.807759	0.49089	36.052463	8.426101	8.836735	54.187979	35.137725	21.276517	18.587111	15.912507	13.988246	29.68494	42.500077	7.107432	5.874507
nm-tRNA-Tyr-GTA-chr9-10	40.535115	31.616874	40.938977	41.290286	28.261988	23.830953	19.485668	44.128204	37.665	31.000073	5.508777	95.838368	30.022926	26.07697	54.724763	38.784118	31.896404	30.764514	18.131042	27.841905	16.086038	10.699815	20.392115	23.575125	54.736915	37.686277	65.699977	37.285725	17.412588	25.626833	23.373724	27.521436	23.184334	5.541246	19.479809	5.793626	15.383722	63.6882400000001	26.920058	38.863164	57.296462	4.268139	84.738611	29.164119	13.274032	40.41339	21.686866	0	3.612132
nm-tRNA-Tyr-GTA-chr9-4	15.240342	21.037237	14.847555	13.955735	15.223191	42.277492	14.870758	0	11.58696	18.394418	31.095702	21.441581	25.713016	35.23275	8.974146	21.647472	19.743271	18.818531	5.897683	23.717287	12.939936	59.676197	7.264358	18.844193	51.664764	7.740919	27.331288	24.495915	58.259592	16.425098	30.17259	18.770313	14.799561	10.453524	20.147067	6.901192	36.800632	27.587299	31.983858	9.089239	38.927246	22.348271	14.222865	30.639765	45.784349	0	16.881117	16.444311	33.141482
nmt-tRNA-Gln-CTG-1-1	7.602408	19.102847	20.346564	17.634302	21.535146	18.8445	0	16.550466	0	20.433581	6.277574	17.185815	8.578374	33.051901	15.162758	20.239564	22.728682	23.359039	22.268432	12.99194	13.437883	6.878411	19.309495	14.187255	21.395464	24.904464	26.661012	20.034207	30.087654	28.486563	29.963134	2.41502	1.432108	2.404357	10.245649	0	19.875762	13.389005	0	6.746109	41.408647	8.341481	11.2995	12.061649	14.600898	4.708802	11.627412	28.246772	24.202776
nmt-tRNA-Gln-TTG-1-1	18.795908	24.123137	15.424715	14.879732	25.222606	22.061709	11.654718	7.02727	0	18.599418	10.18974	9.70233399999999	43.072024	28.146189	46.950084	20.921972	20.650589	22.541853	2.046611	11.292994	18.77684	0	37.771293	31.32279	14.432741	42.758925	33.358764	11.58543	23.101392	26.89237	28.012658	18.141395	27.151197	73.333474	2.8619	0	12.754656	39.298539	0	22.007192	33.239871	19.771793	0	44.156265	10.475877	34.768791	26.279204	8.262202	2.108445
nmt-tRNA-Gln-TTG-13-1	19.251852	7.46737	47.214705	10.222576	47.753559	12.96568	22.654327	34.782289	37.665	17.055775	16.621218	4.889034	12.994422	26.960827	40.902729	24.076431	16.023141	15.877374	22.843925	10.593428	17.244371	25.130502	19.585196	15.93441	0	17.695198	8.987616	34.275913	26.343563	22.477161	22.892725	13.05443	7.46042	0	41.183359	4.203314	20.782259	0	10.91811	17.971298	11.595036	21.85424	0	17.015808	34.404375	1.894749	20.852048	0	23.383371
nmt-tRNA-Gln-TTG-2-1	33.119385	6.619754	18.860088	0.31111	37.356213	57.57306	35.793484	84.553382	36.76248	46.153811	31.057339	28.581047	54.131881	57.459669	64.747615	28.249953	15.725297	25.37388	35.626041	35.635408	36.635216	13.784507	73.49371	13.096532	31.199056	56.838657	36.9865	26.144631	45.677369	22.700917	30.528876	46.335155	29.475821	14.019408	28.255658	0	21.245536	16.571928	16.552367	46.277428	26.209154	40.052808	26.389444	44.497069	25.10671	66.957914	24.15494	0	44.605176
nmt-tRNA-Gln-TTG-3-1	36.103173	7.578746	61.478246	0	45.147178	15.958318	18.601111	26.158013	0	25.159982	19.666486	18.632709	33.113344	30.772179	24.982643	3.447347	18.92232	37.875357	21.87825	35.477744	31.796318	9.622419	40.865015	27.232293	24.650764	6.61186	11.762378	23.725405	22.680633	12.339982	42.239384	13.517932	30.685239	0	37.486734	5.824968	19.656348	25.448962	22.074585	18.999039	26.43289	7.947738	11.305535	35.336438	44.32902	16.466874	26.022524	5.955516	26.814174
nmt-tRNA-Gln-TTG-4-1	11.686227	4.63609	36.545497	7.837942	29.792667	7.360679	39.309132	16.55893	0	15.868244	15.905007	20.894211	15.667087	25.279913	11.513278	16.647273	26.053964	32.073218	15.104397	10.99318	11.127044	23.531941	29.801578	0.30136	19.040277	31.353581	29.835842	17.850627	5.917972	17.108483	29.524007	13.221048	21.669551	0	37.540172	0	28.920444	7.743911	25.335421	9.217667	18.47155	18.871356	11.305535	14.484756	4.063239	0	19.050428	11.04697	15.995724
nmt-tRNA-Gln-TTG-5-1	37.455883	38.404057	36.576891	18.211681	37.673942	41.605323	41.041261	31.692785	62.41708	24.078777	25.286579	16.776698	63.676815	39.055452	54.442734	27.038215	17.796303	41.376443	43.381864	10.188165	30.72768	28.307884	30.656076	37.502502	40.566317	38.533789	13.235755	26.644302	41.525261	25.313211	61.757273	24.295806	35.890547	103.434546	18.870103	8.739684	32.558923	25.491583	7.674383	20.087764	35.344447	28.90859	20.254278	46.76449	19.43076	41.203833	23.275596	9.349576	23.99529
nmt-tRNA-Gln-TTG-6-1	68.333467	52.004	34.501455	37.331952	52.784119	30.383786	16.789342	39.264491	7.098606	41.44816	21.200726	36.286394	66.895833	17.929136	35.276738	20.162837	56.466146	64.071907	59.532829	6.26022	67.303165	3.713091	50.314811	51.914154	52.338877	39.926048	54.812857	55.301212	30.171742	32.716237	44.60406	47.17412	52.433183	13.997433	17.086849	11.890914	54.879491	10.59915	8.250102	36.426802	22.778116	48.693687	21.440324	83.575569	37.857591	20.945972	11.100113	8.865749	29.808596
nmt-tRNA-Gln-TTG-7-1	50.991397	18.971266	25.182831	32.737281	56.21694	15.0756	11.81028	13.437012	0	31.482777	16.892189	10.168757	34.48602	27.521391	66.601335	46.254027	58.943608	51.259978	23.415873	0	31.67821	35.24841	31.43373	34.097743	40.274291	54.568468	52.421016	36.820374	30.089229	16.834576	35.241146	14.810847	39.973467	8.229652	32.457847	0	7.418697	20.705554	0	25.349836	10.938833	19.288098	33.861526	41.72526	37.548986	52.154041	29.114701	19.919845	40.427148
nmt-tRNA-Gln-TTG-9-1	19.268042	20.079918	31.388378	38.289385	19.079567	14.811777	0	29.76899	0	40.907221	34.984564	26.224247	48.088401	34.566099	43.617972	28.07943	28.140574	32.153897	46.140074	12.99194	23.891848	19.654637	38.337881	27.849671	31.422279	43.666553	35.866109	24.815621	35.659494	25.196843	21.786801	10.177624	54.22094	65.430495	17.600916	0	38.041397	19.643175	46.187882	49.900408	18.318532	16.672839	29.855967	16.788594	23.791851	50.374137	44.233549	21.785165	47.442904
nmt-tRNA-Leu-TAA-1-1	22.105806	6.85667	34.99159	6.928866	30.399201	23.819448	9.545863	12.781548	0	9.996559	14.632784	12.278904	19.484014	33.243307	19.728647	24.022353	25.124233	22.847484	41.796434	12.99194	10.046714	13.964507	25.887628	29.909931	25.392235	23.916463	12.916703	26.630724	0	11.586304	14.084612	15.070506	35.456079	14.055136	8.671565	0	10.417203	10.494085	9.099605	16.379626	14.221982	11.9581	0	29.321067	15.500708	46.3274979999999	13.733448	6.094783	15.996804
nmt-tRNA-Leu-TAA-4-1	33.555611	8.064677	22.172505	11.302088	27.940509	10.773667	8.464034	11.820267	0	12.624761	25.133128	18.974161	33.545456	34.5964	53.614306	15.524962	19.031963	28.649027	5.865917	12.99194	34.127517	11.866955	31.611821	16.68057	19.781111	8.341119	36.048665	25.760128	9.546375	24.022816	30.61753	12.08212	22.380836	1.730446	17.565982	0	19.495433	25.547669	0	7.791898	4.847928	38.694519	8.552883	0.42823	25.258935	4.357981	21.413468	9.150225	10.252389
nmt-tRNA-Pro-TGG-1-1	35.83534	29.93782	14.232571	29.902362	24.951535	38.748522	13.511118	8.617896	0	25.663121	37.287496	16.333708	32.27716	38.951751	65.761663	16.060562	36.20354	47.014341	18.044533	16.772186	30.72757	23.899356	78.99216	40.056632	17.063892	44.800094	32.378054	16.054476	42.951976	19.99489	47.672601	11.761855	22.356865	4.484698	22.813284	7.85424	25.155445	13.389005	0	20.824022	19.701424	53.376293	11.72829	19.1578	75.796484	9.662891	37.345556	13.848454	48.672852
nmt-tRNA-Ser-TGA-1-1	20.684988	30.168867	23.778327	25.236427	15.971238	11.689978	7.164601	5.986451	0	33.397403	12.075056	11.862245	36.100124	33.021938	33.134504	14.909483	26.808717	51.702431	22.284154	30.821074	23.511902	12.941681	37.307761	18.834921	23.558943	15.972234	36.281731	27.552794	14.281272	17.649147	29.368079	31.84788	33.930797	48.456479	15.804107	0	12.809582	0	0	19.264021	21.3157	10.853224	2.064497	25.204249	8.170268	30.916232	38.701879	15.0763	2.108637
nmt-tRNA-Ser-TGA-2-1	38.967661	12.570352	19.565441	19.304551	37.995426	7.085532	27.105843	14.857184	37.665	23.900251	3.184787	22.714839	28.861088	8.490397	23.847109	21.292878	42.870704	32.009322	28.544201	10.798057	4.368965	21.40198	35.055824	22.840455	38.490895	38.437398	37.555261	17.881891	47.957647	8.938686	16.301111	28.589865	19.497388	42.514063	14.88206	0	17.397371	7.96103	0	10.89846	31.108384	4.228167	0	37.150464	6.548303	20.733293	29.651508	20.514403	2.03574
nmt-tRNA-Ser-TGA-3-1	10.791192	21.430087	6.936238	21.013902	35.117417	20.951704	0	29.543182	0	25.847205	18.323065	21.778307	10.310018	26.277171	21.704037	3.8187	14.492245	27.132821	15.680884	12.99194	17.411504	12.786534	9.484532	27.013501	1.729189	25.98958	15.433266	10.509714	18.175164	15.17499	24.507735	17.821754	20.217169	31.939519	19.397005	0	10.605948	19.106472	5.741578	15.501725	4.285122	36.318973	19.402356	1.63506	14.36486	29.653533	14.138948	12.334088	32.502975
nmt-tRNA-Val-TAC-1-1	23.732481	32.917308	41.793026	33.481539	31.47529	30.281515	26.281049	47.564584	0	19.540451	45.544442	21.762898	22.835313	19.778284	23.79345	22.369955	28.923024	54.081752	47.773628	38.409966	24.485587	41.233402	23.298378	34.995546	20.042885	36.554171	17.217255	52.874997	17.123948	30.049856	46.272032	16.53555	14.051292	129.279185	35.199985	0	43.910648	50.476039	43.628538	17.322104	32.023463	28.958084	31.472703	26.222536	30.223559	35.150588	11.913599	54.012051	32.596566
tRNA-Ala-AGC-1-1	56.854853	105.811155	71.651184	100.45036	38.976497	45.602531	64.302084	56.979984	24.385522	75.581882	85.409585	30.413957	47.955539	239.249807	40.447248	64.958247	29.460908	90.088037	104.705928	90.193118	49.440786	120.693065	20.445826	88.996085	71.216592	64.355549	85.067082	66.099889	36.427038	49.850549	74.928092	93.617097	57.19706	4.284523	190.515423	66.899055	71.801478	79.359088	62.338468	27.687381	94.706965	62.432218	0	55.197544	86.314906	103.837105	36.019632	99.100171	191.400899
tRNA-Ala-AGC-11-1	71.346749	156.330423	85.815515	146.092065	27.885566	96.443045	101.454757	98.459572	269.245718	142.398011	81.834365	54.404156	54.241862	192.306452	39.478112	86.620148	29.732006	78.287616	100.726836	105.337597	32.865341	74.359298	27.006651	63.37045	81.852676	58.058129	112.014161	67.511653	22.645132	284.430645	66.042952	59.591958	261.585546	6.825679	275.939512	121.43605	195.654304	83.94834	55.635855	34.95898	43.540446	67.596647	20.180782	94.988691	137.329536	130.59495	39.862113	212.075787	197.796295
tRNA-Ala-AGC-12-1	0	0	0	0	0	0	0	0	0	0	0	0	0	0	0	0	0	0	0	0	0	0	0	0	0	0	0	0	0	0	0	0	0	0	0	0	0	0	0	0	0	0	0	0	0	0	0	0	0
tRNA-Ala-AGC-12-2	0	0	0	0	0	0	0	0	0	0	0	0	0	0	0	0	0	0	0	0	0	0	0	0	0	0	0	0	0	0	0	0	0	0	0	0	0	0	0	0	0	0	0	0	0	0	0	0	0
tRNA-Ala-AGC-12-3	20.604578	18.501677	37.204999	10.833526	16.674911	0	0	6.82775	0	10.394097	2.031084	9.60088399999999	21.401146	13.137301	31.487867	2.104102	12.782234	14.656172	32.831824	0	18.918089	10.699815	14.667573	0	4.113469	6.991091	5.278777	28.835845	0	9.509287	32.19435	12.806215	2.973923	8.923162	5.294515	0	6.71208	0	0	10.527931	0	0	0	21.668504	0	14.841656	23.207488	8.37868	0
tRNA-Ala-AGC-13-1	0	1.596127	0.062788	3.123876	1.840857	0	0	0	0	0.17538	0	0.050552	0.742354	0	0	0.136588	0.973377	0.937816	0	0	0.656839	0	0	0	1.496953	1.014923	0.036846	2.151677	0	0	0.338741	1.446261	5.234467	0	0	0	0	0	0	3.43181	0	0	0	1.031885	0	0	0.89678	0	0
tRNA-Ala-AGC-13-2	6.231549	16.113809	18.500223	9.399558	12.278031	0	0	0	0	10.587515	0	0.922298	2.564108	5.655474	15.374566	7.238198	23.297783	8.287578	8.921409	0	3.786732	0	37.137906	3.50331	11.394423	1.237802	13.506387	20.174227	0	6.442014	23.43908	13.172791	9.995818	0	11.30469	0	1.146647	9.480863	11.70986	8.38908	27.813917	6.8332	0	0	0	0	13.710168	0	1.817625
tRNA-Ala-AGC-15-1	18.341391	36.287974	27.862286	52.014098	26.813911	40.314874	0	12.008989	20.512366	32.790685	30.875743	14.999019	17.250128	197.033286	48.028497	28.720651	43.354492	32.806067	22.766613	25.715656	24.981124	22.737364	34.97893	27.117006	53.604277	27.691595	54.149463	18.566261	16.832233	21.237723	35.579346	31.704357	13.840412	29.724831	63.212733	4.222565	23.794493	25.33055	48.051448	21.812411	38.255173	6.460786	0	28.042666	32.384025	86.991136	33.913742	38.252189	81.924405
tRNA-Ala-AGC-16-1	7.227466	24.178206	30.896929	18.10976	22.146591	0	0	0	0	14.975848	9.508729	6.847336	16.299832	7.255002	30.570689	19.738578	21.474762	10.34814	24.198667	10.793304	10.149347	0	20.137969	5.01011	7.936513	16.400581	7.58791	33.496456	9.088149	18.391338	7.218262	18.25986	17.301611	0	4.035279	0	3.020436	0	0	3.54782	14.285538	0	0	10.591864	0	8.137095	16.742939	0	7.99755
tRNA-Ala-AGC-17-1	7.430527	4.234073	16.759224	8.092434	33.808058	4.711125	0	6.82775	0	16.798456	0	1.440336	4.439404	6.56949	47.601925	22.629707	15.083015	22.105254	11.501256	0	7.431478	7.335318	13.202998	0	0	11.662605	8.607108	16.70157	0	1.282769	24.715728	2.371731	9.274775	0	0	0	11.970212	0	0	18.386981	14.286189	0	0	0	7.51075	0	11.26996	0	0
tRNA-Ala-AGC-19-1	16.790089	34.221151	41.144018	36.628525	35.8932	0	0	6.82775	0	44.694336	5.308515	13.659284	49.757792	32.844161	52.605631	22.83767	48.521583	63.696865	35.531667	0	12.997603	10.699815	44.27879	11.880352	37.046248	22.4282	37.808182	36.421092	9.546375	33.476694	19.718585	59.484186	25.584925	11.835904	10.102507	7.85424	26.265924	21.277662	8.825895	14.566067	23.191642	13.218671	0	20.236404	7.51075	27.460883	68.810501	32.362289	31.99284
tRNA-Ala-AGC-2-1	59.907755	91.764348	305.142727	88.150563	38.307638	83.121607	103.208608	88.005118	12.234591	51.9541	129.81083	84.202305	59.783942	233.274739	49.654317	27.911001	26.704374	100.176709	88.396937	90.139578	58.48839	48.869449	21.5184	74.672524	78.523381	43.222059	87.767515	59.131255	32.82801	50.237996	62.993484	43.507386	52.558685	0	255.670783	97.842473	76.462723	145.238437	33.073913	47.95344	74.462227	99.348513	7.560051	58.404305	147.288846	99.695103	35.695995	435.548362	102.448679
tRNA-Ala-AGC-2-2	49.612248	104.17528	61.342534	107.958635	38.122803	122.457456	105.017558	115.771586	17.155373	59.842842	171.760015	42.82614	49.683054	264.228106	31.430402	42.128	26.287792	68.83076	102.354056	92.060834	35.505628	15.038686	24.463897	76.134975	84.577602	43.091578	84.818625	56.058583	31.220484	55.509062	79.976339	77.67074	64.400946	4.167429	143.930803	229.007919	77.618599	58.210767	43.204263	40.158594	86.492951	74.435278	4.885453	60.676977	135.31202	116.376616	62.318959	178.523165	141.175459
tRNA-Ala-AGC-20-1	50.9713	25.439778	24.390415	17.736496	25.453901	17.985887	18.969991	21.564439	0	34.642614	23.960922	23.254948	29.701536	58.348676	44.401874	26.171391	34.449114	55.259585	31.109015	43.310482	32.583922	24.806143	17.484992	57.966064	54.126576	33.559807	27.658183	17.97892	25.624894	26.694004	37.697667	12.559407	49.284341	0.168824	43.995629	32.456318	21.399724	27.76968	39.549156	17.410214	43.077749	17.874588	11.305535	33.181114	35.048104	48.446943	24.628315	12.003949	15.348887
tRNA-Ala-AGC-21-1	0	0	5.86859	0	0	0	0	0	0	2.3384	0	0	4.70924	0	0	0	0	0	0	0	0	0	35.649596	0	0	0	0	0	0	0	0	0	0	0	0	0	0	0	0	0	0	0	0	0	0	0	0	0	0
tRNA-Ala-AGC-22-1	36.553958	47.794166	30.016104	57.384769	35.186436	7.740374	0	18.319337	0	30.577165	18.904835	24.155466	33.242027	49.786834	31.028375	38.136784	24.580523	16.18404	45.778191	12.99194	22.639766	7.16917	55.123591	36.964138	25.648667	34.714713	40.248836	23.220796	0	17.710406	35.276101	50.65043	28.515608	23.16516	5.294515	23.562685	28.782913	40.167015	17.759156	25.16905	31.871438	6.157217	22.61107	80.959594	20.560015	126.240777	19.334011	97.312235	31.99284
tRNA-Ala-AGC-23-1	52.60466	66.615395	31.827962	59.444294	37.221077	49.815248	30.945144	67.137554	36.367909	60.691209	61.466337	28.161159	43.698329	44.073201	29.912564	31.44702	27.827685	40.413269	88.260155	58.423845	38.430816	20.35374	22.935594	44.130711	43.265962	41.006483	41.561326	53.881867	42.726651	35.46975	47.987703	24.968483	55.699047	30.509455	48.974727	109.084324	74.104546	113.297783	59.774836	33.681423	50.615245	59.684468	28.799815	58.627477	29.539443	59.396312	35.358307	180.557996	41.358546
tRNA-Ala-AGC-3-1	42.006616	116.653831	80.381673	112.689619	53.382447	34.581524	42.476226	44.617118	35.251947	41.600358	37.021074	171.873865	60.509803	62.752447	78.327342	41.101274	40.800728	81.395134	74.864201	67.88276	76.494899	44.04243	42.664498	33.247075	94.543312	56.6024	92.209253	54.363589	29.215062	54.841994	63.237127	124.345892	81.908006	0.791688	52.903181	40.8298	41.687303	60.596023	17.644661	47.484666	74.316551	40.054321	27.568906	59.49463	66.386658	87.80325	34.490338	31.455895	104.031194
tRNA-Ala-AGC-4-1	34.579456	59.058589	53.640013	36.957404	35.748805	41.630205	100.04764	45.27556	9.721803	46.271972	36.588019	62.342475	46.9717	406.567937	34.191853	45.462582	32.1995	59.122016	50.151046	68.305258	43.95529	35.311193	33.867142	64.789304	68.949792	44.392766	65.639873	61.969983	28.355334	45.900069	37.075394	52.886309	55.484926	0	139.599693	24.577774	36.549914	42.305184	39.3637	53.235991	54.477602	30.419749	10.182048	39.427637	86.947186	63.135905	38.523962	70.91343	66.919239
tRNA-Ala-AGC-5-1	49.768301	91.12196	72.84874	79.590709	25.635584	97.242572	32.888018	84.946078	19.377529	54.993918	188.792175	47.550109	45.834212	252.305717	37.63009	41.732394	34.694355	70.094278	79.955696	48.581144	43.815833	61.18714	22.578002	109.3088	80.798485	51.331258	70.50992	47.864299	43.836291	73.035207	68.44517	77.859896	59.878966	1.366913	191.660446	84.160391	73.355974	75.180294	48.034902	37.83886	73.725908	53.49597	3.910812	50.359008	93.074328	100.140057	33.307691	278.666509	123.962818
tRNA-Ala-AGC-6-1	48.284212	95.978896	54.487701	104.510393	31.196355	36.641215	43.344654	53.934747	30.781586	51.278589	53.521615	31.3322	54.626997	208.279133	41.808677	36.698289	27.318213	69.527879	76.780003	60.006051	39.939053	42.169573	26.417466	59.764056	76.31961	48.997644	78.940021	44.415904	28.021572	28.375713	57.208123	50.983261	53.75657	2.51305	141.481806	37.601115	88.033959	58.028396	55.508396	45.629378	51.303661	40.408797	4.149584	69.4649	75.064724	95.658885	39.634824	162.567167	75.908307
tRNA-Ala-AGC-7-1	86.327812	109.726312	112.402603	88.573336	32.265673	36.918074	81.284342	52.424928	172.637791	63.287131	70.165598	35.582971	51.500298	244.856368	27.170146	35.835071	28.839996	97.217542	111.651707	55.70394	30.00331	22.226948	28.177881	62.835377	73.965597	49.915181	97.743079	49.892849	36.771168	52.747493	62.387232	55.850317	47.84718	3.298369	91.214435	50.777666	120.200114	17.989978	35.257655	48.747252	66.759953	57.58584	8.662856	71.925231	83.035611	96.864601	45.636575	100.01362	104.807099
tRNA-Ala-AGC-8-1	43.597227	123.37652	69.914796	130.354526	39.524984	81.614114	49.34882	64.781808	42.168339	59.145958	84.017295	130.534491	58.955117	244.930377	55.844401	44.834932	30.096317	77.104396	101.568066	97.934496	44.180614	49.670965	29.342119	35.753248	77.249169	65.31232	97.844196	61.377735	59.708723	52.646982	59.623296	80.17574	51.019167	0.997631	218.349606	75.800748	144.867996	312.096919	32.437676	27.136741	71.78027	42.094832	17.978287	115.926536	90.482836	156.120832	39.678093	154.432562	145.568683
tRNA-Ala-AGC-8-2	21.974567	49.17509	55.0906	49.530742	22.424866	89.181683	96.027372	88.825203	29.005342	46.23803	175.913854	32.872346	21.655622	211.597589	24.153594	39.983338	29.2345	45.128469	72.256037	57.830428	20.945079	46.037416	23.344887	57.280752	70.396097	26.608029	39.666522	41.416091	27.018178	52.602636	30.989492	26.223737	43.368002	7.147349	161.033585	222.290123	65.540624	153.200141	89.205828	16.859554	98.837859	92.046446	8.705176	68.186435	158.11719	71.212365	29.603707	101.823264	162.602513
tRNA-Ala-AGC-9-1	0	0	0	0	0	0	0	0	0	0	0	0	0	0	0	0	0	0	0	0	0	0	0	0	0	0	0	0	0	0	0	0	0	0	0	0	0	0	0	0	0	0	0	0	0	0	0	0	0
tRNA-Ala-AGC-9-2	0	0	0	0	0	0	0	0	0	0	0	0	0	0	0	0	0	0	0	0	0	0	0	0	0	0	0	0	0	0	0	0	0	0	0	0	0	0	0	0	0	0	0	0	0	0	0	0	0
tRNA-Ala-AGC-chr6-168	0	0	0.266849	0	0	0	0	0	0	0.128612	0	0	0	0	0	0	0	0	0	0	0	0	0	0	0	0	0	0	0	0	0	0	0	0	0	0	0	0	0	0	0	0	0	0	0	0	0	0	0
tRNA-Ala-AGC-chr6-96	17.242244	21.374589	23.333639	0	5.484396	4.711125	13.77866	0	0	18.318082	14.769243	1.149518	10.133792	44.837629	20.328312	28.091799	0.273417	24.592195	11.688582	12.99194	20.270501	0	20.030485	18.646648	10.595764	38.989407	5.3402	25.284863	20.391057	2.900976	31.569239	2.525976	20.422228	13.73193	22.752365	7.85424	12.921606	26.77801	41.360865	27.340129	24.353769	6.429366	7.078248	21.922152	7.51075	14.841766	7.712152	0	15.99762
tRNA-Ala-AGC-chr6-97	35.5997	75.303428	56.833081	42.117559	11.65296	13.417284	13.77866	6.117664	0	54.685045	28.800166	11.052929	33.501891	30.559236	16.387962	62.551672	21.234806	59.011227	44.030648	12.99194	37.638936	13.145487	56.148891	18.646526	89.06615	38.837021	77.297133	73.579104	0	9.140301	44.412987	49.317679	42.491162	0	16.885416	7.85424	20.334877	11.57968	34.585393	65.524092	24.942148	34.038255	9.7879	53.095046	22.530612	45.061148	36.432649	31.437916	23.99529
tRNA-Ala-ATC-chr6-107	36.634414	65.185595	51.718615	60.269109	55.741706	38.782574	64.678949	26.316619	10.922977	25.055244	26.383481	43.07854	31.67181	26.465405	31.943869	23.618182	36.640848	37.851526	36.409068	18.705308	56.369945	63.52257	15.669665	23.842366	41.079557	44.413628	31.289351	57.770821	10.33901	17.31071	52.089736	24.758248	38.038883	37.000008	45.366718	24.698894	37.868791	13.061115	54.836294	50.154499	31.004787	36.174025	11.620201	56.970501	30.941997	26.056572	40.58286	79.220741	28.095119
tRNA-Ala-CGC-1-1	43.989375	73.100745	53.270221	65.676712	28.592271	48.106058	80.405076	52.70387	21.419128	56.057038	59.141447	26.610502	41.637064	357.43069	24.598479	24.673162	36.084682	76.685025	77.01618	51.268466	32.075791	29.470919	28.718383	65.905326	62.755728	41.510396	67.933148	49.99712	29.860244	64.827906	46.422859	49.67552	52.406914	1.188306	174.51635	86.194868	84.891086	127.084833	47.108892	44.380826	49.97356	69.484608	0	39.704611	118.943358	93.942125	44.163131	128.974854	93.652213
tRNA-Ala-CGC-2-1	25.743768	27.649434	18.769621	23.110518	34.46931	36.593513	9.633573	39.460897	44.78144	23.844831	25.37874	44.55094	28.486181	32.094129	38.788066	28.248101	36.314276	57.330445	45.195121	26.172681	42.682046	42.369144	90.443299	20.953407	67.40787	28.887841	34.265397	44.534692	21.302858	28.674697	26.491634	27.699545	46.041894	5.423449	42.478439	18.933408	31.241506	41.107624	29.595199	34.480725	48.095657	29.608262	18.786342	50.018347	28.918729	46.799047	32.033584	9.879608	40.31687
tRNA-Ala-CGC-3-1	36.372731	64.700696	51.875049	53.849033	21.411914	75.22125	93.742894	82.536339	34.708978	42.356898	59.784355	30.403913	42.533361	290.062149	28.535475	37.358114	30.779684	30.844893	56.74976	93.093771	30.42855	77.601328	17.9409	52.163216	64.816944	32.996379	62.179356	52.273651	37.638961	41.52369	51.116468	32.760135	39.754666	1.776342	478.151134	172.04087	64.210403	145.098712	34.28887	37.626007	83.375659	52.73715	6.131587	48.185852	110.819855	81.657628	31.36612	347.951522	118.301868
tRNA-Ala-CGC-4-1	50.293441	89.121252	73.314134	55.18557	30.371587	56.361193	116.0535	73.442608	16.046674	48.663459	108.526376	39.655456	64.776577	279.780096	33.577759	39.286909	31.409972	64.705341	76.159606	56.395175	32.018109	23.529265	18.937436	98.085353	73.195766	42.180016	70.924204	64.933345	40.437825	43.374633	66.743728	41.027646	45.992503	2.773179	133.339859	91.950076	81.28022	124.228512	58.475077	46.664605	84.079906	77.769937	5.097216	73.375209	102.80084	92.237937	30.623023	198.241706	156.438342
tRNA-Ala-CGC-5-1	18.098105	26.629228	43.736126	36.443217	31.666966	44.973984	37.98556	49.400677	21.220232	28.898185	36.895865	61.887158	32.274945	43.078756	34.28937	20.570246	48.482975	27.802606	31.209093	17.262084	50.31757	16.730969	28.898591	21.308188	47.026534	35.311154	46.211682	26.287882	38.643246	32.653081	29.469746	8.932368	31.998723	0	17.658164	43.338764	42.047612	35.704016	8.985426	31.384505	37.795785	29.609858	29.067095	35.113357	38.347441	33.659878	14.807061	2.657078	27.203706
tRNA-Ala-TGC-1-1	45.538423	79.053698	64.985963	80.034702	28.890256	72.715161	142.732188	61.501292	33.39202	77.275496	87.64927	36.373794	49.447742	179.507325	36.826972	60.065595	19.925579	63.408682	99.723168	52.26735	41.265901	47.992787	20.129945	72.12328	78.078105	41.727833	63.261279	49.773667	38.470932	39.531155	57.554638	45.570217	34.379992	3.378291	211.076261	126.385958	66.979459	102.372392	45.725207	27.390592	56.490699	54.863793	34.809162	127.874675	99.163826	97.160016	30.695286	246.996014	140.827469
tRNA-Ala-TGC-2-1	36.660865	100.186876	73.633699	77.861768	29.531248	41.83686	75.113275	78.749866	50.601724	68.651578	41.853565	87.912132	34.986511	195.970421	45.608071	41.324569	47.698257	74.521477	61.50528	52.148713	34.543906	43.371019	50.584505	79.432052	56.098102	49.975034	70.32221	91.857644	41.912042	40.35882	72.203549	51.099247	43.005663	5.317137	83.997857	33.769573	43.656848	100.525518	54.721446	51.419312	55.385661	72.028763	10.907341	63.156938	110.475394	49.792752	38.466095	36.089572	52.361977
tRNA-Ala-TGC-3-1	43.041341	84.114288	79.683266	81.072276	32.369805	81.817859	48.9625	46.218248	158.183818	47.714418	91.640343	51.293738	59.718337	292.240008	38.92604	50.84867	25.705548	89.738164	92.738183	145.297515	42.190157	68.063934	20.426339	41.339853	91.320348	46.63598	99.795177	55.263598	35.396778	40.5808	53.462558	38.666451	39.725309	19.180391	182.492526	418.33132	43.211042	161.787576	70.086107	37.078679	47.170552	73.694999	39.263714	55.465358	117.648788	130.822167	28.41586	65.064983	264.216385
tRNA-Ala-TGC-3-2	49.243726	113.017074	87.685288	95.862354	49.823585	44.064179	105.692578	55.341198	29.53625	74.668167	99.327443	40.029085	79.30309	252.256279	48.267962	114.822704	39.891848	80.278175	109.905874	112.860888	73.875607	17.121396	24.757318	59.550652	73.178421	79.386236	97.993523	80.105937	28.46796	43.248641	97.654257	51.50714	55.321092	3.844595	177.232159	22.620967	77.571348	23.322815	29.004141	48.982721	56.496744	50.632412	10.080466	96.502217	51.333834	158.69032	44.486711	266.672262	126.933177
tRNA-Ala-TGC-4-1	31.261397	82.901712	68.457496	87.130447	32.333835	100.590766	36.216157	82.76955	31.335783	51.489183	359.733733	57.872684	47.691765	292.639018	38.952015	56.338604	24.31118	299.53414	98.856568	160.27347	33.367118	54.550366	16.81351	51.740345	78.829263	59.119777	103.488199	49.888443	37.820982	63.986442	75.691269	62.034551	55.480559	4.81393	186.454414	404.938324	70.150932	282.157125	37.360859	31.19238	107.784091	112.654685	42.870536	124.702461	175.998196	135.99008	45.530336	110.041886	327.505816
tRNA-Ala-TGC-5-1	46.608735	94.754418	79.008736	73.749983	28.115385	35.05958	54.846006	52.023412	31.397472	58.167042	133.103636	31.748042	54.270422	215.787394	41.99017	46.861455	28.571102	126.711285	92.622412	66.090165	40.890802	99.852124	25.062338	55.520518	83.280996	52.725989	77.99651	72.609258	9.481446	35.35352	61.077474	45.997624	41.79691	7.143773	140.491494	78.647917	45.720958	140.25077	45.00791	46.958043	54.786774	47.462366	14.893714	77.533818	84.665043	101.328374	33.508338	241.164366	161.318337
tRNA-Ala-TGC-6-1	56.642245	111.300485	65.862305	84.355857	42.18945	73.608015	67.213043	71.336563	32.770297	53.843699	120.992229	74.554475	53.548832	187.934871	31.122228	40.869829	23.958087	59.807379	112.118328	52.749816	47.166127	43.596244	20.015661	77.311929	92.457299	45.859356	87.230945	48.28545	38.892244	65.856701	63.013312	44.381163	39.872128	2.868163	161.449061	92.136884	193.21847	104.841332	117.62329	43.890781	78.779379	74.132164	9.73018	66.890271	129.884648	95.429945	23.610976	180.639577	166.97749
tRNA-Ala-TGC-7-1	78.129606	104.612118	96.123684	92.779333	38.284796	21.789306	72.37174	36.992114	4.007229	58.637796	46.44938	27.312553	56.947032	205.525595	32.854513	42.904036	29.016871	110.299575	126.428703	72.658933	44.210295	63.211221	27.861407	56.211546	139.114752	50.90909	97.01677	77.260335	34.130115	39.572656	79.919424	98.067823	37.66914	0	160.006472	30.645186	78.820277	123.694369	28.779493	50.429216	45.924491	24.186239	0	53.004589	57.016067	93.240601	36.947284	113.543417	170.44377
tRNA-Ala-TGC-8-1	20.883522	3.038236	28.37072	0	15.38702	30.90498	18.600451	21.521068	0	9.75774	20.400034	35.807669	35.656901	39.959556	7.737742	5.463086	18.124022	37.013977	34.234943	1.099314	13.985281	40.558787	18.729406	20.127578	20.625677	17.392331	7.118034	4.43168	6.567906	13.20547	15.50478	11.394442	20.67985	8.183418	22.704584	7.85424	2.106212	2.308127	18.167984	22.956144	14.283988	6.798084	6.118032	24.6735	37.548641	10.768626	36.923682	31.915902	20.160413
tRNA-Ala-TGC-9-1	40.300904	26.475011	40.382849	35.269008	33.9042	30.110511	15.837897	50.671893	20.621462	33.908513	43.932092	17.836549	18.485612	27.556965	55.023721	19.537527	35.708867	33.929378	39.785989	21.882798	26.001086	28.302697	48.117368	41.372157	36.626153	27.402898	35.206862	25.728772	20.586014	18.728348	30.798675	34.179423	21.982824	6.205087	29.165785	10.973576	34.97929	16.534243	18.837894	37.560115	45.632608	47.287975	9.589473	30.789222	39.675404	20.37898	24.51755	9.204472	21.303223
tRNA-Arg-ACG-1-1	58.26229	74.650043	50.981095	67.669845	27.982759	38.489143	92.506591	45.81256	18.564913	64.680751	36.622601	26.848695	42.622365	270.14262	18.772136	27.569274	31.711117	82.764569	77.046982	46.004237	25.425554	21.186013	33.273307	66.726304	62.139823	36.956105	72.041534	42.226751	44.805496	53.341237	45.632834	45.614487	46.423379	4.801659	129.209556	23.627418	151.094381	114.886645	62.72717	40.558293	42.981687	33.424242	6.861024	56.352122	93.352149	104.978338	36.937557	57.322593	120.246842
tRNA-Arg-ACG-1-2	59.558844	103.748025	77.066867	107.346374	32.077489	102.497508	50.75146	86.73357	26.463092	53.077988	127.00236	51.083426	44.841425	194.747996	46.932539	48.829969	22.238139	122.557093	104.647188	95.534848	34.794874	82.172675	19.028262	47.075503	76.549011	53.478072	92.467465	60.586076	27.290766	62.134536	80.50299	44.953298	43.72579	7.964729	197.537239	301.827595	89.711789	921.44218	75.003133	28.882898	70.002035	93.818365	3.695421	69.241996	191.922268	152.289766	23.754598	250.885909	242.316252
tRNA-Arg-ACG-1-3	26.431671	53.351147	28.809555	69.382875	20.246758	166.510893	25.759879	114.15369	423.72002	26.485933	132.579598	45.857896	28.003492	245.112451	28.780111	23.941033	15.298528	58.368254	42.477637	95.617773	23.590687	50.249138	15.286375	27.331701	44.562596	28.419027	49.853989	22.691524	10.240798	48.02086	29.025878	124.818751	29.639326	5.909748	133.052583	100.064775	88.704973	167.504136	78.825126	15.326195	43.242902	96.70695	5.04095	54.775909	226.301891	111.624735	588.615754	50.716219	155.925709
tRNA-Arg-ACG-2-1	44.390833	69.172331	82.362704	87.110464	33.710689	100.255013	65.639955	62.565484	208.093723	49.437159	193.709501	47.944228	58.606423	321.819278	27.204944	44.094874	19.692273	54.243577	74.037825	80.208287	38.90243	151.587416	19.152615	44.738771	82.325332	38.297933	98.617018	40.069628	26.150317	75.6366	45.935476	47.360585	41.783794	6.66495	307.38604	55.95072	70.805762	363.523228	75.537452	32.922111	80.858636	103.946293	12.210265	316.566609	189.171559	119.004826	23.676113	148.614284	231.491969
tRNA-Arg-ACG-2-2	45.733558	111.574851	88.59781	98.097598	39.161371	42.80025	63.234862	48.777785	55.820514	64.549212	50.905227	34.560958	60.837051	243.959513	29.423222	41.02837	28.03892	92.74153	118.284595	80.935733	38.229042	56.282916	16.860039	124.308909	110.118525	70.777776	105.079511	75.767684	44.875382	58.603907	83.154544	43.017652	58.292118	4.488667	188.549259	252.970755	105.804948	60.049086	62.317766	32.820359	90.282202	68.959464	4.916172	70.252262	97.926837	159.410127	32.092771	312.395169	94.743927
tRNA-Arg-ACG-2-3	59.971291	140.083867	55.230993	120.465155	39.131476	82.410021	208.384621	103.240196	13.025433	56.8187	119.386516	46.124508	64.145331	289.855505	35.174159	46.888932	28.355301	103.094398	112.366128	59.719535	55.9426	32.219011	14.51999	106.237775	110.890321	55.815565	91.585911	74.349247	25.425977	61.253295	80.596986	84.827624	35.17632	0	174.477565	162.148657	75.132539	790.555538	81.152486	54.615672	91.36044	73.453153	11.197444	50.079558	126.10485	89.991186	26.030368	208.625341	180.90774
tRNA-Arg-ACG-2-4	53.477007	84.124873	51.815314	74.480601	29.574032	73.674262	58.504828	80.847248	21.737576	70.013059	108.54158	29.501564	48.509709	208.488171	31.474969	26.760872	47.333183	73.604838	68.780422	51.670288	33.205856	17.90164	25.598149	61.289389	52.198583	40.399703	75.627849	46.376043	25.564785	49.484278	56.891457	51.155298	63.423998	8.276406	158.652315	48.259977	78.020316	74.124216	52.453383	32.585244	90.917623	88.682638	8.743932	49.348071	185.462733	86.342753	36.075456	120.227778	146.570346
tRNA-Arg-CCG-1-1	36.475577	64.868044	54.955768	54.786632	23.07924	51.97402	74.982561	54.050422	19.577422	63.828286	356.718667	17.769941	25.948915	289.195312	26.268999	40.145248	17.203506	94.753115	56.799176	97.517701	21.470128	44.504243	19.489249	74.704597	53.602412	30.031785	45.874978	38.366073	18.251996	63.691412	38.948438	35.415778	58.725727	2.257069	134.088182	28.532014	61.84821	86.535652	91.307388	25.83215	87.276725	58.660461	9.915581	63.6976	85.541997	68.591871	23.25131	54.951246	124.526703
tRNA-Arg-CCG-1-2	72.524375	97.324038	52.497485	116.953735	31.313832	82.047412	49.870763	86.428475	22.231392	56.685691	56.212141	29.302838	60.016001	227.759746	38.343317	47.258692	29.024586	85.421924	81.338389	72.631924	38.32488	56.791149	17.55396	64.122837	154.323131	50.895428	111.16738	44.393469	23.538079	67.354032	62.859713	74.435367	58.615746	3.331906	232.325851	76.822065	93.543592	91.717377	86.753162	31.80698	88.589663	55.013415	13.416261	76.214745	111.505169	104.106777	35.51896	364.146459	89.163445
tRNA-Arg-CCG-1-3	43.025122	71.575822	76.875037	71.214039	17.903737	125.203554	75.874745	66.789747	18.187743	46.590463	170.625165	35.870239	34.542517	245.489032	29.606026	38.922721	15.385322	108.288535	64.386461	152.065246	33.647994	156.84928	11.079362	44.390804	84.138542	39.316556	76.272891	37.366782	34.954772	57.903489	46.129575	36.34377	30.32411	8.009433	334.196663	158.020597	109.373275	252.557196	98.725768	22.226057	75.376926	127.554213	0	40.107049	234.3591	119.832569	157.493187	84.411201	423.06357
tRNA-Arg-CCG-2-1	50.605092	113.400083	1242.169793	118.15899	22.932326	215.488285	97.153856	136.759968	46.669666	81.461512	697.985473	70.092838	45.759814	319.428987	43.24063	97.420326	22.9106	73.094997	85.439195	131.943991	36.094651	316.591712	20.392451	55.659531	78.555046	49.386603	100.59895	41.063932	75.205946	97.196985	53.756743	146.548048	42.799986	3.334557	276.89569	113.206601	142.046106	281.94139	96.980287	31.427966	89.029281	203.604762	4.298347	38.486047	258.479648	115.13496	20.365006	124.337253	416.669275
tRNA-Arg-CCT-1-1	62.330311	77.866479	80.285937	72.46926	29.21877	72.820037	47.56203	50.571352	15.147174	55.763834	287.857956	31.634386	51.098652	130.484876	59.622524	54.30277	28.128023	87.779555	101.757149	154.141028	38.173994	89.711701	16.326518	50.85981	106.278035	45.459833	110.529428	51.772546	27.762048	83.90443	91.360665	44.225427	64.393544	14.05108	225.379528	542.603926	51.116567	108.797225	50.015716	41.42041	88.260341	60.96929	21.077668	46.2275	107.334481	107.576182	103.303605	262.879897	221.221735
tRNA-Arg-CCT-2-1	62.34123	113.880062	117.985459	118.923913	20.314067	73.682493	134.69234	63.173021	16.570024	45.625974	266.113308	78.286569	57.86493	112.282111	32.372134	56.658092	18.612995	98.043629	118.025657	104.821402	58.428575	99.624749	14.315419	22.608296	92.957678	64.452046	76.73577	56.55052	26.446957	68.489339	117.227486	34.182536	41.837488	3.647112	254.471975	843.153927	114.356019	114.243671	30.5658	29.533758	103.852163	89.296979	20.405162	50.258306	156.476123	146.161873	24.520047	436.638179	426.55289
tRNA-Arg-CCT-3-1	31.157576	121.764081	103.665484	101.650315	34.195652	101.517989	44.664413	86.395029	47.734846	56.706105	615.871562	49.465684	43.16485	344.571038	34.09194	66.685622	21.730234	223.151896	115.42392	88.142648	40.167044	143.991049	17.430505	72.010862	93.196365	49.101445	107.20731	61.749629	32.117439	44.530079	86.021528	56.642232	49.548739	8.819125	193.816461	147.390508	105.622961	921.375335	41.639346	35.259844	124.393703	114.488825	8.071064	55.581693	178.707044	147.216875	31.299418	168.702337	287.036056
tRNA-Arg-CCT-4-1	42.642625	105.015102	114.746968	88.191211	30.490999	89.60409	92.219677	98.042041	39.945689	48.632064	208.419581	183.506673	59.010609	191.751376	44.280518	45.784952	19.741225	49.804641	56.327532	232.558985	39.417331	111.350715	18.704326	32.458785	70.961186	48.84005	92.346171	57.586159	31.260322	122.93403	56.009415	57.038961	66.799879	3.969391	300.239662	257.475679	78.771342	413.190778	32.444492	39.912935	60.000278	53.663335	20.41867	104.8488	87.925046	126.196576	25.321184	197.297839	167.386355
tRNA-Arg-CCT-5-1	19.142285	63.931283	53.931674	57.663709	39.350541	15.743182	80.353499	34.000876	28.436729	30.762342	19.67673	24.55904	32.499315	28.703114	62.817601	23.815386	26.387577	66.953327	52.55772	39.588128	25.522666	28.706263	15.866677	70.683825	38.216188	46.674549	37.336665	36.783106	31.926634	14.932972	53.207763	27.112294	35.44882	72.383566	27.461145	25.111863	32.181178	46.344669	39.841806	47.139148	50.263245	17.404572	25.510639	39.51954	31.754022	34.940032	21.55978	11.041012	30.506433
tRNA-Arg-TCG-1-1	74.992796	119.311512	674.665975	88.864355	20.283862	129.275219	66.254667	270.198534	391.487654	57.51699	983.074359	74.57786	46.362729	312.926516	257.83704	83.164861	12.876688	89.66616	83.369171	104.036799	27.451501	155.036845	21.296461	45.811226	101.441871	55.481695	145.204651	42.229125	75.027063	53.029092	48.733422	45.778997	42.193845	12.730781	265.456421	99.362616	37.917291	371.299426	85.88596	33.495995	116.841096	116.329241	0	99.924147	168.554713	691.97106	39.263055	135.082031	297.266336
tRNA-Arg-TCG-2-1	57.863219	133.059898	67.428928	128.630097	29.793302	53.923901	156.991843	58.686534	36.900298	63.302123	77.452488	44.839339	53.666958	209.403739	40.449996	71.79466	33.22114	98.166468	128.492671	57.799144	46.338424	25.471515	36.358331	122.473074	77.472402	55.730602	77.579487	67.640515	42.137282	46.149081	74.66278	53.016801	45.692448	2.952257	135.5062	72.893343	145.74213	145.294598	43.894061	67.002404	67.254118	37.342228	16.651566	82.097695	152.648286	148.583453	37.610019	51.086564	90.629877
tRNA-Arg-TCG-3-1	41.769899	74.561794	44.595504	69.613675	30.587929	112.369266	64.294986	64.461522	91.80755	51.433294	195.742092	63.611848	45.923246	220.665641	31.940228	49.464917	16.731563	84.581928	73.801998	142.10773	35.596138	159.658439	12.486811	40.439363	68.118796	47.237632	71.500799	39.974792	30.719077	81.814579	59.526414	43.23747	57.125319	3.803705	352.864736	331.2772	49.414406	96.72125	104.323781	25.562168	93.419494	111.936365	7.909603	80.266756	136.366364	110.318634	19.444508	473.859374	182.156446
tRNA-Arg-TCG-4-1	27.729563	70.854892	60.521597	67.680576	21.40297	51.991959	58.310352	66.823245	7.053151	35.859056	48.144239	19.117745	29.87354	97.258074	27.503348	16.947139	20.940722	38.813644	51.192163	25.515806	33.881537	18.104385	5.536908	34.290347	24.597734	27.503468	47.050434	27.538325	18.77896	41.201612	33.203358	25.369032	24.716496	0.037986	87.084993	21.957921	36.273812	54.329177	37.652148	22.047127	53.743087	70.088487	16.935389	32.810546	70.442794	37.144161	20.483074	124.988393	77.773779
tRNA-Arg-TCG-5-1	42.720675	96.233592	127.529999	73.282817	33.376324	32.518129	82.873203	35.101872	27.199055	59.587048	48.039444	28.306656	54.700058	188.793628	55.404793	48.706465	34.743904	77.907879	108.172488	68.46599	47.828709	53.007113	22.517625	73.668329	71.12529	42.466264	75.049152	63.373139	179.235375	55.319118	78.4703	37.274289	63.237505	4.297121	312.887291	40.411206	73.465261	69.668624	48.075149	55.440716	64.860697	28.395341	4.347387	55.973609	60.680855	80.543485	67.075624	149.350469	83.968372
tRNA-Arg-TCG-6-1	48.39843	19.569376	29.650314	17.80492	19.556418	36.20163	2.721511	79.285848	0	39.84494	25.523031	13.818304	37.952442	38.072146	44.335906	167.809911	17.834956	26.976166	11.177721	67.951019	28.169646	43.912678	24.348235	22.59334	48.435005	43.944664	36.989943	19.904395	11.150166	13.904288	30.088493	37.05192	34.175105	122.450225	39.690061	65.437202	51.105056	75.824174	18.062246	42.346982	20.24479	19.655141	43.059518	45.072227	11.392197	20.655082	17.232017	18.927071	23.064912
tRNA-Arg-TCT-1-1	45.233013	89.809322	97.627745	108.666254	32.285286	100.694407	84.81848	119.96587	24.111659	41.742089	155.669691	78.667014	55.091831	205.025329	37.030454	70.337668	22.623612	79.455248	120.614334	105.741463	43.395891	114.59739	12.702516	64.161309	86.440146	59.526637	132.66536	57.989883	31.92795	46.76207	73.075589	82.734659	33.186638	2.32651	305.352812	643.260404	70.963921	143.767139	97.129474	44.591647	72.30888	93.622457	11.685645	98.375067	158.930542	83.333889	21.892979	428.986919	256.835601
tRNA-Arg-TCT-2-1	48.25269	138.650718	66.216489	140.324061	52.128527	109.578934	59.906616	86.034564	9.199642	44.035209	108.041577	130.291734	58.137546	192.342867	37.814621	40.693723	21.734027	142.594493	138.926896	110.555354	50.413081	68.892393	26.352173	124.293851	91.943995	68.641782	102.512947	81.557027	39.817547	41.103747	145.323212	54.110738	38.530824	0.976264	110.535607	455.362413	42.623224	204.924928	81.521002	45.944092	95.641024	151.214334	13.464317	93.558711	243.542383	110.97684	19.242337	389.78433	216.804869
tRNA-Arg-TCT-3-1	41.172195	112.318318	51.300933	103.293844	44.634439	89.51526	70.228524	55.085853	20.548414	52.710643	152.093433	107.763465	51.62902	102.70255	42.300882	59.782229	22.633301	94.851821	129.265422	87.80324	61.870216	102.096007	11.565093	177.240729	88.854178	50.714412	64.40143	62.309835	130.309273	69.972556	95.293478	58.715104	48.789522	7.453029	97.57049	388.092001	67.506949	207.609508	76.302703	42.405921	111.262068	128.024046	33.388681	75.351362	112.163273	66.27562	27.870251	472.566379	223.486988
tRNA-Arg-TCT-3-2	47.247756	124.806024	67.847036	97.223471	39.389504	69.561957	25.578251	56.673089	21.276353	53.760418	499.896518	79.039032	58.719905	166.996814	44.688609	49.548552	27.405795	146.3291	120.670649	41.255154	40.359155	30.250466	25.629159	126.290784	73.456969	47.440518	94.15504	75.685018	51.55584	90.321818	117.595307	50.674012	47.406862	0.438567	203.650156	192.881742	85.579995	82.55052	40.598235	36.904271	60.192482	51.773009	24.99129	71.20495	102.814251	138.451175	30.762407	332.676718	127.559981
tRNA-Arg-TCT-4-1	31.154291	17.308201	30.420037	14.145889	37.406239	16.116226	22.56292	37.488169	22.022417	31.11744	13.724795	30.116713	16.557921	93.781255	33.070455	14.652899	27.213644	37.748458	39.178974	29.541221	25.174073	26.131143	30.18484	54.094269	41.280695	19.832495	20.225228	34.394527	19.176646	19.523535	35.994402	30.23434	22.441677	56.995155	40.312527	30.106282	36.61506	23.928202	26.250558	10.079825	29.495388	25.74755	20.317614	19.273268	24.602363	13.420907	33.936907	14.782404	22.872
tRNA-Arg-TCT-5-1	47.867343	60.566692	35.043494	50.655068	40.235748	48.295651	42.513334	60.913228	42.136789	37.988516	29.705102	25.771194	61.550582	58.577611	37.569233	43.343086	50.911458	49.64012	57.617643	49.057393	39.995005	24.735613	17.296319	135.081452	29.430375	46.646223	54.210541	71.973302	46.360804	38.218679	63.810632	37.33386	42.956827	7.137769	53.247672	25.481806	42.597569	20.775677	25.25441	56.959208	56.774596	68.819899	32.785921	26.164344	45.466028	35.721886	23.05465	79.491536	68.660546
tRNA-Asn-ATT-1-1	18.407451	26.523302	0	41.941464	11.858751	4.711125	31.688118	0	0	14.108708	10.614523	11.949992	10.755124	5.310248	13.751699	9.409187	18.715143	15.539067	40.456089	0	12.157075	10.699815	8.513605	0	5.363187	4.57095	10.964363	11.353687	9.546375	4.016736	18.396731	0.154089	8.666453	0	0	7.166994	0	0	0	7.791901	14.284825	0	11.305535	8.761446	7.51075	0	9.248492	16.759773	7.99755
tRNA-Asn-ATT-1-2	19.420733	15.184394	13.808752	6.929006	5.311398	9.42225	13.77866	0	0	13.178663	0	10.610996	0	0	0.599487	3.87934	18.583621	16.652996	5.592091	12.99194	16.303186	10.699815	16.037191	6.21555	0	0	8.49488	11.247965	0	3.933054	18.07075	4.541844	14.199318	12.991754	0	0	6.71208	25.185804	0	14.141513	21.428245	0	11.305535	1.070575	0	14.841733	9.195432	0	0
tRNA-Asn-GTT-1-1	54.174574	112.589334	103.846909	98.561087	22.952747	207.600827	312.085883	200.218574	29.150993	66.905124	191.827782	90.651045	53.077048	270.467583	34.886374	43.728629	21.426221	76.306128	105.537902	90.097187	35.907439	211.452296	19.889963	82.588581	92.514682	55.79355	116.318575	56.783034	39.025645	58.854968	61.967566	74.886507	44.674393	0	312.803984	204.542946	86.322969	430.566231	85.593069	52.29365	110.396456	102.382485	17.150804	116.261577	141.154576	114.285917	25.471505	354.067418	274.396355
tRNA-Asn-GTT-10-1	27.76951	110.967449	35.307021	77.48885	32.552074	14.057997	53.635422	13.6555	0	59.76226	31.661064	48.447191	39.620208	131.372458	45.47343	28.937761	33.352541	45.945851	70.397821	25.983759	28.502564	0	10.696319	19.060998	54.77783	35.546079	111.920301	43.305617	0	19.270215	45.36929	68.429004	47.49921	0	31.767466	22.482649	7.27142	48.417537	26.127192	48.399765	34.183716	45.442048	10.322445	44.682956	14.418351	42.771218	32.628254	29.693914	15.99558
tRNA-Asn-GTT-11-2	21.633027	25.3298	12.898374	18.231892	12.475373	0	0	0	30.132	20.604366	0	43.543004	16.786146	6.56949	42.101253	9.451408	18.736721	40.492403	32.702096	0	28.93806	0	26.395791	0	33.037764	12.553783	50.119773	38.857129	0	0	15.426528	34.778154	30.026165	0	0	0	0	0	0	14.638846	6.217628	0	0	15.010974	0	35.180569	31.426054	0	0
tRNA-Asn-GTT-12-1	59.273281	30.407332	15.703895	5.374798	24.313099	3.423975	0	4.987148	0	32.461519	4.179849	25.852726	17.388922	26.274556	8.082744	14.589753	20.266557	32.913889	67.540521	0	19.794873	10.699815	26.244195	0	25.234253	21.302224	80.238319	12.437134	0	8.952108	45.010904	18.406189	35.627302	0	0	0	0	29.383438	9.099605	49.932638	7.14187	4.25784	0	12.963542	0	52.369131	4.84212	8.37868	15.99618
tRNA-Asn-GTT-13-1	27.239865	30.123819	35.435311	19.395696	45.829598	18.618366	17.808545	11.361376	0	28.818115	15.092002	28.061478	36.282414	0	19.953862	13.965189	26.412486	31.517936	39.88759	11.093118	21.696443	21.40158	14.324181	21.085824	49.162641	23.224266	39.918076	16.870966	0	13.092474	12.052109	14.550814	27.034822	13.40786	5.43761	0	15.888136	13.389005	6.371884	27.62016	9.223067	4.09992	10.087491	5.905456	30.279134	35.522856	28.295589	28.143145	22.323075
tRNA-Asn-GTT-15-1	1.114608	0	0	0	0	0	0	0	0	0.23384	0	0	1.052779	0	3.473663	0	0	0	0	0	0	0	1.604196	0	0	0	0.135102	0	0	0	0	0	0.30924	0	0	0	0	0	0	1.641321	0	0	0	0.35037	0	0	0	0	0
tRNA-Asn-GTT-16-1	22.737689	29.007908	30.06271	27.593377	12.853867	0	0	0	0	9.670954	1.84644	14.276987	21.022007	13.136404	19.928021	13.079198	18.980798	13.244021	27.389193	0	28.004498	10.802893	17.030241	6.10254	25.433906	15.720996	27.101429	36.083392	0	9.815759	9.734352	26.048048	17.748164	26.818285	6.925834	3.041025	2.964502	8.250522	3.481588	25.779469	0	2.73328	0	18.402372	0	15.566542	26.736098	0	11.269827
tRNA-Asn-GTT-16-3	9.17033500000001	40.439104	8.100209	33.619621	21.876747	0	0	0	0	11.718129	0.600093	16.500963	12.213006	0	20.243124	13.323092	15.781297	17.85663	12.828974	0	22.174559	1.630448	10.840559	0	25.581053	8.853162	20.950265	22.801641	0	0	32.031941	17.051658	8.294475	0	0	0	0	0	2.057302	15.268843	0	0	0	36.161827	0	25.951002	21.960106	0	0
tRNA-Asn-GTT-16-5	6.45111899999999	15.753583	19.411321	21.183582	8.115572	0	0	0	0	12.098585	0	1.566452	13.115663	0	7.511312	7.995038	4.445949	29.248359	13.086596	0	5.009772	0	13.550522	0	11.773126	12.733121	13.628155	11.083969	0	5.005363	16.06477	7.458553	24.317892	0	0	0	0	0	0	30.632003	0	0	0	6.892018	0	15.726651	4.851283	0	0
tRNA-Asn-GTT-17-1	78.495061	113.367155	76.915931	95.311389	26.443187	100.302159	113.617086	118.520961	27.467155	61.6702	113.042473	78.198726	59.048843	269.441882	35.972257	27.979448	28.802371	67.396808	108.438764	90.759327	54.08867	107.583807	12.592285	61.920259	87.713341	60.926142	79.560995	63.49473	22.535832	65.590827	58.032218	67.62302	43.027179	5.991879	168.400371	349.002648	161.786737	195.626599	97.428592	53.861269	78.998675	75.325961	0	84.810935	71.151496	80.818486	24.156025	412.089628	105.82346
tRNA-Asn-GTT-19-1	0	0	0	0	0	0	0	0	0	0	0	0	0	0	0	0	0	0	0	0	0	0	0	0	0	0	0	0	0	0	0	0	0	0	0	0	0	0	0	0	0	0	0	0	0	0	0	0	0
tRNA-Asn-GTT-2-1	43.016707	75.332017	40.223114	100.682724	20.248206	4.711125	10.038738	13.6555	0	75.192453	10.614684	38.046505	26.619637	106.613163	46.734802	39.622572	33.284228	77.33996	95.412606	30.680844	18.921142	0	60.969259	14.660463	54.809338	41.332259	50.284383	22.73018	0	29.825564	29.164448	152.067333	44.760265	5.733016	35.74561	0	33.090561	26.77801	26.109138	25.41365	7.14187	31.564776	0	61.064436	7.51075	53.838893	58.519138	15.147568	23.84988
tRNA-Asn-GTT-2-2	57.204485	87.419677	68.412105	76.228218	33.05221	40.33804	52.509263	49.232669	19.814595	70.417544	56.580655	62.664627	55.996693	293.229175	32.96802	36.178599	36.696377	62.620211	96.58165	44.390224	37.262424	49.938835	24.9166	70.701129	79.517553	59.845205	92.467422	47.105633	39.579644	35.205018	58.137979	75.624893	70.236599	2.513465	158.64032	125.4667	142.993503	50.122458	79.936348	42.663333	39.563911	41.477561	22.696695	63.286311	69.475835	204.770996	45.015967	237.256311	103.217373
tRNA-Asn-GTT-2-3	42.676998	99.99196	79.102529	91.145539	30.081371	90.565808	117.368294	83.390459	33.643881	57.134653	92.675972	107.73342	53.639656	519.840836	41.771638	61.08607	29.259115	98.8014	98.66574	75.522205	32.914187	70.560875	30.282961	44.751291	86.139753	59.849586	96.526666	71.691096	37.737415	89.093571	51.468727	39.458663	62.76642	3.819681	276.492632	275.928289	54.067	224.6063	99.735845	42.67089	95.144142	87.115685	24.089562	85.462292	139.332126	96.489248	30.739855	180.470045	132.095655
tRNA-Asn-GTT-2-4	76.454438	85.434506	76.197195	106.708521	29.747022	83.283842	178.095268	42.532214	38.508992	35.288418	342.65938	35.48175	40.510229	224.080973	26.613984	47.473372	24.202742	89.463062	77.710484	105.838787	55.894604	53.585703	21.531428	42.987707	96.090114	33.68317	87.100109	39.504886	75.232107	55.650573	40.711427	39.648875	48.727026	9.324589	204.630091	288.954446	123.664986	95.135575	42.241953	42.551813	99.57482	107.371348	10.686942	21.921994	86.906889	75.493517	22.752498	247.888118	275.098634
tRNA-Asn-GTT-2-5	32.417858	80.396666	64.654994	89.713307	32.624383	112.978477	81.434096	56.847055	45.777378	55.772648	169.961992	99.985817	63.594929	185.991624	35.275666	42.164984	17.470457	44.154904	82.024984	121.046849	30.715127	34.217373	15.6082	30.517862	68.160123	52.544483	89.281702	53.691662	34.840745	66.085051	72.860827	38.635385	41.199507	11.279171	156.584356	264.447284	60.209834	633.222626	32.153965	28.481482	65.486673	97.099005	4.231032	67.823473	146.164096	89.023327	22.796037	158.68788	215.400478
tRNA-Asn-GTT-2-6	47.966875	81.865986	100.795674	96.607515	32.828122	157.864792	268.960805	63.243291	56.147669	65.915992	557.057122	43.074176	39.19437	195.910489	36.745983	89.23018	18.203568	144.911155	72.033357	86.29075	21.220566	88.892496	15.410609	52.874144	91.271683	58.567264	271.068115	51.280724	73.27254	196.008213	57.260436	43.540899	126.702919	8.08594	187.154035	506.807017	86.340587	153.216831	61.325974	27.53222	142.825643	214.479683	17.067063	57.967046	205.543804	161.58901	27.488899	92.004741	485.686263
tRNA-Asn-GTT-20-1	34.74767	82.767795	37.755327	80.169857	43.160959	32.785063	36.806834	74.921403	25.442523	33.792934	81.374744	39.694819	41.476646	20.453523	35.579317	7.465317	32.864883	28.666067	46.065819	26.782292	44.533184	14.97514	17.696137	20.304217	32.550554	34.110454	55.069453	16.235366	50.177275	45.360148	37.622332	30.269585	38.524946	0	52.958776	69.069618	51.11291	55.946915	11.264916	28.419546	77.182005	21.409232	37.49207	62.611352	25.873751	24.063925	23.088434	45.495266	106.603849
tRNA-Asn-GTT-21-1	34.822779	33.351452	44.391649	10.496868	31.992135	43.040838	34.213968	39.489837	37.665	39.722018	12.691377	10.229615	20.942794	24.221684	47.356928	15.178754	33.073094	22.320868	38.458898	44.172412	26.36799	21.85992	15.066145	28.931173	52.010136	36.230975	30.105088	48.142992	16.724257	11.679692	18.022893	8.08956	9.418315	117.814028	20.794746	83.990901	27.048713	23.665971	29.344597	44.325118	17.096766	18.497016	38.576705	9.90643	13.218122	13.106268	11.922618	40.056472	15.55887
tRNA-Asn-GTT-22-1	4.652106	9.04663	10.001813	2.419423	9.021079	41.533278	6.062113	6.82775	37.665	9.27321	5.308515	7.6225	20.106957	13.95253	12.032453	8.781462	31.259877	13.786426	12.530996	54.48069	21.899187	38.437294	8.011786	41.90194	14.604293	20.885677	11.634543	12.365483	19.092393	12.93037	8.390943	0	8.599077	27.003059	20.834859	20.421021	6.740047	25.914514	17.570769	13.209975	27.203641	20.499579	40.831863	15.769449	15.019274	5.731718	21.084193	13.634994	35.191548
tRNA-Asn-GTT-3-1	25.487947	28.892269	21.531181	31.008485	20.865196	0	0	0	0	58.458041	0	36.477996	64.923342	0	42.666859	43.550545	36.663769	77.420245	56.553172	0	37.117846	0	58.638728	0	47.996633	33.498	73.590573	14.747612	8.170647	0	16.04752	116.343227	37.144406	0	3.377042	15.462936	5.453565	0	0	14.987683	0	0	0	34.830321	0	15.493088	26.760855	0	0
tRNA-Asn-GTT-4-1	18.733355	19.094957	33.219048	21.954919	20.697278	8.969982	0	20.309139	30.52764	29.022708	32.446767	9.066624	13.035792	32.809585	20.750774	22.325745	18.784252	18.832074	43.074155	65.781072	13.582305	29.565788	17.406778	28.391829	30.089566	26.864055	60.079533	24.984843	48.364558	15.308355	23.3504	36.939307	18.146438	35.169753	40.09572	16.370847	28.464729	42.938448	45.731397	20.334254	88.299504	24.354587	33.91672	20.161048	7.51075	26.233461	20.722555	4.196286	19.266825
tRNA-Asn-GTT-6-1	30.132497	60.375083	26.754121	31.12766	26.507832	31.432626	0	43.422999	68.35614	37.059121	48.00031	4.068644	9.836494	39.133825	13.012587	26.958484	13.356262	23.577612	23.968063	73.649315	27.469513	0	57.873288	23.356897	26.627721	26.469406	30.756628	36.533328	53.438196	24.052693	19.061325	84.307492	36.959052	67.4983729999999	25.585701	19.118675	30.796961	44.943633	13.880001	24.654059	56.827197	51.693724	13.492356	41.488418	1.261806	5.178754	7.741322	13.637739	30.241312
tRNA-Asn-GTT-7-1	53.579732	85.575513	38.670433	119.638057	22.805098	54.17626	0	52.157748	19.99497	69.430413	67.823296	53.669839	55.525853	255.218529	25.980929	49.345636	20.137336	71.179141	78.972852	99.742199	27.983585	32.10207	8.32779	38.479771	86.30336	45.561543	79.459351	43.490456	9.162959	69.079055	39.839867	434.174814	49.565911	0	66.024914	69.215224	47.783523	204.183671	27.296024	21.800762	76.197838	58.216252	0	72.592545	103.740317	158.270211	30.909422	50.277548	71.0085
tRNA-Asn-GTT-8-1	20.805531	25.357887	18.32884	38.250353	10.585574	0	0	6.82775	0	15.494269	0.230805	16.48591	31.049091	13.13645	45.627255	23.409818	42.822706	39.281443	36.492691	0	14.565839	0	10.83115	0	61.654633	22.902295	34.845874	14.997995	0	4.391835	7.062319	32.704066	11.056668	0	0	0.196356	10.935373	12.375783	0	15.782842	7.562755	6.8332	0	49.918695	7.51075	0	20.961636	8.37868	0
tRNA-Asn-GTT-9-1	49.05118	29.835085	22.888727	34.752633	4.893765	0	0	13.6555	0	25.287422	5.308515	17.531977	35.041837	32.843139	19.995305	23.776125	7.130823	35.633848	44.381824	12.99194	18.289423	0	65.816185	5.46215	30.433922	36.97242	48.007487	29.840186	9.546375	0	20.769391	3.982847	18.073684	25.984759	5.294515	0	0	13.389005	0	1.541847	28.570115	0	11.305535	20.109303	0	14.9955	25.180892	16.064503	0
tRNA-Asn-GTT-9-2	30.009202	9.105068	11.847227	6.67352	13.463298	0	0	0	0	22.516345	5.308515	13.37812	54.878824	13.136772	31.259168	19.816417	29.992405	14.699926	26.504654	0	21.223139	10.699815	31.833974	4.36972	22.572558	31.07449	48.166702	22.477954	9.546375	9.230564	13.967086	3.094959	31.375681	6.750164	4.321469	7.019727	0	26.77801	0	23.332583	28.570836	13.666307	0	37.749798	7.51075	21.947138	15.978804	5.836184	7.99755
tRNA-Asn-GTT-chr1-110	4.559993	23.331598	21.324867	30.22839	5.967087	0	0	0	0	20.22386	0	17.432856	27.122915	0	14.976322	5.463604	0	19.487516	27.729808	0	11.615917	0	17.009034	0	9.565064	12.309153	19.829023	8.410684	0	0	6.89219	73.505649	0.968952	0	0	0	0	0	0	34.337696	0	0	0	34.343773	0	38.387802	9.568176	0	0
tRNA-Asn-GTT-chr1-111	21.025035	24.025495	6.826623	23.597107	11.177985	0.339201	0	0	0	9.69891100000001	0	6.897768	14.492376	0	17.788976	9.314372	5.7862	5.517663	16.286203	0	25.395909	0	12.043258	0	16.568941	15.464835	20.296165	37.46915	0	3.178826	13.133416	14.134275	5.234872	0	0	3.043518	0	0	0	15.008568	0	0	0	10.182919	0	33.948821	13.35118	0	0
tRNA-Asn-GTT-chr1-122	13.949147	6.565241	7.705079	0	20.369067	0	2.755732	6.82775	0	11.714188	5.308515	1.238068	22.089159	6.56949	20.55685	4.042274	11.910473	17.917218	8.344881	0	5.255133	10.699815	7.550355	0	17.573179	24.406918	52.267559	17.731645	0	11.322053	5.173174	7.683669	16.197227	6.70393	4.350088	0	0	0	0	7.394117	14.286034	0	0	2.998234	7.51075	11.494738	7.919668	16.757987	0
tRNA-Asn-GTT-chr1-126	25.922681	28.427531	16.375545	30.785748	11.375387	0	0	0	0	13.0155	0.276966	5.469686	13.259823	0	24.857385	5.525366	4.747036	11.437668	27.061333	0	10.400567	0	6.177348	13.448169	25.566594	11.716008	16.407314	12.106414	0	0.306834	20.368277	8.210266	15.753672	0	1.14476	0	0	2.750174	0	33.209888	6.890331	5.261564	0	6.911899	5.467826	9.66288	14.473384	0	5.743695
tRNA-Asn-GTT-chr1-139	43.203894	32.869556	26.089163	16.931045	24.027434	7.956076	0	17.976381	0	26.524741	20.590372	4.492477	38.883503	35.9345	46.472417	25.387502	37.87769	23.598344	32.098194	28.538896	14.258692	10.699815	21.3814	20.220709	26.420913	29.040244	31.196753	18.223013	5.498712	13.971006	26.789689	18.925858	22.919679	11.78967	18.745605	12.607516	10.90737	13.389005	0	21.123766	53.233453	0	11.305535	14.689038	0	47.635758	25.005449	29.761149	21.741435
tRNA-Asn-GTT-chr1-140	40.43935	58.182681	29.865797	57.68111	21.690534	37.439643	22.088595	27.67774	75.33162	39.664176	55.455773	18.798392	39.17466	28.078971	18.658648	17.840856	42.778657	38.545553	48.163682	21.512242	45.238279	43.014364	10.072414	28.076408	50.259359	41.199779	34.136929	21.460922	35.303753	35.852548	32.540891	60.837565	21.552202	35.602772	59.793001	42.903626	57.53883	94.19135	49.173703	48.333704	117.768737	35.659806	39.127097	18.827976	29.847721	23.069454	33.841372	30.62388	42.828021
tRNA-Asn-GTT-chr1-19	0	0	0	0	0	0	0	0	0	0	0	0	0	0	0	0	0	0	0	0	0	0	0	0	0	0	0	0	0	0	0	0	0	0	0	0	0	0	0	0	0	0	0	0	0	0	0	0	0
tRNA-Asn-GTT-chr1-21	22.43141	40.722128	19.472837	61.124267	12.685483	0	13.77866	0	0	25.4099	5.308515	50.43997	18.378307	6.56949	69.064462	5.463492	27.312115	34.832237	35.829647	11.093118	18.866831	8.581428	58.345707	4.67108	18.837376	19.500917	38.111574	5.677286	0	3.891213	32.050648	21.31913	18.547534	0	10.589185	0	0	19.902575	0	18.614409	7.14187	0	0	26.068763	15.019043	27.346583	35.863771	0	15.997452
tRNA-Asn-GTT-chr1-29	32.069534	11.951008	23.207823	14.652498	18.417606	0	13.77866	0	0	9.131541	10.616294	8.46415	15.274463	0	25.33601	0	30.673955	15.180538	28.853969	0	8.55208	10.699815	26.708144	12.4311	29.766742	22.288569	25.182524	12.160344	9.546375	4.04463	12.01286	21.497434	15.951801	7.351206	0	0	4.838291	0	0	8.852955	0	0	0	6.172157	0	1.263155	25.283444	0	7.99755
tRNA-Asn-GTT-chr1-30	10.537851	13.450029	31.602994	19.082518	3.361104	0	0	0	0	11.534691	0	10.801551	0.593956	0	17.525372	9.056189	4.024614	14.94121	17.785112	0	1.223619	0	10.056108	0	17.630003	13.658869	13.862568	1.267488	0	2.468619	2.189149	12.817838	15.837596	0	0	0	0	0	0	5.868826	7.14187	0	0	33.64295	0	0	0.163716	0	0
tRNA-Asn-GTT-chr1-98	4.306347	10.396001	18.939343	9.059022	23.889269	0	0	0	0	19.745572	0	10.611433	15.139654	0	16.237854	16.661552	12.097279	17.459798	12.120944	0	0	0	25.682865	0	10.944469	23.012947	31.690077	19.67217	0	0	4.768788	48.378791	11.468949	0	0	0	0	0	0	7.791896	0	0	0	14.348596	0	4.674064	18.73108	0	0
tRNA-Asn-GTT-chr1-99	16.279598	36.571817	13.4951	22.716848	21.628811	4.711125	13.77866	0	0	17.499657	5.308515	3.171766	38.308256	13.137715	40.356642	7.45795400000001	22.761816	25.921686	26.533576	12.99194	23.206121	10.699815	46.765886	11.6777	27.660098	12.699357	22.223807	8.634623	9.546375	10.624642	15.868474	31.660112	22.586686	30.378051	6.353418	6.881997	8.727204	13.389005	0	20.707107	14.284391	0	0	8.76159	7.51075	0	24.251764	8.37868	23.99529
tRNA-Asn-GTT-chr1_KI270713v1_random-2	40.987984	47.836748	24.943921	49.448509	36.536665	36.357707	13.442415	27.239016	100.514191	34.550257	37.095918	40.71858	29.640863	42.742059	33.191303	28.337303	30.068991	32.085702	42.747553	62.381842	28.859617	59.603619	15.862941	44.635571	49.235085	39.20705	45.95249	41.323469	31.120963	35.432713	32.26108	34.840253	36.904444	32.277056	99.658076	44.926436	35.921531	90.905837	54.231512	31.617981	55.704034	40.328109	25.364351	32.390973	39.52566	29.694095	27.27818	38.943302	135.047067
tRNA-Asp-GTC-1-1	38.589418	90.961346	84.490938	62.895471	35.002191	50.777048	53.844596	73.512818	18.894584	57.437827	83.550412	110.951018	55.071394	381.359885	37.128336	49.104603	31.556776	56.805584	72.629087	65.15615	32.81126	46.142418	22.205701	76.77125	87.141356	56.456139	94.299731	62.092378	51.622753	197.883706	67.49131	124.234599	71.802394	2.270228	240.194617	242.841032	100.338676	235.662279	43.091071	51.296586	77.1704	40.403921	18.150087	80.998862	79.317563	102.586172	38.293364	314.617616	155.995519
tRNA-Asp-GTC-2-1	27.002731	26.424003	23.944874	58.210301	10.671929	17.676141	49.482774	18.516858	0	16.271579	81.000815	28.270285	18.100525	33.52433	7.808122	19.88529	5.003777	23.562243	24.164114	52.783703	15.290526	45.656519	7.844564	16.608651	17.355924	13.962189	42.738365	7.888275	46.381324	31.56052	12.889033	9.831472	8.696016	15.72091	78.989463	580.734299	35.832276	81.884884	32.931134	10.734703	48.803533	23.162144	0	8.21665	34.424218	57.621329	9.324953	183.253561	77.802993
tRNA-Asp-GTC-2-10	41.079779	92.930744	85.991922	87.861093	26.835228	82.134888	30.435793	65.317832	8.245421	43.686442	178.722092	47.438701	59.121158	300.083353	45.6426	49.588987	22.653756	293.829453	95.665404	130.721555	33.690638	44.424541	17.59827	44.708409	77.737503	58.643635	91.863608	49.336021	14.954756	59.206476	60.755547	92.992267	39.079657	1.404273	236.115291	383.060602	89.499465	182.557862	38.685014	31.615203	78.701641	93.827655	31.834782	111.656945	179.070283	147.161404	28.839329	110.903203	229.811387
tRNA-Asp-GTC-2-11	43.942993	83.302059	66.51671	77.717059	24.072228	70.394739	52.144037	54.353501	57.330402	42.726452	69.306574	22.913495	45.452485	340.491559	38.160359	41.289486	25.94276	106.684662	96.680023	85.6416	33.45848	62.081205	17.991953	44.540067	57.146677	36.852901	75.400818	42.66535	37.352968	57.769505	61.355741	1078.852491	35.126011	5.823358	178.203044	154.017885	80.323079	99.864849	40.625081	38.305459	59.94523	52.851397	24.887197	81.567882	79.565159	85.330853	29.974428	95.865344	91.938474
tRNA-Asp-GTC-2-6	63.60869	96.757744	66.306582	88.739131	36.374934	65.532303	100.317151	49.982541	43.853202	54.595153	115.297682	61.419028	51.645226	241.750109	39.420808	42.381343	23.835697	80.316378	97.207834	108.50875	38.750982	45.913661	19.103264	47.215244	69.818736	49.736974	74.427556	47.232823	41.616345	55.316402	61.778294	94.998015	41.473515	4.234404	151.252584	158.72713	113.173033	173.877594	102.997145	43.867708	57.938397	43.654925	15.209122	152.693265	81.027877	151.518005	38.070571	210.225278	118.690819
tRNA-Asp-GTC-2-7	45.289736	66.828928	56.760235	51.60997	35.251298	264.947782	73.903886	261.802438	13.300309	48.196379	113.252086	24.69078	46.757258	162.531141	32.224039	32.481256	28.917042	64.79061	82.895156	104.130316	34.063127	42.013101	27.416995	58.130668	64.864841	36.632278	55.108867	51.247133	11.591466	41.571688	57.135182	68.633901	40.330626	4.531818	139.604378	124.80224	51.072565	89.597674	40.259992	41.69373	45.898488	74.576377	2.417712	62.34252	100.811538	70.427741	36.639772	160.174787	106.45939
tRNA-Asp-GTC-2-8	48.556674	84.050534	150.910114	79.323601	47.8016	77.160935	32.343921	66.775429	33.911239	42.053684	118.612589	54.497533	82.549286	327.080781	48.592278	33.843552	21.469996	72.874832	111.393056	114.649236	36.538473	67.330181	16.726607	36.682435	107.430137	85.452674	80.104076	65.77589	42.224415	64.049128	102.407643	113.036016	42.419175	5.330837	231.798427	64.197236	44.078896	89.362094	42.631912	47.601057	47.007859	73.824122	12.681522	119.354775	143.164714	151.194524	37.243192	258.77264	186.04158
tRNA-Asp-GTC-2-9	49.605179	92.974543	79.913314	93.175014	29.434627	90.675696	118.175505	39.058387	32.749827	56.512919	106.298594	31.389027	61.838071	288.913731	42.180517	34.305901	32.538704	168.057873	96.504078	80.52455	57.085415	35.868486	18.537647	58.676991	84.101555	48.044859	90.718134	51.675685	39.970253	52.344753	65.940719	128.895859	79.782478	3.543773	207.464709	73.711446	47.288927	210.217157	46.55786	41.381578	75.304013	85.338126	14.237385	80.341491	109.035932	148.173331	53.016365	328.078845	78.225441
tRNA-Asp-GTC-3-1	36.094233	56.374667	35.121446	54.392132	23.551021	50.530287	105.999843	52.257633	26.906008	52.876604	50.240396	18.687474	38.091714	363.908477	16.808139	23.308749	39.557369	50.757145	58.577894	80.999795	19.146656	31.281689	29.916015	78.107835	54.611236	37.636485	74.178643	36.638428	41.575655	44.57699	28.625708	71.238464	46.856859	0.926059	207.87271	22.280391	57.28921	82.341647	35.216719	36.029889	38.254732	49.589604	5.714592	44.956429	118.027836	102.744946	48.158446	141.64873	78.298889
tRNA-Asp-GTC-4-1	9.727305	25.996645	8.740325	24.136868	20.430144	14.284131	0	0	37.665	19.708574	15.923061	15.374009	17.97416	12.609135	19.42882	51.872145	16.418545	41.550877	53.542513	25.983759	32.763422	10.699815	13.994583	24.189348	42.149754	74.591931	40.039074	31.367408	0	14.821941	40.233174	40.517956	40.208362	12.668116	9.243937	29.79687	33.790465	38.647182	36.394398	30.522356	18.905849	0	0	28.872613	14.180296	33.726618	20.327094	8.37868	46.025505
tRNA-Asp-GTC-5-1	50.369687	12.773803	26.869667	13.628181	32.458434	21.490056	8.831298	24.514805	0	29.727715	36.228867	11.565454	44.915078	16.230315	26.984075	4.51572	28.463466	49.747805	29.609327	29.930331	14.787731	13.751068	20.878669	22.872351	30.655627	15.043571	35.218147	17.492192	24.589761	22.331492	25.072758	11.09861	14.195661	28.308377	45.061202	28.648032	11.756742	27.980765	7.835767	32.683542	20.393303	40.448056	46.753832	30.920523	38.507178	2.48966	21.199028	25.517248	30.409732
tRNA-Asp-GTC-6-1	41.697144	31.895194	44.56346	30.757772	24.321239	14.208411	0	31.195471	11.582984	14.436794	36.189868	9.33589399999999	51.478514	8.479105	41.333026	40.91465	16.595646	22.781516	25.452487	40.84532	17.333414	32.060258	13.31289	90.643034	42.294817	49.906197	36.478417	26.447162	0	20.289961	15.739683	48.758736	31.097917	175.051371	25.00655	36.334905	20.694468	14.455452	23.230233	37.310464	39.69858	12.163142	0.876792	9.988365	14.973001	13.267177	28.160845	14.971395	84.804263
tRNA-Cys-GCA-1-1	38.535633	43.309909	34.999678	33.9065	34.0837	69.3006	70.714029	49.653418	30.018623	41.013568	36.970915	18.939957	32.064913	77.704805	24.75836	27.828678	24.40389	33.336373	50.01022	39.574728	27.711463	34.880431	32.185877	56.341757	37.65226	35.152868	47.368065	36.544902	39.62725	26.292148	31.224611	32.182883	61.49985	20.238661	46.699946	12.062398	35.335018	28.505044	35.885711	41.103307	26.206493	60.543735	16.310685	34.889323	42.432093	40.62138	30.869068	70.202325	36.996446
tRNA-Cys-GCA-10-1	46.126901	25.666085	17.390075	20.209467	26.660107	28.649165	23.565838	19.951537	77.587498	30.29981	19.297919	9.427937	41.016575	43.555104	53.66301	16.527583	46.04213	34.737279	16.28632	22.705197	21.102604	20.945317	29.109802	24.665114	46.106632	25.6082	27.497447	64.897578	55.268761	34.814204	37.915231	28.103434	44.573308	55.873818	41.198234	25.20384	14.805848	28.215833	25.363682	39.671857	50.009784	32.832967	19.827079	20.207275	12.076449	49.607001	23.598156	23.190093	38.641713
tRNA-Cys-GCA-11-1	19.352897	63.748314	28.757092	51.764366	36.242929	18.891746	26.808926	16.75046	40.499558	33.969973	31.043631	8.718732	25.44134	29.636602	29.265494	24.205697	41.66841	56.220695	40.18498	44.315074	32.774476	58.288088	11.394416	58.165941	54.533408	43.537699	69.956606	45.03176	19.083853	26.73655	29.847883	53.868764	31.805365	113.822973	37.877519	43.946486	36.416353	86.526678	35.26423	20.669159	129.416605	24.557669	55.422891	33.758825	47.869011	5.347584	17.272797	57.63051	93.995311
tRNA-Cys-GCA-12-1	26.731288	55.080784	79.268185	50.796965	19.345494	43.997439	41.454726	44.212057	26.199768	46.038884	59.326152	23.630286	45.283383	131.412909	39.173572	37.139671	22.359199	23.191074	34.647096	47.31129	30.303088	50.808666	19.536596	63.920315	38.331764	41.268369	45.137605	50.095489	10.670475	19.550605	33.961048	59.022858	33.998757	72.969827	63.867752	20.613964	59.491344	45.790435	89.187389	35.811222	28.211335	75.005739	9.307108	18.358641	83.636913	30.847743	15.63476	24.721103	51.730872
tRNA-Cys-GCA-13-1	30.183401	54.237941	42.64642	43.294878	19.866507	49.923672	14.506695	69.824809	30.881764	45.053409	76.144617	21.575833	32.312974	107.067512	49.057543	49.266647	34.322671	40.132536	68.103256	43.695257	32.960191	38.724209	19.759802	34.663895	66.225641	36.353171	65.313018	40.456354	44.236086	32.278496	32.936639	47.10758	45.030079	74.603513	70.178893	91.133729	63.304438	86.743394	56.832133	45.575975	55.08001	63.545066	25.526066	35.570517	52.814926	55.414781	30.533374	96.628336	82.191158
tRNA-Cys-GCA-14-1	50.051994	88.266725	72.547875	58.239709	51.15105	44.30408	118.377699	56.860904	28.199029	54.69375	38.870522	29.795885	56.357415	352.554143	30.617053	51.634955	35.456141	105.883981	112.565165	101.78335	29.452105	23.168494	36.583477	119.711886	83.455115	48.795366	71.722417	62.889771	45.172997	79.038722	52.465577	64.761369	49.259479	0.975401	105.926782	49.490729	154.076014	125.556433	48.665848	60.093437	68.653051	57.723467	16.309785	71.781111	78.010147	110.114585	43.274107	82.747393	64.210199
tRNA-Cys-GCA-15-1	29.842497	44.13824	46.533114	19.944485	32.075931	32.728158	10.909483	51.656009	11.697278	50.069771	42.681599	99.49273	32.085634	36.126862	17.111147	35.641957	23.940579	39.008353	42.716599	15.202019	32.774221	41.924722	27.680901	31.375162	39.190575	44.986555	31.671465	23.62366	25.586539	28.553596	25.897925	32.995774	45.511673	0	36.360839	11.217542	49.038536	53.705602	21.724347	53.304913	46.509045	22.929915	221.14011	63.324595	26.893267	56.220962	22.76362	13.075984	63.833859
tRNA-Cys-GCA-16-1	21.060769	50.050764	41.269167	48.443561	58.368922	31.854773	23.165319	30.572591	50.679382	36.482209	39.441059	159.312181	46.382826	77.825662	68.044448	16.790306	40.525769	58.414464	63.208283	37.05583	52.746561	51.205031	21.12092	19.409437	43.50177	44.71335	33.463324	70.186466	21.937791	34.577843	51.710291	38.432013	36.375579	26.452528	35.864735	7.099866	47.814943	78.560899	24.367191	48.405808	35.95656	23.996103	81.618563	57.337931	36.91928	17.387452	31.343908	6.460797	56.209815
tRNA-Cys-GCA-17-1	49.2783	86.527651	143.230442	87.874375	27.310691	173.548968	37.548136	124.820607	21.312385	77.809543	225.42774	24.917629	47.117857	303.892875	23.40454	41.979199	34.341298	74.905555	106.295807	112.034251	29.760303	132.799539	15.240112	92.009638	85.444987	44.392531	66.198455	44.158576	61.069125	78.065657	50.314791	51.708856	54.313973	16.260745	161.283814	164.23256	51.529031	130.663638	45.756802	37.215546	76.77172	162.439735	26.99972	53.125968	195.33461	81.819983	35.828865	283.061249	189.361535
tRNA-Cys-GCA-18-1	22.170564	18.997552	19.937575	12.019124	15.45774	25.502192	0	13.63385	74.770591	25.422086	23.350957	4.676373	22.138711	20.658895	9.458452	14.308657	37.514864	25.253465	9.672354	28.23324	9.119941	38.207174	22.085929	33.752693	22.897911	20.063728	21.724775	28.026046	13.271201	39.392624	23.373688	14.040458	30.253771	4.811313	16.343637	20.1061	46.412514	25.665269	42.970909	3.556266	51.386742	19.345479	7.833186	21.817355	50.993481	21.420722	42.432671	31.680353	19.149397
tRNA-Cys-GCA-19-1	25.668599	37.205249	29.043393	32.861077	67.50735	13.976789	1.242108	21.402244	51.043493	33.407811	25.354612	174.965196	32.479024	15.093745	45.285027	21.509282	25.344664	26.150143	27.886064	49.953379	69.24263	48.521826	22.749172	12.303406	36.658281	42.427494	30.334172	40.645629	13.809664	37.295053	22.098634	49.320243	37.103894	9.683615	10.100363	22.134712	21.71888	53.808846	52.360797	40.657709	31.573002	31.683413	168.760759	2.249456	22.13915	23.91563	27.902962	3.285221	57.919091
tRNA-Cys-GCA-2-1	40.531738	98.249147	74.332453	75.605608	36.172002	55.704426	0.948838	38.126156	28.932196	26.11063	53.53848	31.249029	62.748731	174.587109	49.713371	76.209193	27.525451	67.35591	95.031843	21.908772	52.817407	19.476892	24.641365	79.290409	96.338855	62.110595	111.592351	42.149301	36.107754	31.865341	84.926225	49.126475	42.150064	68.104618	69.300094	44.494507	30.056958	35.277976	20.202549	36.335507	111.388685	44.129769	17.57082	27.347172	97.504764	41.153526	20.342136	84.6582769999999	70.129053
tRNA-Cys-GCA-2-2	95.121761	113.451245	89.638059	139.167722	44.622112	565.457692	111.649722	952.165214	13.970227	70.849632	85.44071	47.683273	51.598871	336.95602	40.841879	29.254603	34.536935	92.145939	113.905109	124.809042	36.256906	35.583586	14.169746	156.836769	76.21582	59.156214	87.033255	41.00943	22.948224	67.282509	58.123655	57.065348	67.939753	0	179.760966	110.851048	76.583453	88.483026	78.899789	31.863035	78.44345	63.016377	5.444643	71.562417	110.525677	146.260235	27.211845	113.642232	174.021126
tRNA-Cys-GCA-2-3	53.19472	95.975195	72.826696	74.825996	49.935442	115.322617	42.329452	91.009915	5.174254	40.096355	105.41296	40.453008	71.091685	268.271739	41.600901	32.596263	21.501659	89.937648	100.197576	139.511396	37.031006	52.173706	14.817602	49.863712	82.7711	56.106915	78.943744	96.918807	33.851552	48.617048	75.492532	47.103569	38.14968	16.003246	216.106881	205.552257	82.284288	178.680521	46.779573	41.767958	53.83708	85.909638	29.146087	80.047569	171.535862	101.770042	21.936419	96.809602	145.661335
tRNA-Cys-GCA-2-4	67.643943	101.811193	95.549694	118.965881	64.87583	77.176294	58.059808	57.543827	15.152405	51.924602	119.545454	51.850754	79.489099	370.075793	58.575632	32.818805	28.399612	137.976203	148.032462	74.774765	51.324847	73.091203	16.604883	115.663847	133.452223	78.347455	117.450225	82.505648	18.523498	62.916416	116.598373	59.948445	60.155012	6.216789	310.138697	171.560051	55.705866	144.765229	55.583129	44.446496	108.12047	69.991122	1.868222	73.729077	116.168633	157.042436	38.864741	480.70059	131.184817
tRNA-Cys-GCA-20-1	15.227278	47.299509	22.648916	48.640841	34.100506	28.230997	11.60815	11.078711	40.937302	27.570556	17.180702	117.949421	46.700948	27.435702	32.03233	27.907456	35.073851	40.040513	24.33249	31.762722	34.314176	32.219169	27.856636	17.387981	38.68917	29.229842	32.369593	42.077372	17.257491	25.896931	23.757592	24.69212	17.624623	15.278135	22.125265	38.765616	37.954891	37.264455	3.203919	35.642856	13.11912	31.807576	96.905528	37.487477	10.737886	16.208777	30.079451	5.490214	97.350018
tRNA-Cys-GCA-21-1	19.123327	24.497278	26.972765	10.296139	20.795687	30.720777	82.655113	28.960406	0	20.275204	44.075077	21.119888	31.885872	67.72349	34.923381	13.284611	29.229365	26.051866	26.333709	15.182205	21.24969	107.195249	27.303845	18.768346	19.964909	39.598707	40.699253	31.382463	22.366716	28.21475	24.202394	38.095556	25.204225	40.129951	66.015802	48.382638	25.352411	15.628172	51.153109	28.254294	25.859871	15.893919	12.540428	15.840291	52.996423	17.97807	24.616481	16.154304	31.380686
tRNA-Cys-GCA-22-1	15.094484	21.210419	29.103861	11.371575	35.500207	29.775508	8.008841	32.167048	30.7367	31.521381	45.283778	48.798095	34.110404	23.890706	27.372208	18.53638	29.63692	41.112868	35.680821	19.98416	36.943142	51.776618	18.845515	14.075587	26.661193	21.194887	25.485324	24.445893	7.282845	26.738312	39.847989	29.088308	23.544572	3.326089	22.529229	32.831704	20.5774	60.458395	37.523623	33.770881	34.510131	51.040171	95.968863	30.444592	19.916617	27.965242	30.674277	14.362121	27.071742
tRNA-Cys-GCA-23-1	40.873669	30.359826	46.800425	25.636853	30.13129	20.029918	58.526979	24.685625	25.763846	23.645643	48.913458	121.711649	37.012959	33.836244	34.912694	49.094103	33.060876	47.342181	27.111293	28.329854	50.432555	66.579933	19.072693	24.21096	36.924883	15.158738	23.029021	32.257304	18.399152	28.819115	29.495793	27.916715	36.688235	15.719575	45.735181	46.616258	27.261727	41.846813	17.889238	33.111152	23.375031	41.632732	122.912785	44.927822	20.744029	54.65498	21.722741	0.945382	33.987043
tRNA-Cys-GCA-24-1	50.344678	108.586533	81.348679	58.162175	61.179324	44.088118	0	27.066603	28.30512	40.600411	27.832733	37.777688	52.239304	40.698837	39.077158	28.641326	46.454806	30.437095	60.945497	26.782045	74.797467	66.2403	8.493576	51.73337	66.432799	62.950974	51.808155	52.252499	11.150166	14.303276	57.096777	67.232578	44.076724	14.257365	59.127691	39.000345	52.430905	60.140357	12.832927	27.644515	57.104259	25.438501	28.505167	55.015102	22.472903	65.978774	32.583737	137.408114	70.603183
tRNA-Cys-GCA-25-1	19.304009	28.182755	26.025496	37.886706	58.47364	28.778572	75.887332	36.400167	0	30.619835	20.148441	41.560029	68.112991	33.585741	54.11335	27.164141	36.606341	33.245629	34.551062	23.039279	46.124444	16.83063	24.419224	58.049112	32.452759	41.305823	36.552647	47.79775	12.170686	25.20661	51.522592	39.493183	50.321714	11.867751	30.363515	18.629814	15.370089	27.429367	20.348627	37.606974	47.701204	45.695879	31.73144	21.763797	37.364482	15.757956	32.423783	11.140234	18.097991
tRNA-Cys-GCA-3-1	22.6015	16.845862	20.376194	19.721093	57.893631	18.71639	17.663284	27.03988	68.194533	22.395363	28.993962	83.94521	42.836494	48.624085	44.288996	38.18433	24.048294	43.953849	45.505685	78.803739	50.074935	80.361068	32.705661	28.730979	44.595963	51.997466	18.428532	43.09693	16.39725	14.770874	39.275631	42.778099	38.589059	8.287213	33.631135	45.799118	34.416444	39.947483	28.752994	25.900486	45.840184	23.619138	258.325831	27.984843	13.931114	22.009107	20.094559	18.418393	84.465745
tRNA-Cys-GCA-4-1	80.624254	104.510485	104.838325	143.420204	32.271353	86.876407	56.394914	103.517793	22.268527	54.448942	94.494766	54.371763	53.334061	243.92786	30.147552	36.827883	20.655452	71.842367	103.836292	74.206116	31.551177	57.636567	11.902135	69.976708	61.038648	41.75184	91.161113	53.979071	43.324133	77.269599	84.786721	48.592322	70.356148	11.049391	240.371309	402.605475	25.903317	180.701952	49.189766	33.096796	98.362511	85.650376	19.403723	60.696212	142.432059	118.925487	29.436985	232.599697	211.275475
tRNA-Cys-GCA-5-1	42.17957	66.58909	135.409792	70.211898	41.858712	60.344124	25.686759	34.58817	0	42.195909	52.904504	28.621858	31.090775	299.250227	75.883102	41.972693	38.212263	56.569393	59.898059	61.06192	38.297581	33.663523	30.686634	27.649667	38.000437	45.926925	38.858469	62.015271	35.553558	74.353794	42.961173	41.284503	71.351477	22.332543	90.657464	5.645235	50.294192	66.945025	59.011375	52.639018	39.131484	41.025063	11.305535	34.922003	40.168609	35.17111	22.988946	69.660114	20.512991
tRNA-Cys-GCA-6-1	38.724438	22.393876	16.578239	25.715646	7.557429	31.475017	5.806721	39.624308	81.40908	37.177491	33.84137	13.574758	21.045791	87.797866	28.708461	21.257372	18.159486	11.476998	22.680371	43.835359	11.947476	43.249323	48.97584	16.25398	18.570326	20.268497	9.970701	12.953863	1.756533	25.916501	13.686683	47.060382	23.358966	1.722945	130.103696	25.986701	26.965769	93.942496	60.655857	21.118084	30.784945	48.845592	6.264072	14.761351	19.714164	1.6199	24.82061	22.56712	34.756854
tRNA-Cys-GCA-7-1	45.914358	42.048623	37.511802	34.658412	43.761038	21.784242	18.500912	14.310964	26.62288	33.800573	46.385227	44.634285	28.552176	90.641058	72.208157	12.660041	70.511287	59.708842	44.844825	50.606087	54.296943	35.89465	37.877834	61.296438	37.798916	38.862478	33.839207	50.610025	32.834321	26.979841	53.247051	118.41683	47.825739	0	21.884676	7.85424	8.997965	13.389005	54.129125	33.228704	36.91904	15.15255	51.988162	44.25604	26.855898	23.945119	34.71176	0	42.050808
tRNA-Cys-GCA-8-1	65.00249	81.746083	222.883236	48.058026	29.347763	47.746989	15.912194	32.819	19.96356	65.759212	108.382114	152.13353	53.490917	244.247863	83.932445	50.063576	35.120836	96.850702	90.155408	46.181933	70.34257	28.215932	52.770205	52.457575	86.498212	59.29457	84.267663	54.767512	1.91214	60.443634	59.673552	130.902181	61.137287	0	56.489233	17.162936	18.069562	46.370341	15.597828	81.875797	46.855175	43.15729	2.556034	105.668503	81.80831	199.591792	36.919573	2.670567	68.709723
tRNA-Cys-GCA-9-1	38.492197	41.663086	13.266089	24.758418	39.050186	60.97137	0	63.220219	0	40.67804	19.725483	19.224567	40.790553	101.021623	25.447864	20.505936	24.025027	44.604656	54.856678	0	35.714607	20.270583	79.595557	11.243881	26.870091	22.820877	34.612625	39.865273	11.270151	51.515916	17.96192	41.741893	32.565574	13.418007	52.712222	14.568762	41.605288	15.268424	32.569532	37.517085	48.495032	47.669967	2.290461	52.233915	0	31.486562	30.407926	17.636055	55.308448
tRNA-Cys-GCA-9-2	48.06953	76.572591	55.30867	32.717112	41.138913	24.870442	12.067335	21.082918	10.28016	37.338129	51.727538	14.8994	43.263046	213.882118	21.292471	46.038793	23.136756	49.797651	45.268761	35.455322	45.281024	35.715166	15.94988	40.82772	63.290047	42.432803	47.498257	39.119389	26.879917	30.442682	61.398944	26.812366	42.346516	38.766029	51.920911	57.590943	94.092471	30.189123	35.749865	75.600752	28.387409	21.585085	24.144448	47.222613	54.747977	34.761291	24.550792	27.012069	87.851348
tRNA-Cys-GCA-9-3	29.052956	65.891649	26.295301	46.747118	33.071231	62.091225	0	22.912388	0	42.56493	71.535081	11.084248	27.14422	139.654327	32.172868	35.193866	28.615278	38.037639	44.13575	57.000926	26.692552	105.650417	31.168624	21.203667	31.979713	34.404702	47.40937	46.754862	10.83599	37.042647	24.622631	40.34634	40.310549	103.427537	50.626585	58.639863	30.473465	24.839135	39.639324	46.506314	34.157019	53.2936	38.110629	34.285572	44.523503	45.043276	37.518275	32.478039	52.09471
tRNA-Cys-GCA-9-4	43.26586	57.183468	29.026411	42.908909	26.227525	50.332205	21.953786	53.838656	26.943727	72.649763	44.16305	20.506936	43.371771	193.083262	34.101076	74.495095	39.041744	36.365478	95.01692	79.075121	33.985517	88.309524	13.754517	58.832471	63.363294	41.913115	59.583466	41.711607	41.787183	35.567468	35.436878	59.365181	54.896191	15.768082	169.311406	37.261345	39.500338	65.292093	90.635725	44.455283	58.76779	63.577725	29.833975	55.075552	41.02116	57.663979	41.735107	189.039601	67.932247
tRNA-Cys-GCA-chr11-21	72.062869	36.139965	34.600795	32.213153	23.363847	15.055836	61.265692	15.385501	0	54.733176	35.667873	15.131568	49.678317	34.597022	44.673869	30.241259	71.24778	36.21686	45.993524	26.683341	26.698388	49.157964	55.38405	34.375302	38.167501	37.216673	20.285556	17.774001	36.997969	56.304752	42.735326	27.999104	51.816967	102.114245	58.510108	11.665638	13.495204	6.875435	34.889963	40.852542	16.925859	16.353875	0	27.769195	21.385162	35.507533	34.079297	122.343366	26.370638
tRNA-Cys-GCA-chr12-13	27.407493	35.285665	20.394175	5.383343	30.755036	22.965609	14.712505	45.787943	0	36.683332	23.323581	15.140684	49.791817	22.238153	19.15019	18.299545	56.255111	34.008587	29.478219	21.270819	22.296497	15.081071	32.484565	28.508474	38.085175	16.022719	35.438606	18.911949	72.860109	29.850761	26.370426	33.695321	37.959856	54.718643	35.910399	11.347336	42.224763	7.81766	36.677666	80.388089	22.434026	25.863223	33.916692	37.422392	42.103829	60.929439	42.273251	9.262529	11.081044
tRNA-Cys-GCA-chr5-2	34.112578	70.966012	34.819632	55.54062	24.184627	44.834334	35.198898	54.978516	12.51074	36.183787	48.625677	49.800563	55.555035	27.082148	24.373679	44.259239	24.349124	30.67951	60.90998	28.554031	56.042232	21.171429	8.786066	16.580731	27.176204	33.834981	35.087326	46.648803	9.914112	374.646977	48.239767	32.623191	212.232176	0.279999	84.028897	170.166103	79.202942	98.192206	61.842005	49.956309	33.475506	40.936216	17.260106	36.367259	49.174912	40.417985	26.063685	181.712183	48.340803
tRNA-Cys-GCA-chr7-25	50.512659	17.031133	38.641889	12.317177	45.648697	35.793056	52.783463	58.769848	37.716425	19.065393	66.674549	24.774533	38.81509	51.771747	22.58358	23.553206	39.983287	46.51038	18.92065	6.358064	32.25903	76.838878	20.581955	43.888615	31.609865	48.257852	32.54709	48.013674	49.793336	15.095048	42.072441	30.885471	30.052973	93.033765	40.987353	12.158536	30.538471	60.437703	47.389561	32.78855	11.596121	60.521881	32.967775	35.711817	76.921069	42.248542	38.970076	45.726938	53.337075
tRNA-Cys-GCA-chrX-3	21.733661	16.295979	36.96252	15.000548	14.657156	27.707442	0	9.441876	0	13.861766	9.167766	15.392596	29.095807	21.516922	16.425985	18.17468	17.456715	30.303457	25.949041	13.59694	20.3049	30.348796	36.62963	19.830097	33.640987	16.192724	25.364794	37.29754	31.2239	28.864592	24.067334	33.882238	38.618981	53.266622	24.473368	7.85424	32.091856	26.77801	26.626293	25.945503	0	20.794069	23.285073	13.855548	5.813695	34.131577	37.189824	24.962727	26.757864
tRNA-Gln-CAG-chr9-3	21.903146	10.173819	12.02041	13.914477	21.789306	14.443182	0	29.230676	0	26.194588	24.763116	8.047051	15.220584	28.605182	41.713279	11.375931	31.523595	31.429609	13.591085	12.99194	8.435915	42.801885	37.049049	6.730164	12.107222	16.468396	16.44129	22.986775	18.058132	22.546512	9.73294	9.57985	39.021304	47.314321	5.294515	14.986828	33.234888	12.30341	8.681461	31.651733	34.069668	2.7094	6.449103	8.761698	32.805868	30.820608	17.17964	32.477363	15.995988
tRNA-Gln-CTG-1-1	18.289218	0	35.227693	0	34.338028	14.695394	16.184045	17.621914	19.713456	25.457836	40.240221	12.771462	6.112917	36.167763	39.47453	11.867855	23.959769	45.661569	6.514496	20.828128	21.455787	25.951486	19.318325	32.508836	43.152289	47.253089	17.213306	40.073326	22.035965	18.73948	25.862326	23.762346	35.327949	0	26.054318	8.930479	17.877734	40.003166	64.110298	35.101832	20.270564	23.595912	33.372042	19.722291	23.195615	28.041832	23.825108	4.7311	25.145035
tRNA-Gln-CTG-1-2	55.985819	99.198001	68.042978	106.920192	39.537298	58.506519	51.628475	51.197116	307.208545	54.206015	79.104464	45.868559	51.495288	289.186276	28.560039	46.987933	33.773742	77.434501	95.390939	59.031965	45.673228	12.978963	26.084952	55.624835	88.440595	51.758651	94.032728	60.678525	23.721716	48.209822	64.259225	209.48024	43.234268	3.662427	153.387196	240.911066	192.448919	98.867514	96.921381	44.498438	71.778402	52.242359	1.872811	78.760903	88.626498	107.797161	43.591557	363.764516	68.629784
tRNA-Gln-CTG-1-3	58.686088	101.455122	60.158143	93.034542	28.964146	61.418727	42.473499	73.776594	19.650542	55.670878	66.581278	27.480311	54.651772	264.344364	33.23069	38.980742	24.214135	85.683268	113.125755	61.529581	37.519609	38.202759	22.026497	58.302922	73.688616	50.942181	90.086289	53.246152	29.863647	71.226077	74.052531	45.595884	47.080287	3.865976	196.405267	108.835879	50.652681	117.897394	48.393797	30.488911	47.389003	41.962901	12.891575	47.615758	81.649809	172.34925	37.642541	191.834574	74.403747
tRNA-Gln-CTG-1-4	54.25702	110.196085	273.645101	89.282243	33.343808	77.7559	72.03221	72.020737	54.148044	46.14709	97.451658	336.545391	47.789826	337.762846	55.542564	38.644594	25.701438	78.248306	104.218313	101.741129	53.633064	35.579391	16.078162	35.88298	83.669389	54.474986	107.016023	66.66589	42.359736	288.862766	96.211695	57.981888	770.519508	11.111056	240.809236	457.16673	67.495317	208.317178	63.937053	46.059337	68.857535	63.392183	9.431163	223.273492	137.760581	97.251186	28.357679	335.693397	121.178896
tRNA-Gln-CTG-1-5	45.578829	70.890807	64.514426	51.360147	35.808046	45.641853	79.356658	56.395588	0	53.229884	53.367007	22.804852	55.996071	378.195475	32.289736	23.002694	17.336488	77.698373	86.96887	35.919172	18.41157	16.607587	51.764503	46.670951	61.004256	42.511364	72.672133	45.423376	34.931243	40.917252	52.623582	112.784321	55.152984	3.25811	292.460284	20.957994	33.483743	87.687723	40.392545	33.756213	57.388293	32.504544	1.044012	60.167998	95.716369	121.212192	32.335729	63.394376	43.128098
tRNA-Gln-CTG-10-1	18.998505	16.891413	23.851268	22.71647	18.911452	2.902053	0	0	0	12.390568	0.092322	5.824822	25.05678	1.828032	17.225975	14.694635	12.41359	7.971549	0	0	14.88722	6.623695	7.275553	0	5.82801	11.205965	7.046761	22.194625	0	9.495019	14.214235	21.664582	19.175228	0	6.210405	0	5.789169	0	0	22.681759	0	0	0	8.761878	1.20172	16.515731	15.579708	0	5.23476
tRNA-Gln-CTG-11-1	35.120115	15.573318	34.426654	30.124898	17.972078	28.002927	0	25.397487	37.665	12.518614	15.878395	10.763713	13.399473	82.307142	11.760021	33.117011	40.171102	26.794821	27.455954	29.219528	24.946189	39.708504	17.629996	50.352007	24.171046	11.116205	21.376397	24.069105	0	62.87092	26.813104	12.746031	75.971702	48.920136	25.585878	33.394993	21.817985	41.614475	9.099605	29.512065	12.220722	45.836798	21.540957	10.220721	5.527912	29.495497	11.805518	24.503093	23.99529
tRNA-Gln-CTG-12-1	31.082858	14.17588	26.346071	15.271268	11.984058	32.481939	32.33755	18.014328	19.61075	27.305384	7.457301	12.00936	39.74515	64.213243	30.003414	25.37146	35.537485	17.654038	41.248804	24.409516	17.048476	33.343087	17.329441	46.376933	35.870919	35.955962	32.050815	32.823137	21.835276	19.099258	9.654487	29.297095	19.031998	28.901812	41.392304	10.413429	38.224248	57.649719	41.803774	35.729124	49.998027	30.138881	19.483282	31.675419	16.956233	12.299945	32.136451	49.021634	25.048894
tRNA-Gln-CTG-13-1	63.587564	25.670908	26.519263	32.712416	37.161853	20.63892	6.967121	39.900187	28.22282	15.652757	24.937342	14.25064	29.283742	22.998221	23.016399	20.358721	25.046478	41.55631	17.090821	20.057637	44.383686	47.753741	38.507843	29.443503	21.395467	24.398666	31.779501	18.063509	30.16403	39.40737	34.53229	107.168808	25.707726	48.613749	10.563743	39.506763	32.63103	57.386764	11.347954	17.698982	28.903497	30.928983	22.659732	22.118424	18.410234	24.801756	35.924363	35.656524	26.715526
tRNA-Gln-CTG-16-1	30.604726	14.991296	28.926611	24.596617	37.226246	31.516068	0	39.797787	24.967508	30.77969	42.546934	29.319317	28.743428	53.243106	33.431528	51.535694	25.34197	16.83247	31.215081	67.180106	31.39293	34.665208	31.336423	8.464417	19.79802	22.611813	29.710477	29.475887	14.204842	28.12797	20.078237	20.904203	47.750859	40.02667	31.73316	39.925602	52.543308	50.090804	21.744139	24.379705	19.655162	26.802431	13.432331	31.826228	20.279461	20.431918	37.07731	20.537368	15.983853
tRNA-Gln-CTG-2-1	57.667525	110.133261	75.932555	78.493077	41.589578	43.89922	82.358352	56.174214	14.26696	53.186362	34.256755	42.650609	68.884737	378.286904	50.221223	28.915983	29.834438	115.531017	105.43595	55.991651	47.491177	40.120294	29.825864	89.731063	104.154412	61.38953	96.073556	62.13097	25.203653	41.946397	80.047265	42.480533	49.385237	3.035714	175.729744	39.286747	60.928203	112.381034	64.480623	61.386008	42.286089	49.435444	6.120539	76.822949	77.438196	119.013903	41.215004	166.491337	79.735189
tRNA-Gln-CTG-3-1	26.257453	34.504387	13.369668	30.005616	31.887015	0.640713	0	0	0	19.165137	0	6.639338	17.827216	0	12.08598	7.308952	16.07897	14.460322	45.254308	0	20.402161	0	14.026721	0	28.47289	28.668028	9.334379	24.887599	0	8.491771	19.585958	22.461384	20.157169	0	0	0	0	0	0	33.656904	0	0	0	18.534617	0	22.447942	13.879407	2.253576	0
tRNA-Gln-CTG-3-2	14.573961	8.785992	12.521754	12.182681	2.02608	0	0.492095	0	0	3.162926	0	0.113742	6.369162	0	3.138503	7.063281	2.690572	8.233685	6.341603	0.599628	5.679351	0	13.567786	2.52389	0	2.341458	7.637252	10.97146	0	2.315202	4.677438	3.212722	5.3793	0	0	0	0	0	0	6.748097	0	0	0	12.070784	0.841204	4.389509	7.353464	0	0
tRNA-Gln-CTG-4-1	54.331143	143.481898	99.745338	87.061026	48.449582	84.171162	31.758788	75.126015	14.280159	76.715951	33.3128	33.046171	64.407764	255.271924	55.227281	79.282606	23.901264	111.566771	98.349934	128.469975	72.216709	95.212846	28.303722	82.746103	86.678948	68.979513	129.814696	87.667126	48.794291	37.711535	72.435382	71.176033	46.639371	24.596589	142.8314	89.209668	51.969312	78.979999	46.874809	39.831095	81.951685	47.319399	8.701037	74.973354	76.500874	77.930993	37.851891	372.85596	181.411182
tRNA-Gln-CTG-4-2	33.074728	55.116027	57.978917	76.509949	33.661573	68.498491	25.443944	66.451586	57.630551	44.552785	40.756973	16.941943	53.588584	147.139825	19.113859	22.818001	27.162553	49.762141	68.828475	80.163395	14.87791	37.060254	15.405399	49.593147	42.015446	32.086946	50.573852	37.192824	11.010946	49.763201	35.432956	44.304515	72.156179	50.425661	36.274305	40.260058	45.83026	73.07612	62.254849	12.829197	36.364713	39.749639	23.698075	32.969944	97.022154	116.772898	18.628996	15.656164	65.955713
tRNA-Gln-CTG-5-1	42.070613	88.246457	68.081699	82.923895	39.922575	79.676954	36.291945	55.465081	28.72916	55.259362	74.63806	32.501062	52.418315	248.86308	41.408024	61.359056	25.818113	129.323998	126.922581	60.45779	29.094207	73.857093	31.069239	54.531392	101.311719	53.324762	88.033859	74.841793	30.923749	60.036332	59.23731	42.19202	63.297865	3.002223	106.262875	44.323182	89.573956	64.855094	47.985904	47.187142	50.548419	60.75027	12.656009	79.139389	75.996972	73.492319	34.818009	60.096181	122.27692
tRNA-Gln-CTG-6-1	69.551959	101.258326	69.72606	87.714269	27.905993	83.299823	104.372812	88.584678	27.783849	60.194621	62.339287	26.602978	45.079948	328.482806	53.817582	54.213602	38.230227	111.000701	114.499512	111.721853	44.786611	33.707939	28.909585	105.020404	87.146569	57.629756	120.279315	66.770875	40.131462	41.311564	80.158251	41.882445	65.969576	5.124153	106.994983	81.717776	77.123537	95.98537	50.297935	41.760973	54.53768	55.681246	12.952021	49.125604	80.36432	128.732904	38.500925	125.530189	96.06449
tRNA-Gln-CTG-7-1	29.308561	41.713049	23.360724	56.274448	24.343038	50.352504	44.669939	58.114763	5.982668	13.072597	49.47737	21.527222	31.307165	28.390357	57.091142	34.434617	28.057764	28.549696	30.469836	54.213665	41.622689	34.701645	27.358917	31.885731	58.705894	42.46668	72.852047	29.032428	14.527519	25.829608	30.933444	14.7747	25.399068	35.136305	24.271117	54.400478	25.088457	29.191428	19.44535	47.412489	112.071441	47.077451	41.806765	43.69978	15.560069	43.375492	12.089347	66.436969	38.274402
tRNA-Gln-CTG-8-1	15.857455	12.727812	22.643463	24.903783	41.292514	0	0	0	0	8.758087	0	10.005421	9.067587	5.655474	11.124511	2.075796	31.610634	11.112724	9.454664	12.99194	38.223427	0	9.102081	0	10.23258	18.508486	16.268083	29.944963	0	7.404475	19.295443	9.10627599999999	48.624259	0	2.632948	0	0	0	0	10.738034	0	0	0	3.134657	0	36.726926	23.238032	0	0
tRNA-Gln-CTG-8-2	12.356875	5.8293	11.470787	11.026607	12.870205	0	0	0	0	9.455802	0	12.55778	15.248743	0	6.876324	17.087601	8.196533	0	15.306156	0	0	0	2.647337	0	11.133346	3.690251	14.513434	10.100089	0	0	5.094434	13.20913	0	0	0	0	0	0	0	0	0	0	0	15.224027	0	46.312543	8.674661	0	0
tRNA-Gln-CTG-9-1	32.625736	48.687503	20.567364	34.229805	16.590611	67.885125	0	26.807579	7.726869	51.071894	74.275328	11.935808	37.601452	255.32498	23.960554	59.992029	29.349962	37.918419	59.545752	17.684569	20.881319	50.377556	22.831122	48.572013	44.045056	33.296007	37.274064	28.1007	23.306706	47.40213	24.762108	37.91517	36.240163	80.926018	173.819653	36.584261	45.02775	24.524191	57.004632	17.768754	32.15378	85.325737	34.770876	44.563605	79.322414	44.060137	30.973967	131.668291	71.060301
tRNA-Gln-CTG-chr1-130	4.024003	7.11128099999999	34.207403	4.798248	15.699376	0	14.861269	0	0	16.060126	12.692205	54.52479	44.149317	5.483659	19.398036	4.547693	21.501167	13.790652	3.023506	14.890734	5.629994	0	5.977365	0	24.484262	14.552187	15.267924	0	7.178874	0	7.419813	10.098951	16.321181	0	0	0	12.36397	0	0	29.271563	0	0	9.339355	27.176941	0	0	15.616845	0	7.343205
tRNA-Gln-CTG-chr1-23	28.958059	30.215647	30.896653	24.667528	25.16038	4.711125	12.499213	0	0	15.190407	10.339581	5.305896	29.105294	11.48021	54.4072	23.176045	12.720403	30.033978	31.30416	0	26.489837	0	21.938404	5.12312	5.858424	26.112115	13.812938	13.585675	9.546375	21.264569	15.751455	11.798064	25.295889	41.05842	5.294515	5.301612	13.426944	0	0	24.189015	0	11.269995	0	9.229014	0	66.627879	19.04364	0	0
tRNA-Gln-CTG-chr19-4	16.615191	14.948725	15.382263	20.138562	6.664622	11.295893	38.674005	14.891423	33.958649	27.486647	22.424014	23.797536	15.475353	45.182066	27.266641	19.03799	47.230842	20.028689	8.766334	0	17.582839	3.440985	19.799309	32.415536	9.143281	24.239875	33.94029	35.891207	70.169504	30.006693	50.577555	28.255972	8.675817	11.287045	15.58628	4.074387	9.602264	26.77801	21.833812	15.730647	13.556429	52.477093	0	30.979559	17.213173	7.26289	20.383796	10.28144	21.170115
tRNA-Gln-TTG-1-1	47.784071	72.149096	82.383961	89.297433	22.526641	107.626951	84.48424	75.231789	56.011564	47.342024	563.403205	100.036926	41.408875	402.450281	36.019043	37.371119	18.515841	65.569876	83.35284	124.394662	38.643948	80.021125	14.273199	40.872381	82.234427	36.444234	73.160701	36.726677	147.615284	51.405512	49.380022	49.695915	34.753633	6.183653	336.097274	508.869818	48.510722	171.066653	32.355127	31.718826	121.581052	103.232689	23.522483	85.023368	177.866045	108.652201	23.096017	532.445626	316.649753
tRNA-Gln-TTG-2-1	27.147489	30.097457	17.002478	32.801453	28.977128	23.440373	51.878803	29.03636	29.816689	29.298632	24.112692	33.115585	27.150505	31.610538	41.936561	23.097549	43.062631	37.495314	38.7091	22.980774	38.676344	42.813238	96.591855	44.983468	41.114195	20.295508	39.403478	37.243848	27.008511	44.666677	29.964724	31.565576	36.831682	9.207529	34.682018	12.820605	35.164448	33.695449	14.31643	33.277841	32.119525	28.687477	34.015693	17.130481	6.947889	35.566032	21.853076	6.949455	39.619198
tRNA-Gln-TTG-3-1	57.261329	82.137673	53.408084	74.019408	50.135711	67.010864	124.779404	69.798747	22.558989	55.831005	54.945411	28.623503	60.315776	109.864012	37.957256	32.644557	29.894379	97.846754	93.22085	48.339074	59.965991	25.877647	23.742316	65.30093	72.961413	62.59988	82.240521	46.885589	25.782024	53.816274	52.448935	56.465232	60.405404	5.670164	55.638245	41.974569	46.898524	141.240606	53.329984	44.284052	37.151474	68.152084	13.040772	70.387925	120.754893	153.162106	38.069664	75.951237	85.680942
tRNA-Gln-TTG-3-2	64.081022	116.634525	62.849451	114.58739	44.854274	73.084272	103.234561	76.052097	44.082795	52.503641	73.708645	44.12954	51.890033	148.401082	51.661005	52.6991	30.177794	159.995443	105.707442	59.211751	51.740441	49.594395	20.390267	77.447659	100.82137	54.240894	85.799787	94.378821	31.341923	49.170255	71.368013	59.445454	48.714168	7.354178	108.900046	119.413451	187.583513	110.914164	64.413702	52.660884	50.037962	65.945809	12.098088	70.551006	95.302606	302.624125	35.324384	148.156573	90.34146
tRNA-Gln-TTG-3-3	52.750381	71.344547	37.400019	87.330766	26.855181	116.797243	104.155277	142.894044	30.601417	63.325653	53.411272	28.679763	41.248881	370.678714	36.867942	48.147362	20.206981	62.749247	65.007429	53.308711	36.050062	42.135089	22.796052	100.501059	41.885465	39.04143	69.274675	26.893589	55.70271	47.979876	32.165492	41.730924	64.277887	8.502129	163.056008	26.074755	72.709447	68.777387	57.698444	28.462867	44.297897	70.15683	12.728171	46.722525	111.73527	102.007547	38.906165	56.908148	77.966444
tRNA-Gln-TTG-4-1	20.777374	7.005356	49.449007	0	25.520552	4.711125	11.791418	20.48325	0	18.021288	9.692108	13.62744	3.221144	46.284136	7.00413	13.1664	38.19558	29.808072	32.112254	12.554306	6.649594	36.611385	13.683711	11.702763	26.892732	18.929766	13.477362	28.818565	7.854867	25.853966	12.102272	11.206858	23.317877	0	11.58987	0	15.384646	20.21252	9.099605	26.592659	28.570115	19.331901	6.390085	20.988923	22.529728	11.377475	44.207102	0	13.267404
tRNA-Gln-TTG-5-1	25.919353	27.17732	43.250616	36.143467	33.387224	32.01643	10.628172	27.267947	17.299883	28.170949	31.889391	7.094713	62.602102	45.471826	19.0844	18.641945	27.432265	35.601824	50.264812	12.045106	28.513768	18.612813	38.764949	28.717909	36.825146	44.34089	7.791558	39.829503	19.991029	17.175287	26.642539	19.50692	25.129883	65.703123	24.83145	37.128433	48.69289	106.586613	41.141715	36.382059	35.506147	20.827721	16.653053	1.207052	22.662307	31.865836	15.981708	30.204661	31.627502
tRNA-Gln-TTG-6-1	20.091544	30.379547	19.540242	41.343946	21.808252	22.362696	22.662375	39.589438	0	16.376155	34.597099	3.289718	21.413221	73.053494	8.389766	38.45671	48.521974	31.897907	25.194307	23.625549	27.105934	20.71255	27.662236	53.005746	32.6855	12.12101	10.980478	17.40036	23.547361	40.960493	32.535846	19.87368	32.179672	37.637301	15.568732	8.443308	81.952942	12.048645	34.651442	29.241111	27.136807	38.124223	8.004227	32.494612	49.120679	3.629873	33.516186	24.247319	38.599478
tRNA-Glu-CTC-1-1	43.905618	86.616912	66.020332	82.877434	27.274283	78.884248	79.263788	56.173328	20.55024	59.273781	100.820474	31.278109	39.47569	545.322745	48.543254	54.506865	22.071233	78.764157	72.273426	100.07365	38.734333	67.32765	19.408314	100.643122	91.242473	50.876726	88.024766	45.839909	27.633171	45.180118	49.26458	58.672298	49.647538	0	220.597211	81.532261	178.383854	70.637278	78.184223	28.282622	83.856635	52.537647	6.98864	60.225967	127.956277	144.493819	31.210099	100.689978	230.858399
tRNA-Glu-CTC-1-3	0	0	0	0	0	0	0	0	0	0	0	0	0	0	0	0	0	0	0	0	0	0	0	0	0	0	0	0	0	0	0	0	0	0	0	0	0	0	0	0	0	0	0	0	0	0	0	0	0
tRNA-Glu-CTC-1-6	48.21749	91.942312	78.864619	76.91426	33.566956	135.60406	41.683569	156.013794	200.868159	58.553035	124.751375	35.232144	57.073402	399.614513	41.256272	26.104866	31.816123	88.4518	76.402724	78.86216	39.082453	38.391571	29.836638	57.5046	66.737384	44.207791	78.280178	51.656674	26.610062	55.625337	57.949854	39.44369	58.123114	7.764864	304.384627	133.12627	84.945461	86.513136	38.200204	32.811214	50.927136	67.11527	7.869537	63.869641	101.432341	131.032893	35.828069	171.573547	114.217773
tRNA-Glu-CTC-1-7	42.211324	73.507017	42.616906	71.170996	36.033586	76.160932	85.169848	73.723088	12.513927	52.65061	67.181982	83.142	53.891275	426.850566	41.621079	30.17865	32.833922	49.721271	70.306921	72.836026	26.375543	57.169667	32.558931	57.474227	81.833805	62.728587	77.014886	48.922311	19.28789	56.985108	43.693468	39.261578	30.909739	1.582413	244.471427	52.089345	55.284595	187.77503	43.915143	31.895879	78.138856	67.836102	3.626568	110.050628	136.901407	149.01366	31.550881	58.001033	73.412751
tRNA-Glu-CTC-2-1	53.30651	96.436572	56.595584	84.567309	32.278246	109.949529	41.528152	131.511469	101.294793	63.148401	98.537716	18.043792	47.283686	338.452755	39.281643	47.189773	30.007325	106.385976	98.333928	104.082334	30.613952	47.954331	20.53521	45.591356	93.127107	41.864532	101.425268	48.482838	12.101281	46.431826	56.47913	62.012111	57.798539	0	330.605482	76.968251	76.08776	118.319589	52.842549	35.22325	54.480769	97.190738	4.011204	95.365557	194.897586	153.379754	70.015238	108.714433	142.986157
tRNA-Glu-CTC-3-1	24.072657	26.517375	31.719174	26.357997	47.565259	6.991644	0	23.164604	0	14.847967	15.923038	5.608392	34.006969	37.957793	24.96875	9.303444	12.957108	26.073872	34.293239	35.078226	19.378512	30.315979	31.846238	12.107344	53.777948	23.577047	24.518362	18.149851	2.443872	20.546888	18.678367	12.680973	21.482076	33.151218	21.521738	29.329758	25.091243	44.581768	9.099605	44.787797	47.512321	8.460977	21.280942	58.520165	15.11131	10.35971	27.467958	53.584631	23.99529
tRNA-Glu-CTC-5-1	27.57592	32.057369	33.253823	34.232198	32.383366	13.504332	78.658408	22.262389	17.839319	34.771974	20.487296	54.095817	38.289404	40.618153	30.125481	21.606471	29.065526	40.677172	46.242029	29.210131	27.844372	14.198018	12.419653	29.611045	30.48204	29.19942	11.264241	41.387781	42.039417	30.195728	43.415356	20.150168	43.972896	1.340788	25.730565	12.498202	43.494633	25.723313	47.283733	28.160662	18.014497	17.536394	46.512582	35.335738	26.594372	34.433517	24.036931	10.472828	39.589472
tRNA-Glu-GAA-chr1-125	16.64629	14.754182	9.949258	28.765469	7.967037	0	0	0	0	17.809176	0	3.309854	20.94178	11.480854	11.001588	28.774417	14.294728	11.887026	9.728495	19.38795	15.711328	0	25.52198	12.4311	36.816188	12.766053	52.427374	22.432775	8.744687	1.422594	10.68397	17.240905	8.820332	0	0	0	1.901756	7.382046	8.934295	6.20037	0	0	0	0	4.20602	0	16.501088	0	0
tRNA-Glu-GAA-chr1-18	8.764666	5.788365	0	11.35876	0	0	0	0	0	2.151313	0.646254	1.503394	4.439559	0	6.876909	4.493531	14.174905	13.009288	5.736226	0	4.816973	0	1.194435	6.968895	9.521068	1.694858	8.852494	0	0	0	5.119831	8.442417	6.183139	0	0	2.847162	0	0	0.79127	4.426493	0	0	0	11.642013	0	3.631814	3.509364	1.502384	0
tRNA-Glu-TTC-1-1	43.709591	76.639747	70.067033	68.778332	22.700534	54.459066	21.051616	33.567763	34.821496	47.241742	119.683051	101.695809	50.999802	225.137766	45.091348	45.455548	23.952988	60.089686	75.336742	93.018624	34.41652	80.414739	13.02804	28.105733	91.175843	54.521391	70.724007	39.663838	13.726937	52.239842	51.27289	72.592505	35.415955	6.626786	246.72333	240.163765	55.558281	294.354146	60.829206	29.304733	64.694724	50.44761	17.288262	119.300784	59.842909	104.991863	24.161358	108.898376	190.176165
tRNA-Glu-TTC-1-2	99.104609	131.286281	327.867119	160.618631	33.531519	52.067056	116.825682	35.408849	42.982425	48.537139	106.251231	144.893202	40.039937	211.243629	47.234419	76.000487	17.37065	66.106609	103.840793	90.749881	44.604489	13.197722	19.316596	46.447957	99.719055	66.781168	73.704965	65.421559	31.659509	84.944411	125.84438	47.002379	32.185287	7.388395	186.513083	399.279722	62.099589	610.275752	54.036668	19.937979	117.51636	43.713514	0	110.419505	128.829195	105.057745	16.352817	155.108002	170.756918
tRNA-Glu-TTC-10-1	7.430513	5.829384	13.729859	11.359502	9.968207	0	0	0	0	13.681761	0	0	9.094125	0	6.876441	0	14.515045	13.805418	5.678572	0	5.280979	0	0	0	12.237936	13.190593	24.655027	4.384036	0	0	5.342213	19.221453	0	0	0	0	0	0	0	0	0	0	0	9.19012	0	0	3.15738	0	0
tRNA-Glu-TTC-11-1	30.955846	13.463752	43.025874	23.565384	33.125242	10.109886	6.588639	27.074525	0	23.411335	34.179002	47.963896	20.571467	7.870498	21.804029	23.757474	24.074449	20.266934	32.024722	20.034003	33.374275	19.50196	36.317781	11.466354	30.944598	20.719998	21.589846	7.525414	19.09086	8.909743	34.947292	10.969865	11.953002	53.492663	12.607505	23.669488	49.035479	30.830898	26.583962	19.977128	35.432398	30.700012	18.116914	26.08854	39.647319	19.13692	23.082844	5.499241	27.566091
tRNA-Glu-TTC-2-1	38.759179	77.333263	858.472048	78.923452	32.179004	80.401092	30.046161	48.486207	6.900974	47.57441	157.242866	65.121178	41.693211	402.976832	25.619044	66.968971	19.358355	70.776725	88.324507	159.99323	33.537128	159.873055	21.691496	47.858331	84.109139	49.851383	89.150685	45.962028	28.962566	133.006363	57.916275	48.99508	82.803842	6.303591	237.346427	106.719291	67.956282	338.293518	110.970935	34.589637	94.302246	81.433388	0	316.539711	116.837454	161.999645	35.346842	241.97509	287.623645
tRNA-Glu-TTC-2-2	36.11038	50.279423	69.563392	57.085355	26.720309	109.419761	63.709041	113.468182	29.156513	41.815459	165.161277	73.545321	37.583716	375.591474	26.864501	26.787991	10.072248	63.843988	62.984256	78.220407	27.970789	90.152938	12.136868	31.256369	76.751276	39.353356	66.707851	40.525911	42.824065	74.67696	37.583353	50.026007	26.473488	0	255.831556	141.139904	89.1123	140.10419	71.381125	14.535718	60.753237	102.436744	10.71256	45.667588	223.110059	394.47883	19.12441	72.407188	138.77843
tRNA-Glu-TTC-3-1	27.535657	30.39333	1.716799	49.028634	35.562737	0	8.15153	3.113454	0	16.433851	4.846399	0	24.34739	10.275755	40.171568	5.668994	20.208694	22.183201	42.209913	0	22.405699	1.222836	5.621094	13.258988	51.699146	26.433808	35.349504	13.883772	0	2.92887	21.157935	20.435409	18.971042	0	0	5.841591	0	11.307695	0	21.49696	3.024792	0	0.393236	7.320675	1.862666	9.689407	14.380753	0	4.362708
tRNA-Glu-TTC-4-2	82.568942	135.37954	66.759594	136.665476	43.608073	130.682616	80.716416	59.423348	39.260224	61.484282	229.894097	194.844978	80.210478	119.731438	61.18593	49.012576	17.037289	139.83165	125.657146	97.546932	68.637498	56.204078	24.574292	46.270195	94.547059	76.396976	134.216293	76.810315	32.147095	33.330104	120.403495	80.035702	46.605635	18.91002	178.587133	285.804746	131.570876	61.843816	69.530121	35.769251	99.586555	118.385402	13.819641	185.526773	176.981222	149.35094	22.836968	303.357006	175.036302
tRNA-Glu-TTC-5-1	45.949309	86.866162	78.607299	79.782462	23.4632	96.485182	70.22425	129.921178	39.034018	59.514342	108.914122	80.97425	49.207272	360.228321	22.600273	85.462424	25.582981	74.601959	81.571665	102.304034	29.101826	59.535784	19.268278	79.009921	71.43761	42.12566	69.584313	43.241021	30.844313	81.368739	44.209388	78.863414	58.378809	0	177.859247	94.682341	95.958689	795.044067	111.338496	40.45936	98.809221	106.903787	13.082809	60.490006	166.469336	143.534758	41.561169	73.30066	138.139582
tRNA-Glu-TTC-6-1	35.165338	43.162128	36.452966	39.21979	19.507668	35.014408	29.224498	51.587449	15.949414	33.993062	51.173943	16.187636	24.635912	64.209685	37.669123	16.806591	38.169546	28.193748	26.933295	81.771663	19.814764	11.109893	15.015231	44.756636	50.823142	25.960347	48.040209	22.616255	60.710705	40.871581	30.041659	20.574116	20.613417	111.808259	49.512108	22.84296	58.479901	65.710832	64.161944	17.126716	53.045362	29.315561	25.168553	19.658175	60.026602	13.973971	42.864252	35.036898	26.666807
tRNA-Glu-TTC-7-1	39.093077	16.423208	13.644897	15.205835	13.606107	25.594196	28.17568	31.049676	27.01161	26.397547	51.6925	9.866898	37.909195	31.228231	33.064283	17.693695	29.409867	45.853011	29.628099	19.599398	8.392284	62.464342	12.744429	20.484499	35.274978	38.28422	31.066707	16.780456	15.063704	34.845004	21.126707	17.041134	24.345111	212.693916	11.098819	34.629851	33.398692	33.011196	31.237883	19.89645	19.525648	35.25834	39.320986	16.356355	20.395984	28.43268	13.875398	19.642212	41.371809
tRNA-Glu-TTC-8-1	10.21405	42.842862	33.21208	45.667722	8.679102	16.733916	0	0	0	52.705188	5.031549	11.232712	39.621936	3.88025	28.736417	34.833009	20.588477	72.105075	57.451323	0	44.94445	7.16917	35.907214	17.689133	22.984694	24.473324	50.035854	44.530503	0	4.294543	17.361622	38.233381	58.72856	17.939071	10.58921	5.007078	2.936535	13.389005	0	28.583251	0	13.66636	0	7.749264	0	63.889216	47.159107	5.346642	0
tRNA-Glu-TTC-9-1	52.434385	80.347156	35.415499	89.442206	22.190511	69.032094	45.295029	49.060989	36.42372	44.320011	44.32094	49.956077	40.3392	50.489154	30.449598	46.548249	51.743652	40.088712	52.276074	64.959467	34.557506	10.699815	45.767379	58.265324	59.596056	49.608518	64.077775	44.171417	38.130683	39.669023	48.221896	62.825991	51.33618	0	39.51006	74.124073	24.100907	13.895616	29.483608	32.927982	23.945008	52.350521	0	48.575089	58.755295	74.779682	30.05888	46.417546	57.693897
tRNA-Glu-TTC-chr1-127	10.612092	22.9013	22.517239	32.358081	15.996445	0	0	0	0	23.410825	0	5.508152	30.860182	4.055946	35.613599	11.55341	27.14822	25.452817	37.645654	0	26.052891	0	0.124773	4.55807	25.465098	19.155632	22.665493	27.964054	0	0	12.468702	14.395587	34.01296	0	0	0	0	0	0	13.030738	0	0	0	0.66199	0	10.497448	8.47616	0	0
tRNA-Glu-TTC-chr1-138	26.112921	27.37042	39.263091	30.441188	28.980237	0.640713	0	0	0	21.237821	0	26.458264	25.457535	0	34.615064	29.588818	25.396463	25.396787	36.718746	2.798264	21.057087	0	21.897943	2.82525	22.321059	36.901922	22.53521	19.307006	0.534555	5.174337	41.910117	17.552709	17.628112	0	1.745759	0	0	13.316632	0	14.249895	0	0	0	16.678682	0	15.464591	6.719201	0	0
tRNA-Glu-TTC-chr1-20	20.12994	23.192232	0.408122	16.924698	14.032032	0	0	0	0	13.541457	0	15.462966	26.447741	0	15.532639	15.077876	11.407744	8.277155	9.944651	0	3.889686	0	9.886632	0	22.658886	16.546675	22.739258	19.738968	0	0	18.996103	20.039719	11.29313	0	0	0	0	0	0	14.572538	0	0	0	7.164863	0	21.126959	13.163152	0	0
tRNA-Glu-TTC-chr1_KI270713v1_random-1	16.437132	14.029886	17.523597	6.845491	16.023952	27.362214	0.833779	17.75215	0	15.188643	1.338669	10.44422	16.172478	6.510129	16.682666	14.19705	14.670011	23.997286	13.989768	24.852566	24.440002	33.886383	3.898945	24.755378	22.425543	17.502979	22.082717	24.525801	15.848824	10.633716	16.277264	9.405803	15.703718	0.880916	17.65814	8.579893	16.698663	76.642843	0	11.851923	58.247163	18.586244	29.875503	10.492992	39.23185	29.476928	11.536934	1.465246	20.121366
tRNA-Gly-CAC-chr1-17	0	4.052908	0	0	0	0	0	0	0	2.957949	0	0	6.868234	0	13.734098	0	3.095407	7.873521	0	0	3.387564	0	0	0	0	5.45213	0	0	0	0	0	3.699813	5.781126	0	0	0	0	0	0	0	0	0	0	0	0	0	6.59748	0	0
tRNA-Gly-CAC-chr1-94	53.955767	93.895299	45.612029	47.981317	23.329246	59.633002	36.856883	44.365946	22.823272	108.61955	40.351534	34.595662	28.12083	418.806184	30.028626	59.069324	72.544457	87.575051	98.310732	60.91778	34.323529	96.304485	15.680924	77.247807	90.821768	38.10239	106.453509	56.195889	35.83274	64.782811	44.633053	38.702758	109.720596	0	276.746905	29.636924	68.715224	97.403695	66.452945	40.374267	75.593708	38.496611	11.262174	51.831781	58.844769	130.334341	75.635342	115.003841	134.334194
tRNA-Gly-CCC-1-2	36.414591	102.263159	61.723633	90.923307	40.209881	3.054507	13.77866	21.064815	0	67.760887	5.682933	32.484738	38.900413	124.193533	28.008996	21.369637	20.77971	72.435685	66.673305	25.983843	16.337601	0	7.899717	19.166239	80.943057	32.044854	82.903712	35.012986	9.546375	36.629074	48.425924	39.178031	67.637715	9.200566	42.356684	0	12.811574	160.30708	0	43.210296	6.110857	14.046766	0	36.374618	36.729158	65.417212	40.781065	33.517817	23.99529
tRNA-Gly-CCC-2-1	33.543902	54.381003	33.062676	49.359534	22.737952	78.71619	50.201724	89.485288	7.307605	42.988324	383.497948	26.127311	34.181036	273.061376	18.229235	20.87845	31.938777	40.264202	52.25042	63.849498	20.677123	26.034205	29.738308	47.186244	48.831452	34.774853	55.246764	34.480412	22.068075	67.038536	33.003475	39.754387	51.087608	7.463521	177.190457	147.689222	83.689631	159.386612	67.871747	26.024552	48.421936	77.944925	6.786594	54.008145	164.846586	130.992328	39.418584	176.771521	104.229518
tRNA-Gly-CCC-2-2	33.483507	91.497351	72.26171	129.158296	21.929344	145.057077	46.517577	82.984652	27.417803	46.597226	218.360089	113.676285	46.235339	442.296637	39.745064	45.361772	14.477056	64.715853	72.33327	131.758134	34.540764	123.118172	10.61776	37.910594	71.144192	51.088058	87.285695	42.323023	50.487735	79.39948	107.981432	52.129551	37.663222	4.963516	428.235014	849.388067	54.653504	252.584477	118.815257	21.127151	123.235678	114.74456	12.74954	59.390593	236.667512	102.834143	20.97641	387.031936	197.000103
tRNA-Gly-CCC-3-1	35.940874	57.74903	51.422587	50.231145	18.498659	6.972465	11.022928	6.82775	37.665	15.657876	14.585726	8.22631	22.181086	48.35829	55.273856	19.393102	52.240851	37.474059	36.232719	20.305976	27.63088	17.578226	27.046648	9.690265	35.819182	33.432973	14.783893	33.919021	19.037771	43.64419	19.849916	9.75939	37.321003	47.762503	12.792839	16.395726	13.285801	38.212944	9.099605	42.711685	54.906163	33.327197	9.778406	20.05879	37.308698	42.890224	21.983596	9.339972	45.020017
tRNA-Gly-CCC-6-1	47.988301	114.083202	141.175419	117.649255	25.276674	52.804541	19.881756	54.383341	0	76.304888	64.566231	19.961456	47.549917	584.281512	40.513758	46.507089	46.499608	76.367786	88.109686	75.459536	20.182308	38.650741	21.750756	123.988732	80.175683	39.063141	91.368216	51.108334	96.901602	37.250512	44.192555	41.965187	63.552624	0	186.379676	30.911335	51.866029	131.429998	31.710312	43.797653	42.05524	55.003634	33.916717	73.488417	71.359937	134.839214	50.459938	76.122045	76.789053
tRNA-Gly-CCC-7-1	41.322235	44.9247	50.26014	31.39104	25.726499	28.452742	18.605348	35.845377	21.45361	33.708619	20.222714	28.584238	42.588582	122.08225	73.792399	43.19107	26.529694	50.804371	58.848941	84.031342	52.041467	45.562644	22.949665	60.017194	54.007287	56.068746	44.934561	64.584881	45.925717	48.975439	39.89545	55.605632	39.505086	198.838012	78.940333	41.727901	58.083643	24.889546	60.511118	87.13786	56.617369	23.540231	43.969952	49.472038	28.332764	37.333079	34.836849	23.616661	74.566692
tRNA-Gly-CCC-8-1	22.561765	5.955513	0	10.420928	14.167976	0	0	5.733338	0	13.845183	3.212421	1.213224	15.706529	6.56949	6.876584	2.499363	12.709406	22.356524	6.485712	12.99194	20.541415	0	11.330441	6.21555	18.604477	4.571132	5.279401	5.17564	0	4.225121	10.839994	14.58452	19.742532	40.87455	0	0	6.348509	26.77801	9.099605	18.667482	21.428245	5.513072	0	18.651682	0	12.757475	10.691592	0	7.99755
tRNA-Gly-CCC-chr1-104	10.33519	23.081976	38.004034	11.159988	24.074415	0	0	13.6555	0	8.382879	0	16.043642	17.420002	6.56949	13.328755	4.352787	25.015561	21.723537	23.766285	12.99194	24.390802	10.699815	15.81404	6.21555	10.262617	10.157031	11.540816	20.636606	9.546375	4.239888	16.025965	7.42341	26.883042	4.484698	0	0	1.314449	13.389005	18.196834	14.241031	14.285197	6.113322	0	17.21012	0	0	11.838048	8.37868	0
tRNA-Gly-CCC-chr1-135	45.695938	79.757419	52.971936	60.640605	26.459059	78.871705	22.961368	72.963977	14.932606	46.691786	114.181704	23.030931	42.807748	401.733532	19.608544	59.025597	33.555471	81.49359	65.828263	110.022003	28.914516	72.778748	30.282793	53.64409	89.153021	33.710373	80.578771	54.114148	26.714522	38.576886	34.054263	35.226844	57.29881	3.569744	464.296748	18.634038	36.095259	251.099409	58.880391	36.95573	77.172911	74.328063	28.598513	43.271206	136.197705	100.377552	27.143376	174.873593	154.972632
tRNA-Gly-CCC-chr1-137	61.28539	110.81857	118.573344	78.927101	28.203375	63.075501	41.333169	61.023508	0	70.623021	55.066922	40.477852	59.811699	196.310267	26.003736	46.339222	44.431785	127.141551	103.160347	21.630827	36.547846	8.082984	30.335047	50.003975	78.126658	52.246687	117.030245	60.815119	28.636624	28.133101	62.652805	35.514073	70.82989	8.549823	95.073601	10.677443	46.850561	358.678811	46.342728	47.682383	28.702098	34.524276	0	66.0911	92.301985	103.405252	69.610803	89.930409	75.338956
tRNA-Gly-CCC-chr1-2	18.406407	39.447339	22.047329	41.970044	21.645937	30.948123	35.357711	35.787754	1.759232	28.493277	42.11462	14.346248	30.219216	68.448443	29.885953	19.010412	30.030956	27.924239	28.369182	30.167181	29.396137	23.428872	31.056887	31.761072	28.225398	21.319388	36.8973	26.748261	20.368371	27.410424	18.801532	29.349586	28.992872	56.771831	62.941323	31.648731	25.464537	92.975931	51.908694	20.440956	37.910756	27.57156	9.81743	27.082402	50.343667	31.780248	19.343695	38.602859	32.79288
tRNA-Gly-CCC-chr1-33	18.812736	8.064206	17.794902	5.736129	9.820204	0	0	2.7311	0	5.323139	0	19.832461	2.280317	0	20.732214	0.081978	7.706975	13.838183	15.291703	0	14.346122	0	9.887194	0	14.084439	5.419198	16.035654	17.717467	0	0	8.482565	6.794889	5.821356	0	0	0	0	0	0	17.093751	2.604682	0	0	32.532751	0	14.842492	7.496224	0	0
tRNA-Gly-GCC-1-1	1.891456	1.24965	0	0	1.2357	0	0	0	0	2.402662	0	0	1.3499	0	0	0.341575	2.033807	1.22134	2.104252	0	2.53736	0	1.167606	0	0.14531	2.130046	1.191055	0.198056	0	0.237029	1.797515	0.545264	0.144312	0	0	0	0	0	0	0.232106	0	0	0	1.32362	0	3.316215	0.257292	0	0
tRNA-Gly-GCC-1-3	0.540406	2.374335	1.428403	4.855032	0	0	0	0	0	0.280608	0	0	0	0	0	0	0.5466	0.436112	0.14413	0	0	0	1.506501	0	0.203486	1.093008	0.970278	0	0	0.27887	0	0.201501	0.20616	0	0	0	0	0	0	0.464212	0	0	0	0	0	0	0	0	0
tRNA-Gly-GCC-1-5	34.507496	70.735517	195.828167	53.882042	29.772179	103.355714	16.4882	49.754531	80.983873	53.674444	298.049432	8.28047	37.422486	347.292576	38.163954	93.819502	27.279725	55.946632	81.876153	189.433037	28.29124	100.242003	35.925029	73.213121	56.488608	36.713071	53.994146	66.586728	50.531412	46.305331	49.276478	41.263547	42.879097	30.087006	180.311375	68.085125	106.77434	136.423301	99.565163	38.626543	111.969589	91.306044	3.637433	16.845715	151.400629	68.83266	48.637258	25.816306	176.850441
tRNA-Gly-GCC-2-1	40.915658	100.112683	75.959808	69.753044	31.250242	30.589693	11.574859	33.225758	33.767063	44.813602	32.783841	141.48107	62.859525	479.514493	40.812586	39.007689	20.816556	71.746908	83.045392	84.05823	59.886892	8.198458	29.148044	53.799842	90.287544	57.36093	96.370488	88.79119	10.172008	51.845487	57.53844	48.459973	44.334843	7.115699	120.249717	78.180601	40.676839	100.966899	74.887609	46.048517	68.563996	28.183049	59.870411	92.532212	67.320349	72.128362	24.731539	128.759808	90.011212
tRNA-Gly-GCC-2-2	47.206754	73.896679	50.933966	57.751235	27.192744	38.927716	68.750375	47.252823	21.506738	62.037394	42.995109	30.579825	44.406759	346.260604	21.215002	37.214961	31.980408	59.843786	69.911586	65.349638	24.594628	36.946589	35.740737	37.890459	68.189181	33.07244	79.487376	55.215079	41.555936	35.69027	51.942733	65.75891	49.388779	3.76208	329.089502	59.606772	60.117971	49.638715	57.048686	43.585367	59.249659	39.29174	0	47.421653	82.722331	90.230215	42.134706	163.998787	65.922279
tRNA-Gly-GCC-2-3	43.64686	82.999846	138.711567	90.29044	28.312755	113.773284	66.919845	106.689089	12.527497	54.262991	88.502592	283.180131	51.23334	224.052199	40.903744	53.79962	26.616708	84.33432	80.484315	99.260737	41.310867	51.845316	29.585985	44.702629	63.660128	36.100414	67.103257	41.757085	36.972766	48.712487	70.558689	33.923782	36.351599	2.666201	260.754052	157.051898	71.35639	117.112529	31.04328	28.889575	100.32243	83.534533	22.07541	72.359681	143.676765	103.785777	40.821382	213.430234	114.296037
tRNA-Gly-GCC-2-4	26.250881	56.071958	33.100985	58.007308	33.277872	42.609426	24.122208	12.136808	38.87489	46.019972	38.723544	62.852587	52.698829	126.501525	35.432531	89.487136	31.194272	29.273504	38.072495	61.701759	43.019125	31.979819	35.123908	33.166157	36.324812	23.555132	53.691993	23.135831	21.061252	14.734509	60.578284	62.163727	41.78167	4.683944	66.445069	113.66027	25.08714	25.563149	12.03514	30.310204	24.780766	46.691146	68.606485	49.310855	49.733835	41.714381	53.202632	20.591592	163.831626
tRNA-Gly-GCC-2-5	25.141263	17.191823	41.56225	17.178496	15.856414	42.409062	22.180384	78.48697	30.645092	29.078635	50.931455	105.113701	35.267629	40.699338	25.08178	53.683241	30.445363	29.602606	42.929189	18.802515	38.192808	48.129639	34.645815	19.327364	22.596601	18.044133	41.821196	30.622774	41.053942	29.227917	17.175318	28.463056	33.804873	13.142862	26.173322	74.392378	37.799511	71.214499	53.877792	16.928793	29.181182	94.295352	44.207288	24.869141	54.716526	14.296071	25.59004	19.67906	61.953612
tRNA-Gly-GCC-2-6	47.673627	91.360541	156.329751	70.937789	28.986657	123.664299	40.236125	153.236417	12.11752	38.920692	210.760575	88.54293	45.220536	284.525079	27.955477	58.680395	24.299127	78.450398	97.100741	115.418938	29.431112	45.864901	21.441876	32.286873	101.977098	47.58265	83.501546	92.8871	76.306672	28.142756	44.998999	40.024175	41.799396	3.089542	177.884803	183.693896	67.639279	175.173689	20.613051	42.362481	62.165748	148.5423	0	75.162249	268.310584	68.472491	35.192911	72.32962	142.026551
tRNA-Gly-GCC-3-1	10.892456	40.04126	46.676787	36.591026	28.719589	51.753497	12.863212	44.718417	51.008149	28.793667	32.150341	53.262723	47.615142	50.024974	35.498203	34.625944	12.333251	43.751939	32.19342	70.385954	17.512957	39.117857	20.465818	14.599455	14.445232	45.158748	44.72438	22.440193	18.45952	18.014241	23.302682	17.45897	23.799048	5.504637	24.222122	28.846175	25.996916	11.534074	50.137527	15.736716	2.919305	25.991733	92.11384	9.379162	14.346854	19.755821	36.810864	5.965189	46.122768
tRNA-Gly-GCC-4-1	26.490107	38.693172	9.536598	57.269424	24.192581	22.123443	23.477314	30.150546	53.210327	28.348891	90.18476	31.643004	25.946797	20.469182	18.999389	29.123431	35.05008	32.04287	42.621507	48.054257	40.08692	34.092784	20.658012	22.840477	37.216724	53.420775	16.478686	40.400574	37.343773	14.011307	13.498057	17.381365	16.589001	39.544593	31.757845	143.393742	52.624928	38.204866	21.445154	23.463571	56.866794	51.414014	22.775773	16.119198	37.970174	8.715046	15.160416	57.216779	30.030981
tRNA-Gly-GCC-5-1	13.915693	16.740441	24.205332	12.133139	11.780503	25.836545	12.923991	25.96816	16.0443	20.833328	12.161664	51.423511	25.335252	63.355089	31.837123	11.970441	26.182751	34.743732	39.3075	48.277667	33.202319	49.821609	12.134294	11.031962	32.536757	18.658294	10.810617	35.266887	34.146685	29.556525	56.668423	10.105151	22.732283	8.449333	31.068328	69.885882	50.604716	21.413034	57.31569	11.58942	53.857014	52.276564	77.604624	4.459661	15.069615	32.505636	29.927969	9.088398	61.677085
tRNA-Gly-GCC-6-1	47.046708	15.112184	46.56927	20.504134	12.624843	43.942101	8.778998	35.62845	24.288898	27.598938	30.36349	15.209311	28.52069	45.678617	23.074297	28.829992	36.860493	49.197916	26.486988	20.101316	42.037242	61.916125	24.862136	33.95093	37.079328	40.823947	49.859422	24.676343	22.65208	23.389156	21.672592	12.709407	25.809879	65.730494	21.734063	46.672199	61.748357	37.706333	23.358259	34.419215	66.796929	14.726375	6.307047	21.310633	26.170561	51.608234	24.283126	33.741512	10.454223
tRNA-Gly-TCC-1-1	46.250742	100.400603	114.533632	104.382019	35.019874	86.5685180000001	51.444843	142.197672	391.166964	80.020758	530.570974	57.562964	58.24633	304.695703	220.725196	83.282634	31.231803	67.910573	94.137772	151.321382	25.267023	106.944307	19.647132	66.524877	102.43983	65.249258	154.136357	52.289369	22.270668	296.365701	75.888084	93.894788	1299.1192	0	162.012617	58.556641	24.395144	106.006931	53.008231	27.767459	73.352405	82.68216	0	137.041213	118.674228	790.57311	44.891773	33.786129	474.990817
tRNA-Gly-TCC-2-1	36.284532	83.601102	77.909168	84.797421	39.546022	99.81261	49.630948	97.833437	14.300628	55.902486	170.534213	35.912746	45.082914	392.624744	44.606128	41.881562	35.172763	79.765437	67.232775	155.962319	26.508955	31.5483	36.846912	47.082067	83.962374	40.200159	92.698631	61.305572	22.699743	63.891531	50.304789	52.105349	45.581001	0	247.67087	82.437534	52.981479	80.421044	46.804674	44.077748	33.212043	59.548325	0.527976	92.802553	124.501008	138.217567	56.762843	133.65814	97.988432
tRNA-Gly-TCC-2-6	68.16832	113.997772	68.238091	105.036545	27.592646	92.186036	77.174535	82.778503	32.383093	52.632313	117.896994	92.975359	54.241675	400.096195	46.157631	51.026864	19.347608	265.206509	108.572364	80.999716	38.143895	49.590753	15.686859	78.151053	90.208158	55.055732	91.422849	57.049133	20.685398	71.812985	53.833493	53.075172	57.56981	0	210.46721	152.542879	70.875864	592.560548	46.935653	44.134452	73.044788	62.760202	11.305535	91.080493	109.701211	154.986926	24.235054	131.359656	160.036661
tRNA-Gly-TCC-3-1	52.11068	79.66585	89.236139	64.101319	32.032087	100.690572	82.300832	65.089043	13.825021	50.00952	155.45753	63.562496	33.994148	272.48151	40.234109	30.477145	27.227016	115.359394	81.200325	118.672518	36.792759	52.944567	25.887377	58.382615	49.962737	53.649609	112.330713	57.323597	51.804401	68.842633	57.125588	105.517924	57.631448	0	189.794999	286.910857	39.444023	192.25942	34.528828	18.640339	59.214763	77.006809	6.923441	73.424487	106.249567	118.931922	21.369899	209.788405	204.984426
tRNA-Gly-TCC-4-1	52.091726	45.698992	25.856409	85.564167	11.171129	67.804254	103.030957	15.512648	6.233472	26.822131	178.155382	45.912353	22.861937	19.430455	11.349083	29.574291	8.579894	43.268605	35.39284	99.005162	23.71335	59.609825	12.215382	22.754221	40.351416	31.85911	51.015653	19.292248	94.66555	85.591735	15.488819	24.262722	14.674197	15.71751	56.494645	652.341551	75.482075	931.196838	52.493458	6.025569	88.905324	102.557837	19.973457	9.976639	80.442787	39.538734	5.469372	427.968121	199.756045
tRNA-Gly-TTG-chr8-10	6.028888	24.313198	44.971426	32.286785	20.897986	49.623738	55.949022	22.775046	75.33	15.739944	20.863042	12.865837	19.009318	46.313311	39.825649	24.409123	30.014399	22.119325	11.371575	28.76357	6.619218	25.911025	47.256117	18.081561	19.186107	18.194627	27.97544	17.000934	36.994279	13.957605	7.739085	8.429221	14.487899	13.834322	20.836671	0	17.658785	13.314178	18.117635	43.002383	17.969352	47.450542	0	8.761818	43.701172	11.494738	29.843481	9.59657	17.705731
tRNA-His-GTG-1-1	33.358047	73.47577	68.326328	68.158104	23.537821	165.70841	68.877227	204.342763	47.08687	42.107344	155.716585	49.176694	42.521864	211.216473	34.963834	42.541288	21.3855	67.928838	87.623348	67.56538	29.862129	37.707709	20.694524	49.391024	63.058298	42.811116	69.305735	57.751314	41.422235	54.72171	70.76904	137.041085	28.833921	2.97761	160.190374	477.220006	140.935405	353.843626	45.773026	30.781678	68.972437	112.385469	23.715369	65.64336	137.419535	77.257573	25.314592	197.955942	126.844758
tRNA-His-GTG-1-2	41.543447	31.651901	33.96323	20.92812	10.389347	39.867543	3.860959	19.427846	73.883891	18.592465	43.187644	47.053507	31.615987	37.708194	36.862553	32.403719	31.723965	48.581105	15.68591	42.527643	22.92275	39.298555	14.400828	45.330155	46.953352	28.219691	35.433457	5.347644	33.955475	62.493007	28.459494	45.773363	30.389358	176.131705	31.534438	46.426402	71.30164	139.618414	42.608815	44.396649	24.593557	49.362751	44.055109	41.253872	32.209397	61.169979	35.586199	42.160944	44.558678
tRNA-His-GTG-1-3	7.430557	0	0	0	0	0	0	0	0	0	0	0	0	0	0	0	0	9.16029700000001	0	0	0	0	0	0	0	0.680455	0	5.67713	0	0	5.341927	0	0	0	0	0	0	0	0	0	0	0	0	0	0	14.842624	3.74208	0	0
tRNA-His-GTG-1-4	0	5.829456	0	11.359418	0	0	13.77866	0	0	2.3384	0	5.306436	0	0	0	5.463548	0	9.160427	0	0	0	0	4.456892	0	0	9.141913	15.838442	0	0	0	5.342135	0	9.274504	0	5.294515	0	0	0	0	0	0	0	0	8.643744	0	0	3.74208	0	0
tRNA-His-GTG-1-5	67.323392	95.090021	97.148266	90.647243	29.63405	60.475164	57.112068	61.585814	25.213101	57.207836	133.188475	38.627484	61.550015	122.959507	42.129596	47.232299	34.074204	65.758089	115.276147	98.581911	45.563106	64.053966	20.566572	65.220003	62.901066	56.198169	61.289671	65.179473	92.036608	53.410459	71.328325	67.935887	49.780144	9.669492	73.977336	70.717133	84.088619	477.574304	40.404903	52.644361	63.048476	59.50876	9.412586	73.338188	78.168488	259.608182	36.939382	216.426364	102.008684
tRNA-His-GTG-1-6	36.511566	66.634116	30.976938	26.277277	28.370934	26.653923	57.538921	34.697147	45.233959	55.75724	22.077888	22.116413	37.041594	88.260782	37.260837	26.028868	34.270135	37.77268	54.261237	57.484073	41.557053	32.886012	20.938043	90.370646	59.225586	28.364829	37.792685	55.299442	30.982315	25.838612	37.299481	29.044351	48.170691	10.475863	57.863381	40.085131	87.723462	157.859886	27.355387	32.937488	39.555082	34.6179	18.777019	54.672222	52.476153	44.051228	38.949512	118.556565	53.227964
tRNA-His-GTG-1-7	40.964294	67.417353	45.507284	65.499343	24.76348	73.930364	56.366134	76.83525	25.476392	48.843463	102.216861	74.312527	42.167078	311.571174	28.583358	35.373517	23.908654	65.299731	81.821484	127.197433	38.859807	108.64654	17.36489	38.522227	63.541597	39.355698	76.341461	43.019616	39.736164	59.931468	45.932488	48.073377	51.17389	21.047138	269.414153	147.289078	49.814957	623.804799	106.259903	25.179071	74.1565	88.205854	0	48.300836	151.982445	122.391354	37.629756	151.594453	176.726784
tRNA-His-GTG-1-8	58.17613	106.109545	200.532242	93.076164	31.721	152.676282	68.956675	137.188152	28.390214	68.635327	147.96859	56.048403	48.199956	258.016462	45.678567	109.177214	30.377856	159.474212	90.164293	117.116222	39.35666	64.534424	11.783944	28.915495	86.786456	44.977988	92.446367	45.796807	10.34299	55.47328	66.684047	108.852956	42.511071	0	179.848058	171.465477	130.057323	502.634833	135.794359	37.579187	70.072757	71.950284	14.060627	94.970244	101.426312	130.187042	30.93343	141.353137	213.837242
tRNA-His-GTG-1-9	54.749303	65.890973	62.295502	75.668346	27.245534	152.280025	45.554675	108.917535	13.927986	40.256358	174.813881	36.495631	37.100087	197.279741	32.519713	37.533306	19.040422	78.657658	72.783012	81.575756	33.929329	70.302848	11.113283	29.698759	71.323089	47.591386	97.520384	47.693384	30.645059	44.46695	47.015786	50.060817	34.544002	6.178351	143.149286	315.676011	70.990583	488.29384	87.661598	45.782726	72.215995	123.982592	9.544812	45.87636	157.599812	158.176147	32.783524	308.77676	153.082689
tRNA-His-GTG-2-1	28.924628	37.044521	23.572755	47.085951	30.027948	24.593547	39.338289	24.183314	11.6165	37.708647	71.548052	15.316194	19.635386	56.329011	14.310127	19.064189	35.203907	50.405597	58.594533	109.535204	44.907217	69.637621	13.830028	32.174602	29.54556	46.006438	33.081623	54.701367	35.01396	38.025639	25.988297	35.141969	22.196417	153.972101	50.370214	83.696367	45.146775	174.728356	25.439841	26.155046	83.140655	36.47715	26.886651	34.422069	12.091128	40.927729	9.405049	55.203327	28.697906
tRNA-Ile-AAT-1-1	21.447209	40.486217	33.658545	27.941925	26.038901	14.944591	16.238095	0	0	33.104322	0	17.028351	23.546097	43.076224	32.510904	26.138648	25.228335	39.325338	27.254179	45.971344	21.134087	10.699815	15.4601	34.879459	57.570954	46.249376	50.75767	35.662526	9.546375	22.434379	17.550057	37.043485	24.344708	33.152144	9.587438	12.76314	27.383687	48.417537	27.770784	21.072845	26.580976	21.060367	31.358344	50.561752	25.884956	35.179876	4.498216	37.737664	47.990892
tRNA-Ile-AAT-10-1	14.206874	15.376408	22.490961	15.354804	27.509092	38.779965	24.165686	27.336794	47.04518	17.9672	27.521112	29.39634	24.581995	24.06305	12.524961	21.475946	12.017261	23.113056	31.309764	23.34223	21.836279	22.839479	10.362309	16.467186	26.672009	26.50846	25.270143	31.529781	17.140659	14.464617	26.099868	15.349613	13.176145	11.665563	24.055193	11.549894	27.233911	46.881477	19.352856	23.979008	43.819695	35.597944	29.4424	12.085604	24.165731	21.949475	12.059042	30.236753	18.18755
tRNA-Ile-AAT-11-1	9.760999	0	4.127099	0	23.172043	31.054261	17.814947	19.400568	0	13.739904	34.754695	11.318848	47.281828	66.543914	38.681219	3.728963	15.115317	32.989564	9.987948	10.460854	13.239431	70.087068	28.936234	18.458239	9.593489	14.461197	25.660661	15.210733	3.665808	15.020728	15.543737	8.526168	22.946825	41.410061	43.86767	30.507023	33.68821	0.79836	19.291444	14.913086	12.858855	13.195012	35.142349	3.446013	5.221455	51.569869	19.619728	31.304063	40.529558
tRNA-Ile-AAT-2-1	42.209828	112.346117	63.772764	109.155948	29.530378	49.491245	37.813243	58.161944	56.245847	67.716052	65.022535	37.828662	44.337467	265.915583	41.745385	54.872686	34.540251	178.935538	115.3697	106.73757	40.324583	83.475372	21.694114	88.425038	99.016642	47.704199	83.629344	55.08878	23.544699	62.76689	67.979511	63.479946	50.548405	5.270343	205.254513	77.086958	241.5194	135.094271	53.937498	34.362463	91.239606	54.21876	2.19792	59.621652	97.132632	130.96787	38.433974	232.901274	229.047786
tRNA-Ile-AAT-3-1	68.79223	93.928286	37.488391	83.342755	21.104321	66.212523	95.603979	41.670191	37.316897	69.849028	70.279243	27.178396	43.10903	78.44488	19.978359	41.578079	29.938513	55.795733	72.951797	87.333741	32.404479	25.54398	26.102809	81.083997	56.143425	36.653783	51.422313	46.393208	40.468566	49.414596	45.529282	34.960701	53.602317	0.492415	59.81925	87.101841	32.20299	78.394268	56.396777	33.940057	118.252374	65.096031	27.616435	36.444321	67.902552	83.026355	42.932876	193.164908	134.877734
tRNA-Ile-AAT-4-1	35.638658	84.497628	66.987429	74.268315	52.107454	63.345756	45.301575	93.706598	27.779183	50.988277	132.083183	477.686761	68.647134	271.432953	78.963829	42.742383	25.383734	126.916768	67.776578	116.761284	48.109377	50.880164	35.041441	43.734772	66.531711	53.519493	90.666655	61.306023	39.06207	103.875184	64.511077	52.39711	68.431739	0	130.302596	100.964822	46.986771	72.16424	22.423858	45.720894	41.771436	59.271603	43.509159	183.107293	110.225689	126.78524	32.565229	84.044647	117.390803
tRNA-Ile-AAT-5-1	52.100287	102.525948	63.239272	97.656511	37.301021	52.139905	74.027158	58.697969	24.765671	63.21447	123.210646	29.926508	51.263094	297.490478	42.156109	40.724968	37.34655	115.481926	104.660087	71.054692	33.32525	40.523493	29.259578	67.679296	76.084898	37.212699	78.889621	54.749825	21.2421	48.583088	53.90851	53.023173	46.436751	2.999895	192.752909	130.996359	69.14866	292.120635	45.174325	37.244565	48.887247	52.862628	1.480338	54.525225	87.116051	129.526342	44.315334	153.168756	131.395986
tRNA-Ile-AAT-5-2	58.343665	130.248536	102.788324	110.139647	41.079061	84.473616	150.481845	69.269024	25.704739	41.798445	68.458377	47.60668	71.935341	365.831534	29.488976	43.521973	24.58711	67.369818	109.109079	83.777947	51.518789	28.387364	13.351661	65.510925	70.776903	76.845734	104.988749	93.524077	20.848267	70.950725	85.805218	61.576982	35.341046	4.447784	198.1478	87.329639	45.831484	110.623895	50.636041	58.128148	82.681164	78.158406	35.247039	119.483569	178.250537	151.316055	22.986311	201.134556	147.309125
tRNA-Ile-AAT-5-3	68.066514	93.923188	75.33508	89.395146	40.104138	42.863612	40.482711	65.886003	14.875812	55.559419	69.220588	38.875589	60.419481	160.30337	43.663056	53.755012	38.675513	95.903225	109.346598	66.384433	38.125538	24.661863	26.3572	139.10331	98.324245	53.197694	90.984568	59.95243	33.581202	51.508683	64.532004	48.508734	51.383431	5.353662	99.258331	17.570978	100.605345	63.207527	62.979577	42.098589	96.201408	55.677975	21.720288	112.460213	131.549761	122.283259	35.812089	101.493131	109.253275
tRNA-Ile-AAT-5-4	45.487162	71.230102	117.308706	67.458692	14.204763	101.91677	28.85002	98.948674	146.69761	56.18383	207.168272	43.56197	29.226375	200.010066	34.114926	43.845381	17.933349	57.518303	77.882184	149.504022	32.540718	110.471152	18.794288	130.63574	82.173692	47.068556	75.028813	47.721646	21.384739	182.88325	48.562816	70.134245	109.632843	12.147227	299.328943	373.791886	59.969848	244.813601	119.837067	28.775529	130.270567	143.339427	0	40.543105	274.375869	97.954171	27.958701	376.793742	339.769113
tRNA-Ile-AAT-5-5	45.818436	66.574051	80.284367	55.802985	19.233395	61.578252	69.573479	42.586871	73.525039	52.643025	63.817673	39.64951	39.284907	297.725208	39.269671	52.775375	29.283272	87.18942	84.027242	117.579019	35.552182	70.053904	38.290715	51.116561	66.196793	31.180333	90.529902	43.344378	28.783193	73.869194	64.603438	54.34741	57.71609	11.062825	188.315695	103.363454	73.190043	523.716541	32.826863	38.707223	64.283984	52.762546	21.616018	84.498325	103.243811	106.004665	25.018018	76.846291	135.445803
tRNA-Ile-AAT-6-1	0	0	6.904172	0	0	0	0	0	0	0	0	0	0	0	6.876857	0	0	0	0	0	0	0	73.875301	0	0	0	0	0	0	1.785216	0	0	0	0	0	0	0	0	0	0	0	0	0	0	0	0	0.27286	0	0
tRNA-Ile-AAT-8-1	86.887466	105.219954	77.243776	110.491555	41.232364	102.203719	115.182175	93.963417	27.450572	43.026873	117.541882	25.015512	64.678816	209.55339	35.389432	38.128223	30.912959	206.615863	109.683617	81.766191	41.391287	49.626678	19.597516	95.143068	76.828182	51.780237	78.440899	56.633922	26.386563	44.322757	69.646699	55.413358	36.584269	0.826962	134.527562	115.119474	49.565446	136.042848	84.499058	40.195615	128.744237	80.824383	21.610762	56.523813	124.195433	110.424545	25.801586	154.029756	307.711539
tRNA-Ile-AAT-9-1	51.214669	89.233101	51.63179	78.815012	47.128682	42.545555	54.942359	27.657391	21.727568	48.956949	26.144418	29.908667	50.632693	43.283252	44.939411	39.754509	35.71341	58.775421	76.168642	52.278302	26.223979	15.221344	19.998916	48.839243	44.609947	35.547203	35.176398	81.018189	52.868801	25.28074	62.499558	40.274047	57.352517	10.9255	35.908159	36.55761	77.348717	37.869445	39.12326	37.756119	56.142581	34.976177	17.348438	59.904058	36.802069	57.102399	39.985307	48.688573	76.655945
tRNA-Ile-AAT-chr6-38	29.52912	35.652444	38.657546	14.131464	34.792018	20.315767	46.813703	43.839641	87.221119	31.507754	22.930317	25.582198	34.51315	33.040589	60.883061	16.866487	26.957627	59.813178	38.852027	62.491015	29.53603	13.65309	23.867517	37.513324	54.372068	22.114795	41.777548	47.558874	20.092802	43.999812	32.748907	11.102958	42.630677	4.681343	78.594083	22.100323	22.851271	32.126052	41.909084	57.244361	45.190032	46.046766	47.851413	30.894552	72.34608	29.455185	25.40311	56.628105	71.474497
tRNA-Ile-AAT-chr6-79	34.071947	77.236554	49.967715	63.329714	18.950953	30.490401	13.77866	40.308663	0	34.978858	31.986146	13.683509	16.711807	114.426892	38.611067	26.111752	21.652246	63.632609	27.289156	0	22.356786	21.399855	60.473107	37.97593	42.188623	25.298281	27.839651	51.498882	2.520243	21.652977	30.679963	35.285007	31.699948	8.685686	25.61432	9.872415	9.061308	51.167711	9.034565	27.02264	29.156591	29.929304	6.783321	53.29122	7.51075	39.682523	23.487467	9.187656	26.761425
tRNA-Ile-AAT-chr6-86	20.93494	8.525615	22.111485	15.20013	34.886681	27.291325	40.397766	32.326206	31.4586	16.435774	53.353466	19.682919	22.468011	30.742733	13.483636	17.015922	35.483002	21.128044	8.540844	50.273256	17.815585	31.339854	44.24281	19.787853	23.977474	20.868819	13.362487	9.08012	17.177242	16.447389	43.534904	5.74983	36.981179	7.723576	15.410404	37.062836	20.976584	82.765391	48.029966	20.200548	67.054159	27.913792	21.097729	14.261714	29.706289	12.6632	17.522412	10.128583	36.413325
tRNA-Ile-GAT-1-1	0	0	6.904352	0	0	0	0	0	0	7.014994	0	8.34989	10.875603	0	6.876948	0	0	0	0	0	5.165058	0	4.457442	0	0	0	0	11.353674	0	0	5.342343	0	13.910893	0	0	0	0	0	0	0	0	6.8332	0	0	0	3.253049	3.554976	0	0
tRNA-Ile-GAT-1-3	0	0	0	0	0	0	0	0	0	0	0	0	0	0	0	0	0	0	0	0	0	0	0	0	0	0	0	0	0	0	0	0	0	0	0	0	0	0	0	0	0	0	0	0	0	0	0	0	0
tRNA-Ile-GAT-chrX-9	6.113291	2.665188	3.452464	0	13.785111	0	0	0	0	4.524727	0	19.327228	5.532406	0	13.910384	5.203573	11.49546	13.271212	17.050012	0	13.470489	0	3.066624	0	26.554221	8.551426	12.659728	8.410293	0	0	8.781287	7.410959	20.278302	0	0	0	0	0	0	30.340977	0	0	0	14.951324	0	11.747083	6.714924	0	0
tRNA-Ile-TAT-1-1	20.519823	73.458125	58.160328	56.834284	22.22082	108.878676	161.689053	83.491878	318.438126	50.432524	730.227411	65.475051	37.13711	120.939824	24.368552	38.154568	20.671966	29.461679	56.832272	220.018004	27.609285	41.483657	17.210493	73.42619	62.179046	36.476858	62.443254	38.279724	31.008387	64.475352	42.049808	60.056537	52.347706	3.187822	132.907378	71.039082	79.447777	233.305686	42.41066	28.051717	95.611811	92.357413	4.363294	171.811225	160.213872	139.767278	29.626409	58.732499	140.755053
tRNA-Ile-TAT-2-1	52.097716	90.868094	71.304725	117.960217	10.688566	86.691429	94.682558	44.915501	112.147592	69.335886	121.32091	131.215051	45.71519	239.483656	27.985323	86.762339	18.892752	79.80654	97.071536	191.905283	34.110238	211.37937	15.259337	51.96057	88.66261	50.957176	116.022469	41.417007	169.838678	45.460691	46.173976	33.654084	42.966831	3.606647	498.225693	404.440049	61.214192	384.586035	75.732018	32.11643	161.588131	75.260745	6.738736	49.913886	135.412573	165.523655	24.439853	436.240645	336.80105
tRNA-Ile-TAT-2-2	53.576881	98.023862	101.860165	95.32519	33.565542	72.692552	117.627587	66.120006	32.46249	64.026728	219.903967	188.242436	50.475109	128.371012	36.152288	57.575466	21.994445	68.262652	92.819762	126.249957	36.029055	121.642544	14.225485	107.644877	99.224306	48.971631	156.89032	44.656904	68.346271	82.035576	64.072555	56.499564	66.070297	11.682564	159.409491	286.362702	92.083842	2108.906935	43.320985	34.759407	147.782781	70.820939	13.427978	142.567473	108.379619	86.501259	101.316622	386.983586	183.256726
tRNA-Ile-TAT-2-3	48.269376	93.869675	56.526479	95.503246	31.031862	78.099397	41.771775	53.789246	30.200689	61.967662	99.754912	38.23828	51.321516	206.720898	33.762329	56.397109	35.237477	89.591086	92.725705	123.725786	36.396849	45.63032	30.891718	63.226393	84.721237	52.153431	102.690273	54.036799	25.997585	67.131839	68.663137	34.091949	49.506964	5.210797	160.002025	369.605801	103.222188	570.685961	55.674605	33.49856	79.058475	81.430491	12.411497	36.309621	177.439	90.174013	31.759151	297.949053	195.253147
tRNA-Ile-TAT-3-1	29.591773	39.499828	25.200355	33.45416	27.033266	60.14519	47.640632	65.819129	28.843944	18.008928	75.780304	9.619663	37.797403	64.418519	25.222719	37.233971	30.034693	30.168108	55.831202	25.048873	18.417509	22.558957	13.150624	45.071409	25.225598	26.958751	32.605861	39.556162	31.442291	52.08642	37.421891	35.649258	38.382057	23.70407	73.154265	27.170367	50.434938	36.892504	49.547201	26.190171	37.510702	50.826319	27.223141	34.120085	73.913079	24.546113	23.173028	58.573792	45.948003
tRNA-iMet-CAT-1-1	37.814231	70.049793	61.547907	52.162359	23.281929	78.627872	41.585817	95.016504	775.231546	48.493419	99.166505	44.588884	44.309142	344.043906	21.878724	26.38138	26.75605	48.088541	66.600935	69.4512	25.729734	68.090187	35.491584	40.174794	66.131302	29.382445	54.861236	41.291022	22.338409	52.91304	42.171633	63.592319	52.327671	2.427047	210.305467	31.203145	70.689387	1636.154144	88.907096	24.349828	33.482223	65.322632	1.275714	89.013893	193.766651	115.329879	53.084938	91.97904	124.711984
tRNA-iMet-CAT-1-2	51.178622	88.746884	46.768901	82.103596	34.812666	70.03205	185.780887	63.444796	14.470322	59.829999	86.422455	176.075497	38.532681	192.032379	40.506377	34.103725	39.81129	74.600089	69.615723	118.723721	50.29806	28.726202	21.872592	46.839338	67.427172	43.025487	81.529918	54.440185	22.328784	85.102538	47.564816	58.043629	50.441941	2.192652	256.535208	120.388968	67.219413	93.235031	23.958631	37.991065	100.041517	58.693286	15.895145	98.903194	151.088176	63.668552	33.904655	54.941741	164.475334
tRNA-iMet-CAT-1-3	60.336505	78.077325	62.922128	80.896681	38.041779	70.916389	30.059422	50.188728	26.783111	55.781552	92.404203	39.744016	54.150537	237.452426	31.135791	42.871483	29.601681	173.393998	79.263166	294.626273	36.736625	45.989361	31.164628	57.449318	75.860502	39.910832	82.020683	45.554322	39.508983	61.201785	66.956046	54.896794	46.233868	1.053295	155.79059	156.861417	64.050509	492.544407	57.526272	39.058975	76.1386	50.755725	27.495064	73.689596	108.976189	126.003731	31.437642	159.925348	145.232689
tRNA-iMet-CAT-1-4	67.761326	108.560139	67.821123	100.843948	41.071967	65.002174	74.234038	48.263681	23.617274	69.218023	89.045912	34.191419	63.448533	229.929297	54.809264	49.846971	42.821157	92.872508	121.864807	66.014896	40.872634	67.375728	38.737252	58.23389	84.291134	43.887272	85.70267	85.113744	22.813794	60.322188	64.35398	61.239291	63.512514	5.510021	250.513191	17.257622	120.804994	65.4309	48.818484	62.571763	65.425533	46.326026	15.096738	91.495348	117.921713	131.842876	72.366466	66.609806	110.581044
tRNA-iMet-CAT-1-5	41.606958	105.29449	49.352981	77.748668	31.176036	75.596703	111.711454	59.90368	41.545181	65.703735	92.179708	25.486015	52.188033	267.972384	39.47081	43.840143	32.399843	94.953656	91.500715	152.411714	36.692182	52.116545	21.400144	76.521234	85.163107	45.88845	70.272776	63.685085	49.126889	63.884338	45.300544	54.877116	56.32192	5.413041	176.749854	218.147343	162.773888	153.032403	113.486339	32.269262	74.236245	59.477364	0.769272	65.225398	74.55404	100.685677	36.461547	280.823246	83.830088
tRNA-iMet-CAT-1-6	55.98808	141.573138	71.718571	130.941104	45.274861	64.149145	77.505696	49.231544	39.840348	108.479006	127.507882	28.803671	56.973835	230.63518	41.751963	112.325614	33.481283	129.539966	126.716787	75.247685	56.636514	38.59755	26.071678	63.82931	98.679228	53.604464	105.263363	65.666078	30.211746	51.676231	83.062766	118.053449	59.780241	7.185521	174.418533	66.506715	278.431305	150.934313	75.388531	48.135614	73.341418	50.223486	10.858303	80.192966	83.974579	185.09704	51.579439	78.491938	163.297064
tRNA-iMet-CAT-1-7	56.167841	76.150141	58.456215	77.994299	28.080828	85.117735	102.48381	91.471826	29.359978	58.461228	95.998718	457.343566	46.145134	178.792636	47.259305	33.835508	20.630832	71.732077	82.793525	120.042857	52.799157	44.500193	37.134691	58.589453	77.258219	38.975496	50.864531	51.450012	44.574599	46.113344	56.322049	43.993673	46.979686	0.173924	139.931933	81.525794	104.995557	82.974958	22.882037	43.739784	96.579958	85.561619	18.943958	101.193801	103.576962	112.156455	46.850618	71.87861	92.780364
tRNA-iMet-CAT-1-8	54.264947	126.723884	86.103934	117.730586	34.007932	69.81043	47.325986	61.674656	26.367198	61.264717	168.92788	47.65103	77.200103	247.528812	54.051822	50.186503	18.607798	66.670123	151.431693	129.094581	45.459346	95.651556	16.072714	86.098702	121.670954	63.340677	136.603941	75.893258	25.365983	55.449487	89.72378	140.37027	62.257932	6.671665	162.6663	105.34687	115.432974	248.982022	59.874096	40.440582	115.534369	51.717361	9.116833	66.165306	109.082682	131.150363	27.638703	143.058505	345.499813
tRNA-iMet-CAT-2-1	59.937929	94.818271	41.293446	94.160763	47.191644	49.026341	72.43676	40.244108	17.009263	58.068328	84.194159	49.716955	48.484481	216.300389	43.452593	42.736996	25.788935	51.065319	90.794673	94.261131	51.337186	24.466909	13.520397	61.656586	52.033004	60.601125	77.888438	61.389719	27.031847	80.600163	57.486275	38.280857	51.849225	0.687745	167.234632	46.020942	95.821829	346.482897	42.768795	55.737668	64.888521	56.792131	31.910527	75.703063	91.057849	326.981435	35.750668	224.443832	55.340042
tRNA-iMet-CAT-3-1	41.447767	42.040374	63.314352	52.02711	19.81288	15.77282	0	6.82775	0	15.20525	10.61519	24.178437	18.809495	26.968715	46.385347	13.123489	30.858804	37.776755	26.30289	0	39.073281	51.522663	29.641396	15.932458	56.626166	13.246383	36.171862	28.875202	9.546375	29.922709	28.442144	26.572726	25.364956	30.154003	25.242267	0	19.215729	3.601774	36.022327	47.700133	66.225016	19.077376	54.576912	10.922215	22.420193	9.375912	16.484471	21.270148	34.247031
tRNA-Leu-AAG-1-1	0	0	0	0	0	0	0	0	0	0	0	0	0	0	0	0	0	0	0	0	0	0	0	0	0	0	0	0	0	0	0	0	0	0	0	0	0	0	0	0	0	0	0	0	0	0	0	0	0
tRNA-Leu-AAG-1-2	0	0	0	0	0	0	0	0	0	0	0	0	0	0	0	0	0	0	0	0	0	0	0	0	0	0	0	0	0	0	0	0	0	0	0	0	0	0	0	0	0	0	0	0	0	0	0	0	0
tRNA-Leu-AAG-1-3	57.450926	102.0771	90.050247	107.693569	51.762425	21.073328	132.206198	40.448497	22.866842	31.48178	48.244718	33.535717	49.707082	50.854102	48.02967	60.732343	30.161975	65.56643	88.937261	49.392484	54.702143	52.816643	24.381312	62.181003	78.911587	46.944901	74.917107	54.647013	109.424281	23.356458	57.343721	40.965817	25.853285	26.97974	69.083604	136.023343	50.614452	193.50866	31.297696	33.474219	139.408648	35.075387	16.100389	30.591812	72.792305	83.682093	20.495996	45.585648	183.722427
tRNA-Leu-AAG-2-1	55.286492	100.969835	106.042364	88.908472	37.1311	62.459858	51.035971	57.47958	41.61428	43.414092	122.216653	53.958087	62.366016	243.235696	38.659958	46.117893	21.242005	72.762787	97.550156	107.973808	47.359123	103.223153	14.604419	70.136394	80.435865	48.561184	87.171809	48.408606	72.550943	39.361697	69.286955	33.928868	39.567276	13.162544	316.859386	558.232677	116.172925	163.385905	47.725531	41.304035	97.686966	82.982213	14.685404	69.909054	134.886994	219.908187	24.513906	285.943391	186.874081
tRNA-Leu-AAG-2-2	44.868263	105.692703	261.96858	115.665416	34.475779	92.602884	72.897984	60.052097	25.154221	53.156674	97.49715	60.49684	51.268467	121.850056	35.898982	36.363143	26.102018	63.999621	102.20909	76.103374	54.826893	77.7663080000001	14.495354	70.888264	75.382634	53.195394	60.322098	68.024324	22.816506	39.757412	67.724916	54.144695	44.301381	1.834532	158.056014	250.34846	90.217244	120.639609	61.757576	31.598294	81.775416	69.585166	16.070424	46.710895	89.248625	99.852576	20.659313	266.698921	160.786804
tRNA-Leu-AAG-2-3	33.806611	90.927666	86.145785	86.915511	34.484917	75.707676	38.712733	77.276372	2.949636	43.395859	73.328554	39.700647	62.626809	265.337753	40.660678	44.554061	24.862643	110.350343	74.205513	76.926464	36.056646	93.294938	23.121429	52.004237	64.417313	57.661542	96.617831	59.261344	27.008562	40.890801	46.673297	47.90168	35.748962	18.220397	187.682927	244.899836	75.410871	205.727947	45.145076	42.460445	80.801657	103.486835	0	51.556944	175.865451	59.549026	26.339525	200.497682	170.342918
tRNA-Leu-AAG-2-4	42.350117	79.74569	109.163136	63.280513	15.044716	196.054399	87.004902	164.207842	29.848957	58.301978	305.304648	31.672289	45.9987	248.816934	29.18284	42.228265	24.339917	76.347926	84.569893	86.600744	28.841985	251.307484	14.005618	51.465265	65.042166	47.866956	76.829167	42.263008	61.789857	51.843098	56.264696	44.454191	59.643553	0	485.178112	49.487326	77.65415	155.413213	62.301443	33.132636	107.193786	109.213925	15.124684	43.485041	191.330687	131.935185	21.203421	263.000246	214.194762
tRNA-Leu-AAG-3-1	58.510357	96.297894	75.948815	78.835301	30.747109	53.986249	69.746634	30.254505	11.156947	56.994756	66.525238	48.574932	41.553057	73.950271	24.077301	53.996878	29.053877	48.835326	61.161793	60.485055	25.082587	28.764496	13.455741	66.82231	69.835641	37.477478	102.891284	34.487242	27.788533	41.244004	53.642535	34.812058	40.293185	13.00556	67.327078	57.920059	31.900567	553.283496	34.583189	23.066517	129.212171	45.459514	54.147232	111.557788	47.125756	138.195845	28.363898	111.332556	151.028027
tRNA-Leu-AAG-4-1	17.342821	24.69767	23.98158	21.287601	15.68731	24.73473	26.681151	21.185945	18.142452	20.51953	9.740834	21.491256	21.178522	28.309951	19.146609	10.004395	17.505775	22.572979	25.148638	26.437985	18.571589	21.711209	14.355935	36.619128	32.308263	16.266747	35.186127	24.638513	42.154511	19.82655	15.949955	17.395608	30.307311	8.658141	30.563588	19.257901	31.846118	23.875202	10.690372	20.75774	26.546142	25.577918	25.182697	28.255412	42.839356	39.885726	9.227889	25.102474	44.411814
tRNA-Leu-AAG-5-1	28.648748	17.05275	40.916011	20.456197	41.569794	31.320112	0	28.883998	10.961824	27.279167	23.864093	15.585959	27.566499	30.479306	29.153653	16.360756	29.185645	12.21525	21.951463	51.368029	27.100023	17.527669	21.161919	9.632848	39.55798	10.865335	37.756748	17.717982	9.482307	25.98331	23.036586	6.006506	25.047132	40.67639	24.620689	30.518259	29.992174	80.768268	49.105177	36.326675	35.19237	41.941384	43.216271	24.365388	0.174544	41.627021	31.401862	6.595601	18.667779
tRNA-Leu-AAG-6-1	38.023476	29.016731	33.341345	15.586469	29.997317	37.825765	30.629502	35.54333	102.489814	34.813971	68.698719	17.257403	35.000608	19.654107	37.130123	21.487121	36.369542	33.528621	36.579552	58.808768	43.952211	19.220598	25.145267	26.269025	39.648836	36.176621	17.871803	21.784255	28.796609	24.064352	32.87708	22.245808	39.124323	18.824324	26.143784	41.625607	22.413392	42.233651	25.390419	34.430896	17.888791	38.149314	37.668572	17.400612	19.264927	42.475214	32.6878	56.66769	23.012864
tRNA-Leu-AAG-7-1	27.423237	39.696647	28.648579	38.823375	27.107063	50.216724	178.15183	33.786699	37.34389	24.585718	84.552398	29.642465	48.223851	36.959662	38.971947	23.115635	15.982844	70.732397	50.966113	49.105875	45.464665	37.445008	9.624617	92.257521	45.180006	33.52348	49.866549	59.756592	24.405721	30.884969	42.777285	32.603897	37.013816	0	70.426516	91.519923	62.547193	52.372326	24.00628	17.585367	104.296284	23.580869	29.2135	35.114923	69.041035	14.648757	22.57906	49.328999	61.545102
tRNA-Leu-CAA-1-1	51.661056	92.649146	74.872022	74.495882	28.593269	95.158764	65.249854	101.415218	41.533576	51.551649	131.313963	118.981854	55.237835	234.024807	31.284479	52.446748	23.94209	57.291598	66.56829	74.355208	32.506253	97.42815	19.832339	52.959849	74.150165	42.608482	76.730499	40.223856	39.32555	57.964004	53.559778	66.326819	56.527818	2.402804	335.368226	179.763113	72.516069	125.403737	27.471747	39.288258	44.435085	70.725628	32.378254	72.608115	366.154098	118.876515	663.082508	142.740159	132.01606
tRNA-Leu-CAA-1-2	61.069614	98.575641	71.783162	92.404873	41.737736	86.600586	33.178653	87.907808	11.484841	52.572414	92.952728	39.385503	60.74517	299.939696	46.564553	38.724149	27.921805	100.439687	103.359099	78.277111	43.272528	31.433853	24.514078	40.171039	67.048115	56.275426	89.628411	71.583966	24.059202	50.973555	66.082017	52.962865	47.492959	11.630156	173.626643	174.470098	63.19464	411.947954	36.538886	42.950968	46.703358	56.441873	9.061722	80.352723	120.548259	174.368849	44.625842	189.714173	122.283491
tRNA-Leu-CAA-2-1	44.172017	95.113223	71.809873	93.945725	29.085375	56.609409	30.990805	49.381155	21.460393	49.00042	60.609387	23.910867	40.990756	220.471297	33.741243	39.423138	24.943097	92.675742	96.702705	119.935221	33.708427	75.425295	18.828367	57.340503	62.388297	52.904263	71.52899	45.819011	40.097851	46.349566	47.535951	53.115019	49.35729	12.644298	267.978113	183.052531	83.545402	76.742643	59.405334	40.673741	82.035095	43.218907	30.786825	69.950083	68.752652	124.319443	28.385759	393.46736	142.590117
tRNA-Leu-CAA-3-1	65.414347	94.501428	58.864723	98.388258	34.226596	102.149045	48.813525	107.914442	49.125569	78.646273	109.901414	32.127092	44.767309	246.42686	30.924776	62.194626	29.990975	98.062246	128.908234	100.236575	47.936152	94.68121	26.543769	107.058254	82.433397	48.290855	100.330039	48.74986	26.68623	37.23653	62.27752	48.307982	53.76059	14.798472	140.226649	55.479967	79.384712	180.005881	55.45236	32.072213	62.32803	70.276598	5.232302	83.359076	144.130719	192.285669	39.401292	125.373703	213.083171
tRNA-Leu-CAA-4-1	47.592496	86.916375	76.334871	80.174486	20.6291	132.526454	80.166414	88.508243	28.070335	54.023126	120.536128	84.722209	48.044084	250.796151	28.269703	40.658944	20.439492	98.226844	84.893642	103.379575	35.654812	84.669048	10.631579	37.045769	80.331977	45.738823	73.120897	47.092201	48.422229	51.539078	46.954893	56.04284	44.643861	6.517058	242.505992	350.703079	85.642539	188.885835	79.029425	32.648	83.946102	138.89288	10.687317	123.122194	184.985474	105.326367	36.947768	166.621922	145.137344
tRNA-Leu-CAA-5-1	21.455142	17.750411	18.533747	11.364271	20.409035	48.880355	37.213754	37.549678	45.124494	19.062423	42.655267	50.145054	40.840071	53.012897	33.430759	16.723299	41.168834	23.378361	34.027366	22.745018	22.539842	30.426431	23.237339	29.387182	10.301756	18.210868	22.93904	33.21657	33.589192	34.001184	25.24529	28.847824	37.100148	0	35.42553	18.246092	43.776091	32.879453	40.401821	39.89439	16.026479	50.438138	43.081467	43.41446	37.927681	9.690421	18.576089	10.792309	60.635405
tRNA-Leu-CAA-6-1	57.967374	122.295588	57.928052	100.264814	31.591359	34.048546	24.894258	35.132908	19.929692	57.624259	28.341919	85.461776	54.08502	76.624486	39.303521	40.363581	35.130278	61.124798	156.959496	107.511033	72.577856	19.777175	18.697158	530.860844	70.978246	50.553878	55.471488	85.845067	39.884845	39.996107	66.490801	41.737513	48.558909	0	76.095167	163.826679	102.991437	981.601673	58.204544	67.679245	141.055157	23.468732	3.440815	77.711044	26.802585	55.269274	33.90466	226.409087	53.592375
tRNA-Leu-CAG-1-1	0	0	0	0	0	0	0	0	0	0	0	0	0	0	0	0	0	0	0	0	0	0	0	0	0	0	0	0	0	0	0	0	0	0	0	0	0	0	0	0	0	0	0	0	0	0	0	0	0
tRNA-Leu-CAG-1-3	0	0	0	0	0	0	0	0	0	0	0	2.514122	0	0	0	0	0	2.562095	0	0	0	0	0	0	0	0	0	0	0	0	0	0	0	0	0	0	0	0	0	0	0	0	0	0	0	0	2.175084	0	0
tRNA-Leu-CAG-1-6	58.01863	71.542283	39.877743	76.678005	24.878687	36.251728	103.840694	42.576313	58.73447	58.978585	38.040217	44.84533	41.35178	269.885666	23.866924	47.158799	26.706115	53.610411	59.729824	48.558732	19.804067	24.9114	28.439343	57.507971	64.377557	33.967191	54.88299	43.389676	128.641266	58.877349	55.353699	39.395163	36.35019	0	113.108154	47.877622	57.798795	115.45743	22.159688	24.578474	34.169226	23.104583	7.229601	61.152188	71.164231	84.467549	31.882679	73.652623	97.52756
tRNA-Leu-CAG-1-7	29.848578	59.520051	94.08797	51.943097	18.06684	75.249447	62.280773	65.343638	70.882684	31.929758	66.254933	55.05944	34.794694	356.564857	19.292282	24.137995	22.279079	60.454576	53.035233	85.827435	24.886883	149.724966	12.053263	76.364748	40.605368	28.44599	53.472141	61.257012	47.733117	59.882576	39.85372	42.658884	38.817827	0	313.208746	100.734951	35.844843	111.350647	24.949766	33.318807	100.607112	45.386457	31.717181	40.583966	122.703892	54.990244	60.635662	97.594452	133.31434
tRNA-Leu-CAG-2-1	34.901568	65.347171	59.905875	57.256349	20.893621	58.602432	53.148482	54.402291	21.759216	46.945619	91.380087	30.244836	39.871075	355.128182	36.327281	40.861478	21.137901	85.842168	67.472837	125.875755	31.536591	67.3445	16.921637	88.699068	72.16546	47.905031	85.620957	42.085409	82.243601	74.094395	42.613953	51.327687	56.672049	3.715508	183.338002	133.575278	70.72795	306.238777	52.287117	41.422107	116.832499	58.99134	19.05157	93.069946	85.420626	110.961502	30.846475	149.480034	174.334461
tRNA-Leu-CAG-2-2	33.936313	77.095886	104.075343	69.286171	24.670536	80.728024	33.157898	48.781243	64.852908	51.189258	102.891656	23.515711	49.121506	236.427934	29.399241	39.91124	21.090003	67.064684	59.943301	48.199005	52.612923	180.492171	22.466843	45.374134	74.054354	50.067749	73.342207	48.885203	37.153509	61.435797	44.121936	56.953556	55.095884	7.929009	389.051141	42.34357	47.137165	163.42111	85.189773	22.182911	58.148303	80.761846	0	53.816775	123.763504	185.095117	48.478779	36.495403	214.781806
tRNA-Leu-CAG-chr9-7	19.387506	40.868407	22.665777	45.735949	32.830879	64.448589	0	28.620626	47.615054	29.950621	15.601429	10.543371	33.759776	33.858128	19.289219	26.054767	22.066404	15.24401	27.517531	27.681503	33.668111	14.930366	8.418073	30.255876	38.709222	22.338333	18.093451	24.822977	31.048652	23.950265	32.759172	21.158638	36.916762	31.885282	28.096097	54.322589	36.600723	23.086987	25.045478	17.671291	16.076724	27.129079	8.490889	20.227285	28.837812	28.262057	19.723213	21.061871	47.756576
tRNA-Leu-CTA-chr5-1	9.440139	11.908926	33.04599	8.249944	14.414104	20.186766	0	12.19259	54.963	5.208674	15.08442	11.331671	29.064985	37.812513	16.114549	11.230051	22.652652	22.028977	9.728456	23.975683	17.79785	57.374914	20.948778	8.646397	18.255785	25.075544	20.197689	21.957235	36.351359	16.760104	33.953362	18.213033	23.225409	0	30.908989	12.002436	11.990237	79.462657	5.855398	5.42119	20.851371	46.667114	5.638344	35.725828	30.876253	30.486205	23.56544	0	17.579459
tRNA-Leu-TAA-1-1	42.029171	95.620062	71.374265	105.997837	22.691098	86.296549	120.468184	65.837083	56.395838	55.120321	132.48784	52.801499	39.838901	237.803785	29.274856	42.029836	17.194183	81.762808	72.810016	155.860281	34.001935	183.898623	18.548064	53.94003	78.019259	45.568187	93.263992	42.740533	64.315115	38.66215	50.265108	36.870228	27.61092	13.64463	276.250503	495.943042	54.601599	368.894255	70.162708	41.976972	119.535289	86.598314	0.522006	44.855511	115.297225	124.761517	22.235488	341.642251	203.464747
tRNA-Leu-TAA-2-1	47.260736	94.168301	65.250541	54.613376	32.074407	57.382609	92.477089	60.148001	41.127188	57.42425	48.119782	27.581037	69.755524	154.613772	32.488351	40.188082	34.137677	84.702203	92.024224	22.312117	56.288533	44.006572	14.148369	66.072342	100.847047	37.227481	73.998461	70.362186	40.622732	38.185758	49.283081	47.566424	45.236377	2.123394	99.509116	103.699767	71.429661	80.553299	47.195043	61.196535	53.883275	85.670461	23.708026	134.241318	102.571715	91.796182	35.408591	156.337466	114.981958
tRNA-Leu-TAA-3-1	63.503533	89.8132680000001	63.527295	73.773127	36.134233	22.666611	117.802651	26.622449	35.397499	51.647477	34.302047	64.823019	61.561687	216.88814	38.706213	35.268212	36.734322	89.770318	92.771599	32.038503	26.197442	15.695787	21.154055	70.589231	79.88384	54.018196	76.143855	54.593462	35.538632	56.68988	52.578265	27.866798	35.887339	6.911417	226.984882	68.335656	86.960162	33.784801	50.455196	41.689954	32.586564	29.541498	0.546072	85.27681	58.659713	111.661887	36.054665	190.049977	82.432106
tRNA-Leu-TAA-4-1	31.58705	86.354203	99.837221	69.818442	31.890899	48.268604	70.63602	45.365707	36.463667	60.812223	30.574452	27.802113	43.51978	351.025093	40.997753	36.271398	29.845515	108.307547	83.902434	62.417824	29.62637	39.040789	33.037051	74.66627	80.186583	39.507333	70.687677	50.639771	48.35702	51.238252	46.783312	77.704782	42.804407	5.097088	124.807638	22.485971	118.292228	161.647847	47.275074	39.582609	68.079565	41.036752	3.587494	51.888467	64.935138	141.896131	38.224292	71.678331	166.091432
tRNA-Leu-TAA-5-1	26.399166	29.783962	19.588838	25.480474	32.214359	16.658398	51.366418	20.763541	0	29.047458	4.329933	21.319549	25.638651	17.703183	50.245134	16.315834	27.005883	13.9534	13.222809	40.199271	11.096587	35.59483	30.21116	23.694385	24.58903	6.944445	17.464039	44.324396	50.537343	21.455426	25.490911	13.833415	29.881575	27.695404	33.728746	0	32.446037	25.149706	53.015557	25.076138	25.6006	14.570049	5.57994	33.763789	16.610226	31.055346	32.736156	22.31012	20.694072
tRNA-Leu-TAA-chr11-11	37.173741	31.291755	26.522836	18.959982	35.076024	42.341059	0	33.694914	0	32.715129	37.241104	22.619262	28.044894	26.194351	44.742148	26.887631	36.870642	43.792373	38.600588	33.475625	27.245302	35.718765	23.920443	33.412949	30.969236	48.467622	53.808774	29.620196	7.771182	10.220257	21.911611	13.17968	26.222584	31.767515	21.631018	24.458604	26.36771	50.521538	21.720881	19.297875	22.165477	51.565008	17.505146	26.209344	16.408654	41.283993	16.428628	44.740163	31.417305
tRNA-Leu-TAG-1-1	54.049631	98.511615	89.028898	81.880125	37.163998	68.967832	41.810831	63.423946	34.064418	60.062132	92.791032	25.7826	41.369083	376.741575	42.670539	52.293163	26.059589	106.602758	104.540409	93.70778	27.25559	64.459991	28.349453	78.00587	76.263042	44.501785	111.353709	59.912102	29.173065	41.560491	73.252453	42.453362	44.537017	4.804903	188.763679	62.082973	81.358746	218.060604	55.021202	38.752227	62.271124	62.563943	21.961227	47.43949	125.231113	189.123454	24.074605	230.849954	188.469875
tRNA-Leu-TAG-2-1	39.91746	70.073501	62.242678	79.141311	30.038318	70.307019	46.276242	82.728439	16.897635	61.200995	70.939433	23.935497	43.528681	385.812831	23.376078	35.076496	21.193336	110.966678	96.267193	106.439907	35.504912	81.129887	41.686415	95.242626	76.66532	48.186285	77.247781	44.636562	25.996572	121.206129	62.442557	27.928608	114.829391	5.955215	176.326815	93.262253	52.020776	79.483979	26.97959	35.240898	92.317993	49.422978	0	67.644974	125.873336	161.704294	41.828328	198.998951	94.846284
tRNA-Leu-TAG-3-1	46.497322	65.430898	62.256687	67.781157	27.821699	67.42682	30.130121	70.582731	15.118182	48.283977	78.031703	58.084667	48.401635	390.096966	30.974516	28.000771	42.848369	52.943058	73.563456	91.451101	37.057498	59.120012	23.785357	62.801335	55.17973	42.61191	68.169558	42.571709	37.670006	34.077192	50.171829	41.120665	44.06152	0	272.187637	164.707637	47.610948	162.320071	55.029084	31.718975	39.308485	52.600405	40.28814	62.058433	93.337817	92.917367	58.512784	224.174238	427.413065
tRNA-Leu-TAG-4-1	37.659037	34.398322	46.409456	41.237861	23.115817	30.059689	8.121113	29.873017	46.484956	10.242301	43.409605	11.154512	29.592527	20.732414	16.240195	21.309626	35.879285	10.903614	30.868193	35.637277	21.786547	39.521817	19.415444	39.683536	5.666236	7.639039	50.336706	18.922429	8.832789	17.174283	8.878985	28.053667	7.578914	64.700856	38.49651	32.889738	38.425291	79.847228	57.278809	20.74344	43.828766	40.254245	5.122309	20.858617	34.922475	5.521614	18.601109	43.449112	53.989405
tRNA-Lys-CTT-1-1	66.595482	72.721402	40.873227	86.767259	32.574898	73.139935	68.933627	72.678543	11.02777	59.430649	75.387083	36.699581	55.018594	430.471053	17.574577	41.885666	32.257163	53.689349	51.502429	54.579917	25.611372	21.995582	29.189459	48.779749	66.487984	26.874984	65.340102	38.008981	28.957408	46.314932	39.869282	32.283305	45.002292	5.39881	221.891176	44.948676	42.242622	234.571458	49.285853	25.578991	67.193079	53.564343	32.428896	55.691994	165.329892	105.945072	29.15249	121.081018	62.817807
tRNA-Lys-CTT-1-2	35.806093	49.609147	34.848327	45.449552	15.325885	58.82678	71.965684	57.575383	29.732718	43.987224	70.761543	8.271203	40.755496	455.48375	16.658831	28.667023	38.382541	38.144523	43.242695	46.642791	20.96009	51.127402	30.238677	90.444227	65.903148	32.42647	82.849129	34.735978	24.733028	75.883339	43.463352	46.639802	43.190243	7.316404	215.415115	41.199647	22.277573	48.039541	41.314075	24.491589	51.281626	70.069363	33.425171	44.919804	94.451223	86.855179	26.947961	41.417361	136.803214
tRNA-Lys-CTT-10-1	10.881107	28.252926	34.642441	40.241819	23.983378	9.830222	21.91767	21.713211	44.827349	23.139177	21.15016	32.24337	36.634808	79.66783	30.838613	41.715687	60.653971	37.169331	28.829411	18.05731	14.147752	23.621388	17.425782	25.339376	143.808837	37.474386	79.347502	28.099544	40.371761	36.523468	28.593902	35.02734	30.664727	47.350834	28.474431	7.559706	35.523647	53.773139	26.354407	50.705035	102.93095	13.104477	20.259327	15.054038	23.380731	4.074306	34.253042	0	35.12445
tRNA-Lys-CTT-11-1	36.404231	36.317203	34.978474	31.666657	26.703053	44.126919	7.699924	35.271148	30.896037	36.422371	38.405105	17.113697	42.950098	31.65634	41.906191	37.58829	34.674039	28.772052	49.05935	79.020472	40.429018	73.975606	23.736457	14.434475	226.150296	50.621127	98.851744	44.32452	27.207081	32.064574	20.320411	22.055531	37.296579	55.408947	53.604076	20.049228	65.80621	73.400234	26.965675	33.9852	308.700505	35.971007	32.301374	18.107027	36.720927	24.902344	34.378381	22.449164	57.215409
tRNA-Lys-CTT-12-1	13.721183	30.445056	26.834907	27.560601	32.621829	23.745931	5.134503	24.426792	1.486216	27.431997	31.79625	19.65131	20.248232	18.489917	26.651325	27.305483	26.700346	43.74373	40.132077	34.035095	25.894249	57.805707	23.926084	24.004257	32.461185	38.876021	36.131599	34.884857	38.187961	32.819486	26.814261	13.245105	18.12966	45.226884	4.216773	32.088551	28.767767	28.042922	36.39417	34.433723	34.962339	36.620446	5.604696	19.530164	21.488387	29.979706	19.997109	43.037028	28.046226
tRNA-Lys-CTT-13-1	38.910231	27.21325	37.773179	24.340652	34.928357	21.478317	22.090733	19.239747	14.176964	24.846016	29.617189	16.34934	31.76571	39.923153	34.627746	20.104727	33.618528	30.740082	42.028419	58.822157	28.804909	44.531036	24.459487	55.255775	35.356258	32.739459	31.70776	35.855154	31.92072	23.187233	32.654324	18.223754	35.699049	28.287987	34.803316	9.80385	27.598207	26.684071	12.516662	34.222583	27.657236	25.256087	19.253417	29.989085	20.525049	23.750993	32.370785	45.173226	19.335127
tRNA-Lys-CTT-14-1	33.713678	37.522985	25.918169	27.722211	39.568257	39.724381	0	33.289736	0	25.468657	71.428491	33.453142	35.388912	86.968231	49.057276	34.090212	36.605971	54.703817	58.721666	64.615265	30.516818	60.025217	31.512716	25.873336	14.770715	32.297986	44.865726	33.337436	14.712911	25.392432	32.335892	18.921742	31.887402	80.589879	39.386956	46.228318	18.624074	80.88136	23.003522	12.9459	74.424368	44.896057	24.123927	12.771181	27.752406	53.974836	23.158378	26.225535	86.67396
tRNA-Lys-CTT-15-1	6.214658	5.829864	25.98504	11.358662	14.810704	17.111138	13.77866	17.81259	0	16.856213	21.348953	20.5403	18.513266	5.598348	26.251784	0	19.206082	25.257376	11.169698	0	13.367139	21.39963	27.163036	5.101466	11.569445	15.720698	13.383212	5.109561	4.429518	5.313357	14.91788	9.463283	6.563347	0	15.912343	4.025298	12.809402	47.838553	34.02293	13.196527	22.014079	4.22806	7.099518	10.903052	11.642772	0	13.99044	7.810708	22.999314
tRNA-Lys-CTT-16-1	11.018654	32.243434	14.454775	26.306563	20.463309	32.799997	6.763943	25.572709	5.077094	7.301757	13.418556	7.840289	30.315653	22.912003	46.57386	26.199148	30.662966	31.10367	11.473273	30.878158	14.820354	11.283727	23.456486	15.970343	7.482192	41.121997	5.526144	42.960379	11.196844	26.214116	27.38631	9.504204	29.74376	40.368988	27.568364	19.639865	21.730434	40.460468	7.836813	42.196116	15.112313	30.361242	2.04777	37.829992	46.020373	27.322773	30.851521	17.466143	42.991439
tRNA-Lys-CTT-2-1	52.132226	91.451837	209.122612	84.741032	25.92111	138.842535	84.973701	83.776003	34.026967	67.82734	130.457395	44.577657	42.438098	289.66528	32.828	38.952383	18.809576	47.27732	115.801103	103.879046	32.937719	146.589332	28.31849	97.257611	84.086946	34.843932	96.431181	46.840705	44.542307	79.601578	53.483287	38.080765	56.258251	5.810152	359.902152	345.63259	74.352098	103.579868	69.364893	31.998572	97.933052	109.568329	8.93535	62.614215	152.666744	104.175066	449.939016	557.735697	107.080421
tRNA-Lys-CTT-2-2	43.851436	81.455967	54.591785	77.765999	21.932675	58.814156	92.160283	70.193314	28.440051	57.874339	89.859381	49.192454	56.792064	392.621628	43.768437	41.529304	28.023357	111.218759	89.327222	81.870673	31.395746	35.275404	27.134572	85.626931	89.4964	41.623582	103.604591	53.112686	39.682288	61.484005	60.167182	34.483367	51.39095	0	198.257453	139.632572	80.284187	117.192604	53.939711	40.584758	121.541241	48.8824	31.990352	52.877026	122.911236	88.65851	32.613746	213.403472	212.535377
tRNA-Lys-CTT-2-3	61.726402	103.98213	117.360902	86.105082	31.318058	66.298861	45.5353	65.541004	16.863005	53.366307	182.352421	50.256549	54.020793	237.827434	60.398133	52.696859	23.424984	207.530768	117.451928	122.594082	36.928718	57.921764	29.830003	59.367914	110.432305	52.523426	107.413657	66.745542	73.045776	63.951779	95.704112	53.469869	48.621357	10.932804	219.859938	189.840331	106.751553	276.290192	36.583553	41.656242	92.116082	48.871604	0.263748	82.678545	101.773484	129.697504	33.684078	76.15136	398.621597
tRNA-Lys-CTT-2-4	52.843537	105.618444	91.835878	119.526505	38.94755	58.037035	138.829664	56.31579	20.583259	51.834053	74.403447	25.775906	61.961785	223.411347	55.582406	41.680388	29.896058	150.549059	107.496396	69.881393	45.989813	46.004911	30.625892	44.578383	90.109885	54.371849	77.38563	64.878649	22.725026	46.012944	85.190608	125.217897	63.241437	7.447115	189.430794	44.978165	73.049254	68.68637	38.995023	42.285245	74.07233	65.686723	5.843469	54.825717	102.990705	184.305956	30.087797	64.085993	89.970372
tRNA-Lys-CTT-2-5	75.676378	118.512099	92.78311	126.028652	35.868838	60.123595	20.665998	70.246465	12.876141	50.77967	144.279521	40.136633	70.839594	190.325704	35.629065	53.004807	37.743358	108.607255	99.490722	81.469521	50.935166	30.900829	21.184168	50.583474	112.421194	61.865533	82.807675	51.455525	43.867549	33.730867	55.750398	52.183657	47.03694	28.464175	102.970735	514.379917	125.610852	332.773644	45.603694	43.159656	84.815599	114.774687	10.27527	40.612859	169.280697	98.015891	36.721988	94.315822	255.719892
tRNA-Lys-CTT-3-1	33.506497	98.368325	119.332761	79.95826	19.3321	49.310306	64.443755	46.407435	52.354932	51.83407	78.699144	39.921436	54.994083	311.716945	48.073083	36.713004	16.229047	118.137108	108.183504	115.315812	44.633179	97.363881	15.123603	114.614017	70.696773	46.314887	108.982241	67.970269	200.896851	84.903236	79.137388	47.223402	51.770367	11.757414	272.227485	216.714604	67.065303	284.62059	31.052503	32.774359	120.606707	68.424257	5.215054	71.224638	74.02884	93.166077	24.676222	246.711541	235.717175
tRNA-Lys-CTT-4-1	65.395397	99.11373	67.166397	111.808046	39.840023	53.764753	42.989606	50.67649	32.037844	38.797645	65.132388	37.418796	54.493719	208.304539	39.022207	56.033805	19.738553	74.367153	71.140888	125.122484	33.014554	27.82773	25.919291	78.582147	79.322393	57.833674	67.120389	48.750624	22.614958	18.381833	45.032635	47.035679	40.856584	16.245262	106.83164	277.033053	61.17114	157.620932	89.238398	42.631892	61.181051	51.987066	6.71547	66.47223	139.253778	73.563924	33.99086	61.526934	223.05775
tRNA-Lys-CTT-5-1	45.079361	72.207642	54.838638	62.369178	37.038735	42.030787	7.620923	42.91081	10.83294	43.161913	58.435892	33.786083	43.357947	206.800213	50.554897	40.121694	23.849	93.293532	81.215301	100.353186	44.635802	25.751026	8.952861	56.829677	64.78569	50.832261	39.719579	69.290584	27.697336	22.36718	50.478957	41.810667	36.575158	2.480945	90.192794	189.064245	45.0388	81.780784	41.821967	33.309125	62.01671	48.776377	27.605718	98.679111	83.989084	78.294554	47.175798	54.590709	167.781404
tRNA-Lys-CTT-6-1	18.174602	44.063155	31.788885	51.938496	43.565383	6.405556	22.009714	10.919675	0	37.810709	25.774744	121.744472	44.166183	22.705088	54.051851	22.167151	22.67394	42.64783	59.324477	17.891967	67.81185	9.204483	22.765961	24.148198	93.158859	33.010746	70.41758	32.196831	10.233714	38.530327	39.744101	15.149427	41.726744	0	17.4578	41.480045	21.574477	1.756442	26.196066	67.264078	116.47145	24.869017	36.862462	26.333468	24.787905	46.46382	51.452277	16.967733	36.50079
tRNA-Lys-CTT-7-1	43.835962	38.3013	36.76445	22.851748	27.004969	17.433176	48.926287	34.797694	0	45.581207	25.29732	4.51311	36.456412	37.818154	22.856625	18.378378	25.5119	33.217745	23.38713	10.108879	34.792511	26.479282	58.161101	48.555133	131.269118	21.122722	86.84766	59.655887	15.284819	23.425744	56.328375	36.125274	35.241062	36.35328	47.535882	6.774282	48.196317	20.836185	12.817134	47.405187	96.877578	31.937603	22.342319	43.258664	37.085805	37.000713	38.436274	31.837743	25.915882
tRNA-Lys-CTT-8-1	38.830659	56.450462	29.055144	52.595605	34.896146	53.722773	34.708651	60.297724	21.645309	36.521131	47.508725	22.938763	36.301929	29.235179	52.301225	35.212448	20.89606	46.911822	82.078447	32.709414	61.193353	44.215672	10.928488	28.493807	41.756371	34.135701	70.180716	54.533759	13.589906	21.845411	34.322898	27.185544	24.597691	0.694127	32.60084	57.430656	33.779993	52.74491	14.008579	44.312668	20.365635	72.583072	81.678075	27.402212	46.795267	39.152827	18.577879	77.644515	37.814887
tRNA-Lys-CTT-9-1	1.574614	9.374204	59.568704	12.465331	22.066344	18.796276	26.40044	15.165716	37.665	8.87456100000001	13.435158	20.027563	12.171529	16.094067	9.467026	22.656711	33.770142	16.690497	7.38934	50.048107	21.726554	9.128035	24.040701	0	28.525341	20.827033	27.962018	19.104761	33.434625	19.618518	21.752215	24.051725	30.801176	9.47797	20.24753	0	26.852651	27.336022	9.024295	16.635217	11.258948	46.225813	29.180681	15.812398	40.61993	3.821411	29.39377	8.042104	12.273203
tRNA-Lys-CTT-chr15-5	24.402523	37.863916	68.760619	19.68423	34.214331	12.907534	65.998476	32.9422	0	41.761492	11.560909	77.285503	75.588017	56.841652	38.528841	29.524252	36.320201	74.433325	46.319575	43.000823	53.944165	17.226675	74.445475	107.134694	335.224133	30.624642	168.892086	48.627604	20.606297	17.993947	89.005437	15.053563	51.225362	0	72.349503	6.474893	37.661984	29.418765	7.544587	61.212732	196.101059	4.526231	7.176557	66.082	24.595674	74.773666	71.129316	0.567192	47.043619
tRNA-Lys-CTT-chr16-1	32.009663	38.118142	35.915511	49.7158	38.834536	47.085459	33.518408	52.759298	14.693453	29.52239	36.707103	29.624606	38.367163	23.229894	33.269172	34.328447	44.068065	34.16988	43.569596	38.205423	47.886886	25.872434	10.240087	22.645322	53.891634	36.550318	60.458786	46.626245	18.160575	32.282765	41.772813	28.472649	46.066656	8.886457	36.3277	21.690928	22.600504	32.337309	36.628551	44.175837	40.140327	57.594001	43.905871	56.64934	32.393088	60.000864	28.701684	18.315721	51.099717
tRNA-Lys-CTT-chr7-30	29.669136	56.212886	32.16905	36.017488	37.203875	8.256079	45.80481	17.342391	0	44.824685	12.759849	81.590721	22.963703	28.234376	29.868053	41.134005	51.108376	28.85916	53.232856	43.576429	36.536821	5.416662	22.239237	76.869352	104.457064	53.687889	52.626067	36.937143	21.521538	15.348461	51.295541	12.723926	69.886574	0	28.507801	6.394717	65.287702	40.242828	11.384032	38.791739	161.06046	19.587485	23.921707	42.498042	11.40019	22.491433	34.62784	6.432707	38.968771
tRNA-Lys-TTT-1-1	30.315057	37.429392	75.145394	41.822299	5.258983	35.077035	13.434246	40.151806	0	22.872843	37.857927	21.318292	36.22908	139.522931	30.248571	28.04518	39.760419	25.484897	10.134481	13.173455	8.81001	14.319157	20.468604	29.932236	46.166264	16.212971	28.528091	47.769722	9.546375	29.341749	25.956775	28.38448	42.044575	9.897576	44.676911	12.565239	109.563392	10.494085	22.035407	7.145346	20.827145	46.297027	22.611093	33.241587	51.817235	27.317233	39.536024	6.048637	49.563587
tRNA-Lys-TTT-10-1	36.745416	47.620851	53.884342	29.163118	48.764563	13.360137	35.43056	6.495402	20.440134	22.000995	17.907079	16.069012	27.622211	30.615416	19.320036	11.755397	27.020869	27.187392	35.814614	63.378405	45.770663	9.121938	23.92286	32.905679	18.300041	37.529888	31.983141	55.11669	35.013323	22.954531	37.901069	25.801985	30.813305	81.494431	18.188897	30.270889	18.0312	28.659708	37.940237	15.55277	23.718903	18.267425	14.266859	49.645957	5.824919	51.980265	23.593857	13.763938	13.853116
tRNA-Lys-TTT-11-1	19.900907	25.322517	26.816465	24.385651	26.215197	33.143256	0	18.338099	68.602487	13.967715	33.753279	13.629512	18.26722	26.554614	17.672976	7.930506	28.994295	35.250364	13.315068	19.866753	14.19266	12.64791	15.204361	46.349013	9.564609	25.356567	19.558557	32.232087	6.031103	33.094148	30.63573	31.447791	31.443332	88.2235	17.351914	13.027086	36.534315	26.356907	20.739448	60.370644	18.766818	23.594011	41.913334	29.828524	30.193604	0	25.1881	57.815979	13.239402
tRNA-Lys-TTT-12-1	24.146676	76.23728	47.390161	81.024527	60.038944	40.687745	17.296084	67.818577	31.222004	31.716819	65.900308	56.77352	39.727837	33.270034	37.004324	20.100621	27.783814	80.242967	51.443409	55.106078	63.15538	33.888282	12.064336	26.528129	39.920482	48.516675	45.639695	36.101387	19.220764	36.303233	47.01821	29.778465	27.88877	13.7585	32.793231	234.376708	41.515894	73.57901	37.062953	35.943813	34.922397	48.430795	11.240014	47.991166	31.002485	68.830072	31.295396	194.266475	43.38135
tRNA-Lys-TTT-13-1	29.018077	29.77419	53.878675	28.861569	25.788937	47.094818	28.653421	34.360547	32.148644	27.278236	62.6636	50.949259	40.539672	48.384123	50.106533	29.846287	31.459722	32.089741	28.292506	51.30171	37.344441	32.766164	17.330056	38.781409	63.483282	26.547556	53.20202	37.484765	37.083878	16.405145	27.844752	25.828425	36.027103	39.797921	36.320613	60.857563	48.070108	44.860862	25.662235	53.373626	40.150928	31.92449	55.202159	25.845999	66.708197	46.961543	13.164416	19.217516	51.129942
tRNA-Lys-TTT-14-1	10.909404	18.460978	40.135193	9.597741	22.554477	8.405198	10.519469	16.052606	0	26.1474	55.735486	16.574187	50.31079	64.943193	6.918432	11.732569	45.393218	34.622073	28.957536	1.552947	31.662937	13.296785	26.672493	32.170051	43.528864	59.416051	34.93062	35.570809	26.791179	21.316265	27.315287	44.561626	16.341958	9.729194	32.135581	10.161423	60.071634	27.297818	3.944857	29.829452	25.883114	55.725884	9.563407	18.728492	27.885646	60.20283	30.95028	27.09514	16.386666
tRNA-Lys-TTT-15-1	13.746469	0.291489	28.27607	0.312354	30.287719	32.751741	37.266786	40.911752	35.29536	9.330473	10.61703	15.071128	9.460183	13.822675	26.410898	0	29.335965	22.041005	19.7164	28.721019	17.167112	10.926736	28.963166	15.413393	6.97774	4.727718	7.452844	13.809572	9.546375	13.587127	12.769286	3.498416	1.710501	4.669282	18.230508	11.631442	7.592408	7.164927	8.083683	37.055127	12.520518	11.786727	2.7474	8.761926	15.0215	9.252653	17.19498	5.742913	0
tRNA-Lys-TTT-2-1	30.755526	68.330638	65.677019	89.923031	45.442833	41.286115	13.316542	40.280209	0	53.788486	41.08961	17.438577	30.549996	101.791918	24.953768	67.580611	36.40524	61.492599	28.190467	72.249233	50.70435	27.682156	48.800011	66.094429	21.764692	33.471617	35.959981	53.404457	17.640084	50.83706	48.78184	42.551381	36.527802	37.544537	37.355151	23.562636	28.027545	126.218512	20.461377	28.245097	71.068471	33.306982	15.218244	10.918343	65.310911	35.763707	20.875637	42.86682	74.240235
tRNA-Lys-TTT-3-1	43.602284	92.493339	82.244479	75.507799	32.020491	88.730631	74.142048	72.994027	31.250235	57.986088	70.42449	47.123698	55.682778	447.92146	44.569391	38.474231	21.804477	66.271751	76.607611	53.553167	42.292093	40.713641	23.797456	164.858655	89.627605	55.135965	84.25176	67.834676	27.153658	56.156624	59.104109	47.660915	51.367697	1.272492	306.621216	46.891592	99.465579	170.199258	67.702438	45.151845	65.305204	90.667428	4.393138	49.718512	155.480306	84.103388	34.638603	111.863362	91.620346
tRNA-Lys-TTT-3-2	49.325349	108.761998	52.94917	86.140318	35.638622	81.358764	64.347638	62.675529	21.556817	74.507697	85.615879	46.961827	40.654833	273.640199	32.520092	38.987615	33.154682	55.92442	74.204102	80.644875	27.425512	33.346101	29.986864	93.715022	66.607425	45.797692	95.97678	52.48143	25.771571	53.551842	49.289608	43.318534	62.182094	3.68368	247.467683	73.855768	96.582811	133.468584	76.765327	39.971715	49.496843	61.362299	10.396665	60.75203	137.468382	127.516935	36.77589	96.565528	90.327881
tRNA-Lys-TTT-3-3	37.060488	66.769744	51.380635	76.090659	41.079472	37.837021	63.069954	48.223799	36.078371	63.16777	31.739799	27.181349	44.40095	329.089436	27.487069	43.211567	45.805843	79.47743	59.911867	88.353202	29.119552	59.502126	26.413628	76.619486	75.078974	46.771904	92.819471	51.722617	18.332325	31.140249	54.968745	31.399635	58.680522	9.117922	203.335871	8.86468	56.614663	49.158158	51.429852	33.859071	88.529443	29.179001	22.22465	59.116707	97.84544	81.214065	44.58836	80.522047	97.428961
tRNA-Lys-TTT-3-4	46.725942	105.908984	157.339568	139.412186	38.335695	50.160528	19.20561	56.824694	38.555709	50.61807	79.674768	177.741187	59.16986	387.796479	68.654495	47.467006	32.262684	91.000021	79.041547	105.398647	37.585857	16.122208	17.598404	59.328579	71.814308	57.213918	84.78298	56.783895	36.664711	64.293803	75.859108	58.097764	41.769591	5.676181	162.037148	267.719392	86.316341	99.205589	62.022453	54.28914	48.515333	62.947084	25.609223	94.166023	80.66624	132.271461	35.880076	107.584848	131.59621
tRNA-Lys-TTT-3-5	43.894803	50.789477	52.341693	39.911817	31.928314	83.09601	52.223783	96.052243	36.624754	52.071707	87.669886	32.025341	53.637557	552.410529	22.075807	40.365786	29.757672	56.849086	79.447664	88.51809	19.047773	70.839819	30.378201	79.818491	70.078679	46.386186	65.594028	49.217969	32.879611	31.777861	56.356916	32.243157	47.271769	0	250.443048	182.935201	98.227021	136.626584	42.73522	24.897449	45.297073	66.80233	23.318306	40.709592	99.465688	85.031877	31.965433	104.440325	108.822717
tRNA-Lys-TTT-4-1	43.48889	75.536069	56.740537	70.528606	28.024017	40.176228	78.008272	46.611263	8.494129	58.919153	40.468064	21.553365	59.857075	248.476556	37.385923	35.716713	36.214812	81.338635	81.810131	36.797246	37.535349	19.338594	36.846686	74.390571	72.399255	33.085329	67.077598	41.158628	40.484291	48.188161	45.904536	31.087904	64.252315	0	137.661492	55.072878	74.05965	47.688056	92.717537	32.475729	47.25388	41.157112	9.59127	47.035888	83.243149	122.296911	53.914948	129.747309	109.655685
tRNA-Lys-TTT-5-1	81.934858	104.855018	68.653596	102.570336	32.929637	93.592286	63.703081	85.594256	52.015185	67.695626	130.901991	61.773276	43.00315	353.066295	41.206767	40.282838	29.652209	124.51778	132.316848	132.509059	44.352059	61.202749	21.423634	103.503063	74.860311	39.026511	90.356995	48.680787	23.109202	55.196984	59.783709	47.099958	60.108638	0	163.577759	109.850822	124.59485	179.315412	19.381343	33.097813	59.598892	77.050139	26.592583	62.831362	126.106353	167.218578	35.473249	211.997793	151.441374
tRNA-Lys-TTT-6-1	35.232969	66.185317	41.42135	48.749288	33.266392	34.567773	46.870122	40.927712	10.940952	40.794708	28.98267	19.86401	45.998024	271.420882	33.496095	47.609386	27.986055	61.201551	69.250903	85.497809	31.359843	33.072788	30.264111	106.267279	69.618771	35.138006	69.83316	69.534926	32.744029	34.396383	41.390529	34.16549	55.090347	1.634643	137.559572	18.326954	78.074553	73.655575	72.054247	48.643102	73.179275	42.93286	13.892581	48.846396	68.733395	47.04407	34.159535	58.24674	129.360979
tRNA-Lys-TTT-7-1	65.044923	116.304819	151.51527	94.259165	33.015001	80.25448	46.702296	72.746294	26.45814	87.033953	112.616512	44.830519	43.525079	275.379417	39.544624	125.269927	32.197198	120.031886	89.546814	95.282702	34.78896	71.059968	20.98972	119.323642	85.780746	40.450629	97.64947	47.376824	17.572898	46.766312	46.212612	43.731215	56.451992	3.771426	142.373246	77.162018	100.568659	740.493195	160.68915	35.961684	86.37944	61.111818	7.849785	62.379946	82.181339	119.534127	38.664111	143.515284	146.931087
tRNA-Lys-TTT-8-1	49.695771	21.916406	27.28004	28.599801	36.515548	32.289242	37.545634	27.838643	21.411026	31.508604	23.536153	31.574192	18.569051	20.043563	40.73356	3.8249	35.95778	62.413767	38.905233	51.075523	31.460928	29.7325	16.42291	65.170052	33.089747	28.497164	33.13093	16.209116	30.135391	17.1168	17.893731	46.190941	34.059541	101.13622	20.624644	25.643203	27.904173	88.986098	19.01612	31.115142	55.169071	23.421359	39.181886	11.850179	48.819954	25.423777	33.671175	10.960023	22.255289
tRNA-Lys-TTT-9-1	49.540307	69.532297	39.613597	56.891194	45.875947	40.409607	68.089415	64.259446	12.948426	55.029532	42.965823	11.995075	51.175836	241.716572	25.414418	64.770436	27.49006	74.63642	72.441527	24.987685	33.53583	41.263497	52.178009	137.994459	63.96394	39.669529	64.88243	66.254113	28.892541	21.419075	35.634874	43.889947	40.011761	3.480697	83.348016	28.239141	82.168671	82.559164	36.710751	43.406783	37.293873	64.871127	31.022234	57.841613	98.44689	67.285777	37.155318	138.41365	84.138575
tRNA-Lys-TTT-chr3-2	27.337477	33.558353	37.264637	28.542876	36.718799	31.270478	20.232711	24.627189	19.997566	35.943537	20.835912	35.000233	41.311378	42.956279	31.386555	22.845602	27.463668	28.072173	33.640648	18.403825	44.855801	0	15.523279	28.514187	25.512697	32.344157	31.119894	20.020917	18.155672	24.40172	42.089449	20.973137	24.000691	21.126218	34.56929	31.546827	10.008064	23.406508	22.870798	43.590402	14.898465	27.986966	30.106004	37.789045	35.739251	19.614679	26.912906	4.146941	32.385954
tRNA-Met-CAT-1-1	52.781581	109.550069	91.433804	120.562065	24.361851	80.26107	49.724312	67.272553	27.237849	55.132239	100.422085	109.547651	60.483364	247.670881	42.678469	78.982395	17.148095	74.157298	81.43715	84.605417	41.186805	62.046137	14.616476	57.973231	67.899544	42.502881	111.184063	48.369196	21.3446	64.516191	76.643663	123.15949	51.997583	1.715859	221.877225	161.060238	67.709926	280.094412	74.430554	26.576319	121.735207	80.408646	14.072417	81.119487	130.825458	168.042238	19.482027	202.73948	263.930479
tRNA-Met-CAT-2-1	29.706201	75.935679	75.431285	50.513291	32.004613	64.414682	21.43981	36.632327	18.455544	27.024195	62.724208	21.418062	34.15141	150.587401	54.579562	47.717413	19.356155	101.096779	75.879348	104.709878	33.330317	84.280509	21.730005	48.417181	51.375645	48.354212	73.861595	90.95425	30.482747	47.20231	34.619306	125.955803	38.964441	149.079469	94.245686	119.70349	93.651886	139.780253	19.964867	10.428385	32.664032	66.891535	13.852494	47.845184	91.234872	71.007039	20.194383	79.152763	93.948346
tRNA-Met-CAT-3-1	34.107504	77.372971	52.694582	66.740853	27.027647	88.952192	75.64535	74.520654	1.851148	43.768898	72.024834	37.602782	52.409281	194.431794	30.597998	29.255452	29.674611	69.379135	51.065851	60.280485	38.427574	48.00862	16.777124	66.848147	55.844245	48.470813	56.249538	45.22656	16.591603	47.762267	48.481446	59.883588	34.930008	6.477334	182.78906	139.809815	74.132085	83.270095	56.723621	46.90277	44.851392	59.651107	20.006457	50.38542	104.628219	73.719166	34.912128	174.067223	85.253668
tRNA-Met-CAT-3-2	52.826154	66.866407	50.189984	65.913724	35.128382	52.428463	44.292721	55.32494	22.772548	50.287635	53.964734	29.640827	47.74179	339.968385	26.159532	37.909679	36.521347	93.602697	80.360434	77.366391	34.924212	19.576434	27.326426	48.19069	68.751887	41.76111	75.029817	52.751401	18.011326	53.362186	41.99445	73.094809	54.787092	0.183661	162.007784	81.776617	50.357758	82.885122	92.507645	55.59137	70.132178	53.66478	0.367524	56.127448	96.938075	135.826842	44.32209	80.275794	109.810714
tRNA-Met-CAT-4-2	35.583245	92.410157	45.611128	96.855518	29.533698	68.589948	150.07903	58.674107	19.485552	26.367795	45.364505	36.972951	45.715677	160.777475	25.713659	39.009404	25.079427	55.935779	91.502867	80.502649	28.473758	31.019313	28.642513	100.481882	53.993937	39.814921	71.062648	54.568617	38.171147	43.94145	53.94935	51.108582	21.814264	3.106408	141.234999	56.665627	94.936262	203.770655	74.272977	48.634928	114.996682	67.380844	28.312992	41.955729	98.426305	48.895675	23.811725	69.32719	118.079612
tRNA-Met-CAT-6-1	75.346188	111.448824	120.004046	170.796289	35.372132	100.213758	167.621299	31.439867	22.300693	45.373393	373.46121	82.301908	57.745713	194.050272	31.145219	89.448992	21.687273	76.858106	100.307442	124.423614	59.775153	91.554031	8.170843	55.816917	77.199782	77.032931	105.464139	59.792848	56.184079	76.282562	84.612577	129.526935	36.597542	2.949934	310.918202	384.265282	71.042707	270.796142	85.442944	51.900841	133.818301	103.399833	31.8186	50.343431	130.707985	128.56412	22.147238	321.59684	245.393522
tRNA-Met-CAT-7-1	18.413244	20.277949	15.125923	22.370314	17.101326	4.711125	0	6.82775	0	18.850413	1.707957	17.854029	28.278091	19.705871	31.908001	22.044618	14.448088	33.918022	15.978541	12.99194	16.450528	0	30.657548	12.4311	21.685333	13.715696	11.805886	27.633725	2.672985	3.375074	20.358858	17.967717	23.822501	13.778704	10.589056	7.85424	6.040872	29.962422	0	38.335358	7.14187	20.499512	18.968746	17.914808	12.617262	24.922292	21.694148	8.37868	0
tRNA-Met-CAT-chr6-80	6.16753	11.988357	20.785637	11.211064	19.59295	23.643801	0	10.428433	0	18.067055	24.252911	9.310751	21.752151	39.468928	16.320834	7.015678	10.77387	15.459694	30.479279	47.542635	42.529107	21.40078	25.825495	11.33867	20.601616	16.044562	8.36019400000001	13.981994	11.302908	5.85585	11.968494	11.37155	4.780734	88.053238	17.572278	10.51335	11.936268	10.75532	17.779356	15.136187	21.428245	25.780196	11.305535	8.002215	10.470632	37.939125	17.304028	23.335322	15.995892
tRNA-Phe-GAA-1-1	50.209838	121.246659	68.518463	101.468192	53.361194	58.664829	211.11882	73.311239	18.869057	51.965605	52.257392	41.440974	58.7672	225.792917	39.883332	38.893979	22.035545	94.235108	122.696159	37.271679	46.960824	22.601783	13.310328	116.683155	161.477061	83.725034	102.243305	82.023947	28.826781	52.633496	109.172034	151.229037	38.589142	6.857706	161.042909	48.143032	40.566266	39.496579	17.565078	55.08097	78.017819	78.93468	13.79369	81.231514	114.865714	141.505068	23.969762	241.376251	79.627502
tRNA-Phe-GAA-1-2	49.462648	72.388623	602.187336	59.318996	30.709725	38.909355	133.136387	50.523443	23.853587	42.213631	57.782696	38.519319	46.495125	94.690184	26.564332	21.493398	33.014482	46.820612	67.573904	43.320827	25.706774	16.491153	23.276812	41.092882	55.878007	33.29529	47.207116	52.593929	27.79636	45.350723	48.545859	68.316748	42.345944	2.787372	161.21715	77.635249	67.455591	26.675991	30.953907	38.82549	39.959268	47.888492	15.528292	52.587818	89.333563	75.823346	32.923975	204.425873	78.215362
tRNA-Phe-GAA-1-3	66.796511	99.737532	71.48055	104.649557	32.760908	53.250332	40.828351	43.752809	25.271746	61.324582	95.338944	64.083165	48.567599	212.293905	35.985329	51.947672	21.008369	114.308151	80.228233	122.311085	36.165196	59.676384	15.376427	109.534031	104.294027	59.69671	95.019734	54.594091	36.742464	60.587287	54.877544	122.333557	48.448899	5.07578	91.493261	81.148578	41.801521	163.146606	28.600757	40.204435	140.067908	24.487177	6.59469	61.20927	84.479203	153.505868	27.220376	112.060466	257.242036
tRNA-Phe-GAA-1-4	55.276193	99.368669	57.790704	90.133459	33.531509	78.406669	60.400019	51.945445	28.295003	61.625742	85.009733	23.296108	55.415197	267.515691	29.123887	34.980043	36.019923	132.44726	81.323913	67.08449	46.702546	45.632023	14.284706	62.324073	70.146773	42.995254	79.571061	54.285636	18.237018	61.799589	48.608763	59.233134	61.817145	0.179384	135.826029	220.348552	61.59342	156.501829	57.452977	29.036138	77.619321	54.699959	29.020976	75.493407	79.520851	125.857088	30.468365	164.113062	176.575028
tRNA-Phe-GAA-1-5	43.94705	79.113301	55.179113	64.34359	29.313276	134.855118	41.988729	81.088522	45.015484	45.03743	545.078183	53.894506	62.742528	265.925094	25.916877	34.874941	22.734886	79.599432	171.79609	139.645355	34.925586	51.496717	40.485166	42.120976	89.313861	54.832749	121.456118	68.474379	12.82506	58.083699	45.118161	51.769047	34.320718	28.386522	194.669616	359.472264	41.031441	284.344784	112.15273	41.956843	95.072147	114.363348	21.960687	79.944827	195.91952	116.464022	20.828758	213.696227	256.125342
tRNA-Phe-GAA-1-6	37.573378	56.927189	72.066922	56.223259	23.297812	129.186438	183.743735	64.677939	227.332452	51.604203	181.755777	40.264221	44.545867	157.668067	32.037095	58.303374	22.138871	140.378486	59.996332	84.344301	21.847715	96.172588	16.69755	45.598241	65.153062	53.717327	73.965739	46.069573	25.03676	129.143629	42.867651	29.739659	51.343707	12.401254	138.868631	191.232041	60.94579	127.622796	58.188683	18.837927	112.754626	162.073123	23.23607	42.71941	193.334781	99.755943	23.628242	54.682659	346.628987
tRNA-Phe-GAA-11-1	62.84443	75.137133	56.54191	84.940163	36.947252	41.542373	46.84407	38.675892	60.79796	50.298385	32.593486	38.238222	65.188738	74.927782	26.848427	20.35749	35.806867	56.383799	97.719266	32.369587	43.087971	20.397924	16.397792	45.854452	58.325646	36.046712	33.187084	34.369799	32.113092	23.886373	42.758616	40.609574	42.824826	1.516896	62.117218	64.010968	59.590564	18.344114	33.918677	34.756598	50.17846	29.899524	15.80588	39.766972	53.3769	67.971004	37.235418	271.052498	34.452153
tRNA-Phe-GAA-2-1	53.778101	122.201232	61.679921	102.892002	29.299154	99.94627	63.063255	110.726145	27.497548	85.404144	167.691868	39.973121	40.619603	398.281031	25.044344	85.684339	28.938764	57.193338	87.40632	72.637329	32.426481	32.444207	31.364942	59.736601	61.217959	51.197747	91.470632	55.071261	41.047401	188.409133	55.159802	60.772702	116.550578	2.909691	211.365057	23.651147	76.159873	154.858753	80.986911	40.21292	73.419887	56.868085	10.233784	82.153461	161.206423	161.056425	46.330195	114.095182	101.288345
tRNA-Phe-GAA-3-1	59.923668	82.605169	58.176446	91.478022	35.255169	60.861727	127.829021	48.717641	19.329694	65.478015	69.522513	39.727787	60.191869	226.430055	47.468433	35.727712	35.774205	72.258817	85.210921	34.364721	41.291515	68.460382	28.166359	66.001273	65.398053	53.398874	89.414999	64.160988	21.63756	51.714533	74.61806	112.018672	47.629361	5.66202	150.774451	72.778975	71.43144	83.683048	56.094941	36.950687	71.401606	62.569993	6.374613	60.847142	107.274125	146.629057	34.413086	191.469328	101.756156
tRNA-Phe-GAA-4-1	55.502622	96.525953	65.203434	76.09476	30.241227	31.751439	20.195666	53.056572	58.571993	42.149731	27.715656	26.826202	62.686338	88.221432	41.877156	32.365813	39.762774	60.585267	71.194616	18.198933	34.454345	19.609433	21.309681	66.047603	92.213462	53.4586	60.707202	69.212219	44.66731	41.599755	65.636642	60.268066	44.22309	13.453861	47.819002	25.717679	39.093088	45.973831	33.041929	58.88649	50.198419	51.929019	12.826615	75.517039	140.256946	42.95878	32.583436	69.305855	34.782176
tRNA-Phe-GAA-5-1	78.283363	123.595057	139.849211	105.481229	47.10455	78.801938	71.845722	78.525843	18.292714	69.712365	674.336554	75.671398	50.443265	60.797137	44.842226	60.633926	38.376786	49.911947	126.57652	51.480592	31.581968	18.952063	21.270805	137.332706	88.707462	45.910853	105.521637	56.134276	69.409697	73.680463	63.282888	49.530162	51.868614	5.346252	95.594518	140.419154	52.524816	126.898019	38.852282	61.988637	101.094913	57.053029	16.484987	124.013766	131.617328	99.12618	47.522084	487.584613	95.747192
tRNA-Phe-GAA-6-1	34.703419	69.164815	46.81738	44.827973	39.017057	33.894665	92.096789	31.476859	30.746023	50.652	62.861351	36.053851	34.097742	41.939881	20.455024	20.349563	29.620129	22.508484	59.755374	52.288784	46.346091	6.485109	24.044594	116.194658	49.485069	34.573131	39.934248	33.856491	41.681656	44.406691	36.156268	28.635937	47.536266	10.697463	44.913503	68.737353	65.612392	54.547231	10.509521	33.687767	30.570365	60.572542	44.730759	52.066911	41.627789	43.969871	35.585681	144.193731	40.183627
tRNA-Phe-GAA-7-1	36.575845	20.495781	24.263666	28.044162	24.745709	25.735885	54.506784	36.978639	23.091038	18.687974	32.615305	11.090806	21.603484	27.246155	20.817821	20.661881	14.556404	21.164358	25.381701	10.073373	12.391051	11.248965	10.979374	20.233469	29.03005	29.177033	21.746591	29.443824	71.672892	28.19134	22.809786	20.663454	18.500764	1.888283	16.859595	11.306705	39.906674	19.062588	25.75866	24.661585	39.430691	48.13156	5.129154	19.687503	54.442449	15.182547	15.405295	68.597433	23.476913
tRNA-Phe-GAA-8-1	49.019535	27.272527	31.90752	27.574096	34.593791	27.983149	35.409538	22.134459	35.46612	35.053796	19.30205	68.046283	32.805355	21.363032	34.446935	10.85894	32.185253	23.650302	19.02207	64.360287	39.260431	3.065217	39.359269	22.786159	40.678988	44.19826	18.509192	46.869789	32.266415	42.926089	25.244242	17.748411	30.655088	6.408261	12.186971	1.472321	57.053233	6.823477	14.877879	45.018701	27.4231	8.851426	12.876214	40.38573	19.415254	36.734515	60.836587	7.037486	15.246716
tRNA-Pro-AGG-1-1	32.908394	79.587026	99.5869	92.190169	24.43884	33.989303	58.283216	79.168168	13.685518	32.210283	66.565142	43.385271	52.19301	169.594402	50.301246	55.752154	19.804867	92.33451	66.072742	76.717216	37.889917	53.914058	21.519968	57.047984	79.584176	56.164416	65.50671	39.53105	18.440325	16.059614	54.080967	39.177243	27.6373	25.539167	82.229905	166.749574	26.140167	85.245861	19.204642	49.030202	41.720814	92.9323050000001	3.643081	44.236539	136.871587	64.292522	15.393088	32.843032	152.575
tRNA-Pro-AGG-2-1	61.311117	97.356026	64.295439	89.356121	37.664517	95.868045	70.330475	71.396203	24.444688	62.867232	91.094539	47.921684	53.896305	249.287127	37.246658	37.129213	38.501834	93.87073	95.952991	121.966295	34.632171	52.731153	24.396003	50.476499	90.169083	52.162849	89.943565	63.304602	29.679489	48.46423	78.407425	45.30127	53.872143	6.373732	194.286646	37.209218	84.288877	61.483008	46.324147	41.518546	61.701981	78.947904	0.86004	79.675177	130.301925	163.747694	34.417746	167.957293	100.205234
tRNA-Pro-AGG-2-2	67.338831	63.15713	86.711652	52.4502	33.721005	36.880083	119.680487	52.403575	17.102826	46.808652	36.812952	32.654338	58.283198	225.461524	37.316314	45.139626	34.337852	103.360383	120.966604	79.339242	34.632093	28.059948	23.625269	61.523106	71.265429	41.73948	89.393859	59.355473	52.962679	46.725983	50.595147	48.559972	52.685232	0	126.444295	38.382103	65.296515	123.22165	41.139445	30.966274	50.949333	41.300173	0	64.875524	86.341686	132.040368	34.913943	48.096128	92.25046
tRNA-Pro-AGG-2-3	42.922746	92.717562	59.774637	98.194721	28.621034	84.524593	28.879689	64.407524	16.974786	57.819051	118.358251	35.061456	45.531698	190.302312	32.245647	110.76691	23.271969	78.117464	82.339618	105.845205	45.81943	68.235534	6.329404	52.177204	77.096727	56.061554	91.607525	51.101763	18.858828	35.283473	45.589902	43.192701	39.480592	4.718461	178.431149	199.828275	155.174967	171.101935	89.876069	32.917357	61.066612	71.413709	31.320562	59.187512	106.320685	80.040679	22.774111	206.740868	155.653156
tRNA-Pro-AGG-2-4	44.094149	93.41415	61.661857	122.682065	27.026064	129.745736	58.618398	84.476508	199.925486	43.600712	151.833431	62.856294	51.201794	254.745438	28.041768	43.54502	24.334061	78.450998	78.606887	129.283994	33.709044	46.098634	20.605092	64.390137	68.621732	41.732471	73.844556	40.844786	53.687518	58.832107	76.631202	36.581897	49.17237	3.199159	285.921067	227.790295	65.372752	196.754063	86.777588	28.606598	59.928727	113.93399	6.70393	85.957456	181.594037	130.954475	32.86593	182.514639	196.469142
tRNA-Pro-AGG-2-5	26.946932	70.542009	58.420805	69.511631	29.07837	166.316594	30.076317	129.32585	89.478415	45.817861	126.903398	25.604289	37.967239	266.821313	45.758231	32.284788	33.658229	56.287789	55.850349	58.187473	43.037292	43.402406	37.635273	54.619317	62.351266	49.807093	63.523254	56.396815	4.512915	32.364989	47.911055	225.861192	48.04425	0	94.152719	63.686526	72.362201	77.176225	97.387504	38.14989	53.666936	163.105268	8.149448	47.540041	258.073041	42.226537	36.420349	168.282838	85.897788
tRNA-Pro-AGG-2-6	35.909052	80.196766	64.553987	67.526364	32.802215	65.018371	115.025664	56.035471	29.76588	62.443905	137.537131	24.012169	38.626953	279.336323	38.291951	57.649161	25.126577	116.627821	77.155385	96.437302	41.279756	96.606326	49.830382	51.618915	70.138761	51.003287	74.10476	61.598702	25.857932	68.741643	59.216147	205.252645	50.108477	4.320195	177.017299	40.981922	46.305672	117.383813	55.044245	40.615474	76.227568	55.81224	0	43.482551	84.372162	176.548971	26.407331	33.289865	217.81666
tRNA-Pro-AGG-2-7	54.775622	107.170839	128.524909	117.710398	31.538859	133.42964	42.986875	78.88127	11.504067	38.410879	208.480986	49.40326	48.298428	146.402528	42.488727	55.527552	19.5546	329.770051	120.95898	216.438338	58.172683	76.360242	11.939485	130.07816	104.423296	63.700448	73.05764	65.697409	42.235653	36.434133	77.131087	90.134408	33.163976	0	131.664029	313.686669	90.577894	86.223366	72.196904	45.456677	121.944104	169.524175	24.382166	54.781538	258.167437	96.258699	24.486746	143.740235	185.3592
tRNA-Pro-AGG-2-8	60.399724	88.154122	329.209867	114.693063	34.0534	64.584602	100.128809	68.173186	25.726496	43.402969	84.931647	34.332268	38.197421	161.237856	35.326879	56.822114	22.878636	100.760652	103.104253	95.695342	38.197448	76.054271	14.942566	89.691569	82.115736	38.081164	47.936577	61.819168	19.046413	37.821482	34.695413	42.203186	28.736773	5.64155	207.526275	119.62131	104.747902	103.277184	60.936323	38.280795	130.647725	90.604971	0	72.228567	111.377256	61.048256	20.216405	316.397381	293.649361
tRNA-Pro-AGG-3-1	34.852326	46.643604	18.708307	40.840608	23.974501	23.227801	26.64518	22.904435	0	17.649475	44.045899	55.462844	47.868077	14.284081	36.709274	22.657319	24.687749	40.099162	45.459349	76.329404	42.175495	36.534606	12.458591	72.491642	26.749371	21.919323	33.307686	41.529057	24.926562	20.591987	27.916329	17.704769	40.410732	4.364275	51.097838	127.498451	51.948155	60.119116	36.661543	30.776684	69.466401	22.595918	28.082697	25.265584	48.706138	6.700591	9.460441	39.636564	62.07298
tRNA-Pro-CGG-1-1	70.767895	124.410844	87.925516	152.58247	37.447304	97.534075	113.238704	62.492186	20.86097	52.69982	145.869672	142.166435	69.67785	205.46179	35.014332	55.626498	26.087825	136.078703	119.377963	103.355291	53.879255	115.088981	14.22811	65.188458	116.760112	74.552575	113.503485	68.345198	112.026088	133.50366	148.286014	30.132429	76.560259	8.209356	371.084395	618.270369	59.909016	275.791271	51.181326	38.988329	82.157058	72.556619	16.515655	145.166948	144.959629	146.681757	19.624664	598.847765	245.38543
tRNA-Pro-CGG-1-2	58.151865	117.256535	110.712715	129.559591	40.312843	82.49569	46.756644	140.615023	51.647248	42.866747	367.781121	53.30429	85.468832	130.02667	29.540865	43.063692	25.970615	165.664225	101.990557	87.851656	51.447812	59.976618	18.837456	89.309695	94.516664	73.084911	86.514613	77.822134	13.84726	36.881485	79.751686	150.994605	37.571369	46.190043	55.441625	127.80026	45.182568	119.150631	48.4062	52.378548	54.166117	134.775478	17.087226	90.287858	209.998308	80.044041	25.318762	119.116194	224.490875
tRNA-Pro-CGG-1-3	33.551089	78.969593	174.625468	72.585412	35.506241	89.741867	62.75294	49.376789	19.594772	41.49019	153.413668	79.530658	50.901719	181.104209	24.90582	40.444037	18.419879	106.613369	90.487356	92.060723	41.930416	95.934671	17.990068	56.969653	58.8176	47.210348	108.651928	48.602258	10.794743	69.699517	78.582753	223.123672	43.693457	6.850039	157.456278	596.529714	93.046601	216.918982	28.2126	25.702078	109.303431	75.864222	8.276427	105.381691	176.018755	98.890628	22.73151	139.611981	225.177371
tRNA-Pro-CGG-2-1	37.33609	79.215363	70.012132	61.14497	20.059224	69.069602	66.558356	61.803576	77.607236	40.719861	83.759569	33.942171	46.421563	315.276642	23.837261	48.678915	32.270529	203.035219	67.367369	52.164469	30.646346	24.102605	26.454869	94.140053	67.050988	28.809629	68.104727	53.19235	20.970598	64.851267	49.627582	60.326344	41.800978	2.913018	126.899832	43.287106	61.847098	107.276238	20.333751	33.17529	48.911861	51.611688	11.305535	72.263594	115.055736	83.463812	34.914421	47.812597	82.949059
tRNA-Pro-GGG-1-1	18.988688	36.348946	32.638735	34.221151	31.357262	27.046729	0	28.140387	0	25.803269	26.155366	42.260341	39.37595	44.64609	24.974992	21.88194	33.473948	36.88219	35.010829	36.75711	29.741775	36.811765	57.586855	74.370216	26.574161	41.353157	24.401918	30.364805	52.125965	34.949842	25.220282	30.797647	24.809974	0	36.505318	26.981898	36.923095	25.57923	20.755108	49.418173	20.319022	28.741681	67.050941	37.725854	24.968428	41.768549	30.761781	4.675697	26.959959
tRNA-Pro-TGG-1-1	46.677536	90.426028	81.989634	80.509593	44.676642	94.368973	62.822734	95.838459	72.485645	42.590899	125.05853	23.296135	57.25528	379.157539	49.089831	51.324493	28.046397	150.20331	113.688634	135.952653	23.301301	46.583574	32.514206	59.649464	84.614317	49.693473	104.293177	54.665267	63.208798	95.435407	47.176233	57.821312	74.124039	4.642684	148.08597	57.925319	69.108134	1140.029786	45.118202	33.732207	65.949466	106.288437	7.130343	76.711007	148.965005	115.773737	37.742162	62.459417	70.884271
tRNA-Pro-TGG-2-1	54.463882	117.397766	249.598734	123.257873	36.335392	168.617606	33.516915	138.951191	12.753765	47.96973	177.658816	28.741809	57.768832	375.330979	37.533349	38.956143	25.353289	89.041812	122.159355	121.470338	27.379636	80.221125	21.771611	64.256051	70.396543	48.456892	72.400603	52.420699	263.485916	53.365214	114.620384	38.45706	50.907137	3.018199	332.827489	202.892127	32.022456	163.46496	66.05129	39.464621	71.56819	116.042904	11.197683	74.001895	198.799358	91.527007	32.684047	259.607346	195.529746
tRNA-Pro-TGG-3-1	49.858763	97.322649	80.054316	72.704603	29.201929	84.282937	61.3852	68.880805	8.89415	36.929006	134.17333	39.524418	51.218517	294.039953	54.179193	36.143506	18.94832	103.471167	90.941353	52.72425	46.237806	35.898746	13.920963	69.187397	95.499367	56.927164	78.895432	80.676416	37.844864	42.847707	74.69018	56.377393	38.798351	4.441974	162.761724	364.54144	75.281498	101.098101	35.216313	44.356812	64.963899	67.000632	29.867283	118.12448	155.057338	102.174119	24.468094	173.997298	182.737304
tRNA-Pro-TGG-3-2	21.842895	71.490818	71.112752	48.834447	28.401577	52.134368	35.66127	61.637706	54.24708	44.605968	57.646928	37.922759	52.676469	307.035329	52.890669	38.322592	20.379997	69.404945	82.526381	70.982593	29.443696	68.592902	27.212589	52.671391	83.511927	65.174125	74.560811	87.451543	16.790947	64.871969	97.124629	43.800449	50.334888	12.244362	184.931897	119.892465	76.902331	101.108855	70.947014	41.719053	78.230515	53.497234	2.756558	59.759772	87.327565	107.708726	35.622926	132.430242	131.130607
tRNA-Pro-TGG-3-3	44.794765	87.386014	63.02946	76.421632	27.724683	82.622599	63.228216	54.807712	36.503792	38.874224	171.84526	82.036422	55.552402	160.675949	27.867664	60.126288	12.858886	74.132781	110.861067	133.685561	31.451332	73.11384	7.822173	65.531911	60.511748	46.550103	79.449219	40.410294	133.103665	79.063458	67.956631	35.051795	38.491073	1.602222	209.25108	312.518168	43.514208	257.22396	126.111687	37.941193	159.366596	101.803935	3.77208	68.303305	107.261607	134.931854	17.316339	136.134892	470.185309
tRNA-Pro-TGG-3-4	42.418777	78.509068	58.916347	76.982788	27.824368	88.824247	44.820974	74.359513	44.35151	46.658931	126.910768	21.630989	49.030155	84.825438	33.662323	60.395589	17.451342	140.923295	111.578207	109.38063	26.441282	82.458839	17.859755	45.9461	77.30889	64.684849	75.625459	61.698498	26.516624	35.538813	79.361483	51.019401	42.277504	10.742503	53.037068	200.504618	58.643751	253.271534	45.399465	34.306412	80.975746	78.045771	6.402044	80.297644	138.544039	319.871317	28.909858	150.281348	180.087957
tRNA-Pro-TGG-3-5	35.05172	66.454221	60.851619	56.899303	31.074213	43.091285	279.849231	23.236772	6.899154	35.300841	96.668262	33.678425	43.527227	86.074065	34.619759	51.873225	18.985374	77.631692	87.482309	75.609975	30.67557	25.677472	17.501285	61.736589	55.841899	41.07724	52.317983	65.257526	22.597042	54.907428	50.714296	35.690373	30.095897	11.37262	36.602489	291.608687	36.079213	242.018003	30.86277	37.105302	46.708913	36.764688	0	61.753781	69.242002	100.43558	28.148796	175.258914	152.262294
tRNA-SeC-TCA-1-1	37.056151	110.885043	75.729998	107.600923	40.308866	95.756932	68.639923	132.318572	16.272522	57.599519	127.992173	43.47928	56.787082	229.547318	44.225376	46.648241	27.763438	81.323475	104.160278	67.842125	44.200472	44.131186	26.742688	75.702553	96.332063	56.735237	71.04171	63.526733	31.43417	45.143828	58.725177	118.745528	42.691595	1.445551	112.297864	235.25018	90.18846	336.045757	62.653851	42.993088	73.505995	61.002831	3.614461	83.10221	168.740752	122.113811	244.076088	181.338437	102.932144
tRNA-SeC-TCA-2-1	12.885231	14.282013	47.01104	26.040574	62.513624	13.115772	0	0.81933	0	25.43816	5.308515	69.084226	27.796743	16.850491	35.120106	10.611775	26.342122	13.719981	5.923619	25.983827	30.045625	39.429096	18.958685	12.95848	18.023068	37.385189	22.910817	15.026892	9.546375	14.138579	40.324594	4.008173	27.684067	0	24.669866	0	0	0	0	10.245273	14.690023	17.149755	26.328448	32.689189	9.61376	31.074515	20.457515	11.261906	17.813085
tRNA-SeC-TCA-3-1	29.533164	38.67913	23.826872	42.345862	21.002365	7.087623	0	25.719244	4.24656	22.354153	16.434002	52.765299	30.616282	3.785572	41.321929	25.280307	16.661004	26.192626	35.205152	26.443237	23.638183	7.05388	11.561468	37.188889	32.489735	28.706431	23.834504	34.729426	0	11.274023	29.82913	30.584767	25.044884	0	17.36148	68.147545	24.612349	40.734628	10.384018	13.907921	32.332533	36.807164	7.715587	34.851645	14.77434	20.290613	9.106117	6.018443	19.184953
tRNA-Ser-ACT-1-1	38.272096	87.506562	42.172007	73.288457	33.88262	68.407852	137.573418	56.176558	47.564465	56.799528	85.407362	33.891139	60.146666	201.369634	44.080622	28.508705	44.339863	69.385193	110.764989	42.767812	48.363241	24.896956	25.748956	51.962109	57.275573	53.615932	70.311583	41.40146	51.55139	32.636681	62.699824	34.570301	41.424877	9.541079	128.41883	40.84135	57.641673	38.911292	49.543685	54.573343	52.546676	70.802886	5.638446	44.744752	84.766472	63.540228	29.60698	57.920975	89.777699
tRNA-Ser-AGA-1-1	45.767317	82.483504	51.098941	69.178984	27.47061	42.174219	35.310911	45.152637	49.367426	70.165894	32.961454	24.866494	53.68872	189.747206	38.280694	54.94088	26.634425	71.32361	85.389116	43.982422	45.992964	21.889773	24.421966	51.458298	95.742594	32.194305	77.384273	54.855655	27.466678	116.817314	53.131309	48.644511	85.459017	1.148093	49.617291	28.070892	131.058445	35.247917	101.900238	41.269304	60.127945	40.674878	1.584334	75.697417	65.094776	108.776651	28.501038	59.207411	72.89413
tRNA-Ser-AGA-2-1	42.173288	79.592862	42.693672	60.661735	29.90063	52.216909	66.949679	50.823823	20.083778	69.732951	35.956102	30.855372	44.986061	357.323566	28.350642	37.262643	36.225879	81.448206	86.221723	88.563951	28.009013	30.186037	37.492256	96.318357	57.692736	38.642877	74.858963	45.692194	46.429962	52.675117	46.629001	38.730289	63.406098	0.496192	185.743291	49.036291	194.146353	68.157633	39.418741	37.088575	45.842113	40.010912	10.421746	58.894739	62.683595	95.271021	51.336501	95.928753	88.317902
tRNA-Ser-AGA-2-2	63.784027	85.905812	52.53651	81.404587	43.751803	66.765261	48.538859	64.353357	27.513598	57.726129	82.551497	55.302198	50.706034	275.898596	44.814638	33.627236	30.215499	88.20897	78.882239	94.360275	42.14891	44.182265	16.447412	68.292361	91.633874	47.53077	73.122738	47.525474	20.011905	57.821074	58.183061	182.793033	50.533774	7.904998	219.304027	186.998746	55.287401	126.89014	81.839576	41.711635	62.667165	65.67312	28.445654	69.710077	77.766023	132.137635	39.11226	197.610115	156.496007
tRNA-Ser-AGA-2-3	58.824455	136.287014	53.926158	99.143266	35.050915	74.127749	157.785705	63.650046	27.326365	66.50813	69.968725	52.919097	66.133912	139.729688	46.393744	72.00334	27.631398	72.68874	100.07617	107.471738	52.962591	54.459753	29.105801	71.5847	96.325015	62.04781	101.046743	67.929693	50.968637	58.674461	68.543072	222.491707	63.249799	7.532635	182.270962	111.556198	122.366285	137.530951	85.727666	35.478339	68.353863	56.061204	4.890372	94.308701	90.718696	95.926183	34.845135	234.077104	227.011228
tRNA-Ser-AGA-2-4	49.506958	94.230573	59.793367	81.758504	34.303073	77.592108	78.147839	89.50302	24.27986	51.938491	194.460774	31.22648	50.437981	225.842784	31.631072	44.231833	23.904623	370.588227	105.846363	76.137456	39.530758	39.905579	28.859726	235.950998	75.947269	45.099749	63.698399	40.938803	18.074593	51.188725	61.821592	33.973813	33.811691	4.885961	99.071997	114.491095	92.588372	69.005422	38.305353	38.350011	82.815008	55.461912	11.250179	82.881302	78.637683	132.992095	32.882422	177.727683	116.571155
tRNA-Ser-AGA-2-5	50.718835	91.98208	93.062478	69.3445	40.461911	130.613245	45.369194	160.652725	23.827813	60.126394	699.311144	111.088605	44.243476	213.384002	86.392518	45.140631	29.959192	91.657796	122.181742	85.604349	46.453839	106.199817	21.395479	57.830262	111.679335	56.632598	97.999799	54.176912	50.077946	50.387144	94.314076	59.331013	51.098549	0.448938	329.50486	209.612705	105.34001	89.851219	83.721382	40.127473	62.634653	100.667494	8.271394	115.644528	129.096876	264.610285	52.994643	286.945241	124.823985
tRNA-Ser-AGA-2-6	34.095082	93.746048	46.313766	80.93121	40.585247	76.570695	44.700727	112.94337	38.0651	55.544442	307.13472	265.645359	67.815491	323.554202	50.404081	37.058359	25.878759	114.848762	80.910437	138.911338	39.150396	34.218515	33.78184	49.428271	77.085247	48.66381	78.148383	46.277332	22.025215	83.12391	60.525782	179.158004	58.19205	0	102.970853	162.912052	51.571348	157.045248	28.593045	45.895663	59.710973	65.71636	14.166733	175.740939	96.41803	145.73956	37.311285	105.386021	127.810585
tRNA-Ser-AGA-3-1	54.590555	84.88586	49.940705	76.493363	32.148598	44.840288	34.916904	53.197428	0.076501	49.966375	42.246461	22.415685	49.239775	142.43803	31.457679	48.458679	30.318061	80.318842	76.571625	51.35792	50.766769	23.594821	14.435159	52.811068	84.735018	41.4629	65.096513	53.274578	28.827269	111.770282	50.80227	150.1084	100.206134	9.01976	69.111514	60.845118	79.737188	85.563184	56.975091	41.138486	49.163036	47.977762	6.470654	67.34165	64.22638	90.763004	30.243492	146.484622	101.193641
tRNA-Ser-AGA-4-1	51.773006	91.49604	46.678605	91.988651	25.323059	81.015376	70.50422	92.878927	22.822719	68.079397	89.881496	40.92637	49.821306	178.334097	25.04754	46.579398	34.837834	95.64962	94.17597	115.343087	36.883142	35.514668	30.843796	48.938037	80.473789	37.895356	66.364285	46.196083	16.157121	46.327702	48.968381	143.914809	53.821397	2.259732	161.247564	111.73966	110.864499	183.068162	66.241577	52.298568	64.31729	90.496896	6.104728	54.885913	147.819221	164.305539	73.313302	185.670656	126.20723
tRNA-Ser-AGA-5-1	26.602822	35.616761	67.028243	44.48164	67.070759	48.106374	2.559961	25.669355	30.517802	30.419145	44.491951	188.926328	27.307641	64.151008	30.592501	13.097723	40.905707	49.798063	15.874764	24.712303	50.368452	50.022988	18.107835	33.711116	60.500305	40.839948	45.648474	51.430742	30.363125	27.61542	47.159097	26.874203	34.359879	5.908775	62.10558	49.587706	42.344125	65.397688	28.390585	49.260597	44.519317	60.318817	106.211342	77.880281	40.805842	31.768408	18.100644	21.390181	29.405808
tRNA-Ser-AGA-6-1	14.48953	22.249549	33.705276	22.717198	26.063383	58.270751	47.81573	105.244695	59.22012	21.94377	23.836805	27.664449	11.631831	30.363531	19.464275	31.273836	29.193783	30.906596	23.117715	38.655882	13.110806	39.338031	30.336342	17.020412	23.633919	49.226289	22.518382	27.502423	9.228644	17.280806	18.657945	28.742322	50.046588	0	33.36872	20.749372	41.246115	27.429367	41.47687	30.280884	13.967334	19.753118	13.138255	18.417968	23.610578	52.54881	25.874616	22.211213	30.590278
tRNA-Ser-CGA-1-1	41.506452	54.72074	92.438792	58.358037	19.711081	88.830287	98.157699	58.638742	17.350833	46.166367	369.268612	43.947474	34.661658	222.530989	21.090693	41.40454	13.433939	71.631842	59.909228	88.90914	17.903734	70.209224	15.932069	62.28192	67.376658	35.740672	87.216703	26.499239	49.570749	65.793124	62.156191	122.289046	31.082878	5.710377	110.738341	120.265217	58.385025	320.889253	62.665144	15.671553	85.395906	51.131874	0	48.387243	100.985515	140.258577	40.633613	43.884967	213.471284
tRNA-Ser-CGA-2-1	38.299106	57.152345	37.643709	47.679749	23.998432	37.714052	60.499018	44.642492	275.829228	48.52762	49.875286	16.553664	36.534863	125.601109	35.793209	51.501297	22.833091	45.908009	68.003463	36.875173	35.676993	27.280719	17.426195	67.380697	65.121921	36.228925	43.807792	38.25797	34.895761	39.167617	36.559209	29.464559	45.570975	5.232794	92.631793	60.347328	47.998186	60.299831	31.48703	32.0947	102.069262	70.53963	14.406359	38.789487	89.45586	116.599901	27.895856	219.99408	99.961624
tRNA-Ser-CGA-3-1	52.589599	92.847608	77.100646	76.732434	22.48069	72.242231	85.102588	62.664686	215.543746	56.60883	77.322272	36.000192	50.821994	267.890531	40.181277	51.713065	42.711319	148.914271	104.668125	108.973824	49.915339	51.963695	29.64881	99.950941	67.463898	45.525237	73.353191	54.106236	69.616045	115.978055	70.242476	41.965224	61.686319	7.280328	140.78779	60.935655	128.835294	109.760643	37.719888	54.810911	69.151223	80.497037	16.684738	99.95643	104.625752	114.220978	29.071559	241.45331	125.270441
tRNA-Ser-CGA-4-1	72.126061	118.605342	73.091706	133.15426	35.277956	149.098582	28.798613	87.538423	57.753697	50.219476	272.777415	103.754465	54.744184	158.921075	45.67898	59.052413	13.183986	76.139877	91.983308	88.68367	49.032254	138.773209	11.567949	46.223343	67.339603	63.687419	92.71177	46.743036	20.878668	54.144393	89.187133	57.791102	37.896829	0	149.865981	231.250521	50.617444	86.162485	79.0661	41.139324	77.228005	163.876406	3.003248	248.96841	233.118324	119.721701	23.034481	401.628674	156.859276
tRNA-Ser-GCT-1-1	63.080221	79.353534	95.737637	72.096432	57.778453	55.095979	28.461005	41.716633	26.975126	37.308396	72.239785	97.688031	55.392322	48.376252	62.957226	49.188737	30.950364	70.888116	79.253658	56.454327	60.06326	31.906017	34.510898	65.899732	74.782453	63.546071	91.057365	26.272922	51.567677	43.887369	84.895909	56.486852	55.482402	28.436623	36.641507	112.080995	60.657189	88.457258	32.089989	36.862808	111.044573	68.908009	74.60089	150.778654	40.93534	65.621609	42.587998	132.477275	118.045522
tRNA-Ser-GCT-2-1	51.849199	101.205517	53.05908	99.159102	38.901044	49.799566	34.850466	47.284355	14.465234	57.403832	93.052275	32.222202	46.531708	237.302363	46.989693	43.564565	32.984402	77.299158	91.113798	36.767191	35.751168	49.339547	26.627203	90.932024	67.311121	44.427614	58.4625	53.953084	45.778572	41.343022	67.441363	35.790619	44.57316	4.559043	179.238478	96.252234	109.114612	35.590702	40.462362	39.963417	63.066578	29.878831	24.10622	50.033442	77.770153	99.339436	34.887499	413.372164	113.90009
tRNA-Ser-GCT-3-1	46.54815	91.196998	52.807791	119.678062	25.390312	131.25663	21.300089	108.400966	29.417472	45.382277	254.255576	80.953883	43.772282	388.881477	34.430295	71.918507	21.107339	65.089391	85.339501	137.897648	43.125891	110.496469	17.044359	61.789657	64.65461	50.104177	80.227674	27.34603	44.003749	52.624419	63.436718	69.000209	35.898541	23.216677	137.868804	577.820523	157.845969	427.128118	62.189723	21.846617	102.314418	150.331347	22.150548	47.664665	198.716916	113.101324	28.213414	431.332355	161.795842
tRNA-Ser-GCT-4-1	34.889921	49.883353	25.589124	43.282335	30.160288	17.25336	14.127817	41.389927	0.728294	36.452295	16.262903	44.983745	45.269034	53.854179	33.232131	27.333818	51.160701	40.069628	30.590631	22.654569	46.93869	17.805992	81.260032	60.285287	35.339725	35.333637	37.124212	49.853669	56.565223	31.787002	45.894664	42.85886	45.303756	3.292013	26.005968	40.505118	56.92585	50.785016	45.92735	41.858796	49.493773	25.668596	19.74909	47.048762	28.843948	34.982027	44.943756	9.45776399999999	31.979539
tRNA-Ser-GCT-4-2	63.332529	117.530878	118.962602	104.123981	33.876548	52.132804	50.68174	56.924273	61.151162	74.136869	88.676835	72.053825	56.275103	277.274503	26.898894	35.926361	28.873427	65.999382	86.85241	91.630005	29.618522	92.240221	30.098862	54.717219	85.687206	65.693449	117.19057	75.620732	23.74916	66.012398	55.61849	93.413297	106.381363	2.525166	231.259435	122.065323	119.921369	97.219449	49.311683	412.564654	47.888183	229.137095	0	104.16496	98.171964	171.333839	42.667375	253.2852	204.445629
tRNA-Ser-GCT-4-3	39.244584	89.344214	79.28606	110.448519	35.698267	102.506699	45.959488	74.179988	25.446993	55.051278	161.292606	33.632587	51.93392	200.892547	37.324636	49.968183	25.329571	100.146322	90.608299	69.976007	38.339313	50.875802	21.085189	34.547031	80.515857	55.007523	89.009768	51.727949	12.459754	42.619632	76.972433	66.633673	38.170995	5.22496	140.863985	337.870797	80.924586	138.300936	50.924131	25.01482	65.950839	75.943452	4.267613	82.93362	131.070468	162.521306	32.725255	188.348663	121.390439
tRNA-Ser-GCT-5-1	53.668582	139.238635	55.706647	114.163418	29.153563	139.37928	19.362904	171.746987	33.768073	85.941724	103.032212	33.244806	56.082154	230.142129	55.979273	39.048257	31.267703	57.659212	97.42738	71.467826	41.641421	84.727038	25.886834	61.842559	79.156623	54.47456	87.546501	58.80698	26.17669	53.263418	59.690067	70.127891	53.085083	1.837219	185.672287	56.757483	136.029369	70.663652	52.231989	41.634315	53.038308	66.562455	1.14672	61.894485	117.358568	143.7352	43.779576	282.026666	166.765611
tRNA-Ser-GCT-6-1	40.917722	55.222626	56.86271	40.886	32.090249	58.469655	59.017926	49.921639	17.699235	51.856638	95.854744	46.837725	42.638596	232.312044	38.761182	34.867428	41.856064	65.815387	53.041925	89.927135	48.368141	43.088471	20.589768	90.924001	61.544728	41.823376	52.553638	54.695581	41.756673	55.410894	45.1821	31.772183	49.617979	1.89133	152.075157	102.549571	100.434042	76.000199	53.301943	37.747421	58.648014	41.907408	10.763389	50.061239	93.185046	60.996395	28.292617	198.808432	140.693539
tRNA-Ser-TGA-1-1	38.567897	53.994194	51.269277	48.051223	24.585403	161.652438	35.631229	117.338086	14.119835	46.529025	228.374943	29.394364	40.879339	263.486703	23.976048	31.36627	18.957208	60.693684	56.467197	90.570131	25.516713	56.451332	16.81118	62.783933	55.18417	42.188645	78.1951	39.967013	46.509744	41.971067	46.292506	34.509946	43.695424	2.199362	260.666541	308.631059	41.56863	182.785977	60.790263	30.778316	75.317155	189.308036	15.45168	88.356063	232.228109	77.157788	29.377604	267.005422	202.281005
tRNA-Ser-TGA-2-1	34.974486	84.871368	83.987849	103.676399	38.432582	127.872343	27.714576	117.88557	35.802588	46.282318	112.090433	40.514522	40.541952	211.933338	37.950049	36.121872	22.153263	93.148109	85.478345	76.554354	35.079506	36.477156	21.648109	61.722469	75.07506	49.88824	86.199547	42.95014	29.199694	49.191308	40.260811	39.329802	37.396155	12.069623	99.457481	170.918936	81.208234	335.1679	46.414243	31.337736	102.091261	100.027769	10.460505	62.063555	201.900213	130.292751	28.947811	194.814938	164.782274
tRNA-Ser-TGA-3-1	51.376267	70.71873	62.023154	74.265547	26.158597	40.545851	43.230898	41.378168	15.404204	55.092352	41.38575	35.179344	39.541805	174.471983	41.875138	40.582976	36.604166	122.210921	88.977953	66.354705	34.820412	13.727448	29.342878	56.742055	83.683549	38.245778	55.72334	48.78749	53.64084	55.11465	51.279193	50.346412	57.81902	0	118.12841	77.097029	56.892892	253.711536	47.728381	46.391897	52.246325	47.439611	0	70.588413	73.554803	138.417316	39.100457	58.959936	75.814354
tRNA-Ser-TGA-4-1	44.735554	79.209143	46.978177	75.183133	28.575979	64.146969	72.969352	67.031925	16.772238	70.747255	66.248346	27.288786	34.731484	188.800816	43.296118	48.153089	40.369796	101.102263	106.203223	56.586942	39.668715	32.539725	47.735043	43.552028	83.244257	44.312483	85.310089	50.770773	40.333354	45.597954	56.059744	65.686034	76.597606	12.411612	137.55391	21.393748	67.891653	113.454427	41.811624	24.226015	47.98957	46.203687	4.391246	55.392244	79.227547	102.231981	58.331456	35.65498	132.970872
tRNA-Sup-CTA-2-1	9.31792399999999	33.768985	23.443242	58.455408	23.864698	36.223939	0	17.24465	0	25.712126	20.431683	16.119169	41.411992	34.25488	39.914928	37.080584	39.813991	27.1542	17.554501	79.832381	19.22676	40.28241	25.726944	31.050996	26.991204	28.141983	34.906794	22.260037	16.148782	29.636582	31.660583	38.110696	38.148193	252.065536	43.064567	51.70066	49.762927	14.456904	49.817564	23.409968	38.103221	57.723474	27.31531	49.724213	22.947865	7.641832	22.91451	16.042119	94.330916
tRNA-Sup-TTA-1-1	23.631356	24.412011	20.89979	12.582895	32.330551	14.590972	8.661773	17.302771	0	31.435767	10.545904	20.810334	43.096144	55.977837	135.987494	13.981651	19.332161	25.810686	13.241947	3.99752	29.899469	16.675704	51.165241	74.175739	40.854011	18.407748	19.623502	19.747514	27.15359	43.12656	29.134946	28.226765	20.166838	56.261836	29.3368	18.580614	18.825351	17.548896	25.926735	45.650507	26.301583	22.935726	17.754638	30.03024	14.570674	39.784055	99.854047	12.350629	9.286249
tRNA-Thr-AGT-1-1	38.017353	79.911294	73.254631	97.038562	27.427469	64.932192	42.532232	59.226645	26.323004	52.134472	54.656398	24.091671	55.167719	245.398126	37.316034	45.78748	29.760194	105.852327	96.08718	103.974797	35.798671	58.016878	27.963302	37.498357	84.109925	50.501401	91.909778	61.409895	9.190161	53.659904	67.934912	77.681129	42.945025	4.018298	178.636028	99.388794	57.748546	79.497611	35.371153	33.552218	46.999962	45.754189	11.019727	58.179618	71.654732	227.97204	35.599889	45.552481	155.255137
tRNA-Thr-AGT-1-2	37.14705	95.490007	60.518458	84.93162	36.732971	81.480351	75.044953	85.666563	4.294541	37.660165	88.978411	137.943655	48.788203	425.695625	68.368562	35.233623	39.418038	99.06964	69.714382	60.531218	33.38912	30.787077	39.065757	46.597252	79.482145	41.362819	53.099029	61.910729	28.508117	45.971835	56.701881	54.352305	39.275103	11.580115	150.456768	39.410835	45.061541	90.659044	82.314947	24.614359	40.0835	109.043653	16.759215	96.040594	125.362524	128.673214	41.563339	29.278908	108.639509
tRNA-Thr-AGT-1-3	37.305807	71.676962	252.068586	90.730341	22.221816	160.599647	37.345764	97.914684	25.497285	38.473306	288.952409	112.628664	42.951242	283.845567	25.942593	41.17357	9.551432	58.403763	67.295657	83.979065	35.645291	246.532448	11.267797	37.743785	86.029391	38.563543	97.916548	30.416878	61.979741	54.557098	55.650007	44.57301	32.994832	4.945524	250.944066	236.589909	69.981007	306.177445	65.270873	21.879051	88.393408	113.812205	25.548134	209.404109	187.381783	347.443281	194.827714	196.171317	297.77644
tRNA-Thr-AGT-2-1	51.854799	90.991884	47.845062	92.708433	24.960542	76.003893	17.863746	52.428864	18.94903	53.16931	64.806164	32.036529	39.60749	337.157803	50.342409	47.817068	31.965794	95.763715	92.692348	67.845187	32.902761	97.621229	20.231908	62.372522	72.322491	44.739068	81.595888	48.185487	35.122749	69.4716	56.893503	42.266262	52.715772	0.528402	256.832117	154.383881	55.574787	120.676594	98.196976	36.996645	72.589341	50.569589	9.594907	58.842411	127.798161	244.771771	38.017829	226.866066	133.856594
tRNA-Thr-AGT-2-2	34.306369	53.748635	46.137556	37.843806	20.731759	68.636159	35.644334	89.54357	15.452445	52.674703	66.631611	22.077811	35.632639	353.531485	21.650384	40.365811	34.491901	89.775103	77.874281	76.244651	25.49166	61.238245	22.628334	136.48124	59.244404	31.975831	72.276483	41.00487	26.705828	34.751517	38.730907	31.469716	42.122016	0.623256	168.783679	18.115256	31.509866	161.750657	68.762021	29.644735	103.689678	82.456011	0	91.17228	134.279013	87.545592	26.759896	65.625637	138.837557
tRNA-Thr-AGT-3-1	67.147494	103.379009	67.290514	89.748348	30.470196	47.917627	40.379036	53.078158	20.781816	47.039826	49.780715	27.971997	61.88115	298.632524	36.831622	53.682903	35.495774	91.245446	98.810148	75.794747	50.517607	27.70583	23.079633	74.817075	97.199361	54.345287	83.67781	69.476265	38.427042	36.712291	74.025993	53.584012	46.066614	0	148.487188	36.789362	45.978761	211.257441	50.719624	70.784759	67.552795	58.4291	7.15705	85.725045	104.719694	193.242818	48.690304	218.942621	119.206326
tRNA-Thr-AGT-4-1	34.598184	69.970901	38.233164	54.451995	34.500982	36.363284	32.239168	52.13259	39.224139	48.072111	48.448756	19.951384	40.752347	158.92904	28.774793	25.05128	37.942284	59.484683	54.52668	38.353321	26.149679	25.687014	34.361925	64.937444	50.606961	28.630109	56.066124	55.919364	22.339048	27.761081	32.19479	71.090253	40.101719	7.466013	30.976195	15.443617	48.912731	46.596546	16.959234	50.484263	39.027172	41.870791	33.957922	50.603018	68.85722	38.782707	34.890887	85.876059	59.920038
tRNA-Thr-AGT-5-1	72.688146	149.742397	84.301172	98.277349	22.423869	87.951463	103.188779	83.746033	30.451678	126.669767	88.00489	92.284042	42.883592	228.726089	51.039158	111.410468	25.216274	63.416151	74.265205	110.964709	39.661356	95.552857	33.083452	48.741137	64.282735	49.540332	77.650928	58.495812	21.20403	40.931535	68.431798	162.334432	51.710419	7.469086	87.39852	141.575308	121.716613	135.377725	38.367335	41.255364	65.061371	53.474463	65.65088	53.931661	77.489218	162.615306	30.614888	64.707359	114.002032
tRNA-Thr-AGT-6-1	40.790295	67.012653	29.254911	43.803529	32.187422	71.868355	38.258611	79.308852	20.964574	60.737525	41.302793	26.624113	42.592557	284.375413	27.498377	33.755692	45.805716	59.092899	74.525405	31.997727	34.105754	32.115639	33.618654	142.540584	63.144368	34.339449	67.702107	59.305558	41.379154	34.64537	45.164452	47.843164	64.086388	6.165984	156.908849	21.702619	62.75039	26.047396	53.075008	55.646793	65.52451	78.461806	6.857266	57.549336	121.264263	91.586601	62.189247	178.056452	50.214007
tRNA-Thr-AGT-7-1	20.819961	27.404292	38.931485	22.914662	46.006712	21.206079	19.566082	21.665117	20.584034	41.767082	31.419138	86.551888	34.518554	22.762009	66.926322	21.459893	35.42026	42.992681	31.257572	23.426727	40.841275	16.553922	37.55436	9.669628	23.952866	26.13625	21.96386	27.105462	22.891663	23.22496	34.896185	20.992013	36.479717	16.400035	36.707229	9.583958	28.210441	20.198118	20.025075	19.944197	10.234516	28.873749	149.752187	36.689255	19.283745	36.451828	58.520303	15.933011	17.712414
tRNA-Thr-CGT-1-1	59.496496	87.590487	44.992863	88.225179	22.460406	85.747868	67.209761	96.396227	8.755322	58.870603	83.14302	85.824924	52.890906	161.591736	46.894904	45.725562	40.73985	63.495844	62.399552	37.127226	42.512478	18.926352	42.533131	70.646917	82.638153	47.740142	56.194257	45.847552	32.625556	55.583074	69.438983	57.823899	62.214485	0.284584	121.8915	25.576292	111.824532	74.436882	36.342245	38.993755	49.182242	89.253545	24.744072	112.701134	98.533502	140.598892	45.484989	247.028587	89.947339
tRNA-Thr-CGT-2-1	41.141594	55.956555	52.895965	81.377351	18.907656	104.383537	125.31924	77.858164	37.584405	32.27169	746.494031	27.660969	27.945685	362.661019	29.283689	55.091819	14.249703	67.811853	52.30622	65.965625	28.842893	126.598587	7.447951	64.136729	58.628839	47.555445	72.231969	24.740629	56.154289	42.786228	26.150995	31.756345	34.139559	0	200.893679	211.313037	75.009859	159.491614	102.973159	25.092085	158.75857	170.99248	0	27.305721	154.307645	90.143574	16.352671	147.480479	266.506214
tRNA-Thr-CGT-3-1	46.084345	69.574912	54.708891	61.55769	35.80871	62.423749	26.086428	58.326368	22.32848	61.544773	42.023715	83.998355	53.11814	205.169278	37.671613	38.059946	37.30054	61.364527	54.444757	75.186683	37.605385	30.738802	49.772951	100.768782	66.993488	29.731843	59.80356	48.562305	21.333178	30.238875	60.334037	48.338328	61.033472	5.612683	81.273054	31.163216	70.669777	62.991516	79.588515	21.440139	68.882284	75.794574	40.322068	72.992138	82.102047	79.793175	27.768737	59.238229	72.510562
tRNA-Thr-CGT-4-1	46.857277	78.682021	361.661858	99.320097	25.136141	151.094429	179.074862	118.781399	27.166846	37.068142	304.796743	90.515869	42.896402	317.672312	43.876734	70.680705	14.446536	104.473432	90.01488	151.148092	26.871141	191.794271	6.034208	42.10225	70.679329	42.620325	109.435009	42.533535	135.523154	103.015637	62.52753	56.194295	52.678675	0	266.459052	324.494572	47.179297	206.612405	136.217024	23.332391	169.042063	162.018714	21.529878	39.873524	301.212695	82.648089	14.307728	124.076595	659.933093
tRNA-Thr-CGT-5-1	51.060456	111.3832	52.92933	97.675407	44.696094	77.480662	114.97276	86.872161	48.230235	51.916611	53.461823	40.615295	64.290311	168.570689	44.060795	35.563432	27.936921	73.124061	118.89427	87.416375	63.253056	31.565819	21.784897	184.65429	78.705001	62.744152	68.961136	80.827382	37.689434	63.530201	68.727472	196.308825	55.292632	2.240813	100.285428	126.020768	96.195465	172.767843	59.062171	72.110167	89.728331	51.206585	24.042654	81.712472	85.036076	106.187315	31.564894	222.546368	88.34429
tRNA-Thr-CGT-6-1	24.421333	20.171532	18.175155	12.299856	32.526787	24.936204	56.320834	24.539103	92.901522	32.942421	18.864721	16.654056	53.158457	80.887645	25.039331	15.057703	42.950418	43.169334	32.405457	70.268877	5.514633	28.339004	18.634085	26.045094	47.705785	23.874284	47.721616	39.299996	19.359469	16.430306	29.034611	42.118469	21.675397	9.772657	22.511374	11.596151	21.457715	34.664963	22.384538	39.098166	28.894343	20.427554	18.167335	57.379684	31.006883	27.99697	25.292027	16.000273	42.956906
tRNA-Thr-GGA-chr2-22	0	20.042329	35.297132	39.471884	14.292532	18.656055	28.408448	17.374179	0	20.126006	40.710713	9.504412	5.582842	30.840496	27.443484	20.772239	6.82539	26.548867	46.015949	74.800757	5.923075	80.829362	14.102452	8.366241	28.990385	27.222591	13.847405	14.855647	52.11662	10.344179	29.302033	13.497807	19.031534	215.006129	26.882667	96.161873	16.698639	39.832475	20.278539	6.992536	36.088781	19.309323	49.631497	9.776553	32.762998	17.52598	16.6726	4.443664	63.987264
tRNA-Thr-GGC-chr19-3	7.537187	27.084429	25.985557	25.871202	31.15056	15.459344	27.417067	18.49989	52.51608	29.77033	31.190044	77.095143	21.40898	34.823011	52.001353	35.192975	50.794438	49.954679	26.731853	61.588374	39.479156	3.260192	35.211146	69.600019	43.911623	20.091323	60.962982	24.781454	37.013729	48.084826	21.469465	27.106231	25.562468	10.467736	26.836316	5.744617	37.31838	66.464177	33.306913	44.20116	63.443908	37.903407	81.82738	34.1082	27.47692	22.970071	39.02846	0	5.9896
tRNA-Thr-TGT-1-1	48.183805	85.5233	51.001781	66.766391	28.956996	50.023089	38.549365	54.089776	21.082574	52.451742	50.314374	73.357291	62.381821	324.99978	50.376203	24.878433	36.881952	98.464826	80.710766	47.659879	31.313821	50.129209	33.171436	96.475181	90.915347	44.222294	70.655525	60.992143	18.349789	27.537071	62.076551	57.450519	57.917186	1.604565	193.327837	27.389835	60.914108	81.120667	38.479789	52.736287	66.992487	40.736392	29.771146	70.692794	78.213374	151.985982	43.006486	190.52298	89.188362
tRNA-Thr-TGT-2-1	46.23118	76.187018	34.558117	78.534423	32.981449	65.440715	122.37357	72.156767	0	46.853279	175.243009	24.592086	43.918141	206.608779	47.471458	43.798601	23.928367	46.475583	81.121606	60.512608	32.50574	54.72466	21.634244	153.223514	74.518962	44.629961	56.374687	38.340194	17.551862	44.322457	55.947538	31.819802	39.830488	8.012829	361.308577	59.635057	46.061168	97.900876	82.723206	41.463025	106.359195	75.320194	24.382849	42.773993	99.358112	119.70694	32.121521	611.38372	108.072502
tRNA-Thr-TGT-3-1	62.020869	96.560966	86.486409	93.58024	36.020351	69.487543	21.434511	59.515186	30.594622	62.678826	241.851984	20.055571	59.093493	253.569549	47.494608	56.070913	36.918965	100.593547	112.398613	109.760282	39.799539	96.590607	42.273894	62.46293	91.764525	51.731945	100.230841	52.311791	62.062407	84.765687	78.206575	213.152409	70.197532	5.264986	145.608016	104.56891	72.637624	122.197144	61.91633	39.650301	74.587236	47.27496	8.233573	41.308754	110.243359	190.280872	38.958516	130.252476	276.145611
tRNA-Thr-TGT-4-1	39.063027	41.965383	44.651734	32.664834	24.014551	48.852266	104.886557	75.830845	6.230982	40.59741	47.493113	26.035963	43.059559	360.910058	26.411474	48.492953	22.410426	81.427338	56.314492	84.289113	18.075357	32.988649	33.318579	67.877492	47.288908	37.860897	57.893795	53.785284	30.498004	61.004626	48.237312	52.040119	52.010478	2.082332	131.608187	50.839574	64.377872	36.607976	59.458705	62.491684	55.304838	62.264001	25.560353	53.783906	116.422111	97.306988	38.908604	28.571952	74.145663
tRNA-Thr-TGT-5-1	48.65729	91.29065	92.799288	66.151983	47.15149	161.940682	23.124367	150.421485	35.223039	45.199535	98.689206	30.528157	43.226987	219.746736	47.484047	32.222384	19.393232	79.81028	102.438227	121.973472	30.877881	62.873095	37.674907	138.445013	76.649964	50.057798	64.408872	45.553822	41.945258	73.093253	48.095117	30.100962	47.816209	0	175.944599	147.447449	77.169172	177.403307	72.278559	53.394449	81.976607	41.279663	0	36.52188	114.860116	118.917288	22.660101	139.952539	87.091828
tRNA-Thr-TGT-6-1	49.383013	72.813548	78.988979	96.490131	24.019252	95.419956	104.705599	60.837223	29.740678	46.356259	320.988417	98.938015	46.493823	225.958799	22.864161	47.566022	11.007986	62.175399	81.111899	134.927547	33.027472	205.728217	13.606547	41.932129	82.853205	38.457678	104.360088	36.669588	105.619009	141.229471	52.92121	53.799794	50.97102	8.117784	231.308205	204.824089	85.317188	272.252253	68.58102	27.063593	124.526161	132.419616	1.666756	253.44323	146.401417	142.797407	19.541784	134.958818	291.158927
tRNA-Trp-CCA-1-1	62.23494	101.387505	64.465423	86.225949	31.291759	181.808081	70.989434	116.165563	4.38919	58.395239	124.716793	58.598161	52.862546	230.917447	24.808898	40.924929	21.408426	72.845876	117.991629	130.406486	44.659316	22.477092	41.78064	70.051668	70.391088	48.844539	85.070935	49.710612	13.896599	102.417013	71.946892	151.397985	74.703992	5.182474	156.98095	102.04914	102.924703	302.691256	111.862171	31.299288	66.618625	63.051037	32.933626	43.860187	169.746866	116.513495	44.534278	143.328378	130.165578
tRNA-Trp-CCA-2-1	35.221486	71.977993	59.134246	81.094663	41.505284	176.468486	66.294209	141.279139	65.834669	51.442333	193.596054	23.959389	44.221845	280.812813	31.450858	61.331354	28.962241	47.362578	103.801898	99.729017	33.61514	77.121572	26.794939	49.421602	78.247724	67.08403	77.885621	49.685281	30.013145	283.442381	34.740909	38.674646	84.117954	9.53104	141.793033	141.118651	70.04309	258.061787	74.075763	30.266373	77.398707	128.456646	23.286764	39.277716	160.997877	136.143511	66.479869	195.793295	115.928279
tRNA-Trp-CCA-3-1	74.45055	144.09378	56.752	105.518074	39.800543	60.937804	88.964577	61.270025	20.462925	87.8108	62.438983	39.250852	43.693046	65.223662	29.390507	66.165248	35.740433	39.304342	101.697881	41.310506	47.853403	39.670038	12.331679	100.136774	67.6467	48.776717	72.063275	64.424971	56.369945	93.223902	59.350382	43.356848	61.540717	0.303069	102.521957	74.666709	146.149654	123.598933	139.399234	50.730348	67.823991	71.368494	14.058187	57.304231	73.353303	60.409985	33.452923	206.904703	93.499174
tRNA-Trp-CCA-3-2	71.68049	132.186072	136.651399	106.674668	30.211576	60.739141	76.725346	59.887262	15.562438	74.81601	51.869372	41.21323	55.5911	101.387056	37.96818	91.874261	39.224267	61.296044	105.141839	72.811841	38.154164	32.122121	33.929144	64.620977	72.655514	44.304127	58.776191	74.87529	39.591654	72.315831	61.497359	143.140393	67.748121	2.976114	133.583225	125.653525	147.343913	70.49942	63.557495	46.850597	56.006874	63.395802	18.580848	87.188712	98.215858	110.142806	35.014198	106.105877	85.219025
tRNA-Trp-CCA-3-3	66.687446	74.316061	81.994608	94.194728	53.445128	133.521251	93.166919	65.571825	25.116073	33.92806	166.346074	56.31919	69.062419	65.737297	28.471555	37.502289	19.668117	97.557608	96.293153	55.626116	38.720781	45.633966	19.457191	23.830792	78.949714	50.020257	81.043869	68.287504	45.918121	60.830738	72.993596	42.273698	40.834275	0	117.78034	438.303458	58.436531	190.614683	89.583705	28.409715	74.982454	134.528868	1.730862	56.837362	123.021343	96.634489	23.020411	199.386399	202.725303
tRNA-Trp-CCA-4-1	61.038511	92.472646	65.929949	86.169859	27.9017	71.964062	103.866219	50.171478	16.687138	64.278248	91.934947	98.5778290000001	61.877446	235.053641	48.008049	56.775432	36.259863	57.657249	66.256627	89.74346	43.290484	51.066503	21.111267	81.746845	76.859902	44.677681	71.196867	46.045309	29.613664	139.511468	73.479895	32.822832	70.322676	3.446805	197.308673	282.669665	64.370365	230.800933	52.602917	23.80444	87.390848	67.162646	5.922012	89.708095	94.380514	95.980234	27.533389	327.305926	171.954001
tRNA-Trp-CCA-5-1	21.462418	11.904318	29.173288	11.726568	29.687616	34.809157	21.882708	56.379334	3.557016	12.663017	59.780164	22.912906	25.324441	26.608611	14.0126	16.392425	13.271104	23.892488	50.104407	49.046972	28.139482	30.768415	8.648443	50.534065	31.747853	21.416392	34.82417	23.749203	24.588632	13.298597	19.559896	9.544461	14.145073	32.146928	31.5389	65.735995	82.464399	46.871728	22.631113	32.188098	35.051862	56.739866	24.168407	17.688229	52.383591	21.954403	9.016482	80.101208	45.607106
tRNA-Trp-CCA-chr7-31	19.033205	30.584417	45.03597	18.647427	40.99166	27.036049	31.132617	17.312587	0	38.208879	46.162897	20.849282	42.302934	52.320279	32.951678	24.440024	59.750222	54.891546	29.04286	35.398097	53.861057	49.151551	26.142756	21.176786	48.479731	36.076286	38.729526	22.546101	2.755941	20.09238	43.591736	21.571682	46.481468	100.995101	49.373893	30.419183	35.714505	39.298539	19.001342	8.278551	26.237034	48.492009	25.615414	25.215358	15.264418	23.760504	16.40076	19.258925	31.809116
tRNA-Tyr-ATA-1-1	36.786984	16.835379	51.875694	30.465648	23.270777	6.533232	0	17.191815	31.248	13.630179	22.089605	76.234032	56.498068	19.80155	30.02512	16.811117	45.83716	32.236983	18.36159	12.850207	17.694127	14.089496	34.2813	15.925738	42.731332	54.566423	21.510771	28.624036	9.546375	13.690387	30.161938	17.667034	33.173934	1.475219	30.27936	36.746663	26.827429	68.465819	5.777078	48.331225	10.785599	12.283104	72.634205	30.156325	24.48702	51.576961	46.562623	13.534072	17.886918
tRNA-Tyr-GTA-1-1	68.935088	83.29296	62.729735	67.039475	28.059223	71.956174	63.938647	68.283069	47.269326	52.333306	99.565555	46.78647	51.982894	169.943507	47.179614	32.080776	34.567897	82.144002	93.768917	51.403227	43.744063	116.010898	25.665523	56.536726	59.512612	53.729369	79.211311	48.218173	26.428017	49.600862	58.473599	143.880676	47.073145	16.532477	289.05408	111.350696	66.165295	166.334645	56.529491	38.292929	63.079907	53.179005	20.790282	58.424501	122.383363	341.057637	36.004228	154.083711	91.401829
tRNA-Tyr-GTA-10-1	22.172707	26.984508	24.768341	33.506177	44.258482	64.731572	1.49773	35.984917	0	17.920514	34.508977	42.804033	33.385061	23.335172	39.731734	13.236331	17.051479	43.041587	18.264286	20.48813	25.723114	31.851141	22.615429	20.40464	37.659968	30.98728	28.150884	30.305208	14.760405	19.45371	49.992891	20.846929	21.019834	14.620653	21.806667	51.240822	19.237534	104.790576	36.104725	38.936637	36.939808	43.573577	142.496142	28.582602	53.600473	19.857357	19.492217	11.665619	120.842451
tRNA-Tyr-GTA-11-1	13.284361	23.125567	31.349719	10.655096	28.544746	40.983666	27.580199	40.564544	0.877856	30.728115	21.887042	16.401624	32.353308	30.580466	27.425497	26.297918	46.640584	39.059289	27.725826	9.02699	35.221523	22.156987	25.57467	19.329184	36.923323	32.034963	33.905737	39.401274	31.69888	24.054486	33.608983	15.2926	31.103493	71.215661	14.498007	10.134885	46.68276	62.522107	48.901503	33.601739	9.587066	22.921515	14.521221	23.31177	18.054164	13.707809	23.948808	23.681298	27.76372
tRNA-Tyr-GTA-12-1	28.019058	43.901512	26.082592	15.102453	27.912563	20.138106	12.302375	16.253284	0	27.260422	24.42361	17.415204	53.509158	38.649702	64.839945	1.516159	22.048969	31.896186	43.386728	17.803536	28.22388	36.361577	47.977497	156.318124	68.868118	44.916266	25.273734	41.413859	37.411481	23.978802	30.687641	28.976531	40.258909	64.664875	55.676943	27.99281	33.415989	22.265712	37.559298	26.210973	38.594343	37.537091	46.844305	35.360344	8.770765	29.741248	27.194458	12.89771	45.733138
tRNA-Tyr-GTA-2-1	46.339738	85.397763	71.74013	81.227226	28.053817	53.53827	28.513531	51.720822	29.79485	77.085742	62.486917	140.191319	38.900576	200.434295	40.210732	51.806214	28.081994	53.648901	57.508417	124.875975	32.644152	79.813778	35.757376	39.072367	76.492327	52.210209	71.327518	44.633511	19.484501	34.532953	45.90319	34.384972	54.699141	4.653325	147.13601	62.537988	106.18922	314.468672	94.78145	27.719514	81.762139	47.835423	31.80439	91.160598	76.486851	54.699238	36.556004	62.21582	132.987513
tRNA-Tyr-GTA-3-1	44.536278	72.792256	43.74617	56.624464	24.306225	114.079283	66.092398	84.086927	8.953118	67.235669	75.279966	28.505801	40.632098	329.518266	20.301338	41.078382	45.938955	88.771086	67.296912	42.205917	26.844919	33.756253	28.138274	79.657621	68.604298	40.612758	62.51261	49.103246	44.948413	57.899781	44.743503	31.071017	53.260791	5.121775	196.688294	53.564657	47.761939	229.388712	32.394367	32.537075	59.735607	59.43667	13.054045	79.797187	156.587295	106.427445	42.473477	130.288979	106.754423
tRNA-Tyr-GTA-4-1	67.094205	68.132986	121.124179	47.369212	37.353407	70.512296	15.522297	47.64126	59.268182	39.858611	123.128247	45.460294	75.755229	117.435927	43.131579	39.319692	32.586994	128.738618	142.376563	69.201021	71.823357	46.151994	36.183352	67.990865	75.370259	54.848479	98.330247	73.874706	51.448057	68.417789	54.66584	49.654321	37.068844	60.008193	78.462007	85.857232	86.808646	75.241192	64.441406	43.545777	51.352429	50.092459	38.287376	74.168819	118.156814	91.49607	31.357312	49.434392	144.285859
tRNA-Tyr-GTA-5-1	38.62622	69.477336	68.898414	70.952308	26.858204	70.90082	34.805821	32.206957	25.694002	41.818158	79.735262	92.405536	38.825631	269.395754	34.813761	43.304643	19.397284	80.183617	70.185391	75.887153	41.904696	156.079431	15.361013	30.552865	63.832466	35.345999	61.812941	41.145996	19.715577	50.32973	45.330864	64.906537	33.56677	1.061314	276.500689	241.049616	99.095239	270.540969	78.749817	19.936841	57.943216	44.904236	4.268313	67.109116	100.347625	123.069738	25.23636	106.430383	258.378536
tRNA-Tyr-GTA-5-2	24.670938	59.563134	52.123457	63.555384	18.069096	68.434857	96.406703	44.388773	5.855949	38.113818	109.304346	36.889622	30.779137	126.046066	22.594395	30.448162	24.174265	49.104896	57.321497	39.970384	22.329494	31.812146	20.982652	37.616461	59.77726	33.523221	35.660588	26.524648	38.958731	57.654763	42.649914	26.694695	45.391654	4.32803	137.895375	728.009107	78.787987	91.228218	60.545284	12.92197	73.936097	85.613822	0	49.866879	153.416003	50.988093	24.32516	221.536635	159.663946
tRNA-Tyr-GTA-5-3	56.764485	85.95727	46.46448	83.812829	30.247163	48.28693	17.726733	30.614446	102.268657	76.024527	576.321661	20.15119	52.21322	152.913353	41.206781	85.205218	24.735456	68.778392	131.582098	87.607031	28.402917	57.558224	22.257149	35.586659	57.148448	51.50275	101.908396	37.725119	40.998152	44.617007	50.881382	64.976705	46.349144	29.424145	62.349882	209.887726	91.417693	169.994	93.461152	29.75207	48.485792	34.83943	10.698481	46.526294	59.66076	98.596724	18.071223	106.810805	131.613298
tRNA-Tyr-GTA-5-4	32.336457	76.388362	86.244441	73.40034	35.92273	54.485995	37.618433	48.443571	60.799818	72.564491	76.777695	19.243152	50.340394	143.275281	54.493086	67.748415	21.009131	80.829871	89.710235	111.921183	27.874323	82.458495	41.080272	52.164318	53.693316	29.752393	76.103775	48.532079	35.933516	42.249725	47.301414	36.081312	55.265239	19.274471	106.353947	214.680032	121.71269	2886.73078	122.159027	50.518557	87.418548	15.709091	27.695766	59.502451	56.85326	76.050897	31.767417	166.857914	198.467051
tRNA-Tyr-GTA-5-5	90.544299	127.409793	65.063386	161.657558	33.340594	167.078754	88.119686	188.778041	1.527134	42.200462	167.95516	41.053845	56.825709	484.512899	45.618712	121.676365	24.737342	119.323805	174.570278	73.293416	43.291666	41.202039	24.815929	60.024882	82.120085	56.410221	83.565613	44.698406	31.826576	53.713544	74.849626	56.960472	39.459671	0	140.036745	114.525359	91.158234	350.200075	110.522585	36.57397	57.797463	115.3031	0	98.305879	159.871803	212.441412	19.695183	173.171315	95.088944
tRNA-Tyr-GTA-6-1	53.370354	81.68768	62.076103	71.114652	37.931157	56.960968	93.811274	68.990163	28.591136	69.686394	57.969414	30.703188	50.550015	253.959767	48.326834	29.715723	32.292516	90.500804	79.907051	72.676657	47.08488	41.703532	39.892824	104.558643	63.236538	54.313262	59.647658	57.936101	39.555549	40.266492	52.354533	54.97901	54.967352	0	151.209557	45.454203	59.49564	18.258569	20.239329	38.872305	45.25627	51.813061	5.357169	78.049127	138.367077	86.670531	53.557988	151.623486	87.737852
tRNA-Tyr-GTA-7-1	19.713967	34.227623	36.662771	39.764147	71.844732	54.311151	0	34.13875	25.934169	46.111495	52.662381	24.493513	53.919405	43.788643	43.685967	31.083723	6.337971	46.136433	83.320562	44.284963	36.924193	14.344544	26.766076	32.744207	57.073118	50.242064	52.231652	55.479836	1.985646	35.701583	53.93417	29.332173	15.947168	102.406666	40.267369	97.132807	55.355132	47.900649	6.506838	58.705007	37.263465	55.822711	13.887414	18.238953	52.567785	12.262249	15.408954	54.157682	91.089473
tRNA-Tyr-GTA-8-1	62.411759	73.809137	84.704338	55.15701	38.087408	43.008162	67.194544	41.518134	40.466778	56.515651	39.211115	29.891909	45.729242	272.466711	34.338257	39.88467	35.110093	93.622287	86.356022	53.762329	37.945495	10.554378	17.69448	123.900851	64.958183	32.353261	63.063975	55.950696	79.071266	49.3748	55.704422	32.075131	54.594569	6.487412	93.874575	33.072952	50.497743	92.328765	50.675731	44.471117	63.897559	46.142676	3.264871	101.122117	110.531124	91.909489	32.835118	34.835177	74.570679
tRNA-Tyr-GTA-9-1	7.032907	53.937198	42.182909	102.369065	30.851665	18.731647	11.97995	19.700276	0	35.410265	18.297066	90.930918	23.825694	40.143423	52.969812	22.692559	43.455117	26.852372	26.517383	45.585183	58.249393	40.861362	36.515446	36.661078	29.56569	30.58554	44.701849	38.840577	0	53.598173	46.849976	25.028457	25.426551	5.567414	30.589137	44.727868	29.118071	36.238019	41.152291	25.136699	45.698138	7.722741	73.789043	22.615692	9.583598	50.349104	34.666348	6.380228	16.544635
tRNA-Val-AAC-1-1	70.25426	102.945095	56.007718	114.678025	37.207912	51.978915	50.579167	65.222201	5.179009	56.439222	108.03948	77.991433	52.496265	360.86838	34.040412	45.819775	30.177317	68.781119	85.359965	41.423664	28.689059	21.640379	22.462591	49.121454	81.386598	49.882146	76.368071	48.894499	21.712184	44.71194	56.853859	32.405745	32.705646	0	297.67523	98.971048	174.852505	118.352571	80.002496	33.720361	76.283471	67.565505	1.957657	86.587592	135.166693	132.925473	37.856312	290.567824	68.097069
tRNA-Val-AAC-1-2	36.139404	104.21358	46.178489	96.088227	30.846784	10.579147	11.104049	6.388515	0	30.332247	51.510706	48.827304	35.091843	24.594667	40.2192	24.407923	15.876167	55.432011	81.867995	28.730528	53.031001	7.965513	8.557294	21.283999	44.683699	36.766085	60.490122	42.495493	8.393037	27.377026	56.769009	41.888927	20.392897	2.62488	23.262284	53.516324	39.826334	52.038758	8.126709	14.850029	16.541455	2.615141	5.997566	43.777049	1.72358	48.238827	22.437629	92.893027	13.881683
tRNA-Val-AAC-1-3	49.111769	108.343695	82.475405	98.367058	40.112099	15.691453	30.432046	16.766618	2.375584	60.795881	60.087433	44.894841	48.277598	45.835291	43.890472	66.234369	37.487255	94.335531	112.838692	19.918172	55.38362	7.298907	17.745947	13.250488	88.480313	48.959818	95.95391	48.977698	4.250461	18.428149	68.089228	42.632868	46.106539	0	16.863005	34.455451	21.245312	107.124011	0	36.354517	29.663405	10.833931	0	94.140589	31.302669	125.574587	48.62083	49.554977	32.408633
tRNA-Val-AAC-1-4	27.552818	79.352263	57.839399	64.928614	24.225189	104.281966	67.179584	62.128151	25.260906	59.831496	204.412485	37.245379	40.478199	401.465721	38.09612	49.124803	23.69364	100.452085	98.719047	89.573087	34.503592	85.427398	17.490631	100.761579	72.112444	45.045778	59.786734	63.129268	50.543862	118.31063	63.688893	48.968394	77.086988	3.781611	219.14495	62.886318	71.875202	230.18456	47.575957	35.627071	82.266648	85.405747	9.647484	59.500632	142.190485	131.127112	33.732059	203.24532	224.137959
tRNA-Val-AAC-1-5	76.9782	109.074394	150.562177	130.249079	38.862666	73.176523	98.872052	49.927919	155.833908	63.474492	303.77208	62.108217	61.455475	413.230599	36.31285	27.365739	25.868586	108.750727	96.97559	81.470826	31.192652	34.343095	27.021074	56.284721	71.678008	64.288146	79.030281	51.18785	29.330634	215.454421	65.647397	68.930789	87.803556	3.395557	172.696087	91.864713	84.221133	101.13003	46.722925	30.360634	37.086554	47.546747	3.978148	131.779414	107.894016	186.803907	136.944125	147.507221	85.184587
tRNA-Val-AAC-2-1	42.810506	123.190025	183.645888	112.752221	40.66325	88.409198	70.395555	54.166839	32.336571	39.092551	452.254238	39.815614	49.956198	262.174796	54.255774	54.4034	19.672383	99.290738	104.974984	90.988702	42.538902	42.961109	13.646342	35.750465	80.757049	73.647199	98.422709	78.676222	40.832866	47.675053	75.555488	50.415776	34.601196	8.566946	205.993881	466.972535	63.026202	112.598608	25.085891	38.814774	61.768873	68.678312	34.816611	120.623679	102.50245	199.873456	28.405951	278.935765	177.917006
tRNA-Val-AAC-3-1	46.086167	83.37345	58.163112	84.489369	40.913915	33.936611	81.159408	46.244734	13.013103	58.055162	49.353016	29.07712	57.155123	327.74715	41.604121	44.978034	33.152078	81.12598	76.59793	72.876997	37.665611	31.994514	18.456947	73.39865	70.949002	51.047221	91.28486	71.47809	31.53156	34.686395	58.440896	34.792686	47.344409	4.55238	185.356697	31.259994	53.513764	107.870979	68.693323	48.964907	58.856047	32.45156	16.728405	71.403759	63.453629	104.137042	34.344681	47.908123	108.021514
tRNA-Val-AAC-4-1	13.799602	47.262876	26.616882	41.377159	26.069413	30.096165	60.271307	32.864535	81.895476	31.334028	42.327077	21.974108	23.754257	18.266482	59.118788	15.578716	25.306997	46.095196	25.338388	23.153149	29.200718	5.415014	7.344293	30.56783	28.885863	26.113962	46.010376	31.223091	60.271834	26.890087	44.382393	15.927129	25.405079	23.558255	28.241557	12.838958	25.24812	59.960069	36.162341	37.857985	32.590203	38.67051	37.565255	36.080237	31.230757	52.943552	12.391479	18.077788	51.849898
tRNA-Val-AAC-5-1	68.251388	111.860738	55.377481	93.521171	38.277512	62.878353	271.433283	58.073168	30.579828	57.179243	58.392756	41.777426	55.144741	213.239795	23.056008	41.837388	30.848702	49.820829	67.625835	72.856659	36.761051	17.322687	23.347498	90.155915	70.152984	52.150521	67.797853	78.911197	26.484111	54.332874	63.593409	45.236047	43.434594	0	156.202413	81.811773	81.313803	75.405229	33.602389	55.651882	80.526685	49.521048	7.388748	57.783642	96.138744	92.652659	38.954731	315.909576	174.937624
tRNA-Val-AAC-6-1	51.732338	99.988291	97.299427	83.933648	32.317649	51.676873	101.663334	40.608039	38.049452	58.326161	51.764216	36.235698	63.953108	229.279379	46.904595	37.769722	28.744197	65.626117	79.159717	53.546565	39.197955	60.343183	21.150687	87.634249	92.339043	49.02817	82.408691	69.815247	12.31453	50.292891	67.501513	78.706203	39.478134	1.46416	161.525984	125.551949	83.061046	60.305702	23.997053	35.239827	41.962755	58.833445	14.70041	66.072934	108.431755	95.535884	30.438675	393.711322	69.940984
tRNA-Val-AAC-chr6-87	22.24305	27.936497	12.860299	27.165332	27.966689	20.998495	12.24561	38.667185	1.46306	19.146064	12.99239	20.794293	36.431237	16.1143	19.439588	29.298403	33.90686	34.583875	13.29685	0	15.021611	25.688933	32.829729	29.109067	31.357243	24.223169	27.564506	13.922991	15.465412	15.417787	34.957777	19.461054	47.138457	14.027567	16.269448	16.618326	28.474826	40.329264	23.76773	27.17523	32.775883	18.549373	45.415579	28.96363	9.727355	20.00384	17.816297	10.377121	28.45862
tRNA-Val-CAC-1-1	91.409577	124.782081	91.861274	151.865001	34.436347	81.659797	78.53956	61.158196	12.160594	60.683925	154.584717	147.470794	76.04507	305.23009	43.212314	73.502571	32.97686	139.906485	107.165581	174.700343	41.182306	81.839787	20.288318	46.323457	117.029535	73.71512	124.622226	57.151043	140.459503	184.197988	73.957064	73.704286	76.53474	1.732186	300.937856	661.732161	100.782421	918.22329	72.177542	37.844208	112.369111	75.201982	4.684788	133.867111	112.522019	166.201395	32.492764	354.452987	258.759041
tRNA-Val-CAC-1-4	60.869781	111.01157	407.696715	118.93807	29.815326	48.178379	92.067575	58.177045	19.124528	58.053232	98.10654	52.838015	44.672913	115.136993	36.666344	58.387055	28.026891	57.390586	139.052416	89.299164	48.904333	26.754324	25.883916	57.170512	82.768904	48.434929	84.09698	56.467074	188.002885	40.567778	69.311757	45.662823	36.533485	2.557712	161.471568	170.295576	80.381435	115.452733	67.786531	36.535359	107.778134	36.825121	40.876056	59.846072	79.904695	96.413756	24.174559	536.600054	162.682627
tRNA-Val-CAC-1-5	47.42791	90.037281	65.92539	92.159201	35.353781	83.828415	76.111731	66.776094	32.800813	51.363593	232.92613	90.409496	52.178729	253.7328	44.132915	46.938337	19.196299	139.261221	99.853976	94.446262	46.77193	59.876649	14.766953	49.43034	77.185413	54.68807	79.185585	48.773749	201.608781	62.355471	76.28137	58.252965	50.812371	8.048868	207.578035	641.720083	104.923803	287.127678	44.83594	42.490552	84.089069	79.955028	19.884745	101.453727	108.50228	128.695752	23.888182	212.051591	274.892154
tRNA-Val-CAC-1-6	41.528297	100.236791	70.776156	94.610938	28.764588	113.212344	164.179036	101.352196	39.393756	47.93363	149.458743	76.351597	63.486002	208.826598	46.76198	50.159624	22.020578	82.500305	94.25011	117.059052	30.615906	64.991221	14.400197	40.923978	95.165305	45.176346	78.521087	59.500552	38.154641	180.961675	71.656073	53.467734	103.018785	2.581882	244.213349	217.134706	81.987401	848.782974	64.281813	44.072549	57.808015	68.830867	21.401958	206.005631	163.115567	126.908304	27.848466	260.348053	143.417119
tRNA-Val-CAC-11-2	26.763001	69.828008	55.65683	77.724847	31.659167	32.977875	0	20.48325	36.549	57.691089	0	27.465567	44.774253	150.117542	44.797172	53.666323	36.763586	48.175451	51.972885	0	38.569371	0	19.047788	33.226389	51.041002	70.062875	80.514365	44.481354	0	22.466796	51.196501	27.922952	41.671985	13.40786	26.472945	0	23.915029	10.059847	9.099605	67.15388	15.466063	18.69886	0	55.452524	30.039576	110.29174	32.648522	39.991553	7.99755
tRNA-Val-CAC-2-1	45.872056	83.614798	114.612997	75.556167	26.221782	63.796072	68.545376	76.270925	15.61487	51.262236	220.706974	25.206414	53.061359	305.17443	26.568098	39.088487	34.441146	72.786851	87.087984	44.033925	40.613192	21.663626	22.702409	84.212761	63.881918	46.452052	63.412001	52.439104	38.591971	67.187203	54.625957	63.230109	42.509598	0	250.60237	70.133556	66.747573	109.324193	56.508421	36.290806	58.830841	56.972202	10.175545	63.0205	136.514889	109.082906	43.254687	165.275174	113.769924
tRNA-Val-CAC-3-1	62.924915	149.133195	189.354441	128.515996	56.405256	128.459158	95.749045	119.749653	56.062585	73.821076	130.934755	50.665876	83.45051	358.417731	58.473759	48.645755	36.465983	85.072967	128.943709	74.031784	54.56347	44.592037	30.838058	48.845122	114.749155	63.320577	105.919041	73.739597	23.215674	105.909416	94.518903	241.433593	91.699238	6.949191	219.65821	68.890687	137.647165	79.195083	73.61402	47.702252	52.407976	104.976922	6.917506	132.883639	166.107809	171.842262	48.393586	125.043198	92.49679
tRNA-Val-CAC-4-1	24.502807	81.05283	42.630518	67.753617	30.827347	56.535957	68.88756	27.308921	0	45.181864	47.770242	27.271564	56.112784	124.057915	28.837423	44.149872	33.470302	33.113692	75.837157	25.983791	41.41611	7.335318	19.167171	44.817953	70.575232	64.622595	53.688438	66.462831	19.090461	39.833802	43.649509	33.891674	35.449889	5.409378	60.81623	0	18.739938	51.601949	35.554122	44.731421	45.638522	30.502732	0	92.778143	67.586453	93.26673	32.149532	75.116174	51.264904
tRNA-Val-CAC-5-1	29.293383	80.001998	41.318926	86.335934	22.364612	40.892565	111.699827	27.311	0	65.277596	90.231457	24.54622	37.435335	197.058229	17.96893	26.206298	27.003881	62.021071	51.468126	88.058537	34.381888	0	27.939157	5.037359	74.074248	45.461555	96.230011	64.56382	0.628708	25.243254	34.10221	23.938334	25.84908	0	56.494618	19.949508	19.35512	45.815738	34.950821	37.628974	66.339696	29.25431	18.482092	74.529698	31.661111	84.044733	33.095559	61.083895	67.54739
tRNA-Val-CAC-6-1	77.497651	111.092889	89.187919	68.782138	44.618349	70.307141	17.561762	85.753279	32.434511	39.052939	172.542726	56.756187	42.747042	85.481222	38.209926	26.693671	20.708938	71.234511	103.04262	55.71153	37.000177	31.398836	9.045631	54.590053	75.944236	69.965844	85.41604	56.463955	29.241795	39.834532	83.049086	53.445838	36.101123	3.703912	39.711329	118.242948	51.768949	139.575812	43.387129	54.476254	60.906653	117.404905	28.99326	63.17846	64.421594	66.68277	26.194687	358.894429	72.043006
tRNA-Val-CAC-7-1	31.709275	27.504615	52.282759	14.734983	19.878762	28.085271	45.692451	30.015775	27.285902	27.195361	34.19959	18.753672	25.969819	62.924482	42.540197	19.439098	31.598439	21.678089	48.622656	46.97573	20.811192	12.239877	10.258299	34.979301	48.368603	31.779898	37.177708	29.26701	90.34951	43.018793	43.527307	16.91708	20.612362	42.759957	34.352014	5.609264	52.789581	48.020152	10.913369	46.446094	51.637264	24.952647	21.098619	37.047522	16.034588	28.46224	27.381892	31.466432	31.648896
tRNA-Val-CAC-9-1	60.779258	83.342339	47.162617	79.825672	34.72188	30.465744	51.525552	40.537317	19.133058	59.132618	68.957536	47.369698	42.408879	95.69865	24.34701	36.840438	30.560792	51.790322	74.041021	48.351409	37.801499	32.41685	19.333169	64.914931	54.315698	46.428704	51.921623	27.911905	35.946233	26.311318	63.911831	35.093684	44.999076	9.974938	37.184329	39.629201	41.300568	46.045093	8.580551	41.100474	50.19414	29.689097	33.652079	46.344845	61.793468	61.379358	29.46855	81.38205	114.212551
tRNA-Val-CAC-chr1-134	41.569667	34.423064	45.826015	45.350623	26.447567	55.889128	0	23.71456	10.044	26.098531	15.715594	15.056537	38.273554	35.485986	26.858005	22.794516	32.174043	23.232407	26.422272	10.557217	27.046307	14.381514	8.367326	17.196553	29.463552	41.911713	27.395271	17.849011	16.963056	26.751521	27.610019	15.026761	5.850755	0	23.04784	0	9.844504	29.265248	27.296005	26.662709	47.279049	33.788998	0	18.862544	22.720502	38.897096	14.57385	51.899548	51.592414
tRNA-Val-CAC-chr1-136	56.811641	99.476414	69.191924	90.449291	42.546935	23.555625	0	27.31037	0	41.604945	0	22.736384	51.315724	111.665341	60.905454	24.753493	32.744684	65.078832	79.619356	0	37.585668	0	29.711114	16.687786	62.750487	64.772167	99.586982	71.244622	0	13.914846	67.72621	69.025086	31.964473	0	29.935849	0	17.677028	10.059847	0	44.14385	10.472445	6.148438	0	42.381117	7.51075	104.600978	29.965465	45.19198	14.778831
tRNA-Val-CAC-chr1-16	52.341923	96.818576	47.040825	69.388462	35.549209	18.8445	94.891132	20.48325	0	80.888834	15.9229	37.756334	75.132283	124.045329	60.878336	40.798975	43.15625	59.405363	104.670948	25.983754	42.164177	8.955261	50.731453	24.540119	77.740171	63.668594	107.104757	79.172564	18.868773	8.758843	55.598018	46.881518	65.021448	0	23.75412	13.695831	14.992088	13.389005	5.515349	64.805043	23.909515	43.422214	0	77.197337	52.5675	114.249294	58.596489	36.1024	41.205252
tRNA-Val-CAC-chr1-93	37.736713	87.356382	46.941969	65.923299	30.51917	28.991051	51.35662	25.491171	0	54.817139	47.286514	25.046347	31.832385	269.310623	42.593487	45.362595	22.187444	48.129726	66.526708	56.158197	32.211842	17.74632	13.523762	44.222583	59.950254	33.871349	82.851634	62.18745	9.546375	38.961018	54.130708	21.225293	41.328278	0	40.153021	13.450386	38.916422	13.389005	81.014883	43.355238	49.727632	16.647449	7.61985	63.490233	50.578563	88.262447	35.466727	40.302814	38.532742
tRNA-Val-TAC-1-1	59.595709	114.705616	89.736068	105.599294	31.535288	79.866131	101.845479	92.955081	38.635667	62.519872	146.421051	89.001986	61.307425	352.091543	33.708605	68.299457	25.259397	162.122257	99.51609	129.576765	45.758927	101.833477	19.739281	62.847468	114.018912	71.784203	100.810586	57.111747	41.193542	61.127107	77.046864	56.438881	40.643385	7.541292	311.082431	224.694942	93.086441	183.845731	41.374427	50.698085	96.313592	76.015531	7.607493	131.058861	113.267855	165.001512	27.2936	180.787393	238.944762
tRNA-Val-TAC-1-2	36.936334	63.400119	55.987179	74.533162	31.359725	48.366488	58.332757	41.393153	11.678965	38.237434	79.240719	34.469185	42.935783	664.704531	29.210151	35.528171	18.291135	44.159445	59.077109	94.500966	15.235658	72.848281	20.507361	90.555806	60.101808	32.326784	73.954842	35.223449	25.735397	64.927218	28.145717	31.218494	38.574536	0	266.482552	339.269748	73.227022	246.723292	88.517766	29.942263	157.901546	36.382975	0	47.987343	83.503554	86.446146	24.145373	190.018369	91.633725
tRNA-Val-TAC-2-1	56.226796	125.962733	81.79185	105.543141	36.924584	67.523893	61.251732	88.807811	18.078844	59.640989	295.42789	97.617631	66.14058	215.560658	51.692257	47.766867	26.89292	165.370731	116.559198	46.552465	37.568122	56.747173	22.218648	80.99623	91.601879	55.175096	91.743287	73.52118	62.619208	71.385202	120.090756	69.812131	51.395969	0	262.500386	245.309792	99.668268	94.349161	36.517094	37.743706	50.941425	51.666042	16.219504	65.5532	117.792966	159.910327	31.29703	352.920793	122.580336
tRNA-Val-TAC-3-1	36.774557	140.260641	84.907103	114.018421	31.336979	34.813227	44.186128	44.176599	73.852642	68.202202	49.947793	47.81083	45.253884	213.90559	34.825557	63.036104	24.292186	49.341363	128.902901	102.248839	54.559516	29.296521	39.270556	214.907817	99.818486	63.946791	78.807124	68.810292	40.823819	65.228358	95.846055	141.538928	68.007688	17.018876	53.668631	58.538627	106.419779	63.976469	64.383331	29.480573	134.504623	38.675913	37.302984	64.887866	77.59373	110.747722	21.470863	35.980285	147.819611
tRNA-Val-TAC-4-1	60.099623	151.562314	70.574439	137.448049	34.537287	104.447286	22.711527	93.383519	21.548476	109.750168	124.622139	50.772266	59.358606	188.391945	40.494975	163.921205	60.006924	78.466267	94.263529	78.936052	65.822628	31.906935	15.834764	101.731104	82.112944	53.946941	83.975888	68.743156	34.939663	75.656832	59.487772	80.222248	56.989597	8.1756	106.900591	100.103582	112.923715	76.172011	45.317735	46.952074	57.50178	67.617403	21.113291	79.160131	112.557476	125.810332	38.088344	163.676202	84.390327
tRNA-Val-TAC-chr17-24	33.604886	30.058755	55.243253	25.499707	32.948237	9.42225	13.596245	6.82775	0	15.293581	0	51.780293	22.759364	11.010042	30.522815	17.768821	12.526589	12.821118	31.221273	23.126625	15.042254	0	8.115026	7.678744	21.045085	35.310702	29.675769	36.758261	28.636562	9.812691	40.966148	13.128487	10.365826	0	9.909172	42.240131	2.852634	60.503828	9.099605	12.364871	21.986044	13.666305	32.90625	19.266811	35.687256	44.663517	8.525763	5.21047	23.99529
tRNA-Val-TAC-chr2-6	20.100795	40.265769	28.234171	12.302599	47.092707	47.561193	32.023488	40.375311	143.96856	25.493849	35.357673	20.536197	17.750522	32.912088	46.22451	17.75217	30.308587	24.333813	36.149382	59.197786	18.623408	51.872177	19.857871	41.00222	27.212561	38.548111	17.784517	57.886368	20.34618	10.697771	20.368045	16.368527	26.013268	88.207403	39.950968	71.60713	44.850886	87.200157	13.637815	29.857264	51.199835	45.823408	28.600745	31.67262	14.024668	21.356375	40.756029	23.23198	36.139274
protein_exp	3.238572715	3.940323387	2.359697046	0.559644952	4.403432103	1.867888339	4.516818522	1.547219425	3.235044179	2.117508507	3.704918431	3.763466817	4.637398361	2.927562124	5.301768094	1.385970585	2.586145026	2.885122679	3.994727445	5.829209122	7.217865095	3.722367170	4.177360622	3.053947934	6.355390057	4.565657422	4.544795840	3.117095827	4.249716021	2.391910357	3.404530626	1.672531450	3.101724024	0.000000000	2.250546958	0.000000000	4.206095303	4.776850884	5.675820008	4.515214829	4.925372322	5.257599045	0.000000000	3.489435608	3.586444910	6.347497553	0.472187822	8.613709670	3.166969795
[truncated: 185 more columns]
