# Supplementary material for: Integrated genomic analysis reveals regulatory pathways and dynamic landscapes of the tRNA transcriptome
Source: Sci Rep. 2021 Mar 4;11:5226. doi: 10.1038/s41598-021-83469-6 (PMC7933247; doi:10.1038/s41598-021-83469-6)
Supplement: Supplementary file 2 — Supplementary Data. [file 41598_2021_83469_MOESM2_ESM.zip › 8_H1-ESCs_tRNA_binding_matrix.txt]

tRNA	KDM1A	H2BK12ac	EGR1	YY1	ASH2L	BCL11A	H2BK5ac	USF2	MAFK	RBBP5	H3K9ac	POLR2AphosphoS5	CBX5	H2BK15ac	H4K5ac	H3K4me3	H3K4me2	ZNF143	CHD2	NANOG	CHD7	SIX5	BACH1	RAD21	JUN	HDAC6	KDM4A	USF1	FOSL1	H4K91ac	SP1	MYC	SIN3A	BRCA1	CTBP2	NRF1	SRF	SIRT6	H3K4me1	H3K27ac	SP2	ZNF274	SP4	H3K23me2	REST	H2BK120ac	H3K27me3	POLR2A	H3K79me1
nm-tRNA-Tyr-ATA-chr1-10	23.953968	1.778292	26.176242	18.465154	28.890735	5.460476	8.138745	15.283889	58.868771	30.867832	32.605573	0	19.7	26.053715	47.165704	0	0	12.743567	28.411977	22.347512	36.218014	61.61431	23.911918	13.190781	22.611896	70.598784	0	6.260623	45.749844	7.942957	49.281876	48.254936	10.377736	20.017732	1.58336	23.962564	48.727082	50.894974	16.522227	6.944691	44.7	40.207307	30	4.505597	31.47743	8.602771	7.78955	12.757789	31.244402
nm-tRNA-Tyr-ATA-chr1-64	58.185309	34.34151	44.962922	45.598237	25.003476	53.535186	23.247498	18.578515	34.054868	20.638332	19.800542	5.948274	15	21.54518	24.326182	53.323404	19.087987	54.676883	33.3622	40.302565	49.61869	57.991399	41.580568	99.351863	41.778769	35.400351	37.098641	57.353282	2.481252	19.966854	29.090728	9.540107	49.96849	28.569963	34.482239	30.764417	9.658496	25.025812	88.323177	37.423774	27.3	22.277981	49.6	34.609417	39.196662	15.187755	6.55237	36.106918	20.742393
nm-tRNA-Tyr-ATA-chr11-8	25.717505	7.254085	10.540947	46.778056	23.684478	64.655556	52.282888	20.613798	51.629121	26.974662	12.014	6.770399	20	11.891028	16.835651	16.86545	12.38327	9.56395	17.849003	7.028894	25.212362	22.226374	37.761524	10.135458	14.947492	15.2997	108.431973	11.713828	60.767821	26.527416	9.612	26.230525	2.056994	12.237298	41.466412	34.364778	20.77281	0	77.022378	33.313576	40.4	16.37398	5	16.668824	37.539165	32.922461	29.879018	54.16035	21.645354
nm-tRNA-Tyr-ATA-chr9-2	15.570994	14.775159	21.303719	4.314685	13.671117	1.806958	43.607181	3.467385	59.523201	31.47258	7.977327	10.808606	19	45.415453	30.012355	18.369514	29.538804	30.836417	18.499132	0	25.453986	20.13558	19.849997	25.81283	2.246102	12.045492	0	9.429596	39.846783	27.527716	13.070672	16.778769	0.864548	12.451914	10.29184	6.029242	26.938945	6.470766	55.078486	12.32847	5.5	25.098398	5	19.39312	21.539905	21.676972	15.18231	18.053475	19.932534
nm-tRNA-Tyr-GCA-chr2-20	13.591704	1.17336	21.301124	12.627009	8.149292	21.69657	13.329451	4.710385	3.06581	0.40814	9.226752	11.230396	0	11.260826	0	0	9.465403	0	6.412	0	4.179501	0	0	7.59312	25.5615	29.582505	57.502915	22.187278	12.447601	0	5.4824	1.32216	8.91453	5.301104	8.21368	7.038532	10.383948	3.846148	0	0	0	2.427866	21	0	3.84642	13.429253	45.547095	0	0
nm-tRNA-Tyr-GCA-chr8-6	19.779409	34.822951	5.845963	64.308905	33.113346	82.166805	27.149192	34.314005	29.978318	15.743556	39.67006	26.546656	20	42.150413	8.049714	0	0	35.524781	23.15153	10.597112	39.774567	36.284398	40.262846	25.036771	19.883818	62.662856	48.441397	23.762358	39.610682	21.73949	26.861785	20.823688	32.432795	17.671154	30.97448	33.015663	38.50438	23.771933	18.6524	17.708205	45	25.803131	0	26.230969	16.57164	44.556329	58.974473	54.16035	33.511761
nm-tRNA-Tyr-GTA-chr1-142	0	0	0	0	0	0	0	0	0	0	0	0	0	0	0	0	0	0	0	0	0	0	0	0	0	0	0	0	0	0	0	0	0	0	0	0	0	0	0	0	0	0	0	0	0	0	0	0	0
nm-tRNA-Tyr-GTA-chr10-3	35.387178	12.512469	28.654102	31.247027	26.386428	64.149309	10.487529	17.504528	29.207264	11.146067	44.376078	5.182937	11	31.125047	25.534583	13.416782	8.881946	33.897089	23.115076	11.615675	32.321477	23.47938	42.325666	35.384103	46.812923	13.47987	29.813407	5.376982	19.379776	14.461897	0	35.474409	13.987597	46.876079	59.57638	64.333635	8.335411	46.406828	0.794368	10.786377	15	78.433132	0	51.280934	25.727506	33.092519	28.598353	18.053475	33.89078
nm-tRNA-Tyr-GTA-chr14-8	17.849473	17.07187	6.313348	49.230194	6.06067	0	12.605694	7.734948	7.580921	8.056191	0	2.224476	0	11.685761	14.156303	0	22.712427	31.594037	0	0	15.330329	33.610612	13.596982	10.630368	10.56542	0	0	19.702054	0	9.247506	15.0232	8.1848	0	1.084248	0	6.67447	17.588319	5.833084	0	17.072565	25	0	3.9	17.486584	24.102591	12.852604	2.208336	18.053475	23.101624
nm-tRNA-Tyr-GTA-chr17-32	13.515915	0	14.615248	22.697886	37.128653	21.69657	0	19.420058	24.978147	20.545236	2.978281	14.82978	28.8	7.801928	8.844406	24.479236	0	29.494422	17.071869	55.854196	10.862286	27.593387	16.900393	24.472265	9.557577	25.866995	0	22.18675	0	13.33579	24.4216	34.439736	0	15.074595	11.021894	3.05918	38.764518	0	41.927236	0	10	49.578284	10	43.30295	33.629659	19.286012	30.350059	18.053475	0
nm-tRNA-Tyr-GTA-chr17-33	39.177544	20.558553	31.97232	43.729782	38.284695	41.214628	40.635323	9.425297	50.140604	41.64404	14.324264	0	23.2	32.233847	9.754041	0	29.760952	19.007705	29.617881	0	39.794308	23.544993	41.372604	8.990669	20.078587	24.651061	66.757119	0.368688	31.801963	23.215246	41.826166	16.681494	5.604585	27.575739	0	19.588704	27.570967	37.433408	169.561552	1.237604	60.4	17.2209	18.6	21.618231	30.934358	30.136995	0	18.053475	13.674827
nm-tRNA-Tyr-GTA-chr2-10	21.686533	49.484188	21.331337	87.723052	34.354732	57.587808	30.759862	39.587886	62.125433	26.266206	20.469646	22.039649	17.6	17.961401	49.627958	29.271247	25.665562	30.353173	41.785098	57.554056	48.362766	13.040299	41.769679	10.007159	30.336464	11.063019	24.454551	34.970102	75.652206	38.736344	22.262984	19.016313	14.401904	18.07717	40.57444	21.560058	31.493187	29.618903	180.430071	48.200167	20	40.404207	40	39.986575	30.69572	35.791941	28.002733	54.160425	39.069618
nm-tRNA-Tyr-GTA-chr2-12	36.025424	27.437625	27.064663	62.338117	7.414667	1.111606	34.94686	61.220646	37.173218	37.842612	47.84132	7.136113	50	22.605872	34.68767	12.143124	0	38.177322	20.220785	0	56.964012	46.893128	32.722103	24.222771	20.864546	23.734293	0	26.875022	19.223106	25.773949	44.774892	39.340421	71.044204	31.413452	23.05768	52.852103	37.881638	36.97531	0	4.908221	23	33.084317	20	19.86987	33.371055	18.464837	12.940068	38.273348	31.566235
nm-tRNA-Tyr-GTA-chr2-23	24.309813	23.36765	36.885009	19.585693	34.281316	39.937694	15.070486	41.297239	44.193231	47.684573	8.842304	39.979245	0	10.216448	36.752605	34.445086	10.990133	9.273369	18.194893	42.618564	20.981289	0	38.533896	37.27678	24.286838	67.554795	0	36.778032	46.139238	33.964003	17.791456	30.498582	25.137455	51.946387	13.561366	38.818314	33.464895	15.859543	74.881072	15.697396	20	20.376434	20	32.547371	30.155267	51.75968	35.47778	23.758695	14.979008
nm-tRNA-Tyr-GTA-chr21-2	10.851631	7.406835	14.61328	0	11.35739	0	0	10.908154	25.920142	16.29342	23.259104	0	0	0	0	0	0	0	18.876928	28.885738	17.738518	37.306994	12.601632	30.372627	3.203708	0	0	17.660653	21.634641	0	0	26.943064	21.530214	13.254464	24.04728	8.252072	10.40688	6.773904	0	12.32847	0	7.62237	0	0	0	3.534	15.18231	18.053475	0
nm-tRNA-Tyr-GTA-chr4-1	29.386694	25.007235	24.112716	66.793137	36.221061	63.085286	16.084669	20.432506	6.218149	9.085432	31.946706	22.118274	4.9	8.286307	9.36885	6.08523	1.938697	18.48795	26.36199	29.119656	26.708113	42.119919	28.32929	36.165587	7.49804	17.917968	0	11.093375	16.450776	15.359152	25.2048	16.690992	31.140458	40.950349	9.30224	23.136501	69.474469	6.58574	69.342873	22.482437	5	22.923535	0	29.995568	4.743498	10.823527	50.011855	0	28.879007
nm-tRNA-Tyr-GTA-chr7-1	37.037278	7.700175	14.493658	24.815676	27.050573	18.803694	7.81893	14.047411	49.280666	25.011533	12.014	5.108056	28.7	23.298026	21.096673	50.781786	0	35.709403	32.47256	34.207654	29.161107	0	26.264044	37.990012	32.3605	39.49245	69.982788	18.015641	52.966458	8.522117	3.0616	21.28374	38.93698	11.491544	52.747816	29.973495	8.325504	32.518764	32.148084	0	20	55.616628	0	8.7428	20.720274	12.694968	55.760649	48.550898	53.688305
nm-tRNA-Tyr-GTA-chr7-2	52.575211	8.042739	45.462875	37.863898	27.776341	61.160436	43.31985	53.493541	55.564003	26.003378	58.835753	14.765037	5	44.112822	14.917166	50.428737	23.038918	51.769531	16.731462	94.241466	37.23892	14.454206	49.397372	31.319401	11.215143	50.813426	75.707048	19.541014	59.400792	18.964386	24.167094	30.421576	41.490055	34.335363	30.391027	26.562021	44.206217	76.01964	38.505637	8.494361	0	24.904679	52.6	31.662951	38.287818	17.312672	62.915887	38.273349	93.057915
nm-tRNA-Tyr-GTA-chr7-6	26.903187	34.502586	32.397116	112.543452	51.741908	74.86388	38.236703	35.413026	66.323075	79.296308	58.160732	16.618958	12.8	34.423772	15.9403	15.791671	64.89294	17.171822	35.596988	68.253646	46.245145	35.366991	47.101059	9.692665	22.132823	62.238576	18.5493	51.936385	8.090933	2.526128	33.021919	24.531224	33.346959	52.249197	0	37.983765	21.090288	76.552494	159.106927	19.167087	32.2	34.111508	40.6	47.376059	26.881481	21.87991	25.855934	162.480607	52.719468
nm-tRNA-Tyr-GTA-chr8-7	27.289625	23.101227	35.164503	32.854465	39.980242	58.543696	51.459269	25.407333	37.810298	7.239106	29.506422	5.819445	1.8	11.196875	47.818304	16.86545	13.114715	21.597197	21.066285	16.589962	25.96313	93.452234	6.29976	0	33.762102	12.24888	0	31.533826	3.195052	22.139147	2.9192	10.16745	30.682295	36.293397	3.056445	32.350431	38.142593	24.050266	21.102987	12.776778	28.2	12.314392	28.2	22.33098	23.538761	19.925903	69.194833	90.26727	10.7397
nm-tRNA-Tyr-GTA-chr9-10	39.172868	29.424756	34.449688	53.289665	45.285712	43.39314	69.430628	33.574311	97.507737	28.435918	73.405657	21.176898	0	43.60204	70.774914	81.590138	50.0175	39.937667	50.038752	0	46.995069	38.596342	27.572482	39.54318	22.037585	76.498639	37.098699	51.298577	33.378189	32.346692	50.9792	16.095693	36.94596	40.511744	0	24.53233	31.207082	39.683377	138.352413	38.892753	65.4	3.218334	20	14.507327	30.094166	68.814419	62.941926	45.915828	20.366373
nm-tRNA-Tyr-GTA-chr9-4	49.493311	41.34396	19.678986	58.765613	50.401904	19.23174	44.051121	27.343307	29.979675	80.508974	52.330273	11.994905	10	50.58419	71.707997	17.618109	128.089513	14.387287	34.474032	14.445937	23.978445	14.397813	62.878442	27.273671	19.87252	46.030204	0	7.811823	9.196668	28.519393	41.979627	14.062335	20.242683	39.27079	45.628996	15.714399	18.851421	23.455804	201.298863	57.603996	55	29.194597	19.7	37.69626	11.042903	22.821243	18.601321	0.481426	35.635791
nmt-tRNA-Gln-CTG-1-1	12.45379	5.89444	19.15099	17.114352	19.424283	0	5.98498	16.659886	50.669847	17.983764	21.986082	4.650584	15.5	7.258695	4.473094	8.42482	0	14.660592	28.417984	15.310224	15.792713	30.849981	23.154346	47.836909	46.556276	17.616149	5.723834	0.976217	9.958803	19.78612	41.590526	20.71384	28.458142	51.026646	10.98456	16.927755	31.20243	14.970777	0	15.95026	41	34.527906	34.5	54.802942	24.766695	26.044285	0	36.106904	21.119134
nmt-tRNA-Gln-TTG-1-1	1.329027	3.593415	7.30664	17.057311	5.729625	19.625872	0	9.17279	0	0	0	0	15	4.886764	7.23613	7.131676	0	16.876713	1.47	15.332334	22.636386	23.381286	5.144804	10.14973	3.476364	12.859044	0	11.093375	0	12.408814	21.36	4.91088	10.76515	7.589736	18.90136	13.771567	10.14234	0	0	0	10	19.648776	20	25.277158	27.386165	14.70144	21.899342	0	10.7397
nmt-tRNA-Gln-TTG-13-1	0.433968	4.869275	7.30664	15.631563	10.415185	0	0	19.108069	0	15.80447	27.007583	0	25	9.667294	0.328915	12.52862	0	19.987109	12.972151	15.33756	9.269425	31.289678	0	0	27.540844	10.926858	18.5493	47.926483	27.014684	0	20.0784	8.800632	12.13526	10.213302	10.8856	14.586769	10.233432	7.387656	6.590707	0	14.4	53.149992	0	33.224799	22.925255	3.534	0	0	21.476852
nmt-tRNA-Gln-TTG-2-1	27.510707	24.378509	49.05587	11.563074	21.289646	40.913532	7.51948	25.30553	43.400011	33.965415	0	7.41492	35.6	10.304698	11.222303	10.60114	0	37.791105	16.309907	37.960441	21.410615	34.470196	22.154486	32.010374	45.828618	23.073892	12.971644	50.235294	46.589433	12.389817	18.9392	11.764399	43.06049	30.694467	18.85165	18.290999	46.655057	15.702413	3.94992	0	0	30.011851	25	35.485231	55.41282	26.831119	10.527536	0	17.739069
nmt-tRNA-Gln-TTG-3-1	20.237442	0.220005	28.308562	8.560312	15.643312	13.88002	4.51415	10.372609	25.147547	19.217908	10.631439	13.501547	24.6	13.718249	13.880213	12.335872	12.582963	24.745564	12.464928	26.232039	8.49846	27.69328	15.324588	17.439984	19.82345	49.51236	2.69808	7.851139	21.868096	11.868318	33.86871	25.433885	51.918513	39.705451	5.4428	44.503213	82.563594	30.885013	0	17.986424	10	21.607068	4.6	5.484672	70.313722	18.405149	44.757166	18.053475	19.76058
nmt-tRNA-Gln-TTG-4-1	19.008528	22.967774	43.01186	39.848853	21.568709	23.133358	13.82544	18.370648	32.633571	17.331845	5.594609	7.555218	25.2	55.492011	13.86145	22.359713	0	21.003022	28.992404	45.859233	23.705873	38.659948	8.84037	18.263857	20.945832	13.80829	16.443554	40.92126	32.093458	31.042259	39.466629	21.662598	43.876355	24.316611	7.12512	33.73553	28.342952	19.880818	0	18.352997	29.8	39.806833	10	49.935003	24.826547	34.74691	25.963118	62.103954	30.766605
nmt-tRNA-Gln-TTG-5-1	27.724477	3.952617	33.789548	17.098448	32.268727	54.727519	5.659416	38.893915	59.265421	23.19553	30.195634	5.668476	15	23.364221	6.644083	6.360684	0	6.041923	10.371703	0	7.306208	26.991721	26.76832	7.668557	28.922639	70.295213	55.49654	9.673555	105.334772	3.682175	42.0792	42.3816	14.39865	16.364045	2.388738	29.7923	14.88922	29.967336	0	18.044397	16.2	27.972111	43.8	12.635945	59.770634	18.791697	14.998735	31.062953	25.691972
nmt-tRNA-Gln-TTG-6-1	33.191368	0	37.938554	7.422312	28.47273	11.725616	8.326634	22.535099	9.43251	38.299356	17.522878	7.599711	23.1	22.412215	2.565537	16.287206	0	21.188583	25.441207	20.298969	37.21765	23.983018	31.800678	10.985876	27.868881	65.287421	56.435314	38.696275	50.223879	29.631431	42.1504	10.417315	35.326219	25.621088	0	12.111781	51.936852	8.746559	0	19.35702	23.1	25.372755	33.1	12.66486	18.076884	26.561056	19.911581	12.85965	47.134059
nmt-tRNA-Gln-TTG-7-1	10.822285	6.94589	2.106384	17.090832	16.477427	19.428406	9.466861	37.134726	9.942551	0	11.614993	0	0	0	0	16.86545	0	14.726464	23.783508	0	23.600382	14.87121	31.005816	21.533786	16.182005	0	0	21.389956	14.050887	11.030982	22.784	19.554358	29.76604	6.445252	20.2868	10.435537	41.368756	11.139756	0	0	25	25.803134	10	49.628672	9.077592	11.233448	37.126544	0	10.7397
nmt-tRNA-Gln-TTG-9-1	5.777537	14.740335	43.556547	22.412378	4.37998	21.69657	7.81893	9.802519	23.432542	16.29342	8.938416	0	9.1	11.685758	0	0	0	3.879166	27.07575	15.30741	14.167952	11.17493	23.255348	0	0	0	55.647997	11.093375	26.213401	24.957236	12.9584	18.431689	0	10.053525	0	26.209216	10.382037	43.465884	33.406207	8.299524	10	22.209537	10	24.080377	6.15312	22.137466	0	18.053475	16.624149
nmt-tRNA-Leu-TAA-1-1	14.187435	9.533576	10.15954	5.549917	18.004307	25.77053	13.106103	8.726608	36.065276	12.78497	15.97079	10.309984	0	24.9651	0	13.765415	0	18.638272	7.43792	14.015258	20.301554	23.982623	29.875696	14.553515	11.860536	0	7.895596	15.727208	0	18.296264	9.612	6.9256	11.525339	8.914928	0	2.609111	24.195793	3.010624	18.6524	12.32847	5	34.72483	0	47.488529	20.616964	18.253328	2.208336	6.980677	35.491345
nmt-tRNA-Leu-TAA-4-1	8.030137	9.24021	10.66952	0	8.09787	0	2.308446	20.73826	7.636668	4.254393	28.679942	3.70746	25.4	0	0	0	0	5.796048	16.674546	8.808243	3.61296	5.759387	0	1.300403	19.241831	4.844905	8.09424	8.253471	0	15.609542	16.4472	15.553082	0	16.531653	0	9.039673	10.40688	9.220036	0	1.008789	9.6	7.001288	10	19.075272	19.129098	16.171589	0	10.591372	16.832991
nmt-tRNA-Pro-TGG-1-1	14.051324	26.83838	29.693993	7.578229	50.635284	4.647086	21.005204	25.353368	30.569954	33.498909	10.555204	0	15	44.035217	3.920536	31.767609	4.134464	6.8476	28.30777	0	45.36462	61.550132	24.278139	29.783957	46.582861	32.445857	38.844867	46.353574	67.488423	15.7064	42.372104	73.931654	19.126155	25.90727	30.902069	25.317178	22.900149	41.252078	0	0	38.9	16.819186	6.1	31.661867	50.193086	17.567636	20.408001	0	0
nmt-tRNA-Ser-TGA-1-1	3.254955	2.319885	3.621552	8.56524	18.4384	17.56389	0.129371	5.900377	7.24646	14.573559	0.18162	3.29552	0	16.25383	0	0	0	23.12734	13.84992	14.570682	6.62376	14.441448	5.092306	14.427003	2.04492	10.825164	18.5493	0.443735	23.924021	0.342784	11.6768	0	4.30606	1.505972	0	12.740802	11.967912	0	0	0	7	6.097896	2	7.70956	41.873306	5.041722	0	0	0
nmt-tRNA-Ser-TGA-2-1	2.522439	7.700175	4.880928	9.777304	6.31532	0	6.565068	11.802301	4.601758	0	0	0	3.2	4.035444	0.789396	0	0	5.115936	1.190672	0	3.61296	2.645901	0	3.290352	12.548554	0	0	9.052194	0	0	10.547665	0	0	17.832472	0	0	10.40688	13.099792	0	0	3.2	0.169386	0	6.109156	2.897094	2.063856	11.71341	0	0
nmt-tRNA-Ser-TGA-3-1	24.447268	0	18.832381	0.334885	28.96788	0	21.595172	29.571542	23.103147	32.167303	2.979472	8.897904	40	0	0	13.97423	0	19.546529	14.162625	26.744493	10.661533	31.658528	16.167697	3.430111	18.265729	26.633334	29.037969	0	21.012384	17.508783	7.893171	29.514707	0	32.233561	35.82352	31.899531	32.715838	35.495842	18.6524	19.200226	42.9	36.982591	0	42.406197	17.436872	12.660439	55.724863	0	36.269097
nmt-tRNA-Val-TAC-1-1	40.462646	63.46742	20.67303	16.73815	27.781016	67.443986	63.716405	46.390269	29.489711	24.026761	40.908715	18.119693	6.4	41.092143	32.666796	27.417637	17.068631	44.142237	58.515904	20.406457	39.252365	57.062567	33.921758	18.4237	23.173698	47.437152	26.690889	59.858638	26.23945	51.421782	21.6243	38.839399	41.126912	54.125211	55.850184	42.815723	27.057212	17.899238	0	15.128089	25	47.094254	15	36.445395	42.133937	44.200118	32.4503	31.277925	14.30108
tRNA-Ala-AGC-1-1	205.980941	14.782896	67.212213	89.304341	248.327335	69.372232	16.434847	50.657275	151.147241	219.997211	41.600689	37.840521	15	29.426966	31.142206	151.314024	138.396046	88.839503	99.680106	93.849654	135.384204	19.597179	76.326007	37.534141	61.950483	204.100362	131.347419	59.271871	11.190155	7.356432	81.600849	95.448931	77.819525	82.959438	133.037396	116.738734	28.575139	79.962565	28.218566	10.946695	60	30.70015	256	59.751442	33.311993	26.075565	86.36462	82.323771	46.420215
tRNA-Ala-AGC-10-1	0	0	0	0	0	0	0	0	0	0	0	0	0	0	0	0	0	0	0	0	0	0	0	0	0	0	0	0	0	0	0	0	0	0	0	0	0	0	0	0	0	0	0	0	0	0	0	0	0
tRNA-Ala-AGC-11-1	193.730473	60.734517	96.200531	286.843995	283.911547	104.910829	44.299216	24.750514	101.763575	208.199596	104.319985	120.458555	16.4	15.137886	18.750487	286.926824	263.801985	52.217491	43.27482	202.239893	87.50962	53.495015	43.737749	37.332978	39.209698	37.751851	162.140872	108.9008	125.351121	20.102536	233.923186	44.756803	189.822037	57.283721	40.596211	47.562128	90.764826	26.715999	36.65543	35.234247	76.4	38.56902	283.6	65.268492	36.962027	12.924167	7.98938	32.911842	32.472841
tRNA-Ala-AGC-12-1	0	0	0	0	0	0	0	0	0	0	0	0	0	0	0	0	0	0	0	0	0	0	0	0	0	0	0	0	0	0	0	0	0	0	0	0	0	0	0	0	0	0	0	0	0	0	0	0	0
tRNA-Ala-AGC-12-2	0	0	0	0	0	0	0	0	0	0	0	0	0	0	0	0	0	0	0	0	0	0	0	0	0	0	0	0	0	0	0	0	0	0	0	0	0	0	0	0	0	0	0	0	0	0	0	0	0
tRNA-Ala-AGC-12-3	3.281883	0	0	0	0	0	0	0	0	0	11.07516	7.41492	0	7.542614	0	0	0	0	0	0	0	0	6.29976	7.59312	7.49804	0	0	0	0	6.20445	0	0	0	0	0	0	0	0	0	0	0	8.18699	0	0	4.896858	0	8.005218	0	0
tRNA-Ala-AGC-13-1	0	0	0	0	0	0	0	0	0	0	0	0	0	0	0	0	0	0	0	0	0	0	0	0	0	0	0	0	0	0	0	0	0	0	0	0	0	0	0	0	0	0	0	0	0	0	0	0	0
tRNA-Ala-AGC-13-2	1.383273	7.3335	14.616016	0	2.80115	0	8.787005	0	7.24646	7.603596	14.320688	2.402283	10.6	5.84287	6.775649	0	1.710615	20.22931	0.974624	0	0	0	6.29976	0	0	0	1.6863	22.810312	2.396289	0	0	1.19624	0	6.204308	0	5.764315	0	6.397576	0	0	0	9.824388	0	8.7428	9.537336	4.52352	4.784728	8.665668	0
tRNA-Ala-AGC-14-1	0	0	0	0	0	0	0	0	0	0	0	0	0	0	0	0	0	0	0	0	0	0	0	0	0	0	0	0	0	0	0	0	0	0	0	0	0	0	0	0	0	0	0	0	0	0	0	0	0
tRNA-Ala-AGC-15-1	127.026089	34.846532	52.456934	138.115147	227.664917	85.394223	31.103573	121.486563	147.375279	203.529524	146.992679	26.747482	0	55.478381	32.566397	482.607475	100.030074	53.290673	59.361791	142.367799	131.39313	45.33955	32.223521	33.775312	38.458864	61.98415	199.75019	800.976701	28.012905	19.685959	102.735969	62.488483	68.586163	79.031892	73.103547	59.732205	48.237568	100.061739	13.986266	36.312406	159.4	49.464199	359.1	78.747903	81.073032	58.675771	3.310523	60.674518	30.539452
tRNA-Ala-AGC-16-1	0	7.700175	7.30664	8.56524	2.470105	0	14.595413	0	0	0	8.063995	7.41492	0	5.154134	0	3.16469	0	9.596788	3.635296	0	10.83618	0	0	0	6.064694	0	0	0	0	0	0	0	0	4.80118	0	4.777961	0	41.78368	0	0	0	0	0	8.121681	0.307656	2.922828	0	0	3.423758
tRNA-Ala-AGC-17-1	0	7.700175	0	0	0	0	7.81893	0	0	8.14671	12.014	0	15	0	0	0	0	0	0	0	0	11.17493	6.29976	7.59312	0	15.2997	0	0	13.69416	6.20445	0	0	0	0	0	0	10.37685	0	0	0	0	16.37398	0	0	0	0	30.364766	0	10.7397
tRNA-Ala-AGC-18-1	0	0	0	0	0	0	0	0	0	0	0	0	0	0	0	0	0	0	0	0	0	0	0	0	0	0	0	0	0	0	0	0	0	0	0	0	0	0	0	0	0	0	0	0	0	0	0	0	0
tRNA-Ala-AGC-18-2	0	0	0	0	0	0	0	0	0	0	0	0	0	0	0	0	0	0	0	0	0	0	0	0	0	0	0	0	0	0	0	0	0	0	0	0	0	0	0	0	0	0	0	0	0	0	0	0	0
tRNA-Ala-AGC-19-1	21.701312	0	4.511056	8.54396	15.966759	41.335968	4.46796	7.138085	13.118797	14.664078	0	14.476393	18.3	3.994477	14.47226	0	61.014948	18.751821	6.412	15.30942	10.83753	0	11.536766	5.632408	5.335874	15.2997	0	11.093375	0	26.176184	9.612	6.274869	15.266912	24.50985	39.6847	12.374855	16.273536	22.57968	0	12.32847	0	2.597252	0	43.477652	1.615194	5.541312	30.364726	0	0
tRNA-Ala-AGC-2-1	109.609656	51.560378	170.587572	372.138371	374.749395	65.781242	47.592404	38.040577	145.601185	285.427289	147.006387	102.988637	10	73.256302	56.983506	1166.39459	286.28744	34.166975	68.184718	111.028915	102.623542	74.845028	41.651458	29.034753	29.312681	106.942833	375.86058	74.606883	70.491453	53.949306	193.353979	98.114505	142.261849	67.176844	97.511955	82.208456	33.254919	38.804506	6.727489	47.931817	78	16.886038	244.5	75.697843	37.64733	31.223722	27.549895	24.400109	9.995353
tRNA-Ala-AGC-2-2	119.913499	39.489133	115.134071	139.467205	495.844874	112.522696	65.376123	34.555881	180.363572	346.460965	146.658581	46.281215	24.4	63.614901	40.267726	1233.398983	158.957849	61.641687	75.077327	144.686511	94.281684	61.733457	60.086756	52.333525	64.211679	73.953479	274.220726	122.309146	84.650052	57.873706	125.263979	109.351317	179.471991	80.952502	86.033068	86.765565	103.25593	66.972251	17.578554	50.541608	70.6	23.248193	397	111.759823	56.164303	38.171764	19.624996	11.669242	43.949084
tRNA-Ala-AGC-20-1	11.224704	38.612945	47.351903	59.954942	26.237384	43.39314	17.818014	16.29629	13.76524	33.67188	29.545633	7.41492	2.6	18.804888	44.0688	4.227926	0	22.012325	48.526951	31.569811	41.784972	32.319625	35.729755	45.388903	63.241099	10.72347	65.267997	33.282831	27.47256	34.778413	19.224	36.174532	9.62633	41.068802	5.947224	53.849357	39.278354	34.128942	9.307726	8.342846	22.6	45.771903	5	5.273036	48.529589	28.696197	14.177696	18.053475	8.975145
tRNA-Ala-AGC-21-1	37.435752	26.890035	40.70407	40.673888	79.637047	30.28505	0	59.648033	124.413059	92.600127	50.147707	29.475597	20	17.606778	21.501967	158.231735	389.025304	42.049606	66.376924	24.952001	52.487127	23.314872	39.642062	52.962295	37.490944	107.098053	231.367774	26.93021	7.683351	18.435984	26.655336	34.62344	82.414277	66.267618	25.334432	80.082446	14.830861	33.86952	88.746667	24.657996	30	15.8165	66.6	76.627507	18.5909	25.266203	21.89938	51.229132	11.167668
tRNA-Ala-AGC-22-1	5.4246	0	14.241004	0	9.57484	0	31.276468	0	7.24646	15.76891	48.053936	0	5	5.84287	0	0	131.157638	12.50128	6.412	0	0	0	6.29976	7.59312	14.99608	0	37.098696	11.093375	13.70532	6.20445	0	0	0	6.62596	19.39616	20.020796	0	0	0	12.32847	20	20.728169	10	34.975063	0	7.068	30.364784	0	0
tRNA-Ala-AGC-23-1	60.569721	99.169149	36.997304	49.841427	75.900528	28.367527	69.139398	107.409946	53.339025	82.626954	54.154407	26.902688	7.6	56.394933	58.749	120.548037	163.200291	55.979643	64.578839	43.267376	71.78979	38.288932	38.039472	27.859516	27.619989	57.756258	51.978911	306.588089	33.303677	60.394048	108.543516	74.616499	74.8317	58.38574	97.0929909999999	83.77202	21.516189	34.990756	244.527438	22.634335	66.2	85.557497	111.2	23.658354	30.9052	66.372352	431.167214	56.567758	30.179302
tRNA-Ala-AGC-3-1	130.932994	64.895087	106.039659	96.092856	280.579302	54.777517	86.104137	30.54988	69.759469	359.093451	91.002997	43.524692	15.5	50.944928	48.881453	940.811653	433.700437	49.549843	56.111482	107.801506	153.944388	48.393792	25.095055	42.62483	29.501478	139.043224	257.11779	76.926917	64.29385	43.120302	125.110938	33.567093	145.469397	39.685572	109.370219	53.464036	76.198779	75.294244	37.82555	54.18705	135	29.084058	194	49.129387	28.301578	51.224345	12.418587	49.432339	42.945304
tRNA-Ala-AGC-4-1	151.762667	8.231393	164.08407	240.525813	218.673985	157.155564	14.118755	31.045098	135.240214	369.962464	39.394603	45.305556	11.6	17.210469	23.345472	529.056674	122.398247	27.609539	32.719963	214.4671	101.52665	85.469693	27.734723	36.711728	47.96735	176.251229	293.524107	181.801704	125.632489	17.434793	260.541789	48.8748	263.154066	59.361427	78.740009	51.964829	153.480283	100.367838	9.419988	11.765664	93.4	64.142135	264.2	46.984414	25.28474	16.933028	11.299396	106.154283	22.716534
tRNA-Ala-AGC-5-1	120.770353	24.008636	67.042965	155.537751	174.176058	72.658221	52.305405	38.568485	107.169385	102.741993	31.227477	29.845002	5	40.734631	16.204746	226.572484	201.776803	44.623897	66.846375	76.028169	75.35008	20.531994	54.143953	36.28342	36.897483	34.659691	143.798378	58.434536	39.213075	22.28493	88.469585	92.767087	107.022718	61.415077	123.956878	74.565697	40.299236	64.01468	65.168536	32.540673	61.2	64.344883	228.8	32.527879	23.383743	62.62163	11.344657	146.050999	25.846443
tRNA-Ala-AGC-6-1	107.113501	2.702694	43.0788	83.754096	96.832824	121.830212	9.017449	54.951154	93.345937	43.606045	32.689648	17.07353	0.7	27.866958	14.402343	48.219287	121.321492	83.111878	71.581001	83.843342	96.055829	42.159276	101.135483	45.490854	67.008297	75.921889	23.41386	45.868409	52.532798	16.697016	149.871546	130.908155	70.918379	105.414035	54.740317	83.385564	39.441422	17.924196	136.611829	7.730397	30	36.414683	200	28.395578	57.764557	29.689121	138.637478	28.292175	11.433558
tRNA-Ala-AGC-7-1	91.031612	5.602395	141.467024	115.313653	78.857984	54.973855	17.141383	85.11697	94.476655	50.618592	52.376563	53.251707	10	15.216006	20.014097	114.318718	115.088598	58.153057	52.924718	127.019223	185.815944	51.810422	36.941025	17.652018	39.790475	73.666841	21.746246	992.618724	23.537435	1.128057	171.791534	67.597734	78.741313	61.627161	50.242616	42.000122	98.680357	39.645855	25.713652	19.06494	80.3	14.110991	100	55.614767	38.201123	39.936046	0	83.286591	3.69138
tRNA-Ala-AGC-8-1	174.182248	33.252105	50.536804	131.867902	417.626169	87.660121	75.936163	48.520851	161.927415	360.224906	110.252477	234.339095	6.3	20.350853	47.607548	262.853259	319.042326	52.519057	79.829096	68.9349	129.166175	23.593807	103.186228	28.869484	31.259353	190.780499	130.410548	54.360107	35.716231	45.903171	128.833021	41.834728	120.665553	65.045574	102.093921	84.482851	51.232178	122.959028	11.2936	123.602978	58.9	25.507316	482.6	92.48732	45.859503	26.193291	13.570703	53.055838	14.623953
tRNA-Ala-AGC-8-2	207.966785	68.792312	85.932896	293.186397	388.71045	76.547716	98.228125	41.207882	44.793506	330.969219	80.465017	234.787429	18.8	36.187689	50.982048	686.652947	81.340116	61.480043	83.66967	143.894166	83.820748	60.820781	28.336827	71.01817	62.679553	65.732209	165.777663	147.857825	97.571122	30.727414	103.713101	60.00246	145.206323	55.678386	93.524311	142.312214	75.928176	43.889495	9.597551	45.264594	66.4	13.082216	216.4	37.806044	29.338106	43.63489	18.207116	92.45298	20.011525
tRNA-Ala-AGC-9-1	0	0	0	0	0	0	0	0	0	0	0	0	0	0	0	0	0	0	0	0	0	0	0	0	0	0	0	0	0	0	0	0	0	0	0	0	0	0	0	0	0	0	0	0	0	0	0	0	0
tRNA-Ala-AGC-9-2	0	0	0	0	0	0	0	0	0	0	0	0	0	0	0	0	0	0	0	0	0	0	0	0	0	0	0	0	0	0	0	0	0	0	0	0	0	0	0	0	0	0	0	0	0	0	0	0	0
tRNA-Ala-AGC-chr6-164	0	0	0	0	0	0	0	0	0	0	0	0	0	0	0	0	0	0	0	0	0	0	0	0	0	0	0	0	0	0	0	0	0	0	0	0	0	0	0	0	0	0	0	0	0	0	0	0	0
tRNA-Ala-AGC-chr6-166	0	0	0	0	0	0	0	0	0	0	0	0	0	0	0	0	0	0	0	0	0	0	0	0	0	0	0	0	0	0	0	0	0	0	0	0	0	0	0	0	0	0	0	0	0	0	0	0	0
tRNA-Ala-AGC-chr6-168	0	0	0	0	0	0	0	0	0	0	0	0	0	0	0	0	0	0	0	0	0	0	0	0	0	0	0	0	0	0	0	0	0	0	0	0	0	0	0	0	0	0	0	0	0	0	0	0	0
tRNA-Ala-AGC-chr6-96	32.091788	5.353455	35.664682	17.677752	50.755261	20.984472	0	11.74239	61.960718	8.14671	10.253675	0	0	0	0.526264	49.451816	60.730244	38.405156	22.541141	30.612444	38.75311	0	47.52478	28.458692	51.623743	30.599442	74.19901	11.093375	33.937579	0	67.28404	12.339596	8.318525	43.006875	20.2868	28.773997	10.390773	1.505312	0.32916	0	25	0	5	8.7428	5.178876	2.70758	0	0	21.478126
tRNA-Ala-AGC-chr6-97	24.413716	0	14.614096	51.248004	86.309441	43.39314	15.265606	20.721088	43.431298	46.888842	13.714746	6.508652	10	12.535612	0	58.667037	73.246836	26.337138	16.294837	61.35019	32.028372	11.17493	15.726174	26.892436	0	53.54905	99.325474	38.253786	13.73628	6.20445	65.9312	23.715243	59.012352	24.25441	43.940532	26.025785	0	9.972692	0	0	0	0	3.8	0	21.076685	0.339264	0	22.14557	0
tRNA-Ala-ATC-chr6-107	45.573711	64.199351	32.744078	7.545033	42.63702	20.831608	42.379966	46.025644	31.046653	31.93745	34.834761	23.988207	20	25.800803	19.391528	69.144555	5.924681	41.282148	16.773947	0	32.749635	8.178221	19.415266	23.02609	17.488913	57.11714	18.504394	34.047268	31.620918	36.862778	20.668946	27.837111	5.714417	41.863945	40.575868	29.989189	26.575105	43.151622	18.6524	14.774609	61.6	42.233391	36.6	44.929871	34.783062	16.270294	242.306541	72.213825	21.655615
tRNA-Ala-CGC-1-1	139.649869	8.841326	86.616899	139.454404	251.366678	128.630438	14.59071	37.796121	182.634039	289.610195	59.80296	25.063228	0	11.847885	16.752393	986.144778	149.673262	63.359406	65.057933	118.480395	90.312275	62.032913	31.144472	44.96736	48.295572	154.304224	130.531735	70.676344	35.686554	24.468912	141.772798	49.306479	269.947117	65.2345	99.449241	81.525732	102.897885	92.087458	32.645708	5.602686	100.4	39.222464	274	67.546096	21.736289	35.759176	21.310655	113.896494	14.93944
tRNA-Ala-CGC-2-1	114.499389	24.172431	49.103234	103.932865	219.560205	58.134135	23.620589	32.61921	111.861554	376.703909	53.000588	95.336303	14.3	21.339812	14.674183	608.896565	169.459427	26.019913	47.133089	73.532336	122.848126	30.729732	31.129973	27.574307	35.654013	166.681248	216.334645	121.365781	32.81317	17.810608	84.733367	88.770552	124.272191	49.236818	64.229233	61.178877	60.983118	121.264693	47.336065	11.899855	70.7	20.382014	288.6	92.444667	48.593167	22.814443	13.896201	151.799917	21.684982
tRNA-Ala-CGC-3-1	159.968006	69.713286	99.082014	185.945599	585.590689	117.696341	80.9013909999999	43.434668	152.55338	791.65771	125.826627	23.085638	10	29.079534	55.719343	1035.242613	235.196679	60.794858	62.246571	144.406431	153.339387	61.333541	28.790504	40.484804	26.309248	79.039193	279.740015	91.636815	130.230218	45.309568	178.643296	44.689448	156.309272	56.142821	100.043994	62.550933	144.661567	78.205356	4.501019	52.929697	49.6	36.293964	302.2	54.653706	55.715304	58.360221	22.557516	23.176157	10.445891
tRNA-Ala-CGC-4-1	100.316854	10.215793	81.391518	139.093205	261.563419	157.79811	15.866379	54.29201	154.62052	209.751632	47.492029	21.467707	7.8	5.450358	23.668739	968.119374	131.0664	38.813182	67.221191	61.809559	127.424491	44.470502	33.472997	54.079384	48.775543	132.115984	91.766214	179.802255	58.456947	10.394275	107.767489	70.650895	180.101106	86.146124	89.292599	80.383541	48.273568	39.791164	9.69005	17.773195	123.6	31.486202	247	53.458639	31.054726	21.653961	11.557538	97.786047	24.959867
tRNA-Ala-CGC-5-1	68.655701	28.325257	69.023575	115.584567	66.57622	15.446555	33.922183	27.148987	50.146167	34.862366	37.397587	36.453751	30.3	20.482006	12.975604	30.551488	63.000852	19.855408	61.839762	107.886535	60.377782	40.893163	31.795448	44.657507	37.430258	26.902108	0.790024	59.974027	50.700518	24.785364	21.526914	58.683257	46.94953	52.033436	42.222616	55.748578	34.508631	79.837316	13.882476	9.37503	44.4	12.018522	90.6	35.497962	21.199346	31.054842	196.111725	55.3639	72.226642
tRNA-Ala-TGC-1-1	167.242222	39.766914	56.2689	83.549494	279.467548	50.355518	24.074462	23.591985	129.554893	156.940078	82.862831	7.276065	9.1	35.618032	5.598235	564.944882	392.214588	29.958281	66.298238	68.785146	68.577467	31.41657	42.37749	37.420915	37.307713	85.931163	120.544971	41.590468	22.228414	10.936981	69.676951	52.045139	54.341282	51.086967	62.999986	76.177452	30.045003	78.339877	31.015943	23.089544	44.1	41.591401	166.8	128.058129	25.049663	9.615824	106.216993	19.45487	40.280568
tRNA-Ala-TGC-2-1	144.05846	46.7344	44.117722	38.2739	171.077224	30.418	72.416375	31.74714	121.989245	191.30735	70.734073	22.978132	5	53.076344	32.757459	210.210808	214.460788	46.309562	73.880325	44.463288	123.483192	29.458297	18.979684	54.979472	47.521718	158.942814	123.848582	43.606626	28.356639	23.432293	52.789089	59.372268	44.120056	77.085841	96.014453	69.403536	28.970989	51.039448	55.693032	34.388373	85	39.711902	237.6	64.162177	70.978204	22.499668	30.237166	108.320711	25.075302
tRNA-Ala-TGC-3-1	91.182864	15.71608	58.151533	136.028701	319.923202	34.696938	48.425978	20.332975	130.89983	202.971329	88.340474	34.394262	13.3	23.496507	16.581113	516.951602	265.249131	50.448122	57.014113	106.146795	123.635165	20.072762	55.308688	47.299401	27.149407	138.366742	95.383073	65.117382	44.041744	12.669583	139.686717	56.386713	82.174186	35.303632	89.736224	71.202242	25.431727	107.128453	16.238327	9.500803	101.6	26.920283	365	56.591956	63.642925	28.530151	37.091162	29.176501	8.962953
tRNA-Ala-TGC-3-2	134.715437	42.12795	55.299026	77.466931	248.604223	79.691848	77.558916	38.384904	169.25945	116.541654	56.121982	33.910662	40	20.900124	68.778764	77.64354	348.00757	65.409298	62.813406	47.291953	114.529783	20.375202	35.744777	21.198476	37.748962	77.21801	52.925247	68.389171	42.453198	42.11946	82.237622	84.91997	32.433113	80.084252	41.425706	80.738054	18.867816	93.540837	60.829817	94.403866	35	36.353807	284.8	55.876354	49.21836	27.141997	14.680909	59.402258	12.768714
tRNA-Ala-TGC-4-1	155.867918	114.839453	104.823571	142.380339	500.049783	59.079516	233.917369	122.39863	142.940217	633.04271	183.08149	390.695234	0	48.527592	69.485272	479.330746	194.149871	69.543753	87.637812	119.053884	109.536779	27.841	36.646451	34.50772	33.490994	320.018753	367.907031	801.187275	43.926491	90.5960800000001	104.988032	66.67436	130.055745	59.344538	204.379052	112.086617	80.416368	244.89356	11.000117	156.975246	173	11.268277	465.5	81.704365	50.443339	50.563263	5.754637	104.922903	29.92622
tRNA-Ala-TGC-5-1	104.347527	50.636785	64.638997	70.60436	125.498605	49.460786	19.479381	39.955249	102.242273	106.520018	126.974572	34.675995	10	48.498018	11.576464	345.557826	1057.759681	43.635185	49.343389	51.427957	70.301788	35.215168	36.450343	21.528474	39.338856	65.970567	132.372808	45.881864	39.216509	18.915836	83.628812	52.922221	73.836749	41.214369	44.490751	43.656949	24.996357	55.054608	48.997357	54.963713	64.4	52.314644	143.8	193.240936	13.173493	27.122123	473.137981	28.808282	20.765846
tRNA-Ala-TGC-6-1	120.90736	39.661912	72.428633	179.949538	267.437079	53.825297	39.610714	28.318581	93.238913	167.644092	55.672144	84.616721	5	45.397575	24.552189	308.184876	114.820918	49.066329	53.250038	98.255775	106.296592	73.150678	32.530336	45.706559	45.455098	66.713846	149.952907	160.156184	72.785148	28.3377	152.089131	74.446139	94.619904	48.555931	41.434857	57.980445	113.639613	71.503881	62.164322	4.233196	111.5	34.075267	250	25.898349	55.104091	33.897793	32.764392	32.204343	9.239495
tRNA-Ala-TGC-7-1	81.011904	7.700175	37.62111	91.704135	113.151969	43.63212	6.999804	43.144078	110.168306	100.107145	82.366617	19.92705	0	31.370988	37.639117	107.811514	396.835631	42.653313	43.857332	84.828844	64.795296	34.227061	25.991607	39.893708	13.712408	20.155623	92.365363	62.945139	26.117566	6.289557	82.350564	30.307788	181.038738	43.858889	122.911996	52.839454	28.915363	55.271662	15.976829	19.260459	45	20.569975	100	97.398084	116.124782	22.687253	102.74481	108.320763	13.814221
tRNA-Ala-TGC-8-1	16.673407	9.24021	21.92268	8.56524	28.931756	6.612288	0	18.892105	6.632774	6.61194	23.042218	0	10	5.84287	0.328915	17.899809	0	6.291954	28.827213	59.688671	13.383971	16.33259	14.166036	6.567728	15.0921	11.028552	10.1178	11.093375	41.20884	5.683996	9.612	3.146713	39.830945	31.524215	7.02616	8.110778	0	38.064145	18.6524	0	0	24.560917	0	14.06796	13.846508	16.228165	35.333477	0	11.590539
tRNA-Ala-TGC-9-1	78.098184	31.017779	45.750361	84.956689	79.343918	77.637427	22.471734	52.525541	151.479858	126.558368	31.488816	32.244523	10.3	36.864412	48.559441	125.202683	169.48976	43.087828	78.412979	109.964599	88.8124	45.280101	42.943458	44.282131	49.756552	117.272834	108.338484	48.48204	53.013362	27.673769	99.908018	60.088671	90.039648	85.661252	59.97902	83.940853	64.683006	54.023121	47.66587	45.846506	124.7	44.766008	228.8	44.694741	18.546787	42.115053	52.017777	42.551717	41.44597
tRNA-Arg-ACG-1-1	88.474952	7.534196	80.208033	125.552633	187.94378	83.063163	27.215621	12.623107	110.902448	244.002939	19.155244	13.771809	1.1	5.370595	15.428373	141.080342	62.024552	22.944604	30.614722	87.591581	135.863155	76.553627	21.843386	12.365905	30.759324	147.621903	135.131288	101.500348	41.62866	11.297809	114.687498	38.810276	42.921945	56.700996	69.316135	39.153828	59.634526	52.428857	20.057708	13.893512	77.2	55.280873	342.8	37.774	31.264093	21.059683	0	19.805485	4.419409
tRNA-Arg-ACG-1-2	167.70018	40.187987	55.960291	327.351874	335.973491	44.019161	74.32014	65.825252	157.445925	549.03482	154.424094	127.767853	10	19.866562	40.434821	472.027104	164.778856	75.544882	95.584466	108.985615	104.064499	42.104052	53.302116	72.248778	31.43335	142.472701	313.360779	235.719273	50.938057	42.041865	82.792395	130.63201	188.935631	69.529867	116.493748	127.970577	75.932511	74.544523	2.57196	62.970988	160	12.683316	378.8	42.138801	34.382583	33.441547	12.133597	21.009114	34.108964
tRNA-Arg-ACG-1-3	101.207632	101.267253	49.336565	136.719256	257.010455	41.209371	97.8510959999999	32.26066	139.593298	371.707125	123.675318	131.554226	0	23.124501	35.034807	249.844418	335.942603	163.281178	80.962592	90.28221	85.74425	34.591001	45.581897	20.827688	33.531374	179.879476	121.147628	56.970209	28.447007	17.747704	166.473957	60.628185	81.397804	58.689104	58.36686	100.164671	47.49707	180.199401	6.681063	50.278319	145	15.221075	315	69.470226	38.594283	21.92777	2.969212	101.045012	23.244457
tRNA-Arg-ACG-2-1	123.543626	19.929413	47.213738	149.896126	343.483513	55.788078	56.594735	34.452754	153.636944	184.198002	36.05503	166.988576	10	33.582641	32.464941	226.201771	101.192406	72.801046	140.824298	106.387088	75.250221	32.549702	39.094317	26.96125	33.928036	53.728955	66.958457	47.853988	41.66149	34.104085	108.329123	48.695498	86.601213	81.429887	114.880076	87.871258	64.104508	48.589021	1.591422	54.868047	97.9	20.05706	309.2	64.861759	63.372997	28.899045	10.476316	44.946531	8.829157
tRNA-Arg-ACG-2-2	136.294146	19.385097	54.233513	123.529723	254.877347	17.23179	7.55352	15.63412	106.954058	187.00629	66.902723	49.35873	5	9.959982	21.194321	363.269145	74.96964	45.390072	55.248769	89.500144	96.793606	34.261282	41.4139	7.949158	36.374832	121.998342	169.179011	57.970174	71.27945	17.534279	76.157015	37.821741	89.122568	30.094074	86.345542	52.981958	62.568118	28.668391	6.383071	14.536793	48.2	36.262081	181.6	24.438356	24.382452	16.747861	8.177661	19.895527	16.750796
tRNA-Arg-ACG-2-3	158.699997	40.115363	53.569089	102.003734	257.590801	80.374454	76.481736	43.881503	96.766191	324.451491	149.006179	49.148749	17.2	52.075718	52.881962	597.456807	113.258014	83.545016	54.567278	116.289224	90.499787	53.610894	49.454756	53.602475	38.60213	110.975159	205.146778	100.354387	24.920996	23.756371	78.386576	49.334982	57.3724	72.268983	37.713965	66.491413	55.337657	60.933769	39.81597	34.121703	91.6	6.335302	261.6	46.720287	33.840118	34.851001	3.117688	16.31778	27.74396
tRNA-Arg-ACG-2-4	93.719833	12.867617	91.378211	128.275908	149.014513	50.805294	18.481416	34.116837	138.438323	57.375502	48.723629	22.074596	10	5.464595	30.907966	182.712591	372.769311	40.828735	59.940022	166.109802	112.792268	13.323469	44.301516	46.666804	36.167559	67.583642	83.772343	68.673892	31.589502	28.130542	162.530119	70.713346	107.3787	53.311811	32.302226	59.413899	85.573534	47.223824	14.142512	11.688899	35	31.469526	233.9	91.098638	37.893362	21.253142	20.329755	52.648897	25.224353
tRNA-Arg-CCG-1-1	115.949695	9.186583	76.111322	146.451411	197.218643	94.580793	4.94322	25.912826	92.164133	141.423017	20.603875	41.624841	2.4	7.095598	16.383859	75.551722	112.980339	35.373341	31.555782	196.383474	146.609296	38.309075	67.786829	22.31723	32.522792	75.268881	32.255424	111.979401	98.578914	15.614811	194.419149	58.497728	197.831762	47.231223	125.025705	50.766633	48.44018	76.922441	12.287766	27.11354	67.8	14.43956	137.4	21.575591	41.80902	11.602659	8.676824	80.961377	9.52298
tRNA-Arg-CCG-1-2	119.684651	44.02423	45.850624	152.762906	310.228003	80.221826	33.747247	40.931529	109.941084	272.491826	144.914094	37.547611	5	21.78867	52.433109	464.968963	369.020835	51.231725	54.268999	147.678475	103.030558	46.002654	26.053082	35.336467	32.695773	238.699292	161.124311	86.526283	55.358515	37.013767	98.968605	57.885853	127.021947	48.872051	33.487164	63.090535	75.927099	90.528051	31.512715	121.614894	68.7	26.184563	323.7	84.875207	38.912512	59.622197	26.435208	32.00689	47.354468
tRNA-Arg-CCG-1-3	167.623116	21.58922	73.541475	103.402576	341.362448	66.115248	25.696732	37.183839	116.960544	328.552216	39.990731	47.256564	30	14.216756	20.914116	369.967434	92.39301	106.077951	70.035984	144.990218	106.568712	23.826415	45.279791	31.109577	31.606777	91.650171	139.809616	80.637936	61.757732	18.358708	112.984625	64.3801	90.358133	50.622632	124.127331	177.594211	58.19742	89.551034	5.73005	26.138465	126.9	23.418446	358.1	39.01647	41.038535	27.6062	10.802569	14.057293	21.205428
tRNA-Arg-CCG-2-1	194.864126	7.841842	691.650376	247.166059	286.553207	80.640159	46.335699	41.742547	129.166732	229.750712	62.216146	137.564835	10	19.866046	31.45711	154.85671	154.091474	115.489383	162.495946	174.457116	83.33846	47.279124	95.083518	51.880309	30.331897	156.07842	91.38911	111.561214	138.404229	20.502869	161.45682	65.373325	130.030094	93.897561	142.695477	184.253209	84.326678	80.719867	13.120915	27.608421	116.9	18.884773	439.5	53.888268	66.60952	38.287577	13.694508	39.994409	41.794947
tRNA-Arg-CCT-1-1	149.035437	57.941119	112.91535	185.132313	480.318084	107.439979	51.159887	99.0440970000001	42.470021	650.966296	77.960538	204.899454	15	57.423626	93.513182	830.236088	130.53152	60.502208	77.173354	165.502889	89.709366	61.143648	98.260694	48.090786	36.879238	85.694195	201.44685	792.165084	67.01661	68.482793	212.501444	129.432184	208.232353	69.704867	106.78826	131.619669	137.832662	109.704726	8.485057	30.230468	99	3.161412	430.5	53.606642	41.02066	56.702378	16.424576	27.217431	3.997278
tRNA-Arg-CCT-2-1	153.171353	103.394516	42.658988	101.667764	547.008677	23.18085	133.623394	81.488985	99.182742	575.852855	155.156158	283.486523	10	51.721951	75.994328	1283.692716	157.551993	79.44439	61.058455	96.503892	81.689539	16.943273	34.597517	73.50382	37.686133	108.217041	271.261977	157.568338	50.834308	96.837132	49.950903	90.848399	89.392724	63.970905	56.022894	91.511646	45.903716	81.421713	2.913962	85.786836	54.7	9.72558	360.3	53.75532	37.853843	52.684171	8.442426	51.455099	8.468683
tRNA-Arg-CCT-3-1	163.049246	47.238689	113.030729	198.36723	308.844829	73.666684	70.608735	39.805602	116.613836	314.355374	43.849305	69.738332	10	28.109552	52.510857	344.860659	175.17055	63.034993	60.595185	153.743812	101.257305	85.332329	46.214294	40.736481	32.318035	179.007426	239.072429	155.369711	68.537733	40.500773	134.05107	60.390583	166.035158	58.186862	98.923523	83.977967	92.103873	132.16268	16.490698	47.385509	150.2	27.412173	430.2	82.012957	56.90725	33.565856	8.9615	11.980647	10.308137
tRNA-Arg-CCT-4-1	94.792074	74.846201	77.443817	81.749282	695.185535	72.398712	197.866206	284.075167	162.227188	615.33978	415.696991	394.009414	0	28.614203	157.095219	841.467549	304.086806	225.283227	127.959315	78.7842069999999	122.08278	105.91102	54.4777	23.929549	64.536672	84.345344	183.931901	840.701545	44.190235	135.487154	99.325707	83.005756	79.208335	92.248569	89.348162	150.30156	38.764643	130.082946	3.695836	420.28263	115.1	19.133878	545.6	62.910099	38.353036	66.284743	23.572633	245.515696	32.595165
tRNA-Arg-CCT-5-1	90.640345	23.388411	24.348444	23.424013	46.748164	0	10.877068	20.560564	35.740871	17.625667	13.220662	2.8708	45	45.923128	26.970061	17.541373	13.114715	19.950726	51.033135	21.982811	32.815932	62.571603	29.972182	22.942001	24.031493	29.612626	22.501846	25.063405	23.850983	43.291248	33.740721	24.956534	41.500801	49.129649	10.938639	6.226227	34.239022	17.338762	3.750395	19.696591	38.4	19.628046	25	27.26396	43.181152	24.993625	25.919038	0	29.664808
tRNA-Arg-TCG-1-1	182.248233	36.876368	382.403284	177.520166	317.305034	135.843046	35.674283	62.236199	139.828398	312.743211	41.973561	212.675063	15	13.310796	21.085623	699.580424	66.178995	105.996447	192.165122	238.236258	101.957046	255.975411	94.200503	28.671479	40.316057	103.662759	257.653356	116.488685	97.012767	18.556686	387.860972	93.838679	127.97713	146.622594	79.049685	114.850001	122.491734	129.310498	4.547694	19.97833	115	6.518348	469.4	37.780721	56.829399	22.517747	21.009132	18.681134	24.026941
tRNA-Arg-TCG-2-1	190.322551	4.439973	97.859125	146.885291	254.93465	49.996895	25.270911	99.324978	124.152511	235.457291	58.698629	21.030999	16.7	5.478207	16.084841	207.848792	73.390727	47.979781	77.945186	60.546412	119.419825	52.325825	40.215668	25.644333	41.050284	93.429192	110.028518	960.260234	51.95984	8.403991	113.805016	93.958217	40.085713	67.344245	106.692145	91.667526	53.29999	57.32374	30.850891	12.932377	116.7	27.857438	320.2	54.393167	47.024282	21.377374	5.606464	57.633996	30.893541
tRNA-Arg-TCG-3-1	156.639553	63.797261	86.150539	168.646168	488.988719	55.784002	135.575306	65.384497	91.352298	582.665888	127.856427	266.05247	10	21.353792	69.322487	1004.793861	87.014315	99.870319	95.586567	174.413968	74.758896	24.081531	69.980086	51.551492	53.248603	132.354292	292.971023	86.883137	48.980173	81.603185	156.53936	136.570127	108.945272	55.196525	63.582876	96.593551	77.035338	104.609243	11.041457	94.916533	51.2	7.573207	410.8	35.974508	43.946036	52.783176	17.621167	51.842584	41.853311
tRNA-Arg-TCG-4-1	83.459015	13.664012	149.732533	89.55803	147.318807	91.671937	3.075708	62.41307	67.841467	380.493633	49.437388	65.040739	7.6	21.846459	20.044681	246.411757	88.430603	24.16858	36.255516	81.149019	74.156349	33.382815	34.466359	28.597245	65.366438	45.899145	52.814293	878.50155	65.498582	23.875315	114.147619	58.389863	142.526044	35.616919	26.910732	45.981811	58.730169	85.957536	28.498596	8.093451	47.6	11.136657	170.2	43.653158	10.240394	26.650691	14.340676	111.449985	24.46377
tRNA-Arg-TCG-5-1	174.726992	23.872733	47.286845	60.864663	165.635001	66.398482	13.215055	120.386417	137.730593	204.972803	35.703202	60.448772	21.4	27.548495	68.734199	192.370014	127.190744	38.093973	67.218476	42.303276	81.41666	36.940837	119.131008	34.968473	37.475355	117.482594	82.980848	837.861308	12.439912	27.698224	80.119415	97.736273	81.993739	64.474379	82.359778	81.581369	45.702478	68.781669	49.50597	91.596748	112	29.119082	254.2	48.27715	23.85164	22.62529	2.975508	54.105273	12.777876
tRNA-Arg-TCG-6-1	65.009143	33.934702	15.844183	11.533924	27.81637	37.107387	14.040705	31.859752	27.575712	3.439722	50.468519	3.931375	0	25.071363	36.859575	17.523121	35.310109	82.106167	53.299868	5.941677	32.724868	7.240848	34.895914	21.014752	21.623789	30.171417	18.5493	3.187748	30.611483	22.04978	12.369951	36.390481	0.134154	37.703631	45.687735	54.815456	10.318049	49.342294	22.88594	17.755803	2.8	14.720227	0	43.003529	31.051941	11.432955	9.503791	4.797061	75.177182
tRNA-Arg-TCT-1-1	168.996026	74.429774	57.276051	194.333931	449.464469	86.832667	121.886353	101.204778	231.552899	466.901261	88.126824	243.817339	5	63.83013	101.590491	1118.951852	127.211656	159.634315	126.002923	98.219567	103.047276	16.821604	50.032811	95.298367	54.856548	110.475468	486.723606	72.507392	101.083836	70.063258	87.766664	119.766144	192.353217	76.318381	178.715918	202.558736	47.829209	60.731348	0	95.396248	52.2	19.597047	447.2	31.833659	40.515237	45.321317	8.747853	26.695807	14.567368
tRNA-Arg-TCT-2-1	209.742419	32.218951	79.281223	190.305503	383.224533	62.770787	63.243331	55.027655	115.994526	475.438408	91.893374	159.372353	7.6	29.590796	26.479107	752.537106	225.911112	406.026589	86.054023	108.545606	69.274228	34.735529	50.584868	56.688844	34.42496	90.157686	436.942883	83.612239	66.043053	23.30655	100.265904	112.95076	139.079546	78.728176	54.549013	128.077673	63.881736	41.686358	8.619355	27.803964	60.4	12.334267	250	116.763969	32.761345	23.903131	23.97683	47.410439	32.161981
tRNA-Arg-TCT-3-1	230.316643	92.641896	43.629706	132.574809	515.783548	11.428002	159.216897	73.022905	103.587878	819.582747	94.402495	195.057028	10	32.490862	75.275345	620.709435	149.276623	549.419566	150.755555	69.269589	66.93461	41.687191	165.577898	91.013126	70.373397	105.917299	640.052716	45.999479	34.539997	73.911183	83.901372	184.934078	72.087745	78.959684	124.904687	153.608572	48.18872	66.776588	35.560461	75.478363	50	13.682436	313.2	34.516181	49.221907	30.831696	14.739749	28.326603	15.248621
tRNA-Arg-TCT-3-2	148.878866	76.154921	37.641433	79.40211	485.511617	37.121071	100.215454	50.708749	67.602317	848.162186	220.508008	52.673454	20	54.955366	35.449203	1001.772672	322.714437	125.534423	48.388418	79.738748	88.470248	25.702337	66.958488	30.597319	17.108611	92.32107	400.416853	211.293026	18.685653	43.756268	87.125105	117.171012	106.939153	55.169415	68.57522	62.082508	34.921787	131.464328	33.931904	77.378289	109.3	30.354055	184.2	124.81991	27.551341	35.293658	4.072883	67.895048	38.662721
tRNA-Arg-TCT-4-1	159.108884	43.559077	66.131414	123.026677	134.531777	9.384391	35.541822	51.567991	75.142505	85.36769	51.932687	58.358402	18.4	53.136944	28.981089	153.357448	133.68032	70.418298	69.803897	60.285885	77.953761	7.873903	37.834857	67.560916	19.537091	72.655828	69.035082	21.965858	25.616903	32.659535	234.373998	74.04584	51.160076	34.610941	113.407483	46.151812	40.083377	88.199271	91.032579	13.536629	65	12.657824	61.8	49.018036	32.337158	30.852207	29.817728	16.531436	41.056578
tRNA-Arg-TCT-5-1	143.466016	16.32188	31.581889	55.439782	151.702899	20.252916	13.038648	38.529478	31.004514	84.09737	51.493635	19.762615	8.3	30.860555	27.037308	378.015319	213.26565	161.774722	42.442722	40.136177	63.00448	34.274586	58.7711	29.897724	45.929853	71.657129	53.54419	56.865246	34.433649	12.439308	91.813394	62.170851	72.744501	59.736239	40.928738	80.791323	37.660987	24.221935	38.673533	17.11547	38.3	32.54668	131.6	53.019511	33.976077	12.667986	28.913715	17.15824	23.758472
tRNA-Asn-ATT-1-1	15.598325	23.100629	4.408114	11.400155	48.591264	0	15.637947	5.45413	0	89.613819	8.730102	50.934399	0	17.52872	21.705663	75.559677	78.407536	43.75427	12.824	33.056948	7.22559	0	0	0	7.49804	0	37.098693	32.30284	8.911704	6.20445	7.172784	6.9256	14.961961	0	25.252084	0	0	22.57968	8.905125	54.301663	10	0	20	0	0	7.068	8.517642	5.993153	0
tRNA-Asn-ATT-1-2	0	7.700175	0	0	3.87068	0	7.81893	0	0	0	0	0	0	11.685846	0	0	0	6.25064	0	0	0	0	0	0	0	15.2997	18.5493	0	0	6.20445	0	0	0	6.62596	0	0	0	0	18.6524	0	0	8.18699	0	17.487688	0	10.602	0	7.220004	0
tRNA-Asn-GTT-1-1	238.077111	52.804428	53.028046	223.678827	371.467776	52.593923	69.714014	55.163938	96.588524	432.325734	84.365524	78.12636	19	55.8331	47.350693	371.507255	107.627782	110.219626	63.598882	105.853465	115.912968	22.782835	51.003551	144.503142	52.922828	183.506308	204.449527	72.552807	49.428143	35.853681	89.224931	92.036085	84.167071	77.93521	100.427311	120.456561	98.19164	115.864779	23.477483	35.055366	73	16.14719	229	31.191607	28.54655	25.799414	0	31.921814	47.482492
tRNA-Asn-GTT-10-1	21.783425	0	21.414392	51.317423	14.642843	0	7.81893	27.171265	21.73951	0	21.72142	7.41492	10	0	0	37.298313	13.114715	12.50128	12.208448	15.33756	14.44914	0	18.586778	0	7.49804	15.2997	0	10.560893	0	6.20445	19.224	20.77416	0	6.62596	0	13.348388	0	22.57968	12.962208	0	10	0	10	17.488072	9.51213	3.534	0	18.053475	21.477034
tRNA-Asn-GTT-11-2	0	0	0	0	0	0	0	0	0	0	0	0	0	0	0	0	0	0	0	0	0	0	0	0	0	0	0	0	0	0	0	0	0	0	0	0	0	0	0	0	0	0	0	0	0	0	0	0	0
tRNA-Asn-GTT-12-1	0	7.700175	0	8.56524	0	0	0	5.45413	7.24646	0	0	0	0	0	0	0	52.462333	0	6.412	0	0	0	0	0	0	0	0	0	0	0	0	0	0	6.62596	0	0	10.40688	0	0	0	0	0	0	0	0	7.068	0	0	0
tRNA-Asn-GTT-13-1	40.556047	23.102371	19.136682	0	23.812223	0	15.637922	26.328403	25.251303	24.44013	0.799051	11.439301	0	21.353199	14.469585	16.86545	66.954615	37.276386	12.824	30.594407	13.04443	22.349745	10.76231	7.466574	0	15.2997	81.788434	18.63687	27.398127	11.038651	8.188	11.332632	29.835235	17.530934	40.575568	11.648064	16.531797	11.28984	152.503282	0	1.2	30.49028	45	6.964396	12.30822	26.434424	24.723932	17.331336	9.777645
tRNA-Asn-GTT-15-1	0	0	0	0	0	0	0	0	0	0	0	0	0	0	4.867942	0	0	0	0	0	0	0	0	0	0	0	0	0	0	0	0	0	0	0	0	0	0	0	0	0	0	0	0	0	0	0	0	0	0
tRNA-Asn-GTT-16-1	0	23.029296	7.16484	3.913415	14.51625	7.39066	15.19115	5.45413	3.233036	0	3.940592	4.9271	0	8.339394	0	8.288614	6.386296	18.35406	0	9.68327	3.372096	0	6.29976	7.59312	7.429876	7.913948	0	0	0	2.18633	0	6.9256	0	13.073468	1.475397	0	0	6.892616	0	12.32847	0	8.281854	11.7	0	7.076448	6.954912	15.18231	0	0
tRNA-Asn-GTT-16-3	0	0	0	0	0	0	2.010593	0	0	0	0	0.659104	0	0	0	0	3.535271	0	0	0	0	0	0	0	0	0	0	0	0	0	0	0	0	1.626372	0	0	0	0	0	0	0	0	0	1.27168	0	0	0	0	0
tRNA-Asn-GTT-16-5	0	0	0	0	0	0	0	0	0	0	0	0	0	0	0	0	0	0	0	0	0	0	0	0	0	0	0	0	0	0	0	0	0	0	0	0	0	0	0	0	0	0	0	0	0	0	0	0	0
tRNA-Asn-GTT-17-1	197.97396	87.58613	129.100889	375.541844	355.639286	132.086803	77.546822	39.190584	73.920765	491.993429	146.850027	205.722593	27.6	75.685094	58.67613	1221.946259	658.876789	75.97671	52.055724	228.457226	103.242831	61.422149	63.097466	96.879613	41.64371	89.126813	615.283861	120.06685	67.836922	79.592974	131.550486	66.572017	181.016813	59.183492	113.148024	107.541534	111.264653	114.860357	80.648135	161.418186	69.8	47.642645	250.2	101.717558	41.863851	76.042832	84.130182	57.43839	36.110069
tRNA-Asn-GTT-19-1	0	0	0	0	0	0	0	0	0	0	0	0	0	0	0	0	0	0	0	0	0	0	0	0	0	0	0	0	0	0	0	0	0	0	0	0	0	0	0	0	0	0	0	0	0	0	0	0	0
tRNA-Asn-GTT-2-1	22.542979	0	34.795828	34.18356	40.264101	0	7.81893	6.086028	76.809531	16.29342	24.028033	6.146669	0	0	0	61.103846	37.179827	18.922983	16.209561	91.437621	14.44908	21.318276	0	29.355725	28.589157	45.899204	18.5493	11.093375	13.70784	12.408889	19.224	21.633672	30.410315	26.582035	10.09392	25.188619	60.572099	0	0	23.872881	0	0	55	0	6.15312	12.722435	0	18.053475	0
tRNA-Asn-GTT-2-2	128.785636	23.076866	45.226854	86.636935	242.513747	103.820031	16.51856	25.184851	84.038909	312.013591	48.251707	26.461006	0	22.527662	12.282515	383.386368	226.132601	26.247056	34.09335	93.778096	100.407056	27.21408	29.753681	16.332597	24.392451	120.295664	229.003404	95.583233	30.261515	32.557093	64.377377	42.225169	60.590973	34.393827	114.193739	41.246183	19.736491	105.679597	50.323838	21.395608	55	34.048	275	72.514531	25.382018	27.08684	11.790167	44.672112	11.341377
tRNA-Asn-GTT-2-3	137.503741	32.452667	39.801218	82.203768	434.020007	65.806281	49.576187	45.355325	204.469101	815.749874	182.677408	119.65619	15	49.748203	50.532901	1200.224541	144.107929	47.594454	99.721585	90.200055	101.707581	54.099076	59.162641	113.950267	33.156906	124.776005	318.984378	41.988867	18.891826	37.979555	101.662	103.006718	84.523415	77.277513	67.576157	99.997496	38.154361	88.992348	0.559369	104.505389	100	29.138258	203.6	49.61638	22.550957	13.023812	9.40602	86.56304	36.136655
tRNA-Asn-GTT-2-4	182.580008	88.545668	117.881635	161.579224	643.938772	34.989247	60.624866	57.528906	117.893177	963.71342	84.244222	120.619899	3.7	47.455446	55.626342	627.111973	251.424836	97.489328	73.767229	103.784672	62.944945	18.405643	59.450534	86.057295	28.322617	105.289837	568.445474	161.224476	88.842957	67.796054	59.842686	98.081109	63.996431	76.288217	128.719606	110.574991	28.47919	90.334976	22.485182	50.28426	37.6	15.319668	221.1	82.913355	42.409962	32.640036	33.944852	32.603373	5.39759
tRNA-Asn-GTT-2-5	103.424663	55.200547	128.828604	356.714568	299.340712	108.131757	74.911393	54.201734	243.881625	304.043975	77.952728	280.515179	44.6	49.378936	52.047916	961.137454	314.940666	133.687815	172.605118	157.26933	49.256991	47.74527	113.560988	76.948203	76.409059	219.76642	181.55519	69.98618	44.069502	42.37288	135.668558	131.166535	192.280024	85.632589	63.022796	175.899679	76.604817	63.333315	5.171819	129.21151	101.2	12.864001	393	60.264486	24.874166	29.489084	28.574473	43.029515	10.966223
tRNA-Asn-GTT-2-6	214.765577	62.994049	78.930771	157.978118	372.68542	50.852454	139.748488	57.811269	110.013093	423.194908	100.823712	193.360257	10	29.859662	73.683433	650.481995	111.941846	118.499612	109.819689	147.107478	77.544806	34.427803	101.047704	26.975341	43.707871	124.686314	270.381866	92.805981	83.112814	72.408562	178.027404	83.310602	116.088618	103.72671	86.613776	301.812661	81.123341	98.083653	1.218407	105.324134	89.8	6.861699	588.4	52.113234	53.816012	38.313092	9.344696	75.830692	14.390524
tRNA-Asn-GTT-20-1	57.154571	76.967141	16.457148	50.191982	79.295386	55.822849	45.550142	34.26166	22.129655	50.464238	44.698918	45.599406	0	51.352547	40.846691	100.425521	14.921375	25.002525	45.704736	12.631406	31.097626	0	55.237752	60.935084	26.447632	43.29566	18.5493	53.297239	37.535657	30.026749	54.780058	54.705256	9.89245	26.688378	31.397973	26.694749	76.758177	18.781208	16.419964	10.249014	25	11.826854	57.7	13.349112	31.543825	21.07859	21.481488	36.10695	19.393845
tRNA-Asn-GTT-21-1	111.755915	110.89006	26.617985	92.631022	252.92802	23.238485	136.357614	59.754994	46.335684	92.3546320000001	204.7878	84.072425	10	64.165687	67.1779	566.091629	1197.039828	82.148444	90.9704080000001	34.889461	50.315615	10.24041	44.416989	55.462462	41.321576	8.394977	203.812718	45.312987	44.884795	70.107607	52.277288	48.394192	76.235862	45.191818	101.346489	39.807596	11.858153	49.861433	34.202481	262.053231	15	13.120734	85	209.965117	26.550623	74.330861	80.621661	75.739214	29.564406
tRNA-Asn-GTT-22-1	10.497888	13.23588	0	8.56524	5.729625	0	8.861454	5.007872	0	6.607887	20.601255	0	0	29.214483	0	0	0	0	15.850464	16.465365	7.22364	0	4.72482	0	0	0	37.098684	0	5.494512	4.969399	0	6.9256	10.76515	7.409028	48.222529	6.67447	26.52192	0	0	0	0	0.90601	10	9.363101	6.256536	2.729864	35.077833	0	0
tRNA-Asn-GTT-3-1	15.000891	0	8.451776	0	25.161376	0	0	5.305335	0	14.392521	6.631728	16.064638	0	3.240137	0	36.238499	12.545683	5.852872	0	0	0	0	6.24834	13.034925	0	0	9.61191	12.958536	0	0	0	0	21.138736	6.928484	0	4.065359	5.029992	0.564492	0	25.668243	0	0	6.8	0	0	3.81672	0	4.332834	0
tRNA-Asn-GTT-4-1	88.2299700000001	23.100941	106.292456	161.805229	303.898152	101.323859	114.762172	66.689037	130.578128	436.304253	203.627642	309.575242	0	1.859095	65.885603	253.330801	258.618447	122.151633	91.070878	194.373429	67.451322	47.30072	56.896252	59.339419	77.652948	119.844819	322.04074	133.763834	58.369119	48.038646	99.525684	123.961387	119.452572	58.808023	89.33147	107.628921	75.44241	75.782235	20.540093	234.955356	27.2	22.94464	160	92.447639	29.709917	67.881418	0	82.538515	18.410899
tRNA-Asn-GTT-6-1	9.24997	17.666475	30.75452	8.56524	7.766825	0	34.510009	20.826834	3.264877	0	48.755327	0	14.3	33.155038	16.706338	34.22253	61.364351	3.401196	10.840188	61.35024	17.017186	0	20.996944	7.59312	14.99608	15.2997	0	2.573663	13.73628	39.75052	9.612	27.452931	10.76515	5.361484	0	6.67447	0	10.913512	0	46.244782	5	24.052777	5	52.14396	0	34.576801	10.949715	16.368484	8.947998
tRNA-Asn-GTT-7-1	5.4246	15.40035	14.422756	34.198512	65.323041	0	15.637948	5.45413	14.493018	38.599908	0	65.553198	0	0	7.23613	33.731215	131.15774	12.50128	6.412	0	18.0603	11.17493	6.29976	30.372619	0	22.565574	18.5493	0	0	6.20445	19.224	6.9256	39.739065	6.62596	20.2868	13.346852	0	16.051065	18.6524	0	0	0	0	0	0	0	30.364778	36.106919	0
tRNA-Asn-GTT-8-1	34.614539	21.357071	32.163402	33.448256	104.621272	52.278402	14.861037	15.959281	21.73951	124.388524	0	7.908371	0	9.348638	10.649617	154.590241	36.621128	9.566118	37.597676	33.845553	13.372395	1.71922	8.341421	16.967103	12.144986	30.5994	90.893412	30.50991	29.889574	14.078644	38.061389	49.4889120000001	23.389628	33.750011	20.2868	32.716059	1.561032	63.453394	31.548639	18.943599	0	8.582214	19.2	15.730221	12.539622	23.1548	10.055313	6.273009	8.863059
tRNA-Asn-GTT-9-1	22.353369	7.700175	7.30664	25.69572	47.16634	65.08971	7.81893	16.36228	36.23256	68.152732	0	14.8275	5	5.84287	7.23613	84.235331	37.406391	37.503725	38.471965	76.68722	18.06207	22.34986	44.10459	45.558888	0	12.692854	96.770383	77.662	0	12.408797	9.612	0	31.512503	19.880423	31.710183	26.69375	0	12.787851	0	24.659484	0	0	15	8.7428	3.820062	20.35595	39.382134	36.106896	10.7397
tRNA-Asn-GTT-9-2	21.241404	0	20.441232	17.086128	49.0003839999999	0	7.81893	16.36228	79.709225	53.986546	39.651277	37.665872	0	0	36.17761	72.668346	124.37445	12.50128	12.824	76.528291	18.05958	0	25.202208	30.3726	29.037864	0	111.298986	44.376361	27.428336	0	19.224	27.699544	50.537878	18.795744	14.844	20.022426	0	23.064492	29.351967	9.035998	0	0	15	8.02748	2.409972	9.697296	14.477382	16.561833	9.38235
tRNA-Asn-GTT-chr1-110	0	0	0	0	0	0	0	0	0	0	0	0	0	0	0	0	0	0	0	0	0	0	0	0	1.908592	0	0	0	0	0	0	0	0	0	0	0	0	0	0	0	0	0	0	0	0	0	0	0	0
tRNA-Asn-GTT-chr1-111	0	0	0	0	0	0	0	0	0	0	0	5.108056	0	0	0	0	0	0	0	0	0	0	0	0	0	0	0	0	0	0	0	0	0	0	0	0	0	0	0	0	0	0.395234	0	0	0	0	0	0	0
tRNA-Asn-GTT-chr1-122	4.719402	0	21.92268	8.56524	3.87068	0	0	5.45413	7.24646	8.14671	12.014	0	0	5.84287	0	33.637091	39.34679	18.751895	0	0	0	11.17493	25.203704	7.59312	7.49804	0	18.5493	0	13.73628	0	0	6.9256	0	0	0	0	0	0	18.6524	0	0	0	0	8.7428	4.537926	7.068	0	36.106883	10.7397
tRNA-Asn-GTT-chr1-126	7.297374	0	0.698896	12.633729	18.463181	0	5.287086	7.437385	0	6.879444	0	0	0	0	9.931583	3.551538	41.970354	0.85236	5.232192	1.405943	4.976476	0	0.472482	0.506211	9.611124	8.924825	3.709895	8.519712	0	4.372658	0.2848	0.6296	7.437736	0	7.52096	0.242708	0	0	30.021503	0	1.8	0	1.8	0	0	0.339264	12.145848	0	0
tRNA-Asn-GTT-chr1-139	18.962344	7.700175	12.941414	55.845488	22.283723	19.111918	0	13.040237	34.058607	49.574533	21.894367	16.646473	0	22.043704	7.565045	71.030878	200.192533	10.341968	7.284032	49.272303	9.21394	15.129071	9.764672	17.843859	37.628712	11.638716	11.46684	19.52654	0	27.059228	39.7296	7.05152	11.939525	0	38.694956	13.347188	8.314311	8.279216	106.654827	25.566515	2.9	13.889652	2.9	22.985112	3.07656	35.368425	24.57137	18.053475	0
tRNA-Asn-GTT-chr1-140	86.912697	31.892109	92.722447	95.456726	275.926494	21.703945	43.059067	68.662606	129.34818	279.609488	47.994213	72.54923	0.8	24.634774	44.547459	380.361805	236.997035	47.975621	72.684245	115.054701	66.804472	31.797946	92.895695	53.167327	72.962065	56.219935	361.58766	61.554882	40.210126	33.913545	59.044796	72.549274	83.676002	58.027547	99.229217	103.11399	31.269239	87.229813	42.82862	76.512883	40.8	28.608333	130.8	31.975364	34.483825	28.934903	63.453227	31.065935	18.972925
tRNA-Asn-GTT-chr1-19	0	0	0	0	0	0	0	0	0	0	0	0	0	0	0	0	0	0	0	0	0	0	0	0	0	0	0	0	0	0	0	0	0	0	0	0	0	0	0	0	0	0	0	0	0	0	0	0	0
tRNA-Asn-GTT-chr1-21	61.471707	23.101383	15.956861	40.715216	92.522625	15.102166	7.81893	3.384524	71.135992	55.077591	21.084176	11.697486	10	0	12.64099	27.852206	44.489188	20.760148	23.244572	102.863042	43.34682	8.090888	19.460645	31.64543	22.463141	9.853744	96.538284	54.174814	33.186251	0	29.879542	38.842856	55.260273	18.17586	31.370644	51.177549	34.461586	8.324004	0	12.32847	0	8.18699	45	8.7428	0	6.92664	0	54.16039	8.269323
tRNA-Asn-GTT-chr1-29	26.177046	7.700175	7.598901	10.773516	53.354527	0	7.81893	10.908154	57.971663	40.73355	0	60.372127	20	5.84287	0	32.960583	39.34679	18.751886	12.824	41.729196	3.61296	0	12.60029	7.59312	7.49804	15.2997	74.200036	0	0	0	9.300346	41.54892	23.638233	26.50652	36.219732	20.02084	12.071254	33.870928	21.818283	12.32847	0	0	30	17.487496	0	10.602	15.18231	4.033689	0
tRNA-Asn-GTT-chr1-30	3.553958	0	0	0	2.571965	0	0	0	0	0	0	0	0	0	0	0	0	0	0.051296	0	0	0	0	0	0	0	0	0	0	0	0	0	0	0	0	0	0	0	0	0	0	1.580936	0	0	0	0	7.545188	0	0
tRNA-Asn-GTT-chr1-98	0	0	0	0	0	0	0	0	0	0	0	7.41492	0	0	0	0	0	0	0	0	0	0	0	0	0	0	0	0	0	0	0	0	0	0	0	0	0	0	0	0	0	0	0	0	0	0	0	0	0
tRNA-Asn-GTT-chr1-99	14.486399	9.97356	21.17946	2.997834	51.2402	20.272374	2.010582	5.45413	50.502642	26.522067	16.723488	72.451678	0	5.84287	9.604318	26.310177	78.694799	12.50128	25.648	19.13979	18.06015	11.17493	44.105646	40.053922	7.49804	15.2997	103.54174	11.093375	13.70784	0	31.684	13.8512	13.547905	19.8804	81.149697	46.71548	0	11.28984	35.000826	3.698541	5	0	45	0	8.640199	3.534	8.005218	90.267229	0
tRNA-Asn-GTT-chr1_KI270713v1_random-2	156.433871	90.181181	52.006799	93.681683	256.160893	52.655943	139.2835	26.498053	63.425145	194.403733	105.415273	47.159397	20	82.983847	70.085657	781.301281	282.333142	39.364687	39.98367	184.482313	81.210438	33.685147	41.682713	32.371831	38.083505	64.260287	225.45838	60.505118	20.509929	50.442149	93.667084	40.110351	97.863431	40.284027	130.782059	35.926942	46.583485	65.075289	42.217119	55.718033	89.4	25.757834	366.6	38.906583	49.185911	69.38367	77.032471	29.313996	37.998747
tRNA-Asp-GTC-1-1	187.061171	97.026503	67.77308	272.994058	510.127523	118.990134	177.65316	28.623111	94.825778	564.43784	306.67997	157.318891	14.6	39.253701	89.721296	1396.322695	266.16032	37.977908	72.381645	79.378212	126.273251	33.887963	62.980177	52.379461	28.450227	159.55364	261.443292	172.423321	31.871147	36.10998	143.235156	47.939826	123.792038	47.790895	67.929842	64.125849	51.44676	138.576959	9.519285	276.923874	120.2	17.931764	440.4	53.769538	41.088425	40.847771	3.002266	34.67602	39.712098
tRNA-Asp-GTC-2-1	72.020557	23.689519	12.421813	60.464657	97.771247	0	56.374955	13.919288	14.875617	193.923059	13.451143	25.358143	0	26.665965	38.642361	280.125567	157.382275	17.632465	15.566977	36.726171	14.219389	0	41.054619	10.912366	20.182519	9.19806	189.959565	29.501293	11.04957	23.885223	26.378718	9.348584	20.674345	11.483087	25.695785	6.358322	11.051343	22.27663	0	34.267002	10	1.236121	25.8	39.157946	16.635255	14.745395	39.409338	3.550604	13.802417
tRNA-Asp-GTC-2-10	149.607305	121.621694	67.153639	87.454727	501.845197	28.646864	207.151114	47.259201	141.235726	632.619676	171.307784	293.783479	10	59.959388	84.287564	546.444549	265.238456	56.978092	68.03832	91.737323	140.170346	23.14537	54.4315	33.696614	38.305289	253.467342	272.726148	147.118625	32.807946	88.400134	83.078646	54.718522	95.486377	54.028141	119.896736	97.060426	47.130684	173.633099	20.784163	179.971893	120.4	14.905521	398.6	83.592185	44.195023	60.665305	8.074354	65.667681	17.050319
tRNA-Asp-GTC-2-11	79.110427	69.668674	75.842502	119.404837	291.662122	55.934965	88.882941	32.217965	120.261499	207.330534	133.994547	70.874688	10	34.342691	39.426515	445.694762	696.815689	35.329564	46.317097	62.076583	91.189261	28.136214	49.484605	23.726086	25.653527	153.770216	131.271876	86.579313	19.961175	52.068852	83.087128	34.090985	190.432925	43.163372	119.866881	52.947643	52.582153	110.633216	20.025617	79.879807	105.9	26.714774	482.8	170.894839	34.51557	41.060042	38.260839	24.749535	23.44594
tRNA-Asp-GTC-2-2	0	0	0	0	0	0	0	0	0	0	0	0	0	0	0	0	0	0	0	0	0	0	0	0	0	0	0	0	0	0	0	0	0	0	0	0	0	0	0	0	0	0	0	0	0	0	0	0	0
tRNA-Asp-GTC-2-3	0	0	0	0	0	0	0	0	0	0	0	0	0	0	0	0	0	0	0	0	0	0	0	0	0	0	0	0	0	0	0	0	0	0	0	0	0	0	0	0	0	0	0	0	0	0	0	0	0
tRNA-Asp-GTC-2-4	0	0	0	0	0	0	0	0	0	0	0	0	0	0	0	0	0	0	0	0	0	0	0	0	0	0	0	0	0	0	0	0	0	0	0	0	0	0	0	0	0	0	0	0	0	0	0	0	0
tRNA-Asp-GTC-2-5	0	0	0	0	0	0	0	0	0	0	0	0	0	0	0	0	0	0	0	0	0	0	0	0	0	0	0	0	0	0	0	0	0	0	0	0	0	0	0	0	0	0	0	0	0	0	0	0	0
tRNA-Asp-GTC-2-6	127.335215	28.51323	65.876442	147.608134	353.26187	58.531894	30.379287	27.063874	86.503861	345.653028	124.334386	66.421906	20	27.482434	53.547614	785.5483	273.244417	47.563705	52.138094	84.090435	112.826964	36.801967	65.310612	48.239066	35.306845	94.861756	189.149907	120.472395	31.242888	11.472044	86.127792	42.938274	168.306513	47.728888	76.517774	41.345604	57.376586	45.023737	21.113991	46.097391	122.7	32.014319	285.4	104.909073	25.306917	34.182223	41.532843	214.169446	9.014524
tRNA-Asp-GTC-2-7	106.130541	32.743201	54.266	126.604245	253.457257	46.721862	27.364622	36.208243	132.465382	475.027835	65.355928	21.50506	15	35.686546	32.849918	1009.962313	284.232595	40.994886	37.99828	100.226191	78.359906	45.228266	77.046541	41.58245	25.452436	46.479847	233.581384	109.847445	54.700489	18.311355	66.471064	31.26358	81.281973	49.571318	124.23336	77.270949	27.597006	67.83771	75.994072	37.570238	50.7	28.493484	284.9	57.8793	34.6293	34.934347	17.398417	116.272505	27.329357
tRNA-Asp-GTC-2-8	110.875147	82.137118	57.747506	101.139427	600.617967	43.972164	114.108048	33.275076	98.092918	485.704522	111.363828	68.896257	3	75.79692	114.794498	559.690291	193.0667	211.928189	65.943712	80.052112	90.706525	50.410507	49.40217	41.943571	21.907867	150.997258	256.227155	97.683426	48.954926	95.200584	87.515831	70.267637	96.34606	51.242503	48.091381	72.543471	27.916296	85.740956	29.601943	107.401964	61	18.83097	375	109.408407	25.729405	73.465218	26.493176	73.633808	16.822824
tRNA-Asp-GTC-2-9	122.745774	40.33018	48.161005	125.663307	378.87861	28.088532	37.483318	38.189116	153.080727	434.14732	233.582362	18.389673	0	42.105504	73.342407	575.64812	300.064818	83.54225	71.110459	83.433729	118.646812	34.52677	79.810095	52.107521	50.73477	99.077844	130.667724	96.555116	65.442986	41.45766	131.329983	63.72232	80.785199	70.731939	86.735015	102.845132	36.649303	79.989829	27.76896	119.941429	58.2	10.295398	537.8	82.972613	29.384548	32.713484	12.559334	48.866616	0
tRNA-Asp-GTC-3-1	87.316852	6.422622	102.261255	143.76083	131.621518	114.335898	14.054646	20.885702	96.175353	225.637658	69.568584	26.709026	20	8.286252	17.271453	358.562038	133.863813	27.308414	34.684183	71.551888	119.483434	69.797947	47.151639	11.902793	24.618095	132.63602	92.748352	81.499028	31.087765	24.885856	140.023349	46.458381	54.19186	54.633464	93.686825	73.509381	40.927605	53.181875	16.12884	17.324164	77.8	26.260341	125	80.858663	25.990434	8.027902	11.935489	12.952509	6.686993
tRNA-Asp-GTC-4-1	15.788212	30.949242	7.162004	42.770844	4.048935	0	0	31.732994	7.357944	0	0	0	0	11.685747	14.471535	0	13.114715	11.137504	6.412	58.353078	2.689648	11.17493	12.59952	7.59312	14.99608	1.52997	0	0	0	18.613245	9.612	11.83648	1.76157	6.62596	39.58502	6.67447	0	17.476853	0	0	0	0	9.5	0	14.641938	18.037536	13.722233	0	21.478542
tRNA-Asp-GTC-5-1	75.082989	81.150067	14.017576	3.801516	33.735284	0	75.263483	16.673932	30.97754	33.614261	9.925081	40.182919	4.4	44.207466	28.061558	5.26144	23.095278	13.898418	32.069192	24.218265	21.998145	7.921485	21.542385	11.433127	22.877082	32.878317	62.04443	7.877625	18.00809	47.253823	0	29.046679	13.435953	24.417782	27.236925	8.003832	13.803157	29.830146	9.019312	22.757939	40	7.76467	0	7.547766	36.344778	22.211977	24.765467	13.363014	35.640702
tRNA-Asp-GTC-6-1	72.417447	64.025225	3.916321	6.731001	51.623429	35.308464	24.648351	38.803669	15.717289	19.538657	40.204165	13.691258	15	61.63728	14.224598	26.994362	16.092815	37.001695	22.164261	14.562193	18.224976	18.33321	9.885229	32.56026	40.591673	8.527131	41.671509	9.000685	17.955353	17.279268	6.444646	13.132711	24.817012	29.117682	37.851115	31.679178	37.816101	44.239195	34.938994	17.875172	14.6	14.761533	55	38.110905	25.196445	22.500048	104.212716	16.41332	2.978778
tRNA-Cys-GCA-1-1	87.19995	5.965473	27.015525	55.082133	72.472227	47.690985	10.115851	26.501454	30.463997	24.331347	4.658269	8.249511	20	18.553475	20.917697	28.709583	23.025957	180.64289	27.669277	35.149181	82.340775	27.897196	26.148582	130.849025	20.542286	42.450312	40.69509	23.326414	57.462376	16.966391	29.948752	32.794298	30.583353	32.644242	69.570334	33.8428	34.301045	69.417225	27.865714	5.337419	53.9	9.087006	102.3	67.601892	26.037958	15.955415	14.062871	31.47038	5.632696
tRNA-Cys-GCA-10-1	43.493935	23.100525	39.766001	38.157452	24.492201	46.718061	16.754949	22.899616	39.471344	27.43455	19.613386	5.953218	15	33.038908	5.203115	4.885556	30.233121	14.890104	12.965229	62.759581	23.414077	12.529143	7.950511	22.551102	36.607652	14.302017	22.394773	42.189037	38.867594	20.74312	18.575874	33.198396	15.430485	34.104427	0	33.780545	17.699991	36.810615	10.046834	9.772472	24.3	15.848321	28.1	16.453032	15.961099	25.393115	19.496232	0	10.7397
tRNA-Cys-GCA-11-1	182.340858	22.867335	92.336854	177.395253	424.147485	75.448859	42.730771	66.382961	84.486471	342.385411	64.227995	100.352031	4.1	23.916589	17.697809	835.531645	127.436359	70.838139	57.266141	106.98232	124.27291	34.539966	121.466377	55.210913	32.356967	90.265117	339.27075	417.359753	105.806165	17.373082	117.790866	38.345769	138.116263	50.543608	170.27609	69.139536	94.814216	52.101351	54.190809	33.578673	63.2	17.129338	389.2	53.303132	19.20234	28.856598	15.500141	25.476457	19.321174
tRNA-Cys-GCA-12-1	114.630046	9.17462	25.627847	82.227155	32.333555	41.583364	15.637893	22.311776	56.378034	45.82201	47.913693	16.946345	0	17.52872	15.66703	19.467548	21.741046	37.940091	25.427716	39.435282	26.696126	0	30.70569	8.017294	33.100317	73.086547	80.101059	37.902451	14.140921	13.85849	65.908963	24.56147	36.618281	21.908053	8.087486	55.316469	23.134436	83.676851	7.502322	28.102551	25	25.679175	32.6	66.17624	23.629343	25.183635	14.829846	46.457542	51.805991
tRNA-Cys-GCA-13-1	170.711117	85.579487	82.266815	195.119995	222.539153	67.577672	96.065724	33.474162	143.910885	235.341904	51.863673	111.577857	10	39.178466	90.139478	179.917979	146.932236	102.842244	63.022123	171.439904	145.48207	34.860361	49.912946	98.556126	42.042477	207.188597	170.466313	75.616987	69.006396	73.101755	145.827699	32.954862	125.799736	53.730689	233.511034	64.267009	111.056362	120.486152	59.996105	47.764209	60.8	16.704417	277.4	45.027037	28.531845	71.634866	26.626861	26.579466	29.894174
tRNA-Cys-GCA-14-1	107.673362	30.154314	91.371006	142.142755	67.826076	62.068815	37.227928	43.615432	78.036549	50.946905	26.446464	7.021827	45	73.634376	24.165531	6.445264	30.183466	46.420698	43.532731	98.18779	93.290793	18.606957	33.439134	24.037901	19.104449	170.080446	34.44404	61.091231	70.604145	34.471156	85.809473	22.565104	100.373871	43.87951	34.826313	50.726387	64.584532	60.955146	8.434032	20.870585	24	29.471698	168.5	27.543326	20.087062	24.807441	8.890035	75.532127	30.039781
tRNA-Cys-GCA-15-1	14.807325	61.188655	34.692998	52.709504	35.695066	20.042556	31.723948	33.093411	15.821799	24.968457	40.461126	81.021382	37.4	40.484689	35.612605	27.081094	6.859233	37.076565	46.123459	0	17.279682	65.422146	33.001115	26.281273	22.970076	8.925967	0	25.386974	41.315734	22.629525	28.836	18.272118	39.50941	31.726782	17.285559	68.400772	56.580316	44.602925	18.507808	9.382574	27.6	17.575159	22.4	54.695056	25.949211	38.419523	42.334076	85.453055	59.531774
tRNA-Cys-GCA-16-1	31.162766	5.239843	54.993331	18.006448	38.004404	12.88859	21.314882	46.123114	48.706321	23.681237	30.996503	131.128402	10	20.290829	11.64344	13.293377	14.285955	35.343141	33.650897	10.369728	35.973509	58.613375	15.998656	16.156704	10.362121	0	7.526856	24.405265	50.908684	6.116707	33.937136	30.902058	44.589291	10.490123	7.972945	24.404414	38.840236	59.32427	0	25.390877	26.1	31.261084	28.9	27.092213	42.792616	21.738965	13.086079	74.464039	22.200044
tRNA-Cys-GCA-17-1	127.999752	83.718666	118.413432	60.434517	157.158128	78.149453	83.040632	26.884728	72.803769	142.304232	44.991454	63.715975	9.8	63.108693	48.1905	265.996908	514.037352	48.021956	40.020676	104.349171	64.576733	44.584551	68.054368	24.728954	33.051388	154.72576	86.436098	24.156978	30.82037	32.503849	66.15007	24.4046	67.015142	42.27506	66.573	58.544769	43.970833	53.361422	43.205854	32.726141	74.4	6.973439	235.6	115.828711	37.5551	58.426815	71.911763	64.85263	34.992602
tRNA-Cys-GCA-18-1	22.819257	23.55696	11.985908	42.51097	35.918813	24.03995	22.860196	18.133491	28.68142	26.728506	18.035061	2.793432	25	37.715277	29.221241	12.572196	26.231615	16.472379	28.400523	41.111574	25.009503	22.349751	24.294703	28.643979	38.847457	16.407914	21.116145	42.157641	49.713936	19.415797	19.8648	16.256022	39.629365	29.248653	15.429876	24.423296	3.025785	21.21683	1.00721	6.697469	22	29.426244	32	6.27892	23.45173	13.8942	51.128439	0	54.148139
tRNA-Cys-GCA-19-1	5.763051	9.460215	6.712762	13.940129	2.08813	13.080222	33.139046	24.770249	24.204984	29.417085	24.3453	54.700123	20	15.53229	10.361143	17.682276	0	33.356007	24.802743	13.74517	29.335105	6.096756	11.354022	14.295963	29.448175	48.667735	64.758828	20.487601	15.209954	31.141294	10.062957	23.065587	18.586893	9.327863	27.585392	24.137254	13.178239	42.226005	0	31.398848	37.8	26.690127	0	20.364386	12.692422	15.357678	8.31453	16.34724	79.304788
tRNA-Cys-GCA-2-1	114.304224	69.7477990000001	27.545838	46.294125	48.644452	40.831177	39.09537	36.029596	76.126416	29.400118	17.684686	19.834471	2.9	26.85225	9.267941	23.096221	0	79.137591	30.251012	28.238339	39.44447	38.635744	39.309659	48.910585	62.200901	0	0	67.523747	33.409354	63.876531	36.83963	53.498231	24.962992	64.150919	42.052494	53.528353	38.444568	35.429851	20.482282	6.164235	25	11.986225	0	47.453722	13.182862	49.728754	32.208798	12.375892	10.7397
tRNA-Cys-GCA-2-2	186.170762	67.685442	60.305633	153.420764	252.787628	79.786893	110.579903	24.105629	248.187404	217.899962	113.990931	58.038752	0	29.079614	38.669214	356.039923	170.151266	52.511603	56.252327	59.143089	75.766654	28.518954	120.387168	34.906832	46.450104	106.521425	145.08601	130.494848	57.418977	68.035345	128.883511	35.693548	99.762346	47.54749	87.760804	89.945957	85.081487	50.502173	30.186653	44.619015	59.4	23.962225	207	59.872494	32.665116	31.448063	8.212706	43.368728	15.004021
tRNA-Cys-GCA-2-3	116.362248	62.409026	64.44386	97.594608	343.066675	62.102521	103.516374	54.119466	178.181664	395.996104	196.797588	138.602291	9.5	42.670662	40.096969	572.195371	413.225433	105.880835	102.015562	101.037773	72.466391	26.670327	176.141029	95.066039	55.321573	212.314854	255.491527	43.103263	13.177218	45.696888	86.067205	68.334334	123.164341	65.686241	123.610855	173.914112	47.077964	98.94237	9.77499	60.397284	65.5	28.260583	301.5	122.292617	19.422567	40.481005	15.62684	44.020571	15.514896
tRNA-Cys-GCA-2-4	225.03734	32.737019	65.760878	160.494252	367.29562	70.381037	56.516349	39.73225	136.018705	429.701451	97.587037	79.867735	10	17.515871	41.44175	273.048105	198.618962	66.930959	58.638228	69.741559	102.517596	45.026464	45.577657	52.406901	35.883256	304.496379	259.718326	75.756755	23.737019	30.240066	133.411013	56.156515	109.537677	78.179938	37.118102	101.010297	58.058025	138.38303	9.600359	52.968347	100.2	9.486193	296.6	38.374649	23.347658	71.363332	5.60327	48.265325	13.98644
tRNA-Cys-GCA-20-1	10.68902	3.153405	14.486029	6.277274	13.776326	1.472131	14.297501	6.396207	15.997973	13.159563	42.7158	44.615109	0	15.191532	4.275895	0	0	32.105481	2.616096	15.654977	29.684577	5.373798	30.767568	22.77948	7.49804	2.018482	31.715777	10.24175	30.233498	15.993761	5.23525	19.830024	17.768165	10.301432	10.09392	6.67447	18.923658	18.312531	23.504859	1.78752	50.4	18.877758	19.6	10.356775	23.723399	16.953626	13.954367	22.97318	54.93566
tRNA-Cys-GCA-21-1	33.449418	52.597034	14.117847	35.116078	29.392525	46.620881	37.611233	32.855621	68.538575	24.305789	12.244812	33.729377	2.7	37.080781	12.900494	8.594193	6.635632	16.013036	5.98809	35.993329	33.553965	38.591403	27.665857	23.152672	28.861429	41.730238	0	24.978519	10.832606	47.060182	10.592518	24.321617	49.841714	27.532809	27.083631	49.96844	43.235452	45.836067	35.908825	15.260694	27.7	20.990549	32.3	36.62859	23.655881	38.809229	8.914441	23.589868	4.373217
tRNA-Cys-GCA-22-1	33.360829	6.215959	24.874977	19.946803	7.818862	41.889822	17.953913	22.162806	25.409728	5.319658	32.311586	59.491412	16	11.772791	17.829142	2.367648	0	16.455178	12.316523	35.343138	7.22592	23.460623	24.942063	15.186357	9.293316	22.785972	5.034416	6.452501	13.70712	5.155687	17.97312	48.978597	29.672564	37.472475	19.00032	19.749488	30.392252	59.67635	0	3.642073	13	13.720266	9	31.515997	12.749388	9.558894	45.162981	36.106919	13.794909
tRNA-Cys-GCA-23-1	16.127051	17.973913	30.349732	23.882792	36.956838	36.108551	59.972427	36.483059	37.079865	33.236219	36.575894	121.962159	33.5	65.490242	20.697311	10.332382	0.726372	21.418228	27.724878	17.719262	36.82321	17.058798	22.369916	23.463173	13.497796	14.462505	0.636516	38.186599	49.707725	16.364511	23.85866	13.509495	40.163398	31.308046	26.231406	55.722801	13.1059	37.139398	1.728879	38.691967	15	30.832324	45	34.780213	34.761821	22.353232	0	234.69362	32.997292
tRNA-Cys-GCA-24-1	64.847049	40.716272	61.214219	25.633	44.467285	39.015056	5.21262	45.347439	64.219513	44.407281	16.883257	13.86982	0	21.812122	32.184671	16.86545	45.257973	55.363473	31.219064	33.522875	14.560151	33.094872	56.5925	42.280221	40.518441	62.187795	53.233539	58.312372	13.70712	30.968594	51.0504	40.988945	35.356011	58.762913	0	58.55618	46.116599	30.16668	11.944463	15.16283	10	13.094242	35.7	59.412815	29.827681	16.594037	0	0.481426	61.989331
tRNA-Cys-GCA-25-1	16.222154	7.700175	4.384104	19.016439	18.28387	0	0	16.36228	31.104226	16.29342	10.018965	9.731534	6.9	11.685821	16.183876	16.86545	9.965107	18.75192	23.0832	25.397025	18.210075	0	15.48702	15.186277	28.833972	26.938451	0	17.324881	5.265574	20.966624	14.216832	26.251752	0	6.62596	0	13.34894	21.426129	31.468176	18.6524	0	16.2	30.263629	0	8.7428	26.153736	10.774532	14.631585	18.053475	37.126961
tRNA-Cys-GCA-3-1	26.178245	6.49323	18.063434	11.273824	23.430284	0	9.468557	50.443402	22.984865	13.789518	42.198948	55.762972	0	27.368643	11.794419	0.71404	10.357501	31.560787	50.866411	6.014538	37.107504	11.36051	27.246338	15.186311	46.771574	42.614774	17.87478	4.078611	44.451081	28.817465	8.909495	73.057873	1.005612	26.168801	11.751438	23.218023	9.418948	51.724675	9.229333	10.519681	10.6	14.534304	40	22.53309	45.36018	33.85911	50.466844	44.772614	86.667848
tRNA-Cys-GCA-4-1	206.237858	26.902338	89.46817	98.159642	471.349714	36.065248	162.037747	53.220178	100.484486	527.887647	120.42029	137.855756	0	25.054172	47.857011	299.909919	112.037292	78.936629	80.574162	156.389483	140.162603	23.315622	55.309416	61.150426	26.169392	213.84433	417.571505	57.371724	65.992576	46.921089	118.454145	55.532209	121.99226	58.76595	67.944578	88.748653	39.965091	153.263701	11.589406	140.343722	50	24.265547	266.5	35.115243	31.90162	26.248301	10.84464	62.566448	10.707619
tRNA-Cys-GCA-5-1	40.596129	30.581007	62.108121	93.268761	46.326682	47.36183	20.031428	14.07974	81.747055	43.807163	16.49769	22.021238	20	6.055338	10.591063	15.18212	13.114715	71.093963	22.825391	32.663129	41.616454	11.17493	16.173111	21.701016	15.707787	44.780517	0	80.139455	26.493183	6.81502	72.830239	24.049312	34.658471	29.302011	40.476644	39.910342	38.118027	41.332834	15.965156	5.506861	10	12.88476	75	19.109363	15.978403	24.342301	0	54.160352	10.7397
tRNA-Cys-GCA-6-1	54.676845	45.343965	29.780287	38.392776	59.367159	41.00373	11.695974	60.804347	84.927364	23.474231	10.763929	12.878919	10	39.553812	21.677958	34.734602	34.839139	46.899893	67.828362	59.209514	50.132124	87.08042	51.570888	30.468805	89.295946	42.156603	47.593185	34.658325	13.179594	16.084991	41.646611	71.516201	36.254181	87.268206	24.277613	68.356169	24.900762	47.329062	38.954865	31.530532	40	51.9623	42.9	12.993334	23.705923	28.464242	14.148969	36.10695	4.940094
tRNA-Cys-GCA-7-1	74.243617	13.5118	34.428068	82.30202	20.752191	41.863448	33.812625	54.66092	93.498592	48.162	17.586114	453.691905	14.9	15.518949	26.425977	20.563596	0	71.83021	89.016448	91.866263	16.497348	49.168234	54.286527	42.098454	43.222762	29.918658	20.129246	55.472474	27.437659	37.304316	44.4288	91.589394	61.977374	61.296308	57.812588	52.356941	31.859779	49.846182	47.208789	17.200938	35.1	15.80358	65.1	15.218346	21.049181	23.834396	0	219.048565	43.839792
tRNA-Cys-GCA-8-1	73.564416	13.347022	104.215611	277.073035	53.762773	40.706898	8.93592	35.364147	124.848461	32.580838	30.619432	149.516876	15	4.263534	5.866952	10.457915	44.08204	39.271675	54.53532	67.612518	119.069604	45.98798	51.840387	47.996294	41.921592	45.996633	23.463396	100.915694	98.44598	51.759967	89.9968	47.28861	128.299128	49.968443	64.117346	89.052308	59.230747	46.739115	25.532826	12.145701	31	12.79779	95	33.701296	23.429006	12.326624	9.144204	11.789475	30.231796
tRNA-Cys-GCA-9-1	48.145713	27.916247	18.204869	18.077747	42.97303	44.552552	23.788854	23.274489	78.849384	22.888181	30.020613	6.168665	31.9	18.658739	6.655525	9.919246	19.312847	22.057994	29.74618	44.704945	15.693077	48.417878	30.967018	14.437355	23.865122	64.567962	82.848566	70.888827	57.341143	13.139248	72.979925	30.255382	31.49271	47.496543	39.166892	61.781568	48.731282	24.905385	43.997732	35.074329	25	15.517124	55	29.023566	27.193317	31.687027	9.569734	59.215333	55.702559
tRNA-Cys-GCA-9-2	41.350028	32.33206	57.961956	140.957945	41.842159	25.968222	35.610473	66.941131	104.946477	17.098188	30.353503	60.125025	2.2	62.4009	32.548843	35.21073	66.905921	29.580992	36.090705	126.276955	44.232216	16.745723	36.468633	33.425416	33.174468	53.012389	29.495896	216.567504	68.821729	70.505575	43.036806	24.214089	46.350522	74.665246	40.684101	86.692267	37.443499	29.219845	13.786536	20.154908	42.8	18.172297	87.8	37.117028	23.821879	25.081409	18.86966	15.632986	9.507573
tRNA-Cys-GCA-9-3	107.221503	35.932511	82.104023	80.982761	110.201606	39.960211	76.70323	109.594263	179.435931	29.497292	93.224624	59.602253	27.8	9.921326	22.865742	43.01701	83.106837	96.141297	68.371392	96.547112	35.702917	21.029951	77.349064	47.167685	42.264688	78.013081	80.169402	489.77286	11.60696	23.953744	76.554697	72.420559	53.11068	69.544789	77.120446	118.465241	33.014693	43.06833	46.858494	10.617626	39.2	12.22727	152.2	31.990954	13.542615	48.434239	7.917453	15.995991	25.034463
tRNA-Cys-GCA-9-4	40.274226	12.633228	34.621742	56.953186	65.562643	26.981819	35.616279	11.727957	33.616055	34.919755	14.108447	15.50019	20	59.232801	20.695491	30.779495	33.361652	23.459566	21.971078	120.732557	37.554814	42.089091	9.93083	16.630851	12.304521	13.100951	55.873913	27.241192	54.673568	17.414328	38.237799	9.113239	46.733596	33.767793	26.64062	29.981555	16.771521	29.463375	29.837339	41.358664	100.4	42.242541	73.2	25.862525	33.23538	28.991581	38.843703	2.829474	48.934175
tRNA-Cys-GCA-chr11-21	32.48882	20.313795	30.688208	19.70228	16.974426	0	7.81893	17.578125	27.948653	17.922762	0.096112	2.41253	10	6.565181	7.730382	32.535116	8.619972	19.920687	15.714672	21.513925	32.379527	40.570737	12.544549	9.220429	21.309617	68.441212	35.302164	26.609371	11.690127	20.5361	40.114371	12.013884	9.006412	40.321318	0	14.192918	11.253947	51.449404	17.115769	0	35	36.882609	40	46.084147	28.769959	22.023987	350.345683	18.053475	12.294366
tRNA-Cys-GCA-chr12-13	8.40907	53.93424	22.72483	5.694902	48.009412	3.965764	33.44594	39.722073	45.022326	42.636921	64.488652	10.456324	20	41.59557	57.103833	2.931318	13.114715	16.609579	32.36464	25.836536	44.721734	26.994946	29.786112	10.293066	26.029034	28.215705	40.32319	40.596704	41.053893	9.929033	38.930193	26.084022	3.306143	47.663379	0	37.485043	3.768647	35.027323	16.537545	48.532373	30.6	28.397591	0	64.1529	22.389111	39.151869	0	29.366986	16.540264
tRNA-Cys-GCA-chr5-2	49.724462	20.693211	15.144113	28.763038	70.07371	21.903704	52.953914	38.803533	30.0334	17.573183	79.523452	8.266853	12.2	73.51656	23.981501	80.764177	54.600327	48.292777	43.439183	10.916408	53.598532	15.507727	32.988833	38.902366	37.91579	37.38854	18.823114	38.304193	34.671147	46.434481	32.394742	44.610009	19.498883	76.986287	24.367548	40.266153	42.298787	18.802127	46.304954	48.403548	20	21.714635	33.4	35.202826	12.439468	18.007303	43.691669	26.877097	30.689857
tRNA-Cys-GCA-chr7-25	25.83979	62.033111	15.434187	37.528433	39.188194	54.314673	11.186904	24.552321	28.127629	75.200594	63.002149	24.906789	38.5	56.494061	16.660685	17.18789	22.23972	36.799293	24.217707	20.194665	46.855261	41.779593	21.694493	27.302049	27.746872	22.463895	0	34.822295	45.628838	34.010138	22.07487	44.297038	41.191515	47.888892	14.033804	57.576863	31.947906	27.027282	12.637668	25.667025	0	44.583529	23.5	28.854657	15.075758	36.296624	15.18231	23.76463	35.668992
tRNA-Cys-GCA-chrX-3	16.686656	40.498065	6.983416	18.67765	6.6209	8.65248	7.81893	30.070486	18.897595	12.00538	14.609024	6.6831	24	26.765318	0.263132	0	0	17.773966	21.74296	10.966994	30.267896	29.959088	7.243309	4.103256	4.445502	0	29.210054	8.421094	0	26.970381	6.725539	60.46125	15.560922	54.708127	0	24.5014	28.807726	15.927927	10.650219	33.606342	10	13.044864	20	21.064192	25.740653	19.253296	3.496532	18.053475	38.983317
tRNA-Gln-CAG-chr9-3	31.491132	55.330038	23.276326	11.858387	32.114344	42.690599	68.109313	56.757313	48.285884	55.526849	55.15667	8.683879	39.9	126.0745	40.477424	43.948839	9.719683	41.356915	40.162702	13.394238	21.71334	30.286883	37.499659	11.198875	18.608649	22.552434	46.842992	25.779388	20.003186	43.300012	16.52494	63.26929	11.041038	37.325107	6.4324	17.763766	18.248375	65.343698	31.350887	20.683374	30	68.04076	5.1	93.5726689999999	38.862831	68.829982	40.080743	92.190216	108.139568
tRNA-Gln-CTG-1-1	57.725211	22.851776	25.203062	20.821089	19.248078	27.275688	8.957549	30.624489	7.008702	21.680934	6.925336	0	27	28.265813	44.338454	26.289212	17.767983	16.077279	37.91668	59.177234	32.494129	32.673173	20.89971	26.374462	58.715501	12.859044	6.57657	88.475233	51.419162	32.375245	27.261262	63.416532	13.982625	41.970795	34.027212	26.258554	56.990729	21.904302	42.061239	10.834918	0	13.780118	20	22.187833	32.861447	22.855633	10.486652	18.053475	10.143559
tRNA-Gln-CTG-1-2	84.400315	42.860471	38.646387	120.484352	367.959398	34.223198	73.889481	27.770337	92.267369	395.316967	108.16409	24.642986	0	72.928321	41.295642	1166.223336	148.746327	77.148624	59.581829	61.071752	60.994739	24.926351	31.270098	61.438268	44.220113	68.116282	258.056752	45.021175	23.188969	55.485673	51.676104	30.664671	82.098663	73.385785	29.516604	100.182123	27.955019	48.484683	43.941172	32.565918	82.8	31.988836	233.8	48.841172	35.019362	43.202946	10.960333	24.829417	15.056836
tRNA-Gln-CTG-1-3	91.077372	29.305563	115.080203	192.723445	181.321704	48.213943	16.237757	25.32404	106.619496	153.793287	76.620688	17.944082	22.8	34.616015	50.180486	415.561795	169.980434	34.688887	55.56323	97.178406	96.436682	51.64652	25.071815	24.364851	26.202573	101.13375	96.339846	59.699008	31.778302	27.441039	127.419634	37.427751	154.588056	54.570418	69.002721	56.008278	51.600208	28.719995	26.720532	26.985606	117.8	22.942579	315.6	51.085683	19.522944	27.098688	10.481717	63.91519	8.745403
tRNA-Gln-CTG-1-4	90.952057	140.170191	153.323141	140.99215	557.936268	76.610975	388.244627	66.526986	274.333325	726.635832	253.729186	333.200693	16.7	81.728106	178.866857	1499.687932	149.047838	137.20773	176.38195	149.86788	76.130025	51.151276	136.008792	66.977944	69.262181	156.763138	206.187015	72.351273	83.376722	93.367588	159.884342	151.536925	117.614855	120.152794	81.606295	187.159101	54.381671	94.032668	9.708832	118.478223	83.2	30.733621	433.3	26.161389	37.275045	63.23568	13.462663	152.402974	20.473568
tRNA-Gln-CTG-1-5	59.675017	7.445571	66.815609	100.354994	120.203293	130.419229	17.331265	44.678819	164.919566	125.261022	16.910356	20.59897	0	17.873116	6.556989	246.244446	183.91074	75.284147	57.807992	81.189575	122.146931	50.458009	68.181371	23.481404	32.197349	89.558757	27.877034	189.883248	62.124969	12.053846	157.342735	88.631598	118.281624	50.892976	23.263673	75.316922	71.573568	75.771478	5.912297	11.71039	115	16.374384	240.1	75.560748	22.257031	18.542574	10.928232	15.3562	21.908245
tRNA-Gln-CTG-10-1	0	0	0.508288	0.999278	0.381975	0	1.489326	10.709859	0	0	0	0	0	0	0	0	0	0	0	0	0.20072	0	0	5.251908	0	10.70979	11.63547	0	0	0.35454	0	5.54048	0	0	17.51592	0	0	0	0	0	0	5.933508	0	0.068248	0	5.258592	0	0	0
tRNA-Gln-CTG-11-1	10.469907	1.17336	7.30664	0	5.729625	21.69657	31.275833	10.908244	0	6.721043	12.014	14.82984	10	32.826521	5.038606	0	1.535877	2.443432	0	0	18.06033	5.071699	5.879776	27.715016	0	0	0	14.110773	0	12.262919	0	13.848848	32.588935	3.433452	0	20.02113	6.244128	11.28984	0	0	5	39.354039	0	17.4856	2.5638	6.073776	13.125638	0	21.220785
tRNA-Gln-CTG-12-1	20.944324	19.908585	30.306847	25.659551	33.356821	0	27.107558	26.231366	17.055773	11.511105	23.355244	18.143806	14.9	37.954852	15.891385	0	2.202781	38.73583	34.550331	73.297846	46.94409	34.323118	31.071674	38.736435	22.035045	32.278081	5.561997	52.208139	40.877164	20.65056	33.518461	41.924819	55.229383	11.909693	20.2868	25.102339	73.236108	23.581577	17.318128	15.211437	35	68.038151	20	16.681153	41.756185	28.793217	67.610308	54.160421	22.380821
tRNA-Gln-CTG-13-1	38.97315	30.423996	20.76498	25.279923	40.879494	0	38.843197	17.883104	19.586325	30.821952	29.533084	18.201008	38.2	26.918672	30.009411	0	0	32.460969	33.548982	6.174428	42.772573	15.832441	40.875968	27.683901	14.215511	26.332032	41.590083	46.147791	31.176005	35.788331	29.144534	22.837217	42.367317	40.627721	24.242746	55.974413	56.179573	0	22.729552	12.457904	46.6	48.563456	30	27.978835	52.047723	38.699315	20.625392	36.10695	52.200863
tRNA-Gln-CTG-16-1	56.45679	69.375893	31.664242	30.799159	29.281925	20.509823	77.867839	50.629343	35.898844	33.842796	98.992252	56.399737	17.1	54.736192	30.014051	29.644981	20.745914	66.274061	55.868868	32.363421	20.540398	45.688231	60.927779	36.041034	51.215058	38.737748	45.811168	18.726441	70.165802	31.175921	38.49984	23.550322	58.504396	27.294881	28.988332	57.4944	52.240501	72.151057	32.602501	33.993993	9.2	12.936789	30	64.443145	32.501205	43.047185	49.071794	70.387373	62.41602
tRNA-Gln-CTG-2-1	95.246697	4.951865	50.345924	51.964245	237.074354	55.930328	12.272979	28.570663	173.393893	199.056658	48.754617	15.431844	10	15.045279	19.985152	510.460466	263.262425	42.692122	41.366298	95.399209	89.736397	39.390328	25.140082	29.052899	35.329533	91.946869	276.002805	44.121141	37.382621	31.583178	89.469679	41.372359	100.184702	73.859268	59.838066	62.847881	51.71171	89.386095	0	36.653602	75	35.650404	168.8	131.552997	25.636046	30.212679	17.496912	85.171904	37.35034
tRNA-Gln-CTG-3-1	0	0	0	0	1.06953	0	0	0	0	0	0	0	0	0	0	0	0.342123	0	0	0	0	0	0	0	0	0	0	0	0	0	0	0	0	0	0	0	0	0	0	0	0	0	0	0	3.33294	0	0	0	0
tRNA-Gln-CTG-3-2	0	0	0	0	2.34278	0	0	0	0	0	0	0	0	0	0	0	0	0	0	0	0	0	0.78747	0	0	0	0	1.77494	1.602566	0	0	0	0	0	0	0.060677	0	0	0	0	0	0	0	0	0	1.441872	0	0	0
tRNA-Gln-CTG-4-1	193.771242	261.602325	80.456266	192.312456	351.015956	129.970931	418.5346	57.076657	309.10313	309.304571	428.902925	316.056724	2.9	116.681455	172.455219	545.039354	1455.166849	84.652256	200.223882	141.372935	109.752771	58.350421	219.290466	67.332905	45.298107	166.732448	141.581153	92.298785	35.523688	130.121634	191.365541	71.883425	167.181507	97.120549	96.630016	101.13241	85.31648	100.662181	44.599123	546.870611	97.1	26.278185	233.9	245.541911	67.635889	96.313882	83.365483	43.803136	69.459865
tRNA-Gln-CTG-4-2	0	7.700175	0.381216	2.712326	20.653063	21.69657	15.63786	5.45413	7.24646	8.14671	31.90784	0	12.3	15.03223	25.849469	54.453785	41.39893	12.444456	0	15.335148	0	0	4.147342	12.338896	7.49804	6.62987	26.30628	5.413567	3.42327	11.167564	9.612	0.6296	10.25092	4.035812	0	19.232521	10.402239	0	0	0	5	15.983744	0	28.854112	4.512677	6.615648	6.256952	17.572049	0
tRNA-Gln-CTG-5-1	141.803483	27.449847	53.878561	155.922564	162.48233	44.54391	27.311398	24.807234	110.928204	113.275512	31.28751	26.864363	10	11.937089	17.394353	202.305736	455.799758	72.459663	49.900573	99.745893	88.316717	37.872042	49.206049	49.084737	28.861164	137.740835	107.942115	72.880113	38.412951	19.014184	95.933593	51.157168	85.641575	57.350597	106.941372	70.003657	55.105211	158.720827	91.791282	19.930115	135	72.963701	275.4	85.352123	33.807622	35.209963	52.674748	95.790183	24.769615
tRNA-Gln-CTG-6-1	116.380683	21.961988	151.877363	235.945269	210.550349	76.326828	21.740053	49.191005	210.175269	316.245286	77.636155	75.709179	0	28.896359	33.066854	772.467973	233.057248	89.455509	83.294224	232.236077	148.001858	75.258181	68.663233	63.133291	65.863321	150.137378	319.272912	185.428191	108.594735	23.076138	225.090798	59.750465	302.8715	75.009726	94.439086	108.086733	94.783862	64.419756	23.133622	34.322763	72.7	23.536449	317.3	60.320218	83.881154	34.221864	9.037335	179.330918	29.854805
tRNA-Gln-CTG-7-1	40.806743	91.9754890000001	5.1595	21.739368	15.079062	23.371478	63.374465	68.969546	41.458999	34.673683	51.321581	14.375848	10	24.226279	49.680732	29.764161	0	43.924837	66.838601	72.053556	28.171278	3.669931	21.945528	23.538789	8.656828	10.455722	16.296555	39.001168	35.245034	25.612354	16.728948	38.400514	36.08966	14.878484	0	42.832467	51.333443	69.050855	0	21.967092	0	13.64516	13.9	66.146676	29.442164	42.464783	59.79159	6.582287	47.849609
tRNA-Gln-CTG-8-1	1.654503	0	0	0	0	0	0	0	0	0	0	0	0	0	0	0	0	0	0	0	0	0	0	0	0	0	0	0	0	0	0	0	0	0	0	0	0	0	0	0	0	0	0	0	0	0	0	0	10.095318
tRNA-Gln-CTG-8-2	0	0	0	0	0	0	0	0	0	0	0	0	0	0	0	0	0	0	0	0	0	0	0	0	0	0	0	0	0	0	0	0	0	0	0	0	0	0	0	0	0	0	0	0	0	0	0	0	0
tRNA-Gln-CTG-9-1	164.099667	36.957748	57.824938	215.150129	173.068513	111.930304	58.654758	36.866358	161.528974	132.389866	37.122181	47.545247	14	14.496319	31.629982	181.984545	154.095691	49.816308	77.589892	77.030365	114.850058	47.135845	39.381049	34.863954	41.99127	88.670914	167.337784	88.846002	49.880392	30.473188	131.208421	45.75077	154.344495	63.661596	100.264058	86.331068	90.5659439999999	138.424756	38.652001	15.448191	106	26.911492	151	33.837204	16.830551	34.314444	29.122159	25.743406	10.872521
tRNA-Gln-CTG-chr1-130	0	0	0	6.412506	0.483835	0	0	0.942077	0	0.326516	1.730016	0	0	0	0	0	0	5.568752	0.974624	0	0.642304	0	0	0	0	0	0	0	0	0.70908	1.3528	0	1.699265	0	0	0	0	0	0	0	0	6.831902	0	7.23268	0	0	0	0	0.536985
tRNA-Gln-CTG-chr1-23	15.896613	0	7.30664	0	0	0	0	0	6.619433	8.14671	0	0	10	7.489523	16.179995	22.535832	0	11.954476	0	13.931617	7.22583	0	0	8.161099	7.49804	0	18.5493	0	0	5.880753	7.9744	0	10.76515	2.250828	20.2868	0	0	0	12.6178	0	14.5	0	0	0	1.051158	3.477456	10.305568	0	1.926
tRNA-Gln-CTG-chr19-4	11.990392	8.417441	24.903516	17.128688	12.030831	0	8.263208	25.869026	10.879871	5.795659	5.399959	1.894924	15	4.694805	28.941119	6.335657	0	5.899536	18.962845	30.635724	15.943555	14.957202	9.693053	29.877625	15.934211	24.138038	13.15314	14.288267	21.035296	10.196607	20.7904	8.07558	51.01102	23.232646	0	37.898018	0	28.316428	0	1.008693	5.8	35.85914	0	8.7428	31.244542	19.357439	27.292464	0	6.924285
tRNA-Gln-TTG-1-1	106.0782	108.023195	55.218621	127.777515	546.655493	47.090571	229.016362	83.888416	155.108019	714.074664	205.280267	150.80812	22.3	107.940028	158.251588	2022.497983	145.318828	127.548102	156.709662	99.436228	70.911736	40.096738	130.437312	60.10743	70.763083	91.809262	251.563056	87.874679	57.492813	98.470717	90.442977	78.128675	150.808845	80.501056	72.846107	204.409708	259.286339	43.952298	4.416684	216.963485	77.3	17.445855	362.3	33.307406	59.151626	64.31236	11.526442	48.23277	15.626027
tRNA-Gln-TTG-2-1	107.341575	22.484959	93.403747	115.813998	240.966346	41.371482	8.83522	33.057736	154.822296	293.231126	99.20085	75.97728	0	14.927275	32.128176	301.965181	314.243917	75.794079	59.796141	98.102086	131.795849	46.982044	46.746517	33.361439	36.814817	175.244493	105.75306	89.584797	33.775155	11.583025	120.107296	45.34035	162.380613	61.172664	53.384176	56.291884	50.554813	106.818937	18.94231	32.289797	172.8	38.865866	429.4	46.689224	37.047857	17.436574	9.30826	225.252202	23.470553
tRNA-Gln-TTG-3-1	108.084026	10.742857	68.416411	59.719259	124.492521	25.481461	21.388438	27.50155	26.531146	181.054048	58.846297	25.826876	20	22.652286	25.259819	551.519037	451.778428	47.83218	21.567753	51.664736	100.965142	31.895841	32.214238	21.8338	21.937858	73.814713	126.70086	66.91224	33.944035	18.271744	91.849888	24.991152	55.85506	30.706299	40.066498	34.329597	43.646875	34.657414	8.933001	22.322089	55	14.115861	106.7	99.69087	21.730568	13.155136	20.26658	78.840162	15.457898
tRNA-Gln-TTG-3-2	115.419459	19.171775	39.789428	79.149282	227.560779	42.102065	27.441178	15.311736	53.227568	218.46484	83.376904	19.931516	15	28.35491	24.958021	447.116235	461.167609	41.928115	33.899212	73.735793	104.824492	37.499074	30.150268	16.913822	17.973762	40.223326	119.09537	50.157176	23.823004	18.190889	87.937737	22.625668	62.692732	32.87226	90.458186	30.371765	30.860845	53.516501	28.784401	32.192651	108.2	45.847426	276.8	64.733645	33.649052	26.35339	7.942768	139.131936	8.275213
tRNA-Gln-TTG-3-3	66.619679	37.745386	47.735282	60.521904	101.716301	14.342226	56.206943	32.139577	236.100636	50.950256	10.135731	9.771606	20	51.655644	20.916876	51.621505	44.899417	154.501854	67.812138	42.783386	95.334061	23.987696	111.644777	248.037825	61.598972	39.671789	28.82	41.657993	22.037406	31.915271	68.688732	29.647282	52.388922	70.704865	48.776883	57.995811	40.840394	29.393517	70.161443	13.193385	85	34.071598	269.6	24.821259	29.913369	21.916935	3.826338	99.414327	12.467247
tRNA-Gln-TTG-4-1	16.2764	5.96204	29.230911	17.84425	22.131029	21.69657	7.81893	10.908162	11.42711	5.47801	0	0	0	15.292685	0	11.5094	13.114715	0	12.824	15.33756	10.8363	11.17493	12.600686	0	14.99608	7.894993	0	36.477779	6.753671	11.647239	3.8448	5.54048	32.295343	19.879944	0	22.630337	11.013948	5.957386	12.66408	12.32847	15	27.437818	17.8	11.203398	34.411597	7.068	10.213554	18.053475	0
tRNA-Gln-TTG-5-1	16.394319	33.116156	19.845512	26.075566	42.899798	11.859714	31.201256	13.345604	25.941937	26.854618	0	12.759113	27.6	51.453535	22.222448	0	8.994513	24.055955	34.869979	56.057592	26.497096	49.330065	44.548739	12.005143	40.06288	29.542558	57.660909	14.269754	19.178957	40.538303	19.877839	7.446866	40.281929	43.96782	29.414237	13.191751	24.967501	23.69832	13.388125	11.08987	52.6	13.09311	30	20.971662	18.636896	24.080184	47.222651	29.097753	44.517264
tRNA-Gln-TTG-6-1	43.666279	17.753512	25.560192	22.304316	40.714338	29.331159	22.204646	64.853682	63.082949	10.762804	13.455842	28.512589	24.8	29.125632	33.778049	5.230038	3.240429	44.367401	63.946209	0	36.702667	67.205269	88.183126	38.602776	41.997549	29.045941	64.62942	50.264942	8.282477	19.951478	42.199644	54.059118	49.979781	21.198408	22.581207	27.585962	18.167188	23.577876	0	6.684003	35	12.537356	45.6	36.965327	35.496398	19.785829	3.895574	20.291613	10.898064
tRNA-Glu-CTC-1-1	184.534197	25.017303	89.246471	172.643931	273.057229	101.364868	58.195058	34.183695	146.803308	277.194074	68.575124	78.929362	5	17.116003	22.037077	243.85082	61.168582	51.612732	63.981031	167.754046	151.683681	59.756698	43.541511	33.761201	34.41537	179.341104	169.499893	99.50011	43.276903	5.040104	135.682456	43.693585	170.791478	50.925761	120.465532	89.420625	105.195775	155.333081	5.420425	14.301334	64.1	29.047687	297.3	60.161901	38.078062	27.894223	42.809345	54.321751	32.282593
tRNA-Glu-CTC-1-2	0	0	0	0	0	0	0	0	0	0	0	0	0	0	0	0	0	0	0	0	0	0	0	0	0	0	0	0	0	0	0	0	0	0	0	0	0	0	0	0	0	0	0	0	0	0	0	0	0
tRNA-Glu-CTC-1-3	0	0	0	0	0	0	0	0	0	0	0	0	0	0	0	0	0	0	0	0	0	0	0	0	0	0	0	0	0	0	0	0	0	0	0	0	0	0	0	0	0	0	0	0	0	0	0	0	0
tRNA-Glu-CTC-1-4	0	0	0	0	0	0	0	0	0	0	0	0	0	0	0	0	0	0	0	0	0	0	0	0	0	0	0	0	0	0	0	0	0	0	0	0	0	0	0	0	0	0	0	0	0	0	0	0	0
tRNA-Glu-CTC-1-5	0	0	0	0	0	0	0	0	0	0	0	0	0	0	0	0	0	0	0	0	0	0	0	0	0	0	0	0	0	0	0	0	0	0	0	0	0	0	0	0	0	0	0	0	0	0	0	0	0
tRNA-Glu-CTC-1-6	84.323322	27.82914	57.092966	82.496328	427.214047	49.475746	40.217689	33.373868	246.524266	1053.076631	74.823042	20.44409	44.8	15.171413	32.131037	1054.732224	222.012516	63.738399	92.184957	23.514156	152.546299	33.132641	179.512576	41.161356	36.194817	170.210921	199.132474	70.102277	29.777411	16.00506	80.052154	44.151974	108.168349	59.388468	32.892765	73.180705	37.244815	147.740352	0	44.218663	75.6	53.22426	440.2	53.360424	38.821629	26.662971	9.556241	100.857645	12.8856
tRNA-Glu-CTC-1-7	90.293848	23.185314	124.504582	145.098536	354.830345	61.634517	15.441972	35.988105	88.472361	522.880328	30.963297	114.38728	0	15.667074	7.205627	637.427011000001	102.928228	57.299385	47.315002	114.545482	167.922421	63.474487	17.873406	42.949321	18.484541	117.96178	73.660585	70.339124	63.223706	10.793517	203.273927	42.127986	101.635553	48.771428	67.820131	68.308276	75.088616	123.39436	17.150431	29.143337	125.4	20.085452	345.2	43.200149	33.160788	14.77497	21.778107	146.093457	9.284019
tRNA-Glu-CTC-2-1	171.418434	54.797315	65.167417	133.149092	368.808644	48.1662	74.211832	36.735093	180.703976	456.772267	97.205702	50.133605	0.6	21.654684	29.924993	280.523406	190.578604	61.03268	94.985136	60.326213	107.229839	50.216279	66.232859	38.878264	44.048588	154.723566	121.527054	52.990112	42.139538	28.18964	104.49401	61.314844	58.041255	88.537367	55.096127	75.592251	50.957055	152.449086	8.785074	35.892579	110.6	20.390506	305.9	77.66721	58.657346	29.124571	7.427486	41.493245	21.750335
tRNA-Glu-CTC-3-1	29.403484	46.204456	15.595074	27.447554	23.006547	3.031382	32.170248	17.875088	28.669555	29.568173	32.266983	8.220136	29.6	30.064417	17.929376	11.950811	69.879658	46.763712	38.139985	6.166939	36.020391	3.149049	19.156132	44.907118	23.979831	21.278421	59.299369	19.157915	55.255198	35.002466	15.347995	27.054262	6.027056	26.66799	35.520903	24.076697	7.115833	15.795121	25.250107	8.943599	25	13.165798	44.6	14.616241	12.692848	34.474621	393.719454	6.736425	22.268875
tRNA-Glu-CTC-5-1	16.412006	18.351521	55.315943	1.605701	23.185444	83.128759	9.888243	42.547077	50.993847	11.283377	4.907852	17.912269	1.2	27.443584	26.628543	15.883212	0	50.647788	25.49297	30.297763	35.802793	25.496936	40.531722	27.464444	34.169477	15.993391	18.5493	11.070845	11.886034	30.308072	22.710303	45.914142	9.426368	17.29589	50.803518	31.105439	11.785491	36.923814	0	4.93216	61.2	50.762536	26.2	27.372622	21.240769	32.341707	15.218	0	7.904613
tRNA-Glu-GAA-chr1-125	24.169775	12.686955	0	5.424652	4.22719	0	0	8.924908	0	31.410093	0	0	0	5.84287	0	59.658206	124.200554	13.239928	0	9.458162	7.22325	0	9.8698	0	7.49804	0	100.507131	0	0	0	0	6.9256	0	6.62596	26.91718	0	0	0	0	0	0	0	0	5.5636	0	2.572752	28.340386	0	8.162172
tRNA-Glu-GAA-chr1-18	0.406845	0	0	0	0	0	0	0	0	0	0	0	0	0	0.460481	0	0	0	0.564256	0	0	0	0	0	0.477148	0	0	0	0	0	0	0	0	0	0.29688	0	0	0	0	0	0	0	0	0	5.230736	0.395808	0	0	0
tRNA-Glu-TTC-1-1	103.091957	46.606165	99.794207	167.157674	300.933339	60.340723	67.591878	44.955154	121.370731	376.996387	53.854327	309.63587	20	76.087905	70.242548	668.465874	204.193339	105.73347	83.578847	152.185469	101.670244	61.373849	40.53501	63.079465	53.334446	102.783796	251.072949	113.390093	38.505483	92.635779	111.549535	69.335718	128.243264	59.065648	56.565905	100.581417	78.35785	105.50833	6.213246	58.678533	55	24.605515	349.8	53.746634	35.156914	49.37568	5.686471	106.638555	24.246195
tRNA-Glu-TTC-1-2	99.915144	94.583215	246.550037	178.871652	585.398786	124.881415	179.063265	81.532376	128.651221	426.508915	176.332717	648.645836	20	42.415048	108.845945	1295.321309	102.232573	50.660259	79.605361	126.585854	62.731134	50.122756	51.996603	48.180526	42.237049	94.460915	264.81092	155.98762	137.625428	67.408436	162.236159	76.199935	212.123063	53.621599	80.022219	90.638376	42.315813	78.498716	6.071988	192.096727	10	10.111217	340.5	82.170789	26.74329	75.394523	9.994962	85.881914	22.729415
tRNA-Glu-TTC-10-1	0	0	0	0	0	0	0	0	0	0	0	0	0	0	0	0	0	0	0	0	0	0	0	0	0	0	0	0	0	0	0	0	0	0	0	0	0	0	0	0	0	0	0	0	0	0	0	0	0
tRNA-Glu-TTC-11-1	52.206557	43.340975	11.142025	28.74074	37.474261	19.493382	26.872449	20.546761	40.915307	23.426591	28.046097	2.57145	10	16.896125	32.650888	30.603488	19.68058	49.976143	34.126112	27.012378	24.089354	17.258555	21.195075	17.852797	30.308501	30.020817	0	22.231834	12.055515	29.96026	21.375659	15.995285	5.601499	53.108467	15.525971	23.56853	2.40126	21.219867	26.192207	24.447602	7.9	38.034556	15	26.465301	41.160651	33.617877	23.510696	13.779548	65.793279
tRNA-Glu-TTC-2-1	157.075503	25.707775	324.718433	112.977881	309.714329	73.647367	53.102474	43.50733	148.575836	417.190969	106.053129	147.39488	4.8	20.351387	37.272005	227.157885	157.552391	75.862714	135.767269	113.586796	126.32584	76.655358	51.735034	88.499908	44.934044	105.660719	255.277283	132.885638	70.170392	26.099674	127.236067	77.17468	82.644852	93.907411	96.551521	310.674625	65.610121	121.624247	6.343239	94.659133	104.2	19.132901	609.8	32.955848	68.25919	17.837425	20.189478	41.36369	5.220817
tRNA-Glu-TTC-2-2	88.932409	34.025757	82.422032	147.073344	203.505145	63.365674	43.790562	50.212973	212.413503	378.516632	28.342807	391.560263	0	19.984624	18.336129	262.189335	86.648264	68.552652	82.51488	115.972033	95.984894	43.834902	101.336859	82.115885	36.479749	56.059492	240.682573	204.286175	53.745804	34.265179	135.897184	79.646966	130.511772	69.94424	59.39242	344.041544	75.144279	102.079379	29.219533	22.960651	129.5	17.389392	446.5	24.076532	20.698439	30.621724	4.203235	78.36308	17.449695
tRNA-Glu-TTC-3-1	17.877151	8.580351	2.9136	19.002399	35.221563	0	5.0637	12.990682	9.754928	30.142032	11.716328	18.224458	0	4.036892	0	60.550206	73.790483	8.239468	6.206816	11.223022	6.8231	5.845348	22.84059	3.859836	4.77148	0.459903	0	19.526077	6.275995	0.11818	5.9808	4.722	12.454848	0.240944	22.74164	0	5.01416	0.339366	0	1.232847	3.2	2.460247	9.6	12.082662	6.564818	3.873275	23.555708	0	0
tRNA-Glu-TTC-4-2	145.5784	25.009858	41.217848	80.147539	280.630364	18.726537	37.344288	56.495143	109.274568	202.168806	203.735272	59.88777	15	22.683797	48.121702	346.828921	644.695523	56.047396	82.952974	45.10495	89.561688	23.933644	61.743066	49.457153	50.011709	138.424779	327.320751	62.771713	29.555384	15.248055	49.484315	85.291728	95.353255	95.817589	374.72535	90.460848	29.117521	79.399955	22.2067	40.750098	65	44.780161	164.4	56.74352	31.812301	42.769714	42.375073	270.450542	82.802507
tRNA-Glu-TTC-5-1	166.871181	61.21356	90.963902	244.123211	384.283928	60.315896	105.395075	32.239563	78.887013	340.09261	248.602453	236.217825	21.6	22.096782	79.016303	969.758458	462.081594	38.93841	79.932276	240.232556	117.441291	70.136761	21.666027	42.151813	38.092628	58.80152	349.036541	64.238209	81.686918	41.743485	273.201656	49.128953	192.234597	48.69315	103.164336	54.002178	60.408835	84.897327	24.177581	227.725781	39.9	26.808988	301.4	46.950741	27.64373	54.350266	19.424241	62.784563	27.441568
tRNA-Glu-TTC-6-1	94.693074	35.017919	44.897775	154.039979	147.058612	59.401544	21.3602	37.869029	114.352712	105.122214	56.538991	76.820446	19.3	21.912581	18.946527	169.733735	165.051414	40.865322	63.369472	107.729375	60.50658	18.388558	70.319808	49.864305	43.348719	92.716378	187.023543	36.439474	89.678169	16.069435	104.517952	48.779844	97.785612	70.799084	41.628683	63.102786	26.781615	80.954043	21.797323	38.346478	75.7	19.44647	172.2	42.753119	22.177411	23.625707	111.891674	23.06834	22.309198
tRNA-Glu-TTC-7-1	5.478846	22.953855	0	12.911845	17.190495	1.239804	39.096006	11.503197	14.493021	14.374365	20.594151	1.520686	29.1	13.70423	10.393714	0	7.600498	8.353128	6.873664	0	5.82088	40.573499	9.502622	0	20.721856	12.866644	0	21.121786	13.73628	24.581278	20.0784	0	10.76515	21.205645	13.3596	0	0.605157	18.302286	0	15.137133	0.9	23.601092	0	29.078034	9.024576	10.46064	18.164876	0	10.472499
tRNA-Glu-TTC-8-1	10.851579	29.703327	0	0	25.26398	20.043498	0	5.057466	21.73951	0	0	0	0	14.607268	5.065291	0	22.922931	0	6.412	0	0	0	4.882314	13.414533	0	0	18.5493	11.093375	0	16.781469	7.0488	0	21.530202	6.565724	0	18.625363	10.40688	0	28.526101	0	10	0	0	8.7428	4.359408	4.749696	0	0	10.7397
tRNA-Glu-TTC-9-1	30.95788	33.775202	34.759424	34.26096	39.571232	43.39314	31.170931	20.662939	38.493515	33.152059	40.62131	103.797299	22.8	22.60142	53.704705	30.176974	11.989745	26.733435	16.363938	122.698864	63.765536	11.17493	22.242253	33.414362	12.524571	30.434555	13.658381	55.470927	41.209346	28.448798	27.6968	18.838999	86.120825	12.86677	112.126081	48.391834	11.187393	12.469447	54.526578	50.192362	7.8	18.575973	65	12.234612	44.528803	38.847591	24.267875	36.10695	70.457815
tRNA-Glu-TTC-chr1-127	4.149819	0	0	0	0	0	0	0	0	0	0	0	0	0	0	0	0	0	0	0	1.80648	0	0	0	4.226168	0	0	0	8.470706	0	0	0	0	0	0	0	0	0	0	0	0	0	0	0	0	0	0	0	0
tRNA-Glu-TTC-chr1-138	10.281905	0.513345	0	2.14131	40.315115	0	0.37233	0	4.236424	0	1.633904	0	0	1.221702	0	29.299496	16.879448	0.795536	1.231104	0	0	3.180557	0.157494	0	0.886132	0	2.36082	0	0	0	1.2104	0	2.153021	0.120472	8.70848	1.880987	1.040688	0	0	0	0	3.161872	0	0.7948	3.025284	0.621984	0	0	0
tRNA-Glu-TTC-chr1-20	0	0	0	0	0	0	0	0	0	0	0	0	0	0	0	0	0	0	0	0	0	0	0	0	0	0	0	0	0	0	0	0	0	0	0	0	0	0	0	0	0	0	0	0	0	0	0	0	0
tRNA-Glu-TTC-chr1_KI270713v1_random-1	102.513143	24.896514	65.000876	111.061281	221.974403	58.570648	33.470791	13.19751	119.081669	168.109622	51.691447	45.175625	10.6	33.659781	13.38744	370.575229	282.854996	101.650179	68.251689	115.62651	52.069596	26.018008	69.181566	51.936714	44.972398	0	280.944147	44.489165	38.171015	35.701306	87.78236	45.258026	125.693978	49.120173	53.817339	92.159772	21.21334	68.457835	17.233739	14.438517	10	5.349141	125	64.030807	17.583965	26.266825	124.545616	13.0326	10.3265
tRNA-Gly-CAC-chr1-17	0	0	0	0	0	0	0	0	0	0	0	0	0	0	0	0	0	0	0	0	0	0	0	0	0	0	0	0	0	0	0	0	0	0	0	0	0	0	0	0	0	0	0	0	0	0	0	0	0
tRNA-Gly-CAC-chr1-94	38.220247	0	37.146222	59.061598	103.035479	35.420705	23.457441	35.671008	143.1452	74.905702	20.859415	11.558105	0	23.371593	7.23613	71.223821	31.697157	34.733335	56.941796	76.788399	74.606504	36.572816	56.235874	42.229936	16.42165	88.33316	63.297712	32.070754	62.712536	18.613245	92.977677	43.505856	62.727948	59.663904	58.091944	68.712807	43.998009	40.21826	0	44.767494	25	24.109192	115	26.231023	3.820062	14.136	0	36.10695	19.117611
tRNA-Gly-CCC-1-2	21.701234	0	32.289697	11.501267	30.560472	14.205224	0	11.521213	35.792292	7.4444	12.014	0	10	0	0	33.733195	0	7.993499	19.499059	44.395358	39.016613	9.59337	52.303309	8.119302	10.184097	24.904567	18.5493	27.437856	10.801326	0	80.059786	15.018345	0	20.463722	40.57588	26.259212	22.287522	24.864904	18.6524	0	10	7.127778	50	0	9.924102	0	0	0	0
tRNA-Gly-CCC-2-1	104.705681	26.345089	43.186775	152.263076	276.467283	67.892251	56.319346	40.762992	153.184479	328.658699	182.079188	100.025475	0	26.399677	113.226914	694.391469	146.291174	38.178181	65.164678	129.944047	140.196638	47.223069	82.47343	33.52317	54.423422	169.866468	133.002369	52.593846	35.72772	71.70809	105.486571	53.978393	94.851108	63.461671	37.318048	156.400032	81.220692	46.303862	0	137.770466	96.1	18.710033	300.7	50.494063	36.819226	58.835103	17.405209	30.745891	17.345139
tRNA-Gly-CCC-2-2	146.113619	84.412875	141.19451	224.446003	550.219454	98.249193	234.289224	50.888998	124.115926	321.539086	145.085139	284.858684	18.8	62.787366	162.819222	1446.747221	362.693946	139.63569	158.644694	266.259602	75.925718	137.912715	52.619547	41.803892	31.096176	89.056195	410.866236	138.613059	187.435642	87.353192	251.345056	55.736025	479.413485	71.397125	59.04336	82.579408	198.276964	53.044431	9.699736	219.492869	85	13.386615	419.6	98.218558	106.731612	75.484132	24.733238	16.394001	53.905259
tRNA-Gly-CCC-3-1	59.816348	7.700175	25.562702	62.998916	23.633392	5.372484	30.180336	11.215378	40.241164	37.592457	48.053474	28.06234	6.1	18.522572	17.891651	12.201481	13.114715	9.333709	8.105506	30.128894	15.2206	11.17493	22.085297	11.304251	14.939037	0	55.991907	15.97446	54.822459	22.985908	11.1784	7.59312	50.580027	14.855974	15.962627	37.992869	18.354614	31.842014	46.685403	12.32847	15	4.47724	31.1	15.687693	56.872969	22.815555	57.601038	22.145596	18.982354
tRNA-Gly-CCC-6-1	45.411627	0	87.693107	94.213763	41.859792	130.17762	0	12.415534	59.060215	22.100005	22.103393	22.242106	0	5.84287	5.744953	13.49236	0	14.349773	14.465024	107.360084	33.191466	11.17493	38.05525	18.692145	12.073929	40.554934	46.793953	99.851418	54.947496	12.047084	192.24304	16.09927	129.179611	20.390983	54.136439	23.666958	41.625992	22.839257	60.657337	7.866304	0	4.374439	75	0	46.360329	7.068	42.296031	72.213819	0
tRNA-Gly-CCC-7-1	37.087151	45.765067	58.715428	14.268352	35.030343	50.335568	117.790021	44.334316	32.062424	42.93108	48.343145	62.724759	45	44.341613	31.633947	43.978356	24.53356	28.0684	30.615822	20.580071	27.383898	28.657148	38.109766	10.558803	43.436665	19.564609	0	21.948276	29.872239	58.051194	18.099256	24.811458	56.00026	45.390842	0	27.763001	22.092573	19.233298	36.261543	41.071464	31.2	31.931269	14.4	40.29517	26.022708	34.098274	44.901406	13.561349	74.40046
tRNA-Gly-CCC-8-1	0	38.503605	0	0	5.118465	0	7.81893	0	0	11.364982	0	0	5	5.84287	0	0	0	0	6.412	0	7.22379	11.17493	0	7.59312	0	0	0	0	0	18.613245	0	6.9256	0	0	0	0	10.40688	4.656483	0	0	0	0	0	0	0	3.534	0	0	0
tRNA-Gly-CCC-chr1-104	0	30.801324	4.21865	7.235227	0	0	23.459261	10.908156	0	0	0	9.240175	0	17.52872	7.23613	0	39.34679	12.50128	0	0	0	0	0	0	22.49412	0	0	0	11.545908	6.20445	0	0	6.098398	6.62596	0	6.67447	8.877898	0	18.6524	0	0	8.18699	0	8.7428	0	10.602	30.364772	18.053475	0
tRNA-Gly-CCC-chr1-135	79.922279	24.474896	120.694103	147.354768	105.688257	128.262644	20.700223	30.403819	99.886116	115.855161	30.495058	22.842015	5.9	14.074257	10.754176	37.40606	143.815266	30.298634	37.743794	164.319876	86.015381	51.110977	13.933843	27.570945	21.08994	137.610642	51.856969	266.239254	52.485068	9.286987	138.042241	45.228971	109.14466	33.549397	86.234214	51.023295	97.11421	40.243768	79.228017	25.443905	45	50.027992	225.9	29.016	17.439008	23.212267	66.15833	8.704567	45.622573
tRNA-Gly-CCC-chr1-137	21.621477	0	63.511037	68.367025	39.524608	0	0	3.620231	124.79459	37.24858	24.02805	5.772431	10	0	5.614148	39.335451	0	16.838528	47.091691	91.83155	28.010787	11.17493	47.974216	10.479822	5.904687	36.339918	37.098679	11.093375	27.394908	0	76.89674	20.303205	60.670745	31.062592	81.149613	41.826436	41.532071	58.811695	0	12.32847	20	8.18699	60	8.7428	21.591874	2.9157	0	5.945478	0
tRNA-Gly-CCC-chr1-2	48.642288	7.376394	39.725912	58.468364	55.648477	48.921555	17.184421	47.519492	129.73625	35.011894	18.275362	14.542187	20.2	13.556984	19.83721	16.42795	19.349498	43.901722	41.987619	46.221737	55.554082	20.225738	73.875599	19.406501	31.748521	31.323836	37.394383	83.58135	29.173619	19.568527	41.679438	62.529488	40.401066	54.073537	49.096608	76.504819	27.650924	47.555217	12.518845	12.443363	58.6	28.481277	273.6	12.642965	19.898071	23.815669	12.326676	17.470987	19.172634
tRNA-Gly-CCC-chr1-33	3.824343	0	4.828736	0	3.71789	0	0	0	0	0	0	0	0	3.027694	2.433971	0	0	4.2618	0	0	1.80582	0	0	0	0	0	0	0	0	0	4.7704	9.127472	6.85055	0	0	0	0	0	0	0	0	0	0	0	3.97389	0	0	0	0
tRNA-Gly-GCC-1-1	0	0	0	0	0	0	0	0	0	0	0	0	0	0	0	0	0	0	0	0	0	0	0	0	0	0	0	0	0	0	0	0	0	0	0	0	0	0	0	0	0	0	0	0	0	0	0	0	0
tRNA-Gly-GCC-1-2	0	0	0	0	0	0	0	0	0	0	0	0	0	0	0	0	0	0	0	0	0	0	0	0	0	0	0	0	0	0	0	0	0	0	0	0	0	0	0	0	0	0	0	0	0	0	0	0	0
tRNA-Gly-GCC-1-3	0	0	0	0	0	0	0	0	0	0	0	0	0	0	0	0	0	0	0	0	0	0	0	0	0	0	0	0	0	0	0	0	0	0	0	0	0	0	0	0	0	0	0	0	0	0	0	0	0
tRNA-Gly-GCC-1-4	0	0	0	0	0	0	0	0	0	0	0	0	0	0	0	0	0	0	0	0	0	0	0	0	0	0	0	0	0	0	0	0	0	0	0	0	0	0	0	0	0	0	0	0	0	0	0	0	0
tRNA-Gly-GCC-1-5	278.963193	38.412282	87.015857	205.77216	288.11242	63.996216	74.174614	19.318569	111.844732	179.528672	213.897018	149.530371	0	22.389623	27.466707	157.83228	99.297613	35.821116	50.349788	129.575663	92.719511	58.717974	63.663744	45.24083	24.071509	112.777376	82.8145039999999	139.847784	46.657462	33.47124	111.479963	56.185284	82.635952	50.667082	235.967473	47.511525	98.47362	86.371382	7.303588	30.902193	100	25.269753	191.4	30.911924	42.044879	33.179373	11.68617	34.538028	7.591382
tRNA-Gly-GCC-2-1	94.628226	4.84011	63.37257	92.65415	210.852308	84.310345	25.915234	17.903799	135.001161	254.803208	43.435102	21.794287	38.3	7.682269	18.896285	340.876262	129.46236	41.668307	45.513805	107.46808	55.621779	24.93833	70.599297	23.124029	20.948558	154.723191	349.073651	49.538137	45.055503	33.121402	61.876162	41.862391	173.04263	62.111619	36.185387	63.4682	64.412348	121.797483	24.827128	10.653907	16.7	20.137547	196.7	83.216657	23.972359	22.021543	0	29.342411	12.436707
tRNA-Gly-GCC-2-2	62.975518	17.128502	142.071344	121.488272	365.660249	86.097384	29.423742	22.233535	134.322677	428.257375	75.528256	30.863093	5	16.558516	64.794548	291.472357	139.557403	31.534869	46.991267	183.127224	157.380636	58.926183	34.995147	43.631304	20.986928	131.00965	41.132104	119.255926	64.513036	1.554031	112.140835	45.673704	67.783653	54.481685	120.37066	73.106198	88.751908	75.466565	24.883434	27.351418	98.5	42.240986	308.3	20.677645	27.544255	24.030561	3.74588	46.604223	21.16109
tRNA-Gly-GCC-2-3	79.467028	67.475344	120.116272	150.779749	519.980393	126.226275	105.572429	43.887936	174.26738	358.523128	206.651828	261.688829	0	34.766952	69.915282	1113.017427	124.666664	39.742479	68.554951	123.972128	96.68329	80.100137	96.317433	44.24006	49.882078	173.562687	187.955511	203.041112	56.550919	45.796306	171.984659	88.125751	170.246742	87.219884	91.450601	106.718201	152.778613	65.735031	37.755112	51.113047	71	29.741891	302.8	74.762909	38.961519	71.996636	0.719644	151.338487	10.562918
tRNA-Gly-GCC-2-4	95.35606	45.025681	90.09536	92.301931	117.586499	57.408973	61.678942	39.121772	82.183362	72.182586	24.065346	247.685967	4.1	40.412104	27.634357	18.006259	71.39584	62.278322	43.056535	159.171683	102.507719	145.091576	18.711268	46.737534	51.309106	94.261045	51.988744	45.704987	53.189371	26.1258	116.836837	51.676848	141.550781	27.743074	101.78985	49.71416	52.298918	98.107791	35.25991	25.866946	32.3	11.094846	315	34.976646	71.802283	18.100977	17.477976	96.770967	101.700446
tRNA-Gly-GCC-2-5	75.863794	19.911259	34.587929	44.61118	55.901791	10.739477	15.365373	31.748831	42.596073	48.34355	22.771677	292.018512	15	20.174026	30.043903	1.578432	90.3136989999999	39.786151	33.954813	58.052807	53.814932	29.198093	19.049337	27.860692	22.420158	11.727495	45.810989	26.763402	44.516207	34.405338	49.683523	21.472323	69.187307	34.780046	36.886059	57.640694	33.36305	77.460828	19.010381	44.398273	35	16.702401	138.8	29.634559	29.738794	23.072586	10.22702	51.527676	88.967976
tRNA-Gly-GCC-2-6	158.782052	19.467609	70.887732	184.887541	398.395934	48.762819	53.172587	61.882139	137.3621	251.992244	27.879231	81.521497	29	27.394046	21.664076	327.012791	147.03072	92.372136	81.17387	130.875151	99.197798	36.269626	299.469363	55.9117	59.392204	91.106959	170.478504	67.114978	55.354437	20.264094	157.804522	77.645769	165.670657	89.963712	148.815005	145.984566	59.520762	49.031912	14.314643	6.070785	45.5	7.196253	264	40.920614	38.233513	24.923036	46.204914	17.566979	12.085955
tRNA-Gly-GCC-3-1	42.729893	23.362659	133.057211	34.952405	51.223602	88.247145	67.566527	26.663393	66.48405	28.062609	63.829956	81.594304	3.1	28.347355	8.035617	0	8.32417	49.091501	41.365005	51.358909	48.390419	58.681994	35.466947	10.737385	16.24473	54.86426	38.466533	78.374304	95.62679	6.130013	21.789636	40.528936	77.794474	45.950689	47.786294	55.999624	29.272083	9.752601	23.514951	14.586659	51.9	8.156049	73.1	7.88106	38.694988	14.730772	15.949679	12.683962	25.993409
tRNA-Gly-GCC-4-1	49.710663	84.814903	36.320822	56.162032	35.973637	0	90.309253	66.822935	14.513212	43.266702	52.114417	40.722478	16.5	146.134792	52.226668	55.803171	44.292488	36.677043	55.289001	21.260392	12.131102	20.857965	17.641402	24.979938	26.106655	3.284889	17.828522	9.31014	4.737322	21.290038	41.934594	22.29289	46.688799	23.836516	13.406473	56.39797	46.877439	33.734597	14.455071	9.013421	30.5	12.144935	38.5	68.891986	42.742048	34.266762	169.011914	9.954845	26.360149
tRNA-Gly-GCC-5-1	47.387302	51.546132	18.692623	37.849557	46.990541	47.261159	111.362606	48.253206	20.497615	57.401171	65.452002	58.133945	29.3	40.785711	14.250462	30.853247	18.525673	18.458531	25.218376	27.547256	26.230042	9.680622	40.976076	16.511552	18.337065	17.016568	51.215136	3.34886	35.359875	33.453309	25.009938	18.616392	25.73039	23.715826	50.916351	32.590224	5.486549	40.000647	28.486898	16.401753	35.7	5.530003	49.3	78.085061	34.11319	33.82594	23.693397	10.833264	110.822838
tRNA-Gly-GCC-6-1	34.7369	32.476544	41.612889	25.095968	35.354262	65.829764	51.503655	24.609161	12.532765	55.471515	26.828744	4.188605	10	42.991881	38.60086	25.009493	0	38.243916	8.289541	21.329292	33.449213	25.177542	18.561445	22.344813	2.515627	25.415437	28.83573	15.772808	24.877257	29.664872	36.664116	22.351743	9.731764	31.642512	1.028159	15.074578	26.181093	56.451532	0	22.689836	20	51.316655	10	57.012139	25.772241	51.732874	38.68927	24.49568	0
tRNA-Gly-TCC-1-1	145.440572	51.683137	81.257344	105.203247	387.605313	48.960986	29.799984	33.079961	113.830059	399.560756	37.258955	60.134398	5	13.605644	10.718971	265.114666	49.959186	68.403133	98.054326	83.408809	115.578425	165.661422	23.821837	27.409348	42.385921	68.277231	238.05782	59.91354	48.077652	15.87473	165.160695	52.963287	84.848009	76.841048	135.426875	57.171381	55.332749	146.903996	6.309622	41.951374	74.3	35.034	349.3	9.712846	55.149817	19.832511	28.013523	11.937879	25.095057
tRNA-Gly-TCC-2-1	71.074576	48.074877	57.887399	96.550264	172.071029	29.715112	38.942045	35.626252	173.088582	205.908802	160.044763	75.546687	10	21.786419	45.926187	589.972388	466.460297	33.956649	62.015235	99.460924	81.247627	62.554521	24.958945	39.852695	38.406909	244.335882	81.352715	102.091211	53.327879	41.072643	101.081812	50.238822	162.618749	67.593783	62.309225	69.464201	45.909147	72.36959	8.546492	106.526802	91	37.035969	193	94.62318	28.682521	24.830071	10.210975	89.654553	29.549624
tRNA-Gly-TCC-2-2	0	0	0	0	0	0	0	0	0	0	0	0	0	0	0	0	0	0	0	0	0	0	0	0	0	0	0	0	0	0	0	0	0	0	0	0	0	0	0	0	0	0	0	0	0	0	0	0	0
tRNA-Gly-TCC-2-3	0	0	0	0	0	0	0	0	0	0	0	0	0	0	0	0	0	0	0	0	0	0	0	0	0	0	0	0	0	0	0	0	0	0	0	0	0	0	0	0	0	0	0	0	0	0	0	0	0
tRNA-Gly-TCC-2-4	0	0	0	0	0	0	0	0	0	0	0	0	0	0	0	0	0	0	0	0	0	0	0	0	0	0	0	0	0	0	0	0	0	0	0	0	0	0	0	0	0	0	0	0	0	0	0	0	0
tRNA-Gly-TCC-2-5	0	0	0	0	0	0	0	0	0	0	0	0	0	0	0	0	0	0	0	0	0	0	0	0	0	0	0	0	0	0	0	0	0	0	0	0	0	0	0	0	0	0	0	0	0	0	0	0	0
tRNA-Gly-TCC-2-6	74.820099	35.936412	95.997505	120.625992	323.248279	49.966373	57.714125	30.244979	87.862197	465.984181	86.92903	58.282686	10	20.877633	58.629402	526.206433	155.044163	34.078936	33.475876	116.464414	111.083093	47.315643	24.732727	27.230789	22.015034	100.553062	204.270494	80.392085	31.133328	12.337767	153.104863	30.780192	154.332072	36.830154	118.082136	37.284371	32.161818	66.838997	33.475819	42.428563	55	42.639942	219	40.299644	30.506849	15.921405	13.733831	95.340455	10.85009
tRNA-Gly-TCC-3-1	128.361923	35.116623	80.881317	565.944155	359.6291	55.21163	86.121177	24.531584	104.932934	593.454737	117.066835	186.408241	30	34.157048	84.241925	396.095588	193.107298	41.608539	48.989594	90.057966	62.133787	40.485844	80.503755	28.329331	29.38533	169.130499	184.698447	70.355172	48.826751	66.831369	104.88325	31.456267	126.650327	38.938616	34.235061	63.489672	41.199529	138.399532	4.91823	121.657681	130.3	14.216649	345.3	68.900841	13.679368	45.800355	16.520942	26.997757	5.872741
tRNA-Gly-TCC-4-1	96.967541	26.689203	20.813628	75.183125	174.94885	12.077278	44.425357	49.606539	35.493015	137.025369	48.120183	53.255631	5	13.425936	49.809688	326.125865	253.967127	109.919369	28.039064	41.558717	17.746401	5.8031	199.503067	84.628712	44.839245	0	307.393539	27.871262	30.690196	67.303544	26.253084	27.597881	54.338377	65.808853	114.023641	21.551957	22.202385	24.287427	5.794677	1.616666	45	4.654361	70.8	87.160976	7.231002	21.732945	99.205383	7.312119	9.64299
tRNA-Gly-TTG-chr8-10	35.75718	5.258779	13.038835	0	20.416433	6.613826	0	48.801176	54.11171	20.510693	21.358045	11.999001	40	12.54356	20.162627	10.498421	0	32.602782	46.610961	4.25483	42.36395	35.203974	42.555974	24.40429	10.176406	27.880547	34.389343	19.762491	25.316684	23.679049	31.161518	43.054753	8.116688	50.113716	54.133256	35.886594	29.075509	20.375357	32.14744	10.26069	46	35.189641	50	13.93509	58.906253	11.584606	5.362161	28.404126	0
tRNA-His-GTG-1-1	139.016121	73.640483	60.029667	125.653632	477.208879	58.577365	182.270705	63.48897	123.809431	407.912438	258.05678	171.794693	15	35.380068	110.38806	1476.135285	136.484212	87.052812	90.974089	96.868058	58.706515	39.46374	73.177005	112.533627	76.452211	62.994128	196.85529	70.967702	57.227919	79.228095	72.692043	118.098444	91.922941	84.77534	89.125407	165.268614	62.146569	28.400324	14.051957	87.176602	39.3	20.603271	279.3	28.543838	38.106716	77.973405	9.019807	75.838397	6.1732
tRNA-His-GTG-1-2	144.443785	103.03708	56.273996	76.189507	150.742691	25.836876	51.50986	118.94829	109.125661	153.680961	103.43738	67.526282	0	77.500981	55.607859	293.375021	614.896978	117.031487	85.23321	47.58159	56.267009	26.707652	68.138249	78.913692	55.014759	86.059536	318.185162	324.239116	26.131793	41.912785	73.665281	79.911889	66.371419	79.597942	56.086423	64.658338	27.920449	46.78664	24.783561	35.358981	35	20.228432	107.4	178.376855	30.450379	59.108618	648.604825	16.691958	77.503975
tRNA-His-GTG-1-3	0	0	0	0	0	0	0	0	0	0	0	0	0	0	0	0	0	0	0	0	0	0	0	0	0	0	0	0	0	0	0	0	0	0	0	0	0	0	0	0	0	0	0	0	0	0	0	0	0
tRNA-His-GTG-1-4	0	0	0	0	0	0	0	0	0	0	0	0	0	0	0	0	0	0	0	15.33756	0	0	0	0	0	0	0	0	0	0	0	0	0	0	0	0	0	0	0	0	0	0	0	0	0	0	0	0	0
tRNA-His-GTG-1-5	138.783903	58.171689	36.343192	112.983852	155.127532	68.251182	70.848544	45.014045	118.40639	204.479361	90.993239	32.53318	12.6	62.732252	30.284179	381.6967	353.037236	104.140785	60.202446	82.281343	77.171845	55.75901	102.114975	109.590096	29.72231	49.11875	222.027314	40.472686	31.623234	80.927843	65.308431	59.145546	77.410799	63.116753	105.965807	71.491583	57.674983	60.170982	12.014324	17.134358	47.6	18.99768	140.4	75.118155	23.041804	53.678555	51.699984	146.529799	20.657632
tRNA-His-GTG-1-6	60.955106	21.619663	61.123392	76.659621	46.378507	73.172366	14.259417	29.745343	56.092914	19.647502	17.203345	8.261891	10	39.663583	32.083811	24.691042	29.019165	55.475965	30.741105	86.040352	57.869465	79.018778	38.219181	254.70169	33.814874	26.288383	7.162172	64.830559	54.705786	47.274548	72.313719	52.881842	40.449014	45.95631	20.499793	42.69959	38.476856	38.464692	90.824997	41.811785	37.8	53.065415	32.2	35.802437	40.829738	18.84738	13.139902	9.430725	24.52472
tRNA-His-GTG-1-7	144.948984	94.404566	42.340154	122.11604	404.454702	22.487168	172.983235	42.0571	193.296136	296.011699	109.287266	80.359173	7.7	47.682716	47.670401	846.320525	143.818435	67.765674	67.415742	98.9846	83.766287	20.461297	39.760399	42.349755	49.503597	64.614023	232.528733	42.326137	18.551657	44.337529	67.986683	46.869328	65.662635	71.079221	59.03674	137.990988	50.128121	62.340439	5.978116	65.174661	69.6	25.378709	277.3	34.476726	26.719979	27.561599	10.759425	22.889298	20.247641
tRNA-His-GTG-1-8	93.531412	58.082504	66.031081	154.544667	352.4021	28.560836	70.689814	54.374732	248.848996	400.674	155.900074	356.254118	55	23.829494	17.573952	291.312222	281.193533	106.911919	118.494786	81.955183	64.982592	21.779885	153.753767	44.778535	73.542684	83.061478	196.612847	45.93715	23.106593	24.236124	140.999999	52.223687	186.91248	91.621684	38.24123	137.406789	31.533112	59.057987	28.010748	40.960296	95.2	17.183803	325.2	115.048892	24.402154	29.182668	19.037945	60.413208	20.597996
tRNA-His-GTG-1-9	89.028403	88.998721	51.2841	336.822149	315.362004	22.240552	80.710282	57.211826	187.406065	459.661577	158.275536	152.841729	15	49.188486	63.325751	841.879412	172.727495	74.734134	62.250661	85.603637	88.135939	41.994697	51.61337	81.074075	45.168731	207.059766	295.732581	95.685694	58.474612	47.2245	90.786053	64.271105	107.319786	74.198366	71.687908	131.337539	30.562611	111.077549	9.684935	36.724198	110	8.134887	145	59.933518	32.024833	29.304411	15.893238	98.93255	12.458027
tRNA-His-GTG-2-1	7.024857	46.937078	7.9823	13.167113	14.464372	19.744894	10.648682	15.779183	0	12.906243	26.326893	13.483857	9.7	40.250419	11.963611	0	136.939809	33.505814	5.764528	34.469316	3.61296	0	4.672322	7.59312	4.77148	31.555697	26.137715	0	0	25.8219	0	37.423569	28.775551	19.533483	6.235789	1.698956	10.401693	40.783566	16.171488	12.32847	0	1.967978	4.7	49.616287	6.589254	8.76432	37.945513	0	10.251054
tRNA-Ile-AAT-1-1	75.958382	8.286855	35.26644	80.151927	73.372249	41.740068	10.946575	17.562958	64.217201	78.75153	24.494026	24.796501	2.2	2.116025	3.493098	113.432314	101.970302	57.803864	78.34004	117.586286	42.629109	16.762002	62.998904	28.298778	54.731045	61.198903	39.12216	54.318976	10.874555	18.635028	93.0584	35.732511	43.06049	54.269581	0	24.662012	14.049222	79.972252	0.59245	6.306488	30	19.155878	52.2	21.266728	18.667323	11.78952	79.149467	10.109946	21.090422
tRNA-Ile-AAT-10-1	21.367079	42.409354	10.039718	34.522689	21.168373	26.984913	31.790822	22.253674	29.396861	9.754853	54.565192	10.781108	1.6	33.545093	21.45911	0	29.873515	11.548583	18.823743	9.051899	31.843294	10.111449	10.500281	13.283222	21.669808	20.263169	52.555359	10.926628	15.172637	29.190015	21.038413	10.71467	17.328269	11.051031	27.090099	16.165403	38.873674	21.909377	61.707885	41.827392	43.4	18.663918	10	57.088501	39.81658	30.146994	12.538531	15.969361	40.024863
tRNA-Ile-AAT-11-1	39.684652	20.285087	67.446796	45.627537	27.951378	18.58542	44.777933	30.172056	40.792435	48.488324	2.863477	55.405111	14.8	21.207318	27.921986	7.866808	7.921026	9.787907	25.090419	41.114842	51.3332	31.992061	37.539286	33.791198	21.170167	18.728489	18.5493	25.074847	44.720024	40.58618	33.429963	18.266018	21.180393	29.291398	16.289	37.641638	39.139562	28.352256	21.946147	26.137929	40.2	26.151969	30.2	29.058142	20.391928	30.614368	24.254697	25.274865	34.417057
tRNA-Ile-AAT-2-1	150.578578	21.741041	95.044697	117.924693	302.38253	55.946626	41.380513	33.077296	169.252864	316.735206	74.462164	31.94078	42.4	24.914083	23.952961	904.504713	144.703231	48.062638	66.425222	122.239211	93.873618	55.148517	51.39046	34.980276	32.337337	305.165986	198.736929	56.325777	34.729143	22.126219	96.177479	33.191724	172.305554	71.978097	78.108634	61.736975	42.010377	75.255217	6.410603	25.69942	127.4	25.820249	363.7	37.931244	8.991691	27.858433	10.415213	6.110485	31.437197
tRNA-Ile-AAT-3-1	153.847919	33.956022	67.39216	126.404276	170.255573	63.386229	21.977372	45.244856	48.711254	230.926942	59.676753	20.351111	16.6	20.821969	33.735618	345.442888	291.700819	42.78981	64.044853	92.38118	112.602144	30.177589	33.704822	39.428562	64.102406	37.368668	50.14365	31.874683	35.640233	21.518531	76.039302	39.924367	67.881863	59.53538	10.563478	37.917071	28.895012	37.289907	44.502297	17.942085	38.2	13.785442	93.2	91.196582	37.937124	39.671898	11.845824	53.457689	26.687745
tRNA-Ile-AAT-4-1	122.70456	57.728657	54.498137	125.247506	291.416049	68.678323	67.051031	41.083004	107.05653	206.090037	190.691985	301.270187	0	42.252573	49.802759	542.461854	404.175395	45.574765	50.671673	49.900779	101.547435	27.570219	40.222795	27.771046	33.817992	56.332647	77.59512	49.575837	62.918149	27.105039	103.191747	46.472066	87.116144	50.725096	59.503559	75.304034	54.558629	97.5512869999999	25.353952	120.489399	78.6	23.313977	475.2	66.486286	44.609485	44.286115	32.162707	107.766726	37.232861
tRNA-Ile-AAT-5-1	117.088314	32.797778	90.080299	136.694166	289.873567	38.628895	36.187445	29.253031	151.917749	226.529698	121.569241	41.083324	0	34.550356	25.872454	731.041751	408.824306	41.855549	58.889456	101.499175	95.944641	42.087129	22.210015	27.020791	23.660881	129.182349	179.200806	66.519637	33.673837	10.107129	120.145604	38.098409	141.19602	56.205116	122.523607	61.546676	63.34452	82.826718	55.476853	65.652331	142.1	36.241005	321.3	166.025315	29.65074	15.641514	9.662428	118.430643	30.882218
tRNA-Ile-AAT-5-2	109.861466	57.132411	85.341012	144.601813	190.406004	101.517705	74.917644	17.955347	77.935525	209.15575	356.730886	145.920859	10	44.49504	60.066232	931.895346	427.940272	45.366676	39.043676	126.26863	86.137614	55.086375	50.312968	16.094956	32.49406	76.434722	94.415242	68.583996	81.035784	10.00604	194.033378	34.801094	163.565442	45.94922	36.382588	58.551826	73.935298	56.916832	7.418129	89.635694	15	23.210735	232.6	33.152681	33.475941	46.910432	31.980176	80.920175	73.44095
tRNA-Ile-AAT-5-3	197.312132	41.819511	59.412922	48.306924	141.591878	18.698967	52.540216	36.930411	119.057891	88.208527	42.069442	29.190035	10	39.72927	17.624556	322.682644	198.630508	41.476505	69.022544	69.358549	114.189069	24.576377	66.982031	34.154954	45.0053	74.874089	147.778815	78.447068	14.263025	19.96086	91.10794	40.113248	81.597736	48.190516	31.15648	44.679278	36.215304	73.996627	18.289125	15.734947	70.6	36.591687	193.8	66.221389	30.674095	29.963437	10.09383	14.97583	8.800061
tRNA-Ile-AAT-5-4	252.822468	60.555409	208.288731	243.270814	314.885084	117.944326	89.768102	40.722469	109.948102	342.403362	71.464164	147.035064	5.9	32.167694	34.187103	880.222756	135.584522	115.180208	91.670338	214.95343	99.911818	42.711573	58.112051	50.066291	37.072762	103.788845	252.073949	122.257841	104.324705	16.109512	259.838161	62.985769	192.418697	62.171214	155.880568	90.391161	158.517383	60.096145	5.19016	51.480852	82.7	11.796499	513.2	23.599815	31.997019	38.746196	17.983652	26.600929	14.170077
tRNA-Ile-AAT-5-5	130.893091	23.789236	37.564505	85.361206	364.97412	45.991952	28.462971	25.743574	104.194618	355.292263	103.630304	29.139852	10	26.342559	38.990816	358.377752	406.474936	43.378791	43.443095	51.308565	114.019729	23.184365	42.92234	22.355422	21.006759	109.865706	63.591072	44.959068	38.133752	14.503112	95.664746	41.171395	112.071529	49.892848	79.0846	54.657538	49.747903	109.574964	24.970878	39.991767	104.8	18.632262	447.6	119.971851	47.55332	17.916359	15.000294	26.732725	26.780614
tRNA-Ile-AAT-6-1	90.4141	7.700175	90.990787	96.261966	144.677099	87.029157	17.20167	87.572178	189.346741	97.008075	47.477294	17.682148	0	4.066117	11.84094	144.66357	83.300046	41.657543	72.102923	174.057701	99.159227	45.83054	62.558778	17.979642	36.477527	67.888751	61.525105	1138.682628	16.496397	6.20445	121.19026	60.12737	99.875019	67.124855	40.952888	57.18324	47.368218	38.693564	0	5.844175	70	45.875841	90	18.757629	24.350357	22.306703	66.507401	3.286774	28.823431
tRNA-Ile-AAT-7-1	0	0	0	0	0	0	0	0	0	0	0	0	0	0	0	0	0	0	0	0	0	0	0	0	0	0	0	0	0	0	0	0	0	0	0	0	0	0	0	0	0	0	0	0	0	0	0	0	0
tRNA-Ile-AAT-7-2	0	0	0	0	0	0	0	0	0	0	0	0	0	0	0	0	0	0	0	0	0	0	0	0	0	0	0	0	0	0	0	0	0	0	0	0	0	0	0	0	0	0	0	0	0	0	0	0	0
tRNA-Ile-AAT-8-1	166.270294	6.083648	83.663018	168.013614	172.506459	85.731756	15.876464	29.702527	63.437638	176.24447	127.364403	41.634115	10	4.044386	14.016021	353.375651	189.052593	28.013256	43.339204	144.439216	106.752394	56.398628	51.747728	35.936313	25.665099	103.561644	101.90818	75.415874	53.15217	20.671905	149.754291	45.76313	155.510251	48.946801	62.367796	51.631779	113.957433	34.240773	4.111351	2.6041	53.2	20.710437	203.2	61.5751	34.037165	11.960557	40.292916	38.265956	7.142162
tRNA-Ile-AAT-9-1	175.23122	28.814956	67.904785	84.954054	115.786383	67.804985	16.29757	18.81621	33.23925	70.275636	36.884214	28.67254	0.9	47.867506	18.574565	61.969511	103.936847	40.903786	47.187795	23.827257	68.598696	40.461016	49.959322	32.099449	39.996293	62.699955	14.6276	57.42704	44.617443	18.562818	34.253014	11.876075	54.369547	42.118358	15.404861	46.707077	40.761341	31.141115	94.429006	25.463887	31.8	47.183871	78.2	74.747438	30.955472	27.475238	45.127229	54.16035	48.477805
tRNA-Ile-AAT-chr6-38	123.746319	46.703163	25.178095	29.736802	337.768295	50.752966	45.424616	14.462135	33.674301	291.737848	152.388178	19.867601	2	61.50871	22.93354	693.103383	500.467214	14.155255	44.061194	18.441396	142.33744	28.488394	35.293643	31.770662	32.054973	44.499799	411.437906	35.58478	48.580317	71.645333	56.120765	45.636438	41.589317	40.790277	76.548639	21.204943	23.673875	36.829443	26.594928	45.934895	39	36.407458	112	218.819613	44.097662	55.563482	53.859948	22.462663	50.142736
tRNA-Ile-AAT-chr6-79	71.319041	2.05338	31.026194	116.655472	107.523778	58.047927	21.745035	37.478834	170.542001	104.368407	15.091825	0	0	6.90521	0.197349	128.279354	56.504706	32.501927	45.870204	74.958877	80.854619	64.483264	27.830469	20.040133	19.373422	30.5994	37.0986	69.256605	100.029336	3.84085	57.28419	41.037356	56.963233	46.020112	28.30256	83.494835	37.050765	45.15936	18.6524	0	15	8.074037	50	8.7428	32.333602	5.739216	21.10325	0	19.607237
tRNA-Ile-AAT-chr6-86	41.259864	13.70533	29.444043	16.506734	51.734245	42.204543	33.855342	32.150879	18.135056	15.626476	16.852216	17.145359	20	30.871547	17.538808	34.260565	5.747148	23.095557	27.720925	41.270436	19.319063	54.370778	29.898995	11.436649	9.897395	34.60274	33.194002	9.459534	33.721604	31.778421	39.93893	22.065518	50.217377	25.704837	20.651945	42.64312	54.287369	81.664414	10.513531	29.034354	25	46.453201	11.8	13.130636	50.239107	27.465612	16.419521	18.995058	12.036772
tRNA-Ile-GAT-1-1	3.281883	0	14.61592	0	5.729625	0	0	0	7.134976	0	0	22.24353	0	0	0	0	13.114715	12.50128	6.412	0	10.83618	0	0	7.59312	0	0	0	0	13.73628	0	17.5864	0	0	6.62596	12.46896	0	0	0	0	0	0	0	20	0	3.409854	0	0	0	0
tRNA-Ile-GAT-1-2	0	0	0	0	0	0	0	0	0	0	0	0	0	0	0	0	0	0	0	0	0	0	0	0	0	0	0	0	0	0	0	0	0	0	0	0	0	0	0	0	0	0	0	0	0	0	0	0	0
tRNA-Ile-GAT-1-3	0	0	0	0	0	0	0	0	0	0	0	0	0	0	0	0	0	0	0	0	0	0	0	0	0	0	0	0	0	0	0	0	0	0	0	0	0	0	0	0	0	0	0	0	0	0	0	0	0
tRNA-Ile-GAT-chrX-5	0	0	0	0	0	0	0	0	0	0	0	0	0	0	0	0	0	0	0	0	0	0	0	0	0	0	0	0	0	0	0	0	0	0	0	0	0	0	0	0	0	0	0	0	0	0	0	0	0
tRNA-Ile-GAT-chrX-7	0	0	0	0	0	0	0	0	0	0	0	0	0	0	0	0	0	0	0	0	0	0	0	0	0	0	0	0	0	0	0	0	0	0	0	0	0	0	0	0	0	0	0	0	0	0	0	0	0
tRNA-Ile-GAT-chrX-9	0	0	0	0	0	0	0	0	0	0	0	0	0	0	0	0	0	0	0	0	0	0	0	0	0	0	0	0	0	0	0	0	0	0	0	0	0	0	0	0	0	0	0	0	0	0	0	0	0
tRNA-Ile-TAT-1-1	137.481979	25.952517	88.814108	156.054365	194.98076	54.327266	79.800662	229.471219	78.244136	101.477877	29.817298	668.970415	0	33.282663	25.461484	392.345629	71.642903	90.050546	252.557973	240.238574	106.494046	56.438766	50.61618	111.647332	85.55092	54.562593	74.257269	1074.713176	83.40447	23.122954	426.116169	157.407877	133.563895	161.11956	78.323905	138.852458	288.866848	85.372283	0	29.993893	53	6.571322	605	45.147791	91.278592	44.652043	4.65004	105.527268	10.962761
tRNA-Ile-TAT-2-1	188.11471	63.612981	39.477729	85.546249	457.686181	58.357268	124.938573	43.958599	90.615049	490.889812	208.865115	301.385268	20	61.854009	96.602463	774.768472	299.824591	49.72219	66.152215	151.575322	99.874359	26.062885	144.847072	37.338765	21.500261	114.185583	314.537593	87.349659	88.03608	82.504832	67.564043	47.271668	74.043537	37.171876	116.208388	136.983878	37.37779	70.897467	7.920836	217.770461	62	5.412396	356.5	79.440808	27.805673	42.292736	22.770905	53.045184	23.41981
tRNA-Ile-TAT-2-2	193.123512	73.313435	113.096361	155.690163	458.13638	90.525695	151.756841	47.663059	48.254974	275.611817	150.157813	695.180113	9	33.543968	106.888731	913.00336	138.378543	70.829853	64.790943	119.446452	96.911712	33.931475	108.702141	36.731255	31.205921	65.217554	190.170156	68.422064	78.18865	103.000781	98.053476	107.728402	62.463674	47.957399	88.802409	50.164887	241.547702	46.033025	39.486604	131.600585	84.5	17.694159	299.5	67.504017	38.176516	66.425238	19.313599	218.908879	23.758177
tRNA-Ile-TAT-2-3	110.051866	69.464731	74.21489	97.260797	375.485859	41.337774	70.583119	54.659166	143.961121	504.582318	142.342881	72.925299	13	42.938227	32.141005	1147.790406	135.643302	49.161193	62.315426	121.924808	65.179176	43.297313	37.348407	53.58332	38.444543	112.886357	297.283845	55.979536	85.285185	32.232769	73.015349	110.095483	101.312428	45.876892	141.637509	78.460768	56.71089	67.997344	8.003069	69.134244	126	35.272728	449	37.121637	28.970823	48.172302	25.58139	12.532438	28.593434
tRNA-Ile-TAT-3-1	144.828016	46.815401	42.530101	66.601291	285.537139	74.3511	41.885852	32.405137	169.621857	302.090275	66.683354	48.407419	0	21.106522	56.017166	512.159875	125.032891	41.939203	69.884287	73.124853	79.90222	26.346806	52.334893	43.835371	77.816415	72.857025	232.817771	56.397347	42.708483	30.000287	80.830278	78.549012	70.392695	70.512331	164.511575	59.050299	25.368583	104.51392	40.730762	39.733866	122.3	42.382319	200.6	40.47234	38.853584	52.013813	16.210934	184.145265	9.574627
tRNA-iMet-CAT-1-1	68.847125	49.066024	53.745323	126.677679	170.970486	79.230165	61.801391	26.742626	184.396247	219.618941	54.222651	66.36021	19.9	13.257874	25.698878	224.28251	75.045844	49.778914	165.676389	115.111975	93.130462	49.965841	72.900472	29.971711	39.347602	120.393311	176.656823	52.292801	40.52214	18.948349	480.620378	70.811068	61.980213	81.643577	55.665727	83.159464	49.976596	72.048899	3.086985	42.862241	85.2	14.81202	349.7	39.358343	29.295671	26.936995	6.372555	49.151011	10.498019
tRNA-iMet-CAT-1-2	107.006455	46.091162	68.282969	59.587358	242.306918	24.291852	77.354797	35.271655	108.168816	132.557297	217.307475	281.156393	2.5	18.306484	68.132515	397.938013	289.528203	60.547773	69.873369	82.719742	84.716433	17.542251	48.328005	45.73555	32.559115	156.336294	80.070281	35.919589	25.588243	50.791507	88.464738	72.890445	79.070333	62.561035	40.39727	116.210972	42.311897	46.524771	0	106.115631	92.5	19.243317	277.5	46.558666	46.018392	32.358772	33.342524	181.446749	23.363129
tRNA-iMet-CAT-1-3	124.406134	51.785733	49.844178	126.677646	389.977875	52.228144	64.620908	30.618163	94.639955	375.607969	234.591106	31.194506	0	20.992457	32.02058	597.25361	495.756158	57.296677	59.231153	83.025498	123.059822	24.694558	59.196755	30.415669	25.198889	184.857942	313.157579	63.679371	47.804559	5.431722	51.408552	40.394123	134.364157	51.544865	92.294682	67.735831	46.736642	96.317567	17.604896	37.093656	96	59.094353	261.5	80.678185	28.972599	35.00505	16.612256	76.2538	39.812836
tRNA-iMet-CAT-1-4	112.098585	0	48.791724	95.813131	181.389793	44.632555	6.247396	29.147449	181.084153	107.207334	19.398376	19.883342	15.6	5.54468	7.408184	165.766967	143.183305	34.813018	49.481822	40.800923	139.273971	108.234591	50.740696	36.792453	46.558342	162.384011	46.856951	59.243845	26.699916	3.053422	68.054121	54.873559	86.816713	64.288453	60.02749	101.844038	40.11273	105.461762	17.964466	8.670108	93.4	28.6772	247.8	64.7001	58.004794	38.659131	3.426144	48.349607	10.921031
tRNA-iMet-CAT-1-5	114.191949	88.962268	66.643724	98.16789	386.635984	71.490607	92.782045	26.880951	126.1396	306.189182	226.580953	21.274327	0.6	43.058133	65.264068	788.3265	259.006412	39.556658	54.624191	109.937529	85.910956	29.378251	36.484523	51.949453	39.741331	72.431407	183.643567	46.999483	29.346479	50.407729	136.243224	48.369336	128.720474	70.057337	111.614362	57.977146	54.760217	50.381754	44.279503	60.402162	102.4	33.412228	270	62.838456	27.962039	41.690384	10.9507	115.270786	20.125791
tRNA-iMet-CAT-1-6	102.888901	10.459856	65.11413	111.921291	220.859112	69.309358	10.928153	32.808454	183.671129	182.31955	68.415333	49.312364	10	15.588444	14.019889	253.049202	443.274197	54.361242	75.085645	93.969258	113.309711	30.793472	37.944318	39.219894	33.314433	156.586102	110.401303	67.777602	51.636697	15.52609	107.246713	59.285677	167.212658	72.457314	77.468819	71.541441	71.533008	84.610127	5.142544	5.495224	108.4	29.149985	298.4	95.856109	81.085343	14.591606	20.002184	39.874268	13.503665
tRNA-iMet-CAT-1-7	107.730912	52.537057	129.931048	130.479995	361.908432	112.841521	110.097878	34.956385	147.256662	272.568572	130.086902	226.224674	0	28.245784	52.737524	516.441071	281.54641	51.184063	50.835431	134.080598	143.121842	75.082872	36.128613	38.564352	29.705396	115.491634	222.741491	106.65757	124.382948	49.828116	201.803007	66.223059	167.11191	77.379104	100.346661	72.225889	109.83007	95.934165	94.997346	44.220108	70.6	42.854358	229.2	71.450163	40.275491	61.098971	8.325725	194.495841	44.788818
tRNA-iMet-CAT-1-8	171.856171	52.252332	62.403952	145.563732	228.827044	38.017804	62.509359	93.457534	292.357521	259.732551	31.486368	78.889458	19.2	29.282352	22.754691	160.369728	96.379887	282.176603	189.808181	134.266494	114.56908	20.223384	93.707844	149.527266	71.465193	96.763887	154.427252	195.578066	57.606299	36.129681	125.348836	190.758965	105.294811	119.197989	94.807265	164.072987	40.254556	121.444107	22.747732	33.083211	82.6	11.857004	478.2	15.264015	53.427063	23.523683	7.596626	30.971271	4.181558
tRNA-iMet-CAT-2-1	93.745116	22.404618	81.105391	703.579334	115.814267	88.898593	22.567106	52.910964	156.657682	122.802277	80.902242	34.641251	10	17.045937	31.899103	330.672665	283.601204	52.00527	65.36874	98.468223	71.588755	74.649017	44.598874	39.748092	54.983704	117.608443	89.762413	56.082544	96.879351	42.998292	159.758474	86.847789	109.717057	78.637158	44.454743	113.87483	61.921623	63.691796	46.697865	52.160304	68.2	23.716098	249.8	59.364189	39.082626	47.361683	33.524499	162.481069	16.383822
tRNA-iMet-CAT-3-1	70.507073	49.724744	5.22291	0	48.671044	18.794306	23.456856	21.844818	17.295164	13.807791	38.82879	24.089805	10	31.441443	31.00872	22.046383	0	13.956357	9.668241	26.576043	15.91713	9.721249	21.714761	8.418902	20.063548	0.907092	7.564964	3.226356	0	23.636941	11.415986	6.738863	16.855088	12.041729	3.883117	23.027524	44.84348	15.415996	17.960267	11.388483	40	10.274897	5	27.800711	15.565972	30.336016	58.556611	8.421694	10.7397
tRNA-Leu-AAG-1-1	0	0	0	0	0	0	0	0	0	0	0	0	0	0	0	0	0	0	0	0	0	0	0	0	0	0	0	0	0	0	0	0	0	0	0	0	0	0	0	0	0	0	0	0	0	0	0	0	0
tRNA-Leu-AAG-1-2	0	0	0	0	0	0	0	0	0	0	0	0	0	0	0	0	0	0	0	0	0	0	0	0	0	0	0	0	0	0	0	0	0	0	0	0	0	0	0	0	0	0	0	0	0	0	0	0	0
tRNA-Leu-AAG-1-3	300.633259	36.331993	41.243025	97.1522	457.735472	33.505625	60.658567	30.511085	146.310371	356.422986	39.250917	39.744529	20	38.616916	18.744035	641.438709	79.213864	59.454607	54.615672	87.015832	95.276345	11.677445	103.539994	53.593225	36.064099	89.935127	213.450046	56.293996	33.468155	30.61887	46.773059	61.209679	85.456217	49.416026	90.291731	64.295581	44.202948	66.021742	4.18063	27.885518	117.5	18.737109	257.5	21.762681	53.44066	18.277442	11.037795	12.575453	10.517151
tRNA-Leu-AAG-2-1	224.567378	80.843492	56.480951	153.760943	299.653401	38.641028	86.152278	59.237215	139.456614	291.487232	107.710176	62.719552	25	61.463967	66.62188	1291.670333	560.311588	85.466513	93.975558	104.498744	78.20525	29.355785	145.125552	64.227919	100.051569	113.890202	203.903459	53.364078	40.862015	60.136599	60.664904	73.646064	81.959208	74.153428	79.092935	111.394638	71.204813	69.97842	21.842801	104.669082	40	19.020672	285	144.1121	49.718849	42.011764	43.249861	26.738415	39.480339
tRNA-Leu-AAG-2-2	182.773215	54.655495	107.397023	101.357131	230.485577	50.725999	72.941091	59.981045	134.817472	302.730478	55.126836	45.758491	5.3	56.208524	15.65326	1123.848796	201.929117	73.399164	75.673763	70.39888	48.347537	24.645526	83.835733	70.164895	43.734984	91.304249	310.844095	56.772963	41.974311	16.721025	75.290484	58.425087	82.1055789999999	67.979602	79.983937	94.074462	58.158377	48.845031	17.132315	11.584284	125.9	12.916595	245.9	65.176965	29.309167	13.644562	22.038903	26.248315	20.721452
tRNA-Leu-AAG-2-3	154.934743	9.957861	66.057111	108.452341	554.755749	23.190833	52.464112	34.445692	162.771167	440.486545	71.805859	57.036864	13.1	15.690031	33.032945	799.89185	330.352763	52.847723	61.810377	90.249133	103.1267	36.353587	88.762874	51.37697	45.82041	156.664916	214.300224	76.937944	44.147845	21.625489	106.597622	33.434877	142.824145	60.876102	80.382832	84.14897	41.553482	122.537717	23.012308	51.516615	55	18.454111	190.7	72.071143	20.040317	46.193302	19.819505	14.960897	23.873673
tRNA-Leu-AAG-2-4	140.452179	2.392218	105.464969	230.674129	397.373302	71.50962	27.875693	62.853478	258.116592	480.897708	25.559789	93.241717	15	15.982099	47.885096	373.792738	31.17256	230.90819	92.786276	164.326149	112.216281	28.163448	163.184124	439.865971	50.13952	171.612749	287.787964	159.031196	103.572906	33.021291	213.79419	128.939249	178.470289	126.001734	107.385937	88.263371	77.304347	109.90737	2.696274	23.48481	107.8	31.437159	550.2	24.369975	38.033961	22.359691	0.306191	56.072583	6.853123
tRNA-Leu-AAG-3-1	250.978408	49.09213	73.94793	103.268628	176.674624	62.642442	43.655168	42.20504	95.537758	306.436327	59.674483	185.886141	14.9	50.596361	35.482339	301.538571	135.555408	78.350948	112.12707	47.774624	86.220661	25.683039	75.405886	93.026008	49.002171	95.326236	276.252854	68.706507	52.541903	28.219024	98.997962	51.083808	100.587628	52.673905	56.471953	56.106889	69.002654	88.094142	12.069348	52.654233	105	11.903178	304.3	69.031894	52.680782	31.007313	10.734598	49.255435	41.734654
tRNA-Leu-AAG-4-1	61.495616	28.819154	24.119344	48.497843	41.526067	32.143712	6.860755	49.702182	65.412569	33.932968	46.004126	13.464444	5	18.450075	30.412506	46.196829	119.875824	35.109308	55.009352	12.693068	58.615814	53.012108	39.217394	39.587063	51.571238	55.988336	25.828833	68.568342	46.784497	18.064089	38.441007	80.372656	51.46898	48.185226	39.495239	29.559345	60.413038	17.098734	58.076661	25.550276	50.4	12.246685	35	20.038786	32.810338	51.799221	46.373255	10.499803	19.425712
tRNA-Leu-AAG-5-1	63.292493	35.863129	35.341572	25.317133	26.380906	18.050039	20.031354	35.478995	49.44328	12.940765	24.656613	0	9.9	62.720487	9.513725	0	11.948605	15.811975	31.211271	51.683938	35.325801	18.743927	21.807418	52.651682	13.321085	0	8.657564	34.590531	11.565693	33.159373	0	18.466375	54.307419	33.116736	34.116736	48.345654	48.352513	20.903198	19.72891	87.84563	25.2	7.675149	25.1	33.178747	23.623137	29.612915	41.468103	2.888556	32.884646
tRNA-Leu-AAG-6-1	30.305453	74.00609	40.695347	45.711434	25.167756	0.802315	45.632478	29.725346	47.99259	43.081274	32.02259	17.773975	3.6	69.177585	36.359688	30.830716	0.552267	36.162404	23.668394	23.90417	25.734815	24.461885	23.720371	24.161325	17.207624	35.526442	42.550179	49.089592	44.125361	56.120455	12.837776	33.646771	16.49432	46.73199	34.306504	26.461778	32.594633	28.004977	13.384877	21.899876	42.2	34.96607	42.2	38.950701	23.327968	49.35055	5.763601	23.819923	26.606839
tRNA-Leu-AAG-7-1	216.439118	96.589371	13.014672	91.719605	274.504333	24.113039	59.948675	61.168433	51.311038	325.252118	58.639019	66.768884	5	57.637184	82.160702	600.064712	69.366326	111.035784	67.575959	37.104306	52.110596	9.586928	60.869846	64.347655	54.9015	17.535997	416.105637	34.387669	55.893303	42.960866	53.080729	48.490017	43.293498	42.090399	48.914485	59.978918	33.653294	21.481702	16.405561	74.043812	37.2	17.265069	113.6	84.404552	57.339306	57.394353	41.594943	0.311212	63.066887
tRNA-Leu-CAA-1-1	107.757192	65.754565	41.019605	143.698051	301.947608	44.13345	64.156139	22.500797	124.039013	542.494539	344.844676	251.87046	7.8	34.909386	44.939601	453.485431	169.079682	43.587804	92.813375	102.972895	129.930348	31.455149	33.719428	40.521403	55.165072	206.355543	423.260833	69.24667	34.047555	28.968779	84.703259	66.145521	96.283297	91.20888	84.594368	77.253797	39.234354	188.971015	2.221371	95.85644	125	12.558522	403.2	73.963112	36.177869	38.199263	15.126521	596.187656	18.271425
tRNA-Leu-CAA-1-2	106.849446	41.399523	49.057888	177.37989	363.486276	46.850737	62.125407	27.994803	222.378103	393.27741	156.310986	39.501013	0	38.594561	34.439448	718.4103	207.467931	48.351458	65.800822	46.494816	86.431912	28.711964	79.825194	34.222783	39.815925	154.689947	196.110181	62.687802	27.290323	20.744541	75.719349	64.201727	138.477341	76.032603	138.205817	75.940549	56.594166	108.913924	10.08077	146.728189	114.6	22.363381	360.4	52.955535	31.028582	47.037068	9.428282	148.243896	39.513901
tRNA-Leu-CAA-2-1	119.744884	51.571035	57.684792	129.601011	389.624277	56.801247	67.213393	29.813033	178.160712	265.337623	156.189149	62.800097	0	62.00058	37.21378	972.43122	301.216644	62.43314	56.971931	126.855746	103.131329	23.641539	67.505101	51.374878	46.037754	131.258342	190.564262	59.037728	52.253683	32.045449	102.093772	35.966796	132.599684	65.807016	60.528922	72.481093	57.583162	99.792345	9.272169	51.258193	81	18.858795	339.5	83.921909	28.529302	43.607651	34.065569	93.417302	28.817757
tRNA-Leu-CAA-3-1	244.337481	26.035586	61.500369	143.433637	269.258653	45.637091	18.819072	33.52903	161.047362	145.462034	58.50415	33.440913	2.5	28.886262	8.817373	577.018548	118.859354	46.387874	39.364541	117.404124	89.880559	19.478809	91.493636	22.477309	28.560792	105.237172	140.991182	61.734462	29.210642	26.662122	60.688356	43.575886	111.15918	51.953809	80.02654	50.914558	44.546082	47.442523	13.500384	29.770664	115	20.288734	347.5	47.437111	41.861664	27.896433	12.051666	43.181247	40.646867
tRNA-Leu-CAA-4-1	113.521274	56.326186	57.300658	118.2741	468.005739	19.733006	83.973375	46.339544	152.422254	770.310866	56.011599	158.927584	30	24.539411	51.269464	281.557882	86.694202	149.086872	156.403175	130.172746	71.847575	20.474771	163.026578	100.463311	33.679422	161.781174	325.347497	56.188975	64.460077	47.586342	69.932941	47.571409	115.793225	117.717196	74.87314	101.825514	56.778257	135.213814	0.979118	61.248103	115	17.837914	281.6	51.6652	75.202086	40.229245	16.866837	26.619034	5.28909
tRNA-Leu-CAA-5-1	34.10861	43.134913	19.221201	22.880691	24.600688	6.504402	19.190694	31.626301	22.976756	15.96449	65.99406	37.146297	10	52.532654	37.911735	16.501159	26.230741	16.302045	44.303915	7.637257	46.460603	62.590283	37.799786	21.007123	40.021256	47.939157	37.098682	29.104302	35.997966	20.468034	15.273884	64.830411	57.932864	23.733626	15.461085	62.715415	39.471766	22.57968	26.861405	9.520943	35	17.691371	65	45.050147	21.967194	32.88568	72.787273	17.68425	68.930635
tRNA-Leu-CAA-6-1	329.569375	38.510752	66.951161	92.767899	199.156885	127.393879	63.963729	18.032752	17.721009	128.416732	145.595719	101.337116	5	48.89271	44.028331	735.369419	88.785345	28.362826	28.42735	50.06169	58.264133	32.020514	7.9572	31.667623	20.669905	33.63285	200.469207	34.751108	41.66993	61.829812	100.226408	11.108125	71.680899	34.711029	27.181891	15.377336	40.203897	38.035937	39.147912	47.424937	39.2	5.783686	75	57.490727	23.860284	43.776092	11.17108	10.005694	49.775668
tRNA-Leu-CAG-1-1	0	0	0	0	0	0	0	0	0	0	0	0	0	0	0	0	0	0	0	0	0	0	0	0	0	0	0	0	0	0	0	0	0	0	0	0	0	0	0	0	0	0	0	0	0	0	0	0	0
tRNA-Leu-CAG-1-2	0	0	0	0	0	0	0	0	0	0	0	0	0	0	0	0	0	0	0	0	0	0	0	0	0	0	0	0	0	0	0	0	0	0	0	0	0	0	0	0	0	0	0	0	0	0	0	0	0
tRNA-Leu-CAG-1-3	0	0	0	0	0	0	0	0	0	0	0	0	0	0	0	0	0	0	0	0	0	0	0	0	0	0	0	0	0	0	0	0	0	0	0	0	0	0	0	0	0	0	0	0	0	0	0	0	0
tRNA-Leu-CAG-1-4	0	0	0	0	0	0	0	0	0	0	0	0	0	0	0	0	0	0	0	0	0	0	0	0	0	0	0	0	0	0	0	0	0	0	0	0	0	0	0	0	0	0	0	0	0	0	0	0	0
tRNA-Leu-CAG-1-5	0	0	0	0	0	0	0	0	0	0	0	0	0	0	0	0	0	0	0	0	0	0	0	0	0	0	0	0	0	0	0	0	0	0	0	0	0	0	0	0	0	0	0	0	0	0	0	0	0
tRNA-Leu-CAG-1-6	84.153138	12.63038	56.784842	74.801468	193.910128	36.660668	11.769287	20.674741	149.670251	69.884004	25.540379	40.203339	0	3.104667	27.607428	286.05129	70.179094	27.220902	53.783443	62.042957	34.901602	41.31817	87.252404	61.33488	57.747073	33.401887	24.481255	11.078417	33.949258	0	86.706701	52.020304	138.935573	53.047281	22.086705	54.701952	18.543817	33.931781	5.466113	17.032347	32.6	18.558094	117.6	20.691726	30.565202	12.270275	4.034309	7.990945	0
tRNA-Leu-CAG-1-7	129.925363	25.455666	98.544241	162.903876	236.174327	46.755675	89.455581	42.401955	242.573571	387.038181	82.165935	399.324488	25	38.570343	100.35554	237.944443	91.426993	43.280159	68.252679	147.452879	93.828105	41.159978	107.674085	57.05183	30.921679	86.590016	244.932988	76.001431	81.982116	36.152817	132.272087	80.896774	181.901427	75.77028	99.315036	60.812269	64.638504	55.819913	3.252283	121.901901	26.4	6.233382	272.1	58.948567	19.861793	46.130785	0	99.630014	18.187849
tRNA-Leu-CAG-2-1	111.663522	23.978355	81.391487	133.459176	404.411053	57.54107	56.175597	48.195328	274.206531	627.436837	62.338401	67.573575	30	22.228212	20.743219	614.142159	159.464106	90.952345	94.169698	120.348329	112.646284	27.703512	139.129249	111.164045	48.142026	166.346759	121.953585	81.386842	50.657803	32.753134	108.360587	71.935442	188.173471	98.938749	88.634716	144.323258	74.807531	134.613643	6.951316	39.976752	95	24.498398	360	43.863921	29.210681	29.698283	17.773687	20.999632	18.347285
tRNA-Leu-CAG-2-2	83.971701	18.138399	74.593871	102.154851	176.010163	34.134895	38.517228	52.191401	168.945088	137.089306	9.467211	68.139371	20	11.82791	17.51241	187.655061	29.899584	101.849492	97.474438	133.181287	73.670828	36.432721	192.794335	451.691326	44.361828	110.672726	45.032387	47.028707	26.099735	8.314066	105.37346	60.956122	75.689793	87.89032	83.615284	241.864084	57.585086	63.193478	3.584332	3.197819	72.6	14.635245	506.2	15.974688	36.373126	11.18096	3.610926	24.02763	2.360934
tRNA-Leu-CAG-chr9-7	77.740199	9.185083	18.672041	32.697982	34.725016	11.072441	21.072958	15.971766	13.446235	16.072406	18.425965	2.400804	25	12.445346	0	19.250297	30.451754	15.747863	4.829272	31.513192	26.061528	2.918747	6.831424	5.979664	17.498545	21.206768	15.086474	4.532628	41.618904	24.188639	30.938784	5.48033	22.040837	27.189426	0	30.150119	33.40189	27.374664	0	0	20.7	8.200997	5	27.072693	30.828286	9.967094	12.266427	0	9.9078
tRNA-Leu-CTA-chr5-1	41.71953	61.143609	43.953745	20.854422	39.054746	66.680866	54.075822	30.029338	33.735456	14.745046	18.859474	6.915407	19.2	69.581098	47.567162	16.373584	31.386531	26.465463	35.600171	12.574207	17.739189	13.265601	31.592436	38.557771	22.830654	23.744058	49.896939	65.724819	35.763952	62.613858	20.255039	32.542158	56.739141	17.481714	14.58652	28.507799	19.679518	32.562987	174.665818	36.317649	100.8	57.571922	25	44.455694	55.016929	41.400461	17.882217	40.680437	33.040146
tRNA-Leu-TAA-1-1	176.915906	129.62321	101.576889	196.96609	748.790425	55.825029	168.907046	55.067146	222.654178	852.54693	171.650537	191.707149	10	31.432372	107.353635	985.17757	159.129088	330.459336	138.435604	159.598024	104.558214	65.290134	120.425177	439.783627	81.881627	67.852829	321.789434	65.12359	85.385034	107.32762	87.779194	80.962476	130.85793	126.968561	200.987294	119.910263	65.771345	74.474111	5.035567	93.319267	110	22.286548	429.6	46.348274	60.767417	58.618385	9.355628	24.875251	7.964244
tRNA-Leu-TAA-2-1	129.38668	20.739486	60.409674	103.864535	187.696964	53.60579	6.780298	34.993971	60.030676	231.58284	88.597215	35.844076	14.9	14.404461	29.808522	161.474777	102.241581	177.099453	56.813652	86.010925	80.319606	27.510789	51.68788	53.225293	49.589921	98.590315	151.566244	50.666074	19.05052	12.517198	84.262976	43.476801	73.797912	51.497355	47.171765	98.598342	45.215491	113.169163	67.804102	13.030523	54.7	14.588956	155.1	76.864747	26.930884	34.116517	0	40.223979	7.135621
tRNA-Leu-TAA-3-1	128.9616	7.431862	62.371561	101.360272	286.930668	44.197419	15.751583	22.187612	107.70861	202.356567	82.423345	16.730777	5	16.450666	20.020392	647.381243	205.831359	30.720213	43.722263	50.845844	133.964262	55.150123	36.622799	19.248972	35.930779	94.388916	180.557454	46.30236	12.26597	11.05408	92.962261	44.714927	101.781523	52.231548	90.956809	44.009705	45.724259	75.851549	46.223677	34.260633	98.8	24.577142	300	62.521042	34.566149	20.48749	0	76.34528	11.538597
tRNA-Leu-TAA-4-1	170.696074	23.605358	72.719746	184.32937	276.295519	92.262742	21.101807	17.773798	109.835385	242.827224	34.096198	42.890643	11.3	21.461799	15.40646	259.239389	85.517141	75.589586	39.912846	132.714029	132.114655	78.850465	70.858692	29.456805	28.710185	185.495688	86.994483	86.510841	45.999166	28.92138	118.538212	30.171412	182.132022	46.373263	181.855497	39.513235	67.234897	73.851735	32.544615	19.877508	96.3	81.567747	278.9	66.266735	24.53095	43.73346	0.465656	17.158608	23.45052
tRNA-Leu-TAA-5-1	22.654172	12.371007	49.370294	25.639272	16.42403	100.781696	26.708981	40.478911	34.030944	15.966743	26.21266	0	33	20.230594	37.590582	10.347947	0	29.485029	48.153998	45.517156	38.722509	14.10941	30.224604	23.437307	51.691493	15.899953	36.317615	40.719307	30.409337	29.815655	21.313824	36.641307	60.101846	43.424849	7.422	40.459814	51.935617	50.510217	0	39.037351	20	35.624614	3.5	23.942029	30.367837	40.734341	0	54.160381	29.92855
tRNA-Leu-TAA-chr11-11	69.479104	69.348919	37.487493	21.402834	45.07514	59.96626	76.180262	14.61451	21.152318	13.197418	14.536559	13.875153	0	67.459898	42.172731	38.622891	54.197124	19.043061	20.307545	40.752051	13.580081	48.889788	24.840662	18.720263	12.374783	23.583935	12.60784	14.122555	53.172092	29.303516	36.005691	15.209185	47.015939	36.381474	12.941191	15.059627	39.959275	17.771645	159.00775	31.69097	20.6	16.949129	35.6	48.000293	33.38527	55.86379	20.146982	18.053475	28.230767
tRNA-Leu-TAG-1-1	100.868318	37.509027	85.886344	122.561233	264.373412	64.889377	89.404079	19.759125	119.161559	216.004579	115.202142	34.643913	10	18.241974	28.959896	296.86554	337.929151	39.53365	50.76656	82.302336	96.890366	38.145031	43.836587	18.947647	30.825848	130.621562	138.595777	64.352988	37.073825	26.33282	114.925118	40.090005	87.180096	39.995336	114.129342	45.467929	69.607835	73.722442	21.032325	68.831603	115	27.094782	312.5	129.6914	36.388127	48.692897	13.506296	13.440632	38.305596
tRNA-Leu-TAG-2-1	120.793357	18.324245	57.116918	85.722471	237.023943	82.376636	22.492279	30.208539	158.044138	337.77821	153.47713	26.352742	10	23.227856	4.664883	1061.584091	356.132763	82.941458	79.709588	91.016959	102.721053	35.029788	45.623176	30.59972	22.694852	153.416438	37.585369	43.461122	28.424506	17.569611	102.220714	72.260505	130.257097	52.208885	96.126141	74.283126	25.893165	118.172525	47.20096	25.125642	98.1	31.386897	193.3	68.422327	40.300398	15.813333	10.425883	38.387709	29.45728
tRNA-Leu-TAG-3-1	146.956704	14.696025	41.311402	76.213402	372.602191	44.23795	50.188469	51.851193	216.95813	236.955344	40.433044	107.704496	15.8	43.199671	42.84695	381.157057	73.667527	69.073837	134.927631	61.620071	133.525677	29.897438	94.184848	55.79782	36.202241	119.223683	181.898163	45.986631	24.096863	35.602433	92.525889	57.364608	45.10418	83.609159	83.266614	166.159252	28.764437	101.979695	25.919521	34.844051	35	15.210644	418.6	30.764658	90.071263	23.83898	2.855289	42.620331	27.970206
tRNA-Leu-TAG-4-1	40.637744	46.443104	32.051281	36.138483	44.517755	36.578961	32.352705	50.462727	25.036995	56.589033	65.274075	14.95824	35	46.361727	14.306678	35.442627	45.511342	43.471729	18.353285	44.059717	32.039526	35.958671	42.646621	25.799573	40.370795	77.284304	64.227063	49.661762	85.0449970000001	38.118568	36.687208	27.796473	53.068717	19.242234	35.46058	27.46519	18.242414	107.656477	43.891949	33.404663	35	31.97761	25	27.683856	56.717072	40.175416	88.831058	58.605404	43.917803
tRNA-Lys-CTT-1-1	57.159654	2.831035	101.047243	142.744416	239.201197	98.602507	18.123732	21.095297	140.983298	84.099363	35.183003	91.214424	10	9.859809	22.227876	391.264937	115.827209	34.357207	48.845583	102.867141	106.175379	43.960871	45.141957	33.772496	18.961668	111.428331	53.637597	85.104151	56.516066	5.997139	96.200207	47.039321	112.509744	54.731108	28.73967	46.583617	55.033065	44.323284	18.57913	32.492612	51.6	37.304323	186.6	35.728071	37.295475	25.39784	16.142945	148.038283	6.524375
tRNA-Lys-CTT-1-2	75.4083	50.053283	67.554229	99.387164	140.079598	58.723361	28.105807	16.980969	110.707371	177.235964	79.401315	36.658603	10	14.172609	7.832401	165.094263	46.727865	44.379148	32.645726	56.492666	79.105629	31.643641	26.022085	42.012199	32.294224	55.097187	39.136281	59.825988	29.812522	8.621066	87.727869	41.132446	44.735463	31.256212	40.368594	43.8291	36.756596	50.558253	10.727904	3.167905	46.1	24.934453	241.7	33.142325	25.508919	10.158284	30.640876	3.818951	40.269966
tRNA-Lys-CTT-10-1	42.852972	38.503189	29.356392	31.334503	29.598435	21.69657	25.690813	23.039145	46.801075	22.853209	23.981176	24.384478	40	48.865699	7.428162	42.791586	14.012324	166.345864	18.4876	30.67512	23.004284	4.813816	46.793692	18.743504	34.509649	39.726888	52.941265	27.336034	13.73628	32.812641	17.3728	29.975862	30.044485	29.425637	20.2868	6.19851	50.125882	76.250494	11.30116	16.011622	15.3	42.774326	0	14.59028	9.074053	13.647674	9.108846	21.75629	17.983317
tRNA-Lys-CTT-11-1	106.373299	27.5292	47.430165	40.211584	44.968615	19.348237	34.293544	18.055203	8.102586	29.865253	37.959484	18.722695	68.5	35.291846	13.357917	101.265547	8.778891	399.059623	27.527647	107.046636	22.986522	22.816907	36.318579	25.726961	8.771173	41.752418	36.676624	124.370995	30.104433	16.529204	48.58626	37.959653	26.36619	10.45039	0	41.470597	25.089248	48.680407	11.719618	10.800706	30	15.328876	35	51.483507	50.433207	60.694343	38.839037	25.842584	27.070743
tRNA-Lys-CTT-12-1	16.086422	24.860565	18.270989	6.198472	21.367535	38.498306	31.277555	13.288215	21.73951	13.373669	24.02811	17.395134	10	18.803495	0	31.128802	10.377731	12.50128	13.33696	39.421219	23.107796	10.30339	30.821342	25.183968	16.768344	0	0	8.990072	11.203812	31.019915	8.976688	27.698272	12.502333	6.62596	14.327516	14.13576	2.373969	8.076899	0	0	0	10.947274	15	20.666264	5.64036	21.486773	50.239818	0	10.7397
tRNA-Lys-CTT-13-1	54.087442	56.478701	13.446863	24.155307	48.58561	15.945097	24.421347	37.916593	40.616339	38.221386	9.396097	10.234281	10	50.390359	13.104748	6.180036	0	45.747044	23.860242	32.33129	33.367117	22.464939	24.218553	27.021404	28.65375	26.388865	79.937492	14.830638	62.248278	36.364059	32.633679	26.22596	41.43085	27.237168	30.162092	26.326869	11.319331	26.073987	4.887148	21.179739	13.8	37.271733	0	23.048342	40.432433	23.175297	8.750392	25.719257	14.299185
tRNA-Lys-CTT-14-1	68.584501	73.734405	35.205062	72.956714	28.298672	57.759586	110.586761	44.605117	79.775106	32.784035	66.193432	25.583474	20	76.619228	18.556077	71.899069	60.910477	55.358293	46.022919	29.913441	59.788199	44.822037	25.975243	47.533363	12.587241	50.255916	129.702535	20.212322	22.94796	29.26099	38.360857	33.692857	30.152978	53.134476	40.774154	16.770313	41.797705	11.647452	54.677103	27.412678	35	26.948144	75.2	81.620675	48.810602	23.09983	38.421503	13.725879	59.189571
tRNA-Lys-CTT-15-1	0	0	0	0	0	0	0	0	0	0	0	0	0	0	0	0	0	0	0	0	0	0	0	0	0	0	0	0	0	0	0	0	0	0	0	0	0	0	0	0	0	0	0	0	0	0	0	0	0
tRNA-Lys-CTT-16-1	17.634034	22.917889	26.829073	121.981647	16.683516	34.334889	27.514168	28.848761	22.30517	8.437666	21.803816	11.482201	30	25.903828	16.494292	20.557285	7.122275	21.100745	27.433101	12.33583	24.410898	38.494093	20.545444	15.718148	33.177614	19.065328	18.68028	8.909422	60.209938	24.383404	52.384754	25.919339	22.024808	29.466691	16.816756	22.248617	63.328665	0	15.691799	15.017871	45	44.01774	59.1	49.145511	25.970586	22.517737	10.338734	36.10695	35.432959
tRNA-Lys-CTT-2-1	194.622507	90.352834	113.269672	147.022973	424.056462	68.04837	127.201516	17.31444	87.329907	469.136772	368.203162	156.784923	20	81.837339	39.418677	1054.334759	271.57493	31.261624	81.25388	103.998734	110.56976	33.694689	42.825348	22.777293	33.246839	92.982924	143.07044	77.149986	44.764619	32.656475	99.718198	25.583495	169.463481	61.292266	110.033417	46.688811	283.079757	121.37491	7.953232	111.382095	80	27.291775	325	77.92789	108.047167	38.350292	62.007654	90.699981	76.223643
tRNA-Lys-CTT-2-2	147.145287	24.459115	114.400727	144.77415	289.657306	91.018236	62.701053	34.479617	190.774373	289.880235	31.10319	36.873879	5.8	26.705908	42.199105	511.605377	96.346227	61.123668	63.779033	65.846304	104.88032	59.143481	82.573978	32.976507	46.384923	142.475295	212.103633	71.128404	33.32443	27.648803	123.603008	68.15505	136.211648	75.504018	54.835891	98.033056	70.147968	69.122046	16.783279	22.102901	100.8	17.668924	241.2	32.181725	33.192978	43.773011	3.770604	24.044248	11.656378
tRNA-Lys-CTT-2-3	166.441269	39.38137	92.054587	360.90934	314.961607	37.094118	66.914835	30.941601	115.371896	206.443928	82.10852	41.735306	15	41.620143	44.396211	689.573435	454.855846	51.806773	63.32444	83.143966	85.649485	35.106562	124.606079	27.101755	25.826578	141.522781	35.454953	71.498858	77.200986	27.336623	73.252568	66.380775	81.866837	45.619771	71.018713	84.937532	51.398892	85.780875	11.629703	74.837413	175.3	22.090311	320.3	102.753357	31.476859	27.3819	6.095924	27.394165	35.802566
tRNA-Lys-CTT-2-4	85.439101	23.301964	75.179248	119.145534	157.458854	58.744235	40.093767	17.593705	142.716484	89.754136	74.851094	22.379031	40	18.371273	22.375121	104.883098	332.563463	30.050136	38.150404	100.181913	83.090447	54.60138	32.744424	24.925183	29.428244	66.939752	109.89997	90.762314	45.872713	20.641103	101.959949	35.389781	116.161749	58.832016	123.919048	47.405733	85.167256	57.520028	94.832588	43.320489	137.5	59.732025	297.5	69.759376	20.25597	15.769214	9.789253	116.264227	39.276476
tRNA-Lys-CTT-2-5	191.997306	59.156637	41.495074	61.226543	202.17849	34.187404	60.298223	66.874665	100.772042	153.668332	33.08431	59.320707	1	49.134968	36.88694	517.369626	190.638696	84.621629	83.042317	49.900722	66.595073	26.831372	148.564067	47.337227	47.955177	38.772678	205.028025	42.965531	40.2331	44.653246	44.410743	54.614508	77.060031	79.159935	109.669854	92.739173	35.866124	92.771959	27.665418	18.062463	33	10.065452	210	53.107749	44.563089	22.723416	41.120444	9.255106	24.43527
tRNA-Lys-CTT-3-1	150.870474	85.936156	59.127632	121.893469	189.399126	53.846917	27.689628	20.579875	148.700317	227.354303	27.757398	45.942973	22.3	29.686999	26.618163	659.709203	294.599112	47.698331	65.115356	81.980703	110.884935	4.719438	143.683334	30.529708	33.163274	129.604618	156.883351	48.311283	20.184784	64.938226	90.452171	40.089101	69.731012	53.90131	74.820201	69.352358	49.948645	133.502884	18.700818	18.570749	85.4	25.322849	217.3	89.306654	49.738513	24.294657	30.586129	2.18791	21.966415
tRNA-Lys-CTT-4-1	160.407597	67.125284	38.266201	102.66534	225.533903	93.991395	46.556203	27.438158	65.072263	210.343196	179.739576	50.831958	0	17.468705	19.807388	836.098557	755.711943	29.027832	27.902154	134.116095	95.17068	46.865221	21.346877	20.929521	36.370925	45.130657	160.166046	82.871243	46.219697	37.083732	80.132171	31.834315	97.647822	35.374675	101.527771	35.511141	33.979344	71.043361	21.916851	36.601418	40	23.488582	235	191.292137	24.693027	26.28687	89.250827	17.066529	45.23482
tRNA-Lys-CTT-5-1	127.194807	60.2720580000001	50.194617	73.92435	214.62107	30.56095	69.470662	42.226489	154.721217	221.981809	53.466453	14.944573	20.2	50.068456	23.831825	540.90694	151.875486	56.050263	56.963356	79.715226	76.440439	9.383314	55.455254	36.062382	30.319789	59.446629	339.722227	38.239509	28.031075	21.923123	38.608428	49.364268	70.447916	50.619758	82.713153	52.76543	48.237514	61.656529	28.492167	4.783041	72.6	23.217951	182.4	27.388296	31.759757	29.341483	61.814785	8.297401	37.627174
tRNA-Lys-CTT-6-1	32.869562	7.700175	45.244722	20.342445	52.05993	43.39314	20.433335	13.122658	31.006176	24.12009	17.486702	133.534863	7.3	21.289891	15.4942	16.86545	43.996966	46.097702	11.583067	55.726381	34.236955	49.59702	26.201363	26.263172	31.860793	38.870054	19.72971	22.719562	27.930436	6.20445	56.88888	37.089212	36.307806	25.624724	44.208481	30.414929	27.317971	45.15936	23.42436	14.26774	10	13.942977	7.7	39.955774	11.619238	12.288739	32.779131	16.158943	27.072602
tRNA-Lys-CTT-7-1	63.261627	46.395725	35.700065	42.019126	43.981826	59.201432	66.558895	27.018239	35.171812	40.180923	9.650113	17.97549	26.8	80.203879	35.790502	0	15.640689	49.828809	47.753469	50.684146	39.509777	22.112504	47.124	32.390289	47.838792	28.29901	26.335288	15.441978	31.666873	18.279835	24.65196	26.843653	22.97592	41.837167	1.9792	35.417446	36.306571	31.263593	46.411587	29.367247	16.8	27.553446	20	21.332743	39.154417	51.303244	45.50975	18.053475	30.874038
tRNA-Lys-CTT-8-1	52.387237	55.871824	27.584849	31.196076	42.210917	0	45.269301	29.384239	60.512212	32.860828	21.22526	7.527648	66.1	50.989315	39.450549	29.83424	11.139092	66.09838	44.28108	48.511872	16.585704	27.559883	41.972799	14.164497	38.354425	32.38863	46.500842	11.137959	8.374096	56.719472	13.658962	14.6912	21.659747	27.787954	24.63468	39.352325	44.302441	17.661586	21.474315	22.13453	86.3	13.187379	46.3	12.601896	26.979514	46.362444	148.805956	5.086265	54.302485
tRNA-Lys-CTT-9-1	28.917718	15.261827	21.032288	27.12326	26.181308	43.39314	2.276472	25.12678	23.193558	13.314388	10.287817	7.41492	10.4	5.099232	11.611579	12.91865	13.114715	11.225404	10.896786	41.283599	12.639185	11.17493	16.178929	5.975808	19.030358	0	37.098698	44.200822	41.20884	12.021719	9.612	10.237639	43.060481	31.969566	13.920022	22.240101	13.615668	19.127748	0	0	0.2	15.414102	5	22.972332	18.410899	7.250676	60.361391	21.904883	15.290145
tRNA-Lys-CTT-chr15-5	109.08136	6.054926	35.58329	18.650135	23.338137	24.609622	0.998111	26.24446	36.278195	19.552104	21.817458	3.004446	69.9	18.135631	23.051195	10.436356	0	239.098192	38.338235	35.118336	33.049883	31.709549	24.907137	76.148831	45.564974	14.732525	8.931854	60.163243	29.576628	1.268736	32.3248	46.666885	0	68.421857	48.591088	25.382531	10.652887	0	1.97496	0	20.1	48.502295	30.2	26.629207	35.875632	19.340277	30.364772	12.03565	16.695343
tRNA-Lys-CTT-chr16-1	96.684832	17.30706	19.468846	26.931136	47.7081	5.736665	49.14989	39.061121	51.938013	37.504135	9.271641	21.922852	15	56.456229	50.676761	53.117104	13.356295	89.459399	33.308806	13.416068	32.528252	23.717885	27.730786	19.998877	39.079164	42.325015	38.443248	14.187652	24.859952	50.05212	23.652215	23.580651	16.430319	33.075618	41.952116	30.806339	19.796823	42.217986	104.335196	4.317638	40	17.001278	37	17.170957	37.906722	75.980961	18.346467	8.480375	22.944043
tRNA-Lys-CTT-chr7-30	51.59731	0	24.180594	24.582989	34.330252	18.181729	9.624204	19.138942	13.043628	45.25389	0	14.82984	10	5.903831	21.705673	18.777976	12.088346	62.847161	0	60.445467	17.04058	0	6.29976	17.14788	18.608772	15.2997	18.5493	22.189324	15.196688	7.642037	30.20698	11.519904	21.530252	2.891352	0	47.86775	12.179132	14.417465	0	0	10	33.084982	10	42.807462	32.129426	15.594682	30.3647	18.053475	61.094317
tRNA-Lys-TTT-1-1	51.253417	18.33375	44.071526	76.771797	51.774618	34.047439	22.024368	14.464525	101.069892	35.966186	9.948552	0.999661	10	28.09906	23.625608	24.628729	23.284342	25.889738	18.067674	40.362245	19.598692	85.223372	21.420421	25.654128	30.56147	37.493361	0	91.529231	81.6982060000001	20.376627	53.580177	19.236085	29.698274	24.878377	105.950473	48.473794	55.327173	26.601322	0	11.505352	15	15.053979	35	10.690892	34.195513	32.371566	22.397064	14.1474	25.902389
tRNA-Lys-TTT-10-1	26.433668	21.315818	6.198295	14.202994	37.240947	14.761628	30.163949	18.134343	16.435397	16.278736	25.952602	34.970687	4.1	12.178311	8.113033	15.130718	41.225012	27.582641	18.639961	8.866331	27.373243	11.492516	14.515919	4.968032	26.978816	33.517676	0	15.986751	24.415401	28.539127	15.178293	12.159895	27.259369	12.889179	40.727957	14.149011	10.086225	14.208164	28.519497	9.469218	25	26.811841	55	31.349468	34.958045	15.563277	1.656252	26.3825	34.807496
tRNA-Lys-TTT-11-1	34.561846	18.544321	32.230828	41.398981	23.145421	31.822314	34.960386	19.966328	4.565036	21.384372	18.30647	36.210033	7.8	22.047313	30.746385	5.722186	11.043297	6.107534	36.769576	13.073313	20.395969	37.186844	11.006253	4.964022	51.900027	10.613735	17.399464	6.825411	17.07732	5.651825	24.681024	14.243934	35.139374	26.417866	37.796993	6.657072	42.347107	6.919317	11.29297	0	12.8	16.706542	15	21.767916	42.873407	26.383063	14.220034	39.843749	38.813738
tRNA-Lys-TTT-12-1	45.654525	54.638605	29.823465	62.427074	60.300265	38.330452	82.664499	29.493955	13.866012	35.479759	103.56476	55.666547	35.2	49.129491	33.582856	166.238059	110.718205	31.705727	16.178757	81.080248	47.351167	12.197274	27.122405	28.894419	28.490605	36.939834	39.772527	27.567999	72.779568	53.850229	49.973107	28.03589	70.259579	35.244297	20.721078	32.6651	24.671322	36.287477	104.086912	44.181499	44.8	13.217616	65.6	76.346412	45.061778	58.219291	168.949479	16.474446	50.109054
tRNA-Lys-TTT-13-1	83.185529	54.105061	29.234335	72.3208	190.379053	49.247561	85.225356	44.711027	186.691372	343.264135	116.567187	27.22875	39.9	29.718666	14.712351	299.226103	374.859041	69.811194	76.131775	53.216866	91.599925	16.911353	42.424416	35.697244	39.789238	127.070615	273.904983	75.517095	15.348064	29.626332	57.673804	32.36514	73.382336	61.274564	96.96283	79.067171	32.093261	79.938091	123.915645	39.010071	48.3	62.61713	199.9	60.61132	12.155352	24.054718	123.66092	49.494869	28.192101
tRNA-Lys-TTT-14-1	16.988562	4.583724	14.297042	18.243885	20.225718	27.543094	0.600982	28.656312	47.676525	23.813989	22.959187	10.743278	5.8	38.557491	9.679137	0	0	12.988478	10.876362	26.317298	28.689506	16.915039	25.722763	11.883087	11.641549	8.894768	0	18.796695	32.48621	12.295816	24.900863	20.858642	60.274927	32.539982	20.592333	51.932193	32.845234	11.844418	0	28.761377	40.8	26.118858	20.8	3.037051	29.838945	14.600208	48.326628	12.887817	0.963
tRNA-Lys-TTT-15-1	15.925072	20.729669	10.00978	40.884599	5.748213	30.05022	7.439817	50.463391	39.793995	20.778974	13.357999	3.665878	16.2	15.248689	30.241881	16.008482	13.913002	6.477936	27.428191	28.619098	48.622366	12.567765	23.886469	20.398597	21.47187	29.992315	15.14316	21.700987	32.604179	19.262802	12.907312	11.960672	24.933209	25.922778	25.833283	26.61176	14.720905	15.354406	0	34.858531	21.9	37.958811	26.2	36.765697	38.095026	25.564452	43.924113	28.404134	53.095525
tRNA-Lys-TTT-2-1	203.899828	36.493833	43.943144	113.51449	383.520546	54.269258	45.296481	17.171472	107.599513	342.975453	3.432584	27.900189	0	16.121491	15.209062	344.418312	77.776717	47.193877	54.200041	70.578149	135.179027	21.616582	31.216074	37.017785	28.709068	211.078585	303.23404	37.33156	43.327875	25.909004	59.682779	43.262208	54.848292	44.730409	33.149629	67.903466	32.807628	170.838288	39.212462	10.63967	90.4	39.637832	164.6	67.1439	65.788294	30.42968	4.772168	120.49585	26.180987
tRNA-Lys-TTT-3-1	219.024447	13.175408	81.963602	139.29218	408.631642	142.18489	18.598592	20.550408	108.906648	328.057109	27.459733	36.777222	17.6	5.490074	37.726802	308.419231	62.07589	32.747872	46.128376	150.453736	131.575861	32.511492	20.122825	19.915133	25.566969	148.970171	93.571733	101.690645	38.798272	7.765792	192.564889	26.43883	112.101806	46.068786	65.885589	58.279383	90.739636	117.356557	0	55.587906	110	14.386449	275.8	28.862907	56.189719	24.000869	9.969888	30.08912	0
tRNA-Lys-TTT-3-2	87.790122	89.2302790000001	58.167699	97.865326	250.558138	57.009576	136.302661	38.840366	161.973516	233.104369	501.870803	143.184714	10	18.73475	59.285259	1117.731299	289.189218	60.043038	81.821245	67.948365	122.921021	33.868394	42.492066	33.026592	94.03657	140.636191	108.036762	52.815654	37.955647	77.635029	65.806391	128.197091	134.101448	67.288061	51.771155	101.45202	52.793866	148.770881	13.037791	217.61971	105.4	47.827349	377.2	88.180731	37.38556	53.761463	14.985134	778.251273	21.504859
tRNA-Lys-TTT-3-3	92.279806	25.424083	60.802942	108.26481	117.402627	64.187663	8.696619	33.29882	184.057112	41.55788	31.941561	19.414268	10	35.598425	27.293672	160.125066	96.740778	64.29154	79.422272	60.061552	77.661151	76.570132	31.366801	36.184058	35.955668	136.141716	54.864419	60.926054	42.417396	20.411497	80.646102	34.147863	53.787906	55.2683	50.881441	84.609322	33.431919	52.954716	14.512085	42.70021	93.8	22.699346	273.4	76.200416	39.953969	38.654071	31.389614	56.07943	15.575622
tRNA-Lys-TTT-3-4	118.381324	71.70823	41.379644	127.960901	276.335976	27.118223	76.026947	32.93612	159.443629	283.992228	168.883689	91.619206	10	50.898745	55.144296	556.360806	641.386939	33.148897	49.882652	90.221051	83.700089	43.7111	41.453596	24.830399	23.951888	96.386515	249.787345	86.736268	25.380814	29.409717	121.865256	40.176386	169.087859	67.829513	68.32777	89.23965	50.449393	114.003668	40.820914	88.061862	122.9	32.211066	270	110.995887	38.934927	37.465795	57.934366	32.797305	20.495108
tRNA-Lys-TTT-3-5	100.248569	37.279606	76.33165	202.393622	457.51109	93.916978	23.056897	27.290803	179.090666	473.400868	45.768391	23.626467	0	18.563788	48.009541	680.846968	187.381996	56.20864	55.014014	126.76536	148.665923	75.012666	59.759741	51.652036	38.29826	85.67707	169.987056	25.633139	63.084096	26.078974	133.586889	53.760114	188.055168	66.417909	80.750259	91.470478	74.629313	72.393596	10.30131	34.360412	100.8	25.624516	393.8	31.943831	41.059353	44.933564	5.645225	7.595619	20.718159
tRNA-Lys-TTT-4-1	81.451284	11.177988	50.207664	105.08641	145.075904	125.332872	12.848629	26.385549	94.174905	216.716579	47.996835	42.120442	12.2	12.477508	21.81275	211.19235	136.559302	25.13574	29.827156	104.171458	80.590265	61.115256	25.013576	33.646105	28.253382	168.137557	142.94614	64.587587	36.107245	29.83783	117.795629	37.098076	171.380293	40.507348	66.915738	47.052553	58.641814	111.069808	78.901051	4.21068	80	51.701768	235	31.953537	24.948759	15.322989	8.728183	72.213833	6.820675
tRNA-Lys-TTT-5-1	134.315399	63.644723	38.807913	120.460443	364.122799	36.12535	77.50959	68.057453	98.510427	692.67338	230.709229	43.043396	12.2	40.743163	38.613942	1079.910596	178.635136	44.62715	34.811269	62.460275	82.437464	51.761124	86.678006	28.497286	29.926904	125.434014	289.954743	642.032019	37.219251	20.331637	101.132464	89.886651	118.126169	43.58057	111.118599	49.750027	27.173306	85.699372	5.330007	47.399109	99.4	24.806602	282.2	86.650897	42.87844	39.558182	21.32002	72.507959	14.534789
tRNA-Lys-TTT-6-1	121.754606	21.240834	116.05001	97.108554	113.479502	73.838919	40.846712	28.785484	100.664142	58.55281	18.516997	14.130973	11.2	16.516904	25.605333	68.96827	143.115818	32.883349	32.775658	79.164743	123.240431	28.547757	19.774281	22.657214	22.210041	122.788863	72.128882	49.952603	73.118903	18.968541	98.579381	42.460539	60.114584	47.033173	66.213985	48.80917	48.745731	73.015873	0	24.725938	96.2	21.399482	185	77.401351	54.629628	14.312131	9.958948	120.003634	30.60385
tRNA-Lys-TTT-7-1	117.062728	26.509555	116.389583	87.423175	215.248762	63.513148	18.722556	29.315505	113.045348	122.5469	31.444471	38.324131	19.3	11.942205	24.99888	783.61064	129.247012	55.569445	56.261849	111.232762	101.781438	37.025056	34.095715	42.864482	50.839764	52.210073	136.915094	61.68817	37.351074	38.559537	94.779496	60.76082	96.074932	59.561406	85.474293	63.206038	108.621654	28.570662	12.958423	18.748931	110.7	57.8083	290	46.111311	34.810511	52.612091	17.409932	36.80096	18.496161
tRNA-Lys-TTT-8-1	74.946618	81.186083	28.286174	46.08253	51.551917	39.823796	53.17075	29.522772	25.349265	11.695553	31.13605	11.866037	24.2	47.131023	56.383112	13.729966	20.203204	35.206577	21.456136	45.190221	27.229006	31.897229	20.549391	18.709016	28.802682	37.893467	20.468304	46.622799	36.233332	42.257561	30.522256	25.482016	26.957328	25.017058	71.698474	35.45306	48.696289	30.604622	32.729276	3.746924	10	33.389861	56.6	37.90794	28.603367	59.382429	63.955143	26.603475	37.464105
tRNA-Lys-TTT-9-1	61.438534	18.513747	76.063261	91.4427	84.643967	45.20134	18.035801	22.436299	82.595631	54.021203	45.960142	20.232373	10	27.257472	31.008933	26.69823	130.066114	88.460609	42.702162	59.512043	68.715152	59.848643	26.854415	31.127204	24.978292	69.690778	79.613443	55.239757	40.670576	28.212515	77.816765	62.05725	100.743157	38.094027	18.352763	48.559544	52.142777	41.272726	119.043015	45.240996	58.4	67.973159	148.2	50.235539	21.33852	17.083669	17.918008	18.053475	6.522724
tRNA-Lys-TTT-chr3-2	33.614685	0	33.622215	15.763741	47.821711	86.163123	12.150092	29.811299	15.085529	29.141127	42.538786	6.818227	18.5	17.424847	24.075176	37.699884	22.445151	32.039237	37.037222	55.92301	42.663601	42.67352	25.007466	17.169238	36.728467	8.659132	34.146023	20.445613	41.97629	29.783797	35.53224	14.016919	19.842348	30.435457	11.871359	21.65053	46.830966	23.377439	22.372082	11.850699	8.5	42.610484	33.5	15.264535	24.327863	19.903342	0	39.799333	58.036061
tRNA-Met-CAT-1-1	155.678768	27.352309	59.550147	81.673551	431.430875	57.045611	38.615656	59.546197	223.087773	399.424598	46.864788	259.258338	10	24.48546	13.029408	1349.162124	147.457343	60.883466	93.518642	95.31604	101.098198	27.599553	60.275664	57.785037	33.305206	178.059966	193.308786	58.615028	38.955182	12.821799	64.857783	57.207086	198.918457	84.631155	109.097283	235.019116	56.514025	107.577542	26.656589	9.376765	70.2	15.7437	469.2	55.530954	32.338312	25.059762	11.945215	35.615808	31.672864
tRNA-Met-CAT-2-1	187.052977	70.351939	53.454236	120.447099	536.33778	32.725506	87.205176	78.903072	189.967264	383.48184	67.507527	66.223055	0	23.921796	13.429925	528.424472	77.113731	163.975025	104.698193	63.657917	101.351149	19.67339	118.672661	50.228392	56.730786	152.888804	338.189793	61.164224	27.953201	17.874836	95.699454	77.658151	72.39664	67.133203	158.386769	122.023472	34.679628	113.852594	10.959471	39.803656	95	17.431017	341.2	71.599078	52.707148	52.28949	13.688832	26.419001	48.123274
tRNA-Met-CAT-3-1	114.289861	39.644915	65.906868	119.91729	221.570589	61.838917	62.944913	23.07434	98.669733	207.44254	114.173767	26.640596	0	32.316531	12.667658	397.926128	137.15189	40.42048	50.325752	66.751352	81.417822	30.434331	26.440588	29.408828	32.352305	86.671608	154.504348	31.945561	30.722009	16.448853	69.761918	36.800147	66.404007	49.845063	7.143272	74.062574	29.495631	81.125736	6.636876	21.170686	79.8	17.168596	440.4	39.099036	29.812222	31.600844	7.229438	79.160272	12.035062
tRNA-Met-CAT-3-2	95.993077	33.13241	45.585752	503.198791	114.642354	109.846464	44.771305	18.056199	105.984814	207.234333	85.369588	13.929202	10	23.398068	9.271953	376.619183	342.96768	23.126386	35.371687	123.186952	99.381993	10.87302	14.038467	19.205713	31.13661	233.537434	121.53716	24.894128	64.237059	26.59725	58.641055	28.320304	102.025373	36.088558	45.858307	65.567078	65.795144	55.567053	27.557024	14.761983	45	28.118137	222.6	59.768775	15.753836	27.624093	17.563515	54.178146	30.126213
tRNA-Met-CAT-4-1	0	0	0	0	0	0	0	0	0	0	0	0	0	0	0	0	0	0	0	0	0	0	0	0	0	0	0	0	0	0	0	0	0	0	0	0	0	0	0	0	0	0	0	0	0	0	0	0	0
tRNA-Met-CAT-4-2	99.792425	24.935798	49.115827	32.194788	141.541207	11.037189	47.140486	4.55115	10.561654	177.889741	20.087445	32.130888	0	17.316344	18.291358	290.757443	143.226506	24.247563	21.900328	77.38434	38.50471	57.281096	29.207297	13.792623	21.532381	38.170417	67.887649	38.989041	26.001924	9.528546	50.433618	18.969371	102.23473	26.976399	19.137014	27.14005	33.807982	39.458112	5.708418	9.72008	33.6	6.646737	83.4	60.650771	4.466836	25.069692	13.710859	2.800894	19.202524
tRNA-Met-CAT-4-3	0	0	0	0	0	0	0	0	0	0	0	0	0	0	0	0	0	0	0	0	0	0	0	0	0	0	0	0	0	0	0	0	0	0	0	0	0	0	0	0	0	0	0	0	0	0	0	0	0
tRNA-Met-CAT-5-1	0	0	0	0	0	0	0	0	0	0	0	0	0	0	0	0	0	0	0	0	0	0	0	0	0	0	0	0	0	0	0	0	0	0	0	0	0	0	0	0	0	0	0	0	0	0	0	0	0
tRNA-Met-CAT-6-1	231.623182	27.042978	119.815682	187.270783	540.072731	98.014596	91.899047	77.966602	294.612079	318.24813	64.053062	356.552399	0.6	30.513386	78.484074	546.363759	102.057528	127.164912	171.464375	179.353636	87.370158	45.707548	238.800424	63.687068	65.291395	124.315733	218.747429	120.785935	121.168626	31.163167	147.181382	121.369178	138.669219	127.233318	131.778523	170.056614	82.34191	60.893543	0	74.267148	70.6	32.16367	506.6	76.497121	22.074236	46.974581	13.887517	64.374341	8.636125
tRNA-Met-CAT-7-1	10.84959	0	0	0	0	21.69657	8.930412	5.45413	21.906736	0	22.971903	2.718804	0	12.57028	0	0	0	25.00256	12.824	60.583356	7.22337	11.17493	11.76074	7.59312	7.49804	0	18.5493	0	0	6.20445	2.7768	20.0816	0	19.880497	0	0	23.762343	0	0	0	0	0	0	14.516839	0	10.519555	0	0	10.495377
tRNA-Met-CAT-chr6-167	0	0	0	0	0	0	0	0	0	0	0	0	0	0	0	0	0	0	0	0	0	0	0	0	0	0	0	0	0	0	0	0	0	0	0	0	0	0	0	0	0	0	0	0	0	0	0	0	0
tRNA-Met-CAT-chr6-80	8.951916	28.308194	0	30.40033	15.942746	41.779742	7.81893	16.36228	4.611835	16.07117	12.878321	25.597895	5	20.923821	10.444813	27.152401	286.722354	0.337012	11.932918	30.652206	11.558592	27.765319	6.22155	11.4381	14.509499	10.418388	17.489612	28.84452	8.907342	11.083034	0	0.688203	10.744995	14.472442	13.16186	6.67447	13.351401	11.28984	34.671385	29.813226	5.6	14.228424	5	3.656584	12.795258	26.844678	16.654613	5.406949	28.970043
tRNA-Phe-GAA-1-1	140.821653	40.280282	42.754294	54.929027	136.988165	23.096515	4.099834	21.29133	65.454799	52.23183	14.920154	6.563095	14.4	7.014002	12.871261	92.944866	226.914856	34.518292	30.411814	54.964355	129.795338	26.912717	18.16575	26.874776	39.05088	27.927802	60.175575	50.739839	33.588638	10.833837	69.726038	35.629237	90.246631	31.111782	56.190157	40.426608	59.036651	23.122156	44.579207	9.312936	54.4	59.675743	255.6	41.599609	44.474817	25.054501	7.83546	32.302084	15.006523
tRNA-Phe-GAA-1-2	93.213294	16.958829	303.310103	45.083696	394.918942	47.152666	32.693027	16.202646	41.039702	492.125182	53.172222	10.967727	0	24.850222	66.011832	1082.7657	116.636217	20.914465	29.32662	53.321122	100.924239	38.722677	45.006093	16.240557	24.908203	55.541129	93.362329	20.584478	50.583278	16.900017	72.975994	22.261738	80.90633	29.994543	48.34351	43.384725	25.893155	71.82544	22.841864	67.922527	87.6	41.476151	212	75.728872	42.227964	28.410674	6.933965	17.794262	4.929053
tRNA-Phe-GAA-1-3	225.441169	58.612958	64.759544	154.062357	201.113983	83.833865	31.655661	19.159325	80.764517	121.00453	37.758814	78.214804	10	10.057231	19.725272	244.672569	162.800826	34.716191	25.245129	161.834909	86.042851	31.343453	52.53389	28.06434	20.823715	85.842571	130.985491	77.069344	73.264167	13.687942	97.290087	44.232038	133.170199	31.215282	92.542258	41.170198	50.358426	70.53246	32.199811	13.578613	66.2	6.599654	161.2	48.563849	31.31046	13.394613	25.328708	86.193648	3.297592
tRNA-Phe-GAA-1-4	115.443216	17.938116	103.127572	180.418933	362.333105	109.457044	50.439876	51.528495	178.050552	284.790505	109.08103	109.709858	28.5	24.368622	21.129008	514.302251	312.600456	72.597464	92.48826	120.815097	55.646251	33.228822	53.893534	58.188086	39.959505	96.758967	64.237594	43.055478	59.383917	21.256677	160.711948	54.544311	188.141669	73.03799	72.537882	136.303329	49.763744	94.248417	11.949234	81.824516	80	32.611385	327.5	46.579031	33.41238	24.528285	24.06513	21.96189	23.082908
tRNA-Phe-GAA-1-5	139.649337	153.999482	60.811467	146.51408	508.001317	47.570612	306.64463	30.986671	66.292779	679.641502	499.003647	269.330704	5	78.135673	107.809887	950.961321	245.54207	48.865766	66.364938	88.464691	98.751095	32.935395	30.52105	47.409185	38.69648	62.785188	307.332968	79.459017	64.773583	77.176682	99.955076	46.146445	112.075669	51.345854	56.917641	53.819251	51.850233	98.500305	10.066429	158.715046	65.6	7.649584	363	47.511547	44.369877	54.29449	12.847684	52.157367	16.525934
tRNA-Phe-GAA-1-6	211.161496	33.853497	83.462309	151.924074	194.804858	57.934858	41.206454	59.674655	102.207021	219.261523	18.351501	266.65865	15	35.750225	51.614945	161.564973	52.923545	91.652315	107.213968	180.528638	64.610277	28.883143	49.675344	46.295056	54.227608	125.008954	183.294006	56.945244	71.021971	32.802045	180.488053	75.264366	119.360306	99.901033	62.591965	317.963049	76.275161	135.644133	4.322459	18.501409	76.6	10.590721	600.2	18.158464	40.815524	43.430489	11.592375	100.260033	12.629294
tRNA-Phe-GAA-10-1	0	0	0	0	0	0	0	0	0	0	0	0	0	0	0	0	0	0	0	0	0	0	0	0	0	0	0	0	0	0	0	0	0	0	0	0	0	0	0	0	0	0	0	0	0	0	0	0	0
tRNA-Phe-GAA-11-1	36.793922	22.388763	46.678696	27.514924	70.921174	53.366955	20.04033	17.758156	47.263492	28.164883	25.898061	4.058294	30	22.448562	32.140158	73.921372	26.69128	22.55915	11.614268	72.329562	59.036946	17.174649	15.029288	42.432684	36.411983	33.163818	55.345776	29.885527	78.5843170000001	16.677032	54.188543	11.315303	31.924925	38.78768	45.272958	33.625626	34.079069	25.027925	65.172027	19.355272	50	34.225529	20	19.328405	29.721669	23.1336	83.710595	18.053475	10.926092
tRNA-Phe-GAA-2-1	95.371403	36.635243	84.42887	107.943361	185.860245	45.515797	74.119894	36.044525	128.332697	202.832668	44.512732	19.705618	0	15.645926	38.962871	423.281016	98.937492	37.878623	40.692763	45.551894	123.784118	38.147827	42.849316	32.32533	42.809526	112.954053	81.129825	146.875062	72.071117	21.220442	121.678064	43.773107	106.742862	32.866043	67.420526	42.700717	37.10603	82.207332	28.310701	17.288148	85	61.211652	198.8	55.861296	51.931552	24.817984	11.693619	19.461879	18.662986
tRNA-Phe-GAA-3-1	95.148403	25.714742	74.238269	182.624438	160.526145	33.914029	13.151843	47.08711	167.136081	59.727031	65.286716	27.0133	0.5	14.735237	18.591281	65.54558	287.432868	76.889623	58.969725	110.449725	95.931281	39.34457	32.572421	43.939822	40.432036	78.30912	73.52721	115.533019	38.089322	28.877451	109.4198	38.453418	161.549353	90.667241	52.99153	243.481345	55.152221	70.410869	40.231457	10.177235	67	25.923985	235	130.999251	21.481133	39.475431	44.875046	111.931411	22.745323
tRNA-Phe-GAA-4-1	79.291014	16.57601	87.655614	31.184556	59.664549	65.941342	0	46.70727	40.078482	35.867097	15.606111	19.136553	8.9	16.399732	4.853439	14.940075	17.968824	54.941496	27.638912	58.861098	60.72644	69.931488	64.083595	31.702426	29.844041	30.335414	17.927657	83.361189	68.499959	42.863658	91.017396	46.284466	68.278688	44.281254	31.578723	54.664605	105.432779	16.421648	17.736704	3.643754	45.6	52.472177	51.7	19.387844	28.441553	51.358018	112.276053	39.235036	15.619638
tRNA-Phe-GAA-5-1	104.965451	30.522836	69.511175	60.928174	126.785635	46.405202	6.834902	44.402154	47.149228	42.198939	9.264983	15.653849	20	8.521674	5.352992	183.14614	140.367591	32.024189	56.314837	107.059095	100.166056	23.629926	39.329454	64.488127	25.170116	31.684378	40.267347	491.239104	29.053104	30.303136	181.428688	90.368057	38.936481	47.741936	59.203576	60.468161	53.962555	50.41997	25.636693	0	53.6	13.825744	77.2	26.346524	32.744943	30.079155	180.481783	54.160425	24.82397
tRNA-Phe-GAA-6-1	68.760223	16.931116	49.963077	50.369028	73.453003	42.800988	9.235203	30.228325	19.795817	25.429123	34.233498	6.139171	10	27.988452	32.846641	102.868976	43.573614	38.238414	32.668602	5.178252	44.604395	32.384387	27.714458	30.270682	49.969935	34.629644	18.011094	51.433925	12.59623	14.706979	96.2870409999999	20.480002	29.402436	81.357725	48.853286	39.491882	35.861562	22.86374	34.811514	0	42	19.327944	48	11.067225	32.015075	11.202337	359.009632	18.053475	21.477086
tRNA-Phe-GAA-7-1	44.744437	23.836487	33.880443	69.508396	44.584629	0	34.578062	31.031419	19.204629	39.185041	15.165035	11.856671	0	10.915743	30.979535	19.817184	2.120973	42.175681	45.461537	51.873	53.282861	9.356681	39.951525	25.735886	51.918955	47.772192	0	42.942546	31.910304	21.21926	29.711714	27.096512	58.292178	12.031661	0	46.127871	30.198793	24.462288	0	30.854233	18.5	37.330131	25	49.876665	9.782926	39.591449	14.345464	14.679128	33.57029
tRNA-Phe-GAA-8-1	14.899715	2.950586	33.128574	15.745469	32.691866	84.850167	7.217675	24.71628	28.001399	27.991596	9.152792	25.755102	35	3.770093	20.587967	0	23.800092	3.858918	24.454657	15.948452	81.061179	11.589986	14.318925	5.97438	41.151495	12.645987	14.746455	19.304595	37.142857	3.893067	35.65688	11.734261	33.001677	38.594226	22.927016	49.688296	13.965942	0	1.97496	6.200568	31.5	53.654906	50	3.308315	51.630707	11.03334	0	72.213825	9.238293
tRNA-Phe-GAA-9-1	0	0	0	0	0	0	0	0	0	0	0	0	0	0	0	0	0	0	0	0	0	0	0	0	0	0	0	0	0	0	0	0	0	0	0	0	0	0	0	0	0	0	0	0	0	0	0	0	0
tRNA-Pro-AGG-1-1	199.441554	40.913099	116.694815	111.821142	249.888708	41.833582	28.173974	37.275846	118.911432	188.718134	36.475835	17.388281	5	40.052623	36.175269	537.811016	133.185653	106.949762	69.673197	114.306626	71.117552	54.572118	38.955224	66.549522	47.855784	39.29367	235.611496	96.733691	109.368503	14.64408	146.173971	52.565193	127.874295	68.011631	55.219984	109.590749	60.535644	59.330337	23.263154	26.958566	41	10.534947	168.6	91.149351	35.930267	30.827971	28.605279	24.452733	9.577065
tRNA-Pro-AGG-2-1	153.41703	3.671276	57.524009	53.663533	237.074338	40.236913	5.797757	35.666045	152.275107	320.098546	5.162004	41.14339	14.1	7.72831	23.066159	188.911424	49.578391	79.112241	69.862921	68.609665	133.38052	37.224946	51.70256	52.950112	46.164692	237.053503	132.9926	54.280978	44.543838	8.218979	110.314257	50.0108	116.293663	65.084	38.805524	73.1702	42.18849	146.336311	15.17699	23.95437	116.8	63.862405	342.3	20.426847	24.093173	20.990271	8.020883	110.597456	4.4471
tRNA-Pro-AGG-2-2	69.143181	8.589126	78.364205	94.778625	124.326325	50.836378	14.313877	30.193351	110.812329	243.199148	55.740808	12.442929	0	10.591338	21.653232	354.781009	414.416732	26.19789	78.681217	122.163266	122.954542	64.485131	21.189956	33.480201	12.958833	77.840565	80.977694	71.359347	68.086721	14.251275	111.060682	46.46869	138.361877	47.990627	49.608152	44.2109	66.847216	50.364939	24.67238	23.660379	70	25.710139	215.7	52.971655	34.292953	18.15479	13.890403	47.360363	10.513446
tRNA-Pro-AGG-2-3	208.79111	15.574722	62.600919	124.066833	202.319466	46.732087	69.642764	49.177743	100.281549	201.934721	36.732899	81.266177	10	43.53782	30.491483	133.421571	201.861602	60.56862	54.313635	154.073175	78.134353	32.474129	32.418238	48.265936	31.938303	190.264335	189.73432	59.301627	28.685235	26.688262	81.415177	35.392182	65.921122	48.785121	125.72503	56.929486	52.925143	81.952976	47.993848	22.466404	45.3	20.085995	404.8	47.508588	17.514301	17.565116	8.887295	25.732566	26.744637
tRNA-Pro-AGG-2-4	201.375979	18.54506	87.422975	185.636607	353.644203	49.946549	35.120135	28.592916	86.61866	245.0771	96.850789	324.901333	20	16.023855	38.709509	552.330202	111.665208	59.02458	79.002939	82.020066	113.964652	55.129261	33.701805	25.237503	31.851975	43.16383	173.217315	76.467377	44.476128	21.785898	141.019216	51.343702	86.528398	50.45187	111.041399	72.395411	101.430501	74.595135	2.358645	53.432197	100	7.145403	348.8	56.711545	46.067796	31.30971	3.921714	53.230974	1.100482
tRNA-Pro-AGG-2-5	99.689236	44.389637	65.717539	106.659323	197.099893	73.360773	12.69961	19.391677	79.93921	271.55008	29.918363	13.01735	15	14.988434	27.079434	496.019232	20.889482	50.835071	46.757602	79.446013	78.007654	39.258242	23.087951	283.689894	22.857889	152.492071	166.067859	96.326907	34.895035	12.3862	103.025582	31.656908	111.954235	56.514769	40.297814	39.244231	79.192175	134.886612	0	6.186726	62.1	43.421394	241.4	31.606929	31.697088	27.216485	3.143151	7.206638	6.004143
tRNA-Pro-AGG-2-6	133.441477	12.683283	74.327552	188.115997	305.390629	153.344083	34.055271	44.152964	179.434551	366.309153	24.374548	34.987924	12.8	10.817465	26.70366	257.337389	90.316628	78.031787	73.557503	143.592189	118.112007	50.000644	52.081197	57.128999	40.41344	137.101533	184.004291	152.469324	53.002238	14.54623	133.883033	56.116355	226.427151	69.482763	144.418425	63.319744	75.829277	112.865693	10.58137	19.782866	63.4	30.112401	224.4	26.190843	40.287616	19.576463	4.36105	21.454781	1.63517
tRNA-Pro-AGG-2-7	171.544776	28.539821	62.544118	98.260499	246.815021	78.907884	51.802702	43.073281	81.351799	176.62526	63.760339	31.937993	10	48.949085	21.261746	488.251943	220.420483	109.666738	99.736219	89.08408	52.906249	61.360128	138.289749	98.134451	39.958356	109.154433	224.602297	70.630696	15.206329	15.405499	83.150406	77.878105	123.677669	99.249266	83.756917	177.907842	58.230467	42.786132	12.903293	16.055892	66.8	7.515255	227.6	72.295745	33.661622	27.211135	89.432834	18.373628	44.078834
tRNA-Pro-AGG-2-8	181.257926	29.581358	130.692252	175.164683	290.586365	49.070146	33.873478	54.090624	121.160183	250.428453	38.259213	78.343841	0	39.314919	35.112758	613.15427	456.39058	54.236891	81.674978	135.288152	78.060022	60.590547	34.666456	52.679063	63.051195	102.601677	188.542386	94.86506	52.012551	14.426446	130.712156	55.003814	174.129967	79.761868	71.324506	78.509034	87.133029	67.001279	9.74529	52.947131	85	15.690073	240	122.73815	31.682734	8.553876	67.600235	25.209721	42.818438
tRNA-Pro-AGG-3-1	94.830086	50.159016	17.705102	56.039952	52.997266	15.251817	58.745842	64.180339	33.102915	22.942269	13.632725	22.797344	6.6	32.446822	38.129987	16.345148	17.805359	65.838065	36.883178	77.668964	28.375149	0	1.620664	29.927919	8.155205	52.250681	25.005926	44.997051	30.373678	43.929166	52.763635	33.069368	34.907178	42.101772	40.378811	31.911138	24.794512	16.831014	8.701423	16.118601	48.2	11.523778	50	43.092316	32.863809	59.067786	62.315988	6.973909	54.090894
tRNA-Pro-CGG-1-1	182.650762	48.662182	58.213084	120.584441	611.577533	80.97514	106.443621	53.464959	184.339984	1244.89597	95.292657	171.856969	37.6	60.540686	148.159674	1356.549451	166.266239	60.734804	77.748376	118.019725	80.208589	39.224727	168.064282	64.228324	49.24692	337.197393	659.946508	102.135122	39.423426	136.091818	77.056889	125.180877	93.289093	91.833783	132.943942	123.715409	56.109554	80.469251	2.90415	103.687527	105	21.879845	360.2	54.940551	24.106397	77.691693	14.895016	22.922797	21.757288
tRNA-Pro-CGG-1-2	216.781619	121.030219	73.521917	175.199641	236.356174	61.832825	135.653742	51.505606	220.09521	247.696933	69.031084	166.331524	20.3	86.253638	85.625539	790.687008	453.067391	116.160963	98.227494	89.845395	82.252371	15.771768	203.629523	65.923265	62.277692	140.970011	293.749995	79.669967	65.56925	70.292964	103.749471	76.929216	141.403253	109.297516	140.934785	84.905605	58.008244	62.029327	24.464626	63.06793	79.7	10.592649	240.6	115.164613	54.191024	59.249426	59.40325	17.352273	18.149367
tRNA-Pro-CGG-1-3	122.298702	47.004479	84.210446	226.356951	330.918001	27.41083	100.25012	60.69541	101.002733	258.584834	77.435532	272.622573	5.4	17.501035	71.740474	502.644459	297.880154	83.452548	94.846228	96.510701	70.543715	22.144046	75.997349	48.308155	58.535067	87.814126	128.37569	57.703688	42.174169	39.595936	95.714788	91.888224	155.770059	71.459339	92.530404	138.22699	65.169875	35.920928	11.584046	120.586922	44.2	12.227891	305.8	75.200619	32.518275	22.559329	12.403688	16.333501	24.774298
tRNA-Pro-CGG-2-1	89.077929	11.704742	89.783318	82.179017	184.857741	81.324453	6.478675	49.588998	186.851968	176.751332	23.693632	16.679352	5	8.599592	10.568307	630.316669	81.711406	46.89836	71.062353	70.094687	98.899971	37.186075	62.347634	36.691346	80.958102	133.148236	74.695855	34.904597	28.335404	10.173673	84.858038	63.816626	91.031449	90.088165	68.134914	109.47095	58.881126	21.957451	1.185964	14.431194	40.9	41.630112	175.5	20.291488	38.646413	13.333133	2.665499	65.668593	11.639691
tRNA-Pro-GGG-1-1	54.583523	14.541231	10.14289	13.47297	34.369721	18.979295	44.033684	33.950896	33.615486	32.357617	34.547569	55.831992	34.9	18.750178	24.513059	36.070746	8.659825	92.076543	21.715903	32.223134	36.052358	22.721658	31.885686	26.412715	16.095767	42.026194	24.976761	21.089924	19.3408	27.542133	35.281329	26.656292	18.379451	22.141005	0	21.252832	48.988891	40.707652	50.014862	23.481326	30.2	45.268374	25	0	46.164673	36.941163	10.740185	57.771045	45.238298
tRNA-Pro-TGG-1-1	85.732273	26.547938	49.329216	52.7101	266.09081	79.400522	14.264118	29.162307	187.823528	279.369576	58.885539	14.126057	0.5	21.374397	15.847787	499.524342	412.76677	45.763243	56.506559	77.668437	114.209714	21.774316	33.891441	27.178347	36.614564	64.69702	192.907117	37.880323	24.372643	17.889289	76.038815	39.653734	144.776034	77.548536	60.510941	79.256787	38.328973	82.021953	16.555389	6.913034	20	19.325617	120	59.782048	39.482748	22.429175	34.661816	7.277271	18.078048
tRNA-Pro-TGG-2-1	230.940584	68.45127	98.480892	112.86928	554.356802	65.097712	91.403211	43.083168	161.637382	406.357133	178.515654	227.088904	34.2	54.764059	74.233586	1216.786133	226.672522	42.699267	72.323664	65.681474	107.001018	19.976353	170.716661	23.81181	27.859495	149.762417	316.290579	51.7824	53.83078	62.811247	106.898765	68.783046	126.016779	46.878233	74.455211	94.267918	40.356441	77.180618	7.906271	117.357638	96.2	11.305407	443.8	63.77232	38.113278	42.097168	9.445138	27.671252	19.796201
tRNA-Pro-TGG-3-1	164.753	35.812683	69.55575	80.892797	355.436236	33.911989	11.704638	45.929684	191.087308	225.21381	51.803155	18.779016	10	32.042981	50.182634	930.914309	313.511419	79.047619	64.415851	58.211281	54.03646	18.995352	71.143853	42.118694	33.694576	123.701942	132.142386	42.648173	44.300208	6.58698	69.564493	64.136073	82.051889	70.778066	55.151312	147.042553	29.266722	118.488435	8.889736	33.341462	107.5	6.715487	370	127.097241	29.945246	28.497282	31.562702	15.4148	21.85232
tRNA-Pro-TGG-3-2	107.914562	36.95974	70.615809	88.729184	271.49	44.502823	60.335523	31.641995	95.044034	232.062736	65.037601	71.216709	20	48.679899	41.727907	876.118436	249.494308	25.169657	91.33578	149.42844	73.53085	41.779466	28.176976	16.610497	23.317563	195.784993	212.596038	237.401818	43.339579	25.8588	99.3696	34.133249	256.052276	84.213114	96.865104	45.281203	59.733661	58.78065	10.065822	82.444395	47.5	14.072848	208.5	80.539824	101.709116	35.279728	4.978229	18.778768	14.255216
tRNA-Pro-TGG-3-3	270.872279	36.295521	61.296997	138.603875	309.995414	38.792401	81.916394	41.985126	86.721085	369.527375	75.862042	153.689347	23.7	14.196947	21.66945	658.417177	203.000572	56.498168	97.241873	138.605926	76.760592	26.776735	219.80693	52.95559	34.532132	85.556572	359.427158	50.560304	86.927456	47.784384	85.315531	68.179497	83.078315	87.966729	62.020768	81.335509	31.14985	51.026871	5.661265	83.360576	58.7	7.910998	201.3	40.8598	33.499826	17.314201	21.113472	27.894909	12.80016
tRNA-Pro-TGG-3-4	130.529374	15.838545	93.352345	133.61535	157.498109	86.599928	42.742301	29.216587	44.587239	90.70537	49.845197	51.079816	0	7.402224	16.194391	181.539035	188.082774	48.08931	50.215125	91.240668	57.87706	52.200787	32.266088	35.962632	25.755269	126.433791	52.700823	82.099447	42.016666	39.467251	67.640172	41.380087	101.538709	74.630002	73.630378	41.502963	45.742115	33.828604	18.995858	28.429157	60	8.137787	216.2	45.121856	14.530671	27.9153	47.587554	6.744154	23.51225
tRNA-Pro-TGG-3-5	168.690641	33.334837	61.981566	126.883027	173.700557	35.76823	49.119762	47.728729	44.180613	101.00411	33.678254	40.784524	4.3	25.566849	29.398317	371.248787	135.646204	52.029422	80.923144	107.849545	77.281566	22.660189	45.369696	33.437978	56.311947	38.696007	81.962364	45.425461	35.998861	7.360448	118.60952	38.350546	104.893057	84.322139	54.340711	86.573841	60.985495	46.671185	9.302072	10.588499	51.4	9.809368	172.9	11.067773	31.491402	23.386508	22.365294	6.336046	19.653565
tRNA-SeC-TCA-1-1	104.532688	131.024102	60.627441	71.822731	252.010729	46.90061	229.759669	46.747933	39.051662	288.556758	187.626822	169.712718	10	38.362947	53.376057	830.071849	141.001984	511.66505	54.646178	71.206651	95.132613	30.533438	46.832089	257.445526	44.483194	69.223955	198.971078	50.01575	26.745805	40.987021	122.439855	42.224034	161.888297	71.165972	103.697754	86.314945	89.83276	90.074598	63.986015	49.266135	71.3	13.070368	316.5	29.955403	29.505289	45.240535	4.126652	135.907167	9.525313
tRNA-SeC-TCA-2-1	34.820094	100.990043	8.179597	8.680901	10.193494	0	76.332476	14.310918	9.855596	4.221482	0	10.2883	0	52.220235	27.45844	16.00438	5.461991	17.883134	22.2015	5.582212	18.920362	5.14432	12.375385	0	16.247483	0	0	5.179923	8.795127	64.573629	0.634812	13.658489	14.970586	17.381635	31.771476	4.36326	4.828697	22.325191	16.714004	32.748425	0	9.315921	25	6.464918	0.951215	38.855491	23.255271	8.114158	33.472376
tRNA-SeC-TCA-3-1	40.228433	36.155975	5.340572	51.554419	26.211993	0	28.894759	7.796462	23.229519	0.489768	9.845131	63.251239	0	13.501598	27.142967	0	5.869042	16.182451	13.692028	22.513586	31.173506	16.297566	5.865258	9.27331	0	11.454047	21.695592	15.919424	12.129801	20.773583	17.43599	15.468751	19.747047	12.242152	10.899572	24.557661	34.801479	17.036353	14.20998	28.395928	60	14.555696	44.6	0	23.499843	16.109013	11.092506	19.124787	5.777477
tRNA-Ser-ACT-1-1	102.573769	6.734427	49.832808	90.223566	254.258874	23.93892	12.596035	53.682612	220.172942	189.666294	31.838864	24.914329	0	25.312802	26.677114	128.952376	166.154719	76.946345	92.588669	171.80863	107.795133	43.541439	61.46214	45.071298	46.633458	120.247767	94.67695	48.796532	24.541465	8.238328	114.674678	95.040562	78.41134	91.009806	33.731734	116.482739	31.415058	137.123587	46.122947	16.462627	60.9	37.273089	193.2	75.484641	38.467086	14.968323	9.224423	38.471277	23.539972
tRNA-Ser-AGA-1-1	158.398771	25.832324	51.049452	63.027016	94.097103	9.940257	9.926588	20.621906	48.033109	102.26356	38.192392	19.933258	14.4	29.134633	17.621974	89.401987	210.519291	40.999909	31.062563	46.595086	84.583673	35.102763	34.014569	31.883251	37.108294	44.495196	8.26287	42.520361	56.027708	37.922548	82.915212	38.44918	70.692121	42.752114	40.225563	40.349756	57.394235	77.554884	83.390732	30.439225	24.4	42.808141	99.4	48.78362	34.075432	37.482863	36.45173	42.124732	5.179728
tRNA-Ser-AGA-2-1	111.714734	18.053752	122.195559	161.969984	326.442052	55.521353	7.488028	19.366608	180.204916	314.737573	90.899672	25.916666	6.2	12.806847	32.815014	251.341278	83.958118	33.463011	46.58813	97.638209	116.983384	49.805826	44.77794	27.378938	31.116331	75.911021	155.857245	63.765402	51.379326	11.944393	111.124747	48.671994	152.350234	62.749621	82.71497	72.71927	73.894626	65.235451	12.575811	29.764653	77.6	32.052349	291.4	48.12588	23.877494	23.145543	2.892646	50.904696	12.263023
tRNA-Ser-AGA-2-2	106.043002	27.491734	45.739637	94.699443	270.069405	60.127796	22.609538	24.214037	109.967753	314.028615	153.611493	37.922342	3.9	19.093485	15.718026	835.424821	303.731954	41.310848	58.120742	62.021737	123.327426	63.582913	50.352891	39.055453	14.037952	98.144154	174.899069	53.523873	12.220683	8.98371	80.951716	51.033513	108.975568	58.550321	55.074557	66.98141	51.132939	72.399111	6.088184	26.790676	91.1	27.251813	298.9	116.248977	22.914907	26.679268	22.449997	101.785646	39.571093
tRNA-Ser-AGA-2-3	222.334308	10.602334	52.904037	120.869762	339.189617	82.770755	55.159342	30.2554	94.105463	328.456834	79.382434	56.018544	20	26.198871	9.473339	869.981688	191.88579	64.369008	51.26967	102.874277	146.967562	45.148659	42.170322	77.09146	51.490742	104.269829	142.117942	192.286367	35.440186	21.827845	116.299555	51.854891	207.062618	53.869622	104.323742	54.852941	136.938562	89.384521	9.07505	23.604196	107.6	9.351599	330.2	65.314221	22.129941	26.615734	8.134957	10.859069	33.303568
tRNA-Ser-AGA-2-4	181.53094	32.944745	40.21277	80.861286	307.657792	39.300173	54.240723	27.001514	83.828082	343.612825	183.402348	24.002958	10	41.792721	49.414171	1009.4678	111.927415	30.739166	47.20467	36.929232	80.275695	28.62162	40.528115	26.110099	19.052656	31.572221	147.936783	159.736434	50.499389	53.479964	63.99831	22.273939	116.900322	32.793269	59.013353	53.659932	46.539128	88.803083	7.909399	55.793584	95	36.289569	306.2	74.64293	32.534067	44.543366	4.626978	179.912214	16.456271
tRNA-Ser-AGA-2-5	102.41443	54.354303	57.69772	163.602964	392.663041	45.101921	77.164454	44.07684	126.506977	214.886719	226.160738	156.128317	29.8	45.090762	54.743234	827.254811	288.557331	71.780673	73.906415	76.092577	121.64792	40.519392	86.511768	52.807281	44.182311	30.53817	112.279586	38.34524	34.513446	35.523893	100.682953	87.760027	92.720767	72.805653	28.79663	92.907701	48.366554	44.561402	7.154518	179.2506	107.6	22.765091	363.2	67.792199	36.585154	42.419633	18.385016	65.12188	38.618296
tRNA-Ser-AGA-2-6	107.808769	57.306236	68.476493	128.185678	329.893118	65.816897	74.307983	39.725971	103.104205	317.842387	177.563428	334.512954	25	50.55812	87.63387	684.368638	296.860155	50.73539	79.554539	82.467229	118.98384	31.256959	59.184856	28.676896	39.813902	108.744106	76.290054	51.800245	27.583806	36.458373	106.191763	38.549874	86.78585	41.124663	93.937516	76.351297	35.082541	145.927295	9.492818	255.144768	95	24.47338	561.9	57.944443	41.46886	45.621262	15.909742	156.818009	40.880474
tRNA-Ser-AGA-3-1	47.264864	34.62164	23.629494	30.038181	19.408732	29.138024	39.752004	35.133445	82.606461	45.157516	55.314368	10.558024	5	73.960801	21.656478	32.8618	20.356266	12.204816	36.669372	25.988606	29.593375	29.352437	30.744425	28.167972	11.259214	41.355169	50.074434	33.463087	16.43094	23.90246	43.243	19.814627	60.233378	17.584624	11.526231	32.738968	43.68382	31.883448	35.612594	14.426114	5.7	35.714766	25.7	11.512668	53.288833	25.739005	19.241904	7.629848	11.599348
tRNA-Ser-AGA-4-1	186.408318	42.313854	77.876263	255.264013	246.227031	68.835051	83.323456	27.007765	71.216792	165.773516	156.791875	48.418174	5	14.002504	33.044209	704.195458	393.252637	45.55653	51.769421	55.311724	126.966832	33.604268	33.857582	30.908001	44.599207	73.583785	171.83682	46.097118	33.078679	28.063991	82.689625	35.419894	461.292909	53.434598	110.527865	46.13196	83.762765	97.109361	16.573436	67.383262	90.6	24.493865	314.2	141.130398	56.787125	41.626008	35.065601	98.038711	32.202906
tRNA-Ser-AGA-5-1	45.779145	51.264181	31.4733	44.103067	62.057692	36.291432	10.201842	50.916643	86.931108	5.571719	35.897801	201.041128	22.5	9.507943	10.351471	10.044676	12.828387	41.565183	52.608759	57.081936	23.236705	43.698195	6.509752	33.15678	45.186748	40.919286	12.238357	30.176041	47.495642	11.121232	28.071457	40.730837	28.870852	53.992289	87.1361790000001	54.905324	35.117308	31.520373	23.328299	24.659556	32.5	35.151477	37.5	45.86488	44.277993	16.572325	45.120277	60.616488	111.308281
tRNA-Ser-AGA-6-1	34.068999	20.360144	48.503367	18.765285	43.254065	54.309303	29.628068	30.877747	82.41814	22.043759	35.436127	10.352228	15	26.303682	15.7179	9.216844	2.073424	22.548512	21.786155	66.77149	29.881188	29.562546	58.038654	30.502809	45.309088	48.144568	12.873714	6.048936	38.263032	15.759752	27.105995	19.475465	32.886593	17.03661	16.769188	46.537906	9.249143	54.128615	0	3.162516	25	33.022901	63.7	16.525505	57.316141	28.910067	40.508341	54.160372	34.375245
tRNA-Ser-CGA-1-1	122.301021	62.205426	84.61563	180.07562	434.561647	46.672212	90.66077	35.351983	39.771922	426.298325	170.544204	288.350783	0	22.69906	19.610006	737.746518	179.473744	90.666972	115.211516	148.905803	83.685938	21.659943	66.488839	102.770189	125.44448	81.123803	286.269701	122.439854	102.991481	22.148972	148.062958	164.010583	149.025922	80.171679	90.164123	101.902724	71.403137	72.061394	7.164021	76.647274	88.8	16.672689	516.4	35.269323	101.568699	16.796562	7.213661	129.18236	8.119358
tRNA-Ser-CGA-2-1	103.930232	17.659903	51.731298	67.224279	72.97708	41.337175	31.628854	37.977347	49.77887	27.212284	19.220071	35.208207	5.2	42.829543	28.060636	103.94789	95.91434	43.798433	44.581959	97.440198	68.684424	61.129107	30.130492	17.912998	43.261864	45.903709	51.191325	42.254346	9.16423	46.175888	127.995716	56.804534	70.493008	36.914786	72.603602	32.395816	29.513293	38.372997	82.664935	20.772538	55.4	5.477139	130.4	46.600655	26.357795	36.734977	26.566233	40.356931	46.275629
tRNA-Ser-CGA-3-1	130.100467	13.672077	92.432876	620.245517	233.99872	92.338483	38.913396	28.382872	103.104191	198.224533	71.731353	26.122582	8.1	11.235681	11.295791	365.344212	320.760495	40.420164	50.733513	151.680025	146.129719	35.705127	87.622726	18.201234	21.025535	138.81873	129.939516	91.193612	62.091974	15.151381	151.587138	41.740287	152.762604	55.272688	97.648408	64.611884	46.515928	53.301379	24.098108	49.768757	122.6	29.3882	255	94.834681	33.973825	18.301557	36.737429	23.349294	57.036064
tRNA-Ser-CGA-4-1	138.84981	80.446066	78.707283	120.078247	357.400523	36.089726	138.174704	43.097894	48.556582	394.062131	226.90528	236.399669	10	36.352491	62.313174	684.361637	219.654331	87.111026	117.414544	111.490239	74.608839	51.508938	48.756748	14.934429	38.29508	174.008165	266.317847	54.410317	28.596681	64.008511	105.916693	67.945651	127.065173	77.652825	86.112955	85.621802	54.010019	89.002838	7.427088	138.44787	91.1	4.358693	274.6	56.399745	67.226908	40.270049	12.722281	41.564292	20.154349
tRNA-Ser-GCT-1-1	124.330685	89.981862	64.79152	85.529095	235.709771	30.173499	97.277799	44.309472	82.637185	207.155633	196.234638	26.671302	5.5	92.4876	41.94476	1301.689958	430.370802	57.589039	58.488551	65.407217	56.783211	27.312815	166.292456	29.882418	43.51404	24.830081	280.429847	47.291547	45.531408	41.141317	89.236331	46.901549	132.393322	64.415968	44.177193	60.173963	61.355298	31.826214	37.408635	33.07195	43.5	12.938003	135.5	103.135598	26.006434	55.918848	19.989822	25.167279	32.988426
tRNA-Ser-GCT-2-1	171.401914	9.878104	53.531454	100.028861	226.201054	33.495485	10.856143	42.216675	75.685374	246.477223	41.055047	37.298801	9.5	28.889491	16.524383	265.770375	136.269423	134.693948	45.810366	55.996752	64.348763	38.361804	72.116804	31.445963	30.321743	142.482851	264.78375	50.418188	24.495658	25.210921	71.228341	58.268484	87.700366	40.241988	40.046752	55.962824	41.24945	107.9937	46.995624	14.348838	84.5	32.896429	242.5	75.722604	29.622758	20.660374	6.852202	25.205461	14.122247
tRNA-Ser-GCT-3-1	161.317259	146.592547	31.078082	100.845955	799.757563	51.65709	232.933636	62.423857	138.689234	1046.895645	271.398499	440.001667	0	98.246797	67.882355	1343.100596	316.07334	126.711073	72.218578	40.460594	113.35909	22.87674	189.023904	45.073244	38.669537	125.534995	397.612975	31.437822	52.494056	124.594425	103.650118	72.134926	106.206343	43.768259	78.232538	84.492487	50.876265	165.279571	35.91432	131.699115	90.7	8.80298	262.6	124.990324	41.646844	64.454095	16.551698	54.221769	52.220034
tRNA-Ser-GCT-4-1	98.824009	60.450444	116.219643	96.348623	139.069091	102.554946	83.698648	39.922238	97.751148	188.146182	36.764359	52.182086	7.1	22.718712	40.212957	268.884741	107.659094	83.977033	51.102006	178.793379	83.509358	29.545166	52.917643	30.038874	27.224131	75.191311	50.286046	446.977313	24.275855	31.293532	126.12559	40.156573	118.219206	38.900078	24.770003	37.850658	85.199561	70.161145	51.907286	9.242395	92.1	14.655105	137.1	22.280699	23.54562	48.02967	5.938021	110.557428	11.489966
tRNA-Ser-GCT-4-2	86.152875	46.7137	212.53218	2346.690895	365.383088	152.370681	52.709157	35.006495	213.178203	395.388704	104.885227	288.693695	10	32.25632	61.580664	548.70667	50.424359	120.826389	86.693342	180.862204	85.057079	107.03605	62.105283	34.887393	59.880008	65.984814	225.222565	98.597445	95.155549	34.598876	246.133498	112.131179	179.823451	103.184261	39.236768	98.68816	138.801529	99.808638	10.870351	54.840303	121.8	39.246451	398.6	20.126868	29.71886	36.430731	7.98483	109.296435	22.036185
tRNA-Ser-GCT-4-3	106.303619	90.773721	59.590459	102.447255	483.067628	34.473645	119.749567	56.707063	129.549488	793.023427	98.143769	67.657191	20	31.029151	36.928924	973.400797	216.443342	159.593185	62.546445	78.414745	91.85183	26.352161	58.491943	62.005448	30.497006	169.579386	337.64574	56.350671	72.208535	29.347311	97.2959	50.205228	97.280411	45.064716	62.629774	86.298466	68.981261	104.484912	12.126373	30.257458	58	18.110265	401.5	47.75192	30.160009	37.496993	18.212136	20.408326	27.781202
tRNA-Ser-GCT-5-1	111.162985	32.842191	45.661731	71.724372	165.749351	37.264231	40.482271	71.883143	211.246842	245.455477	74.544521	50.320915	33.6	22.076473	32.760794	158.376944	284.034778	127.019279	87.905076	117.335542	121.623697	35.833716	43.839907	48.405345	39.930985	202.558059	252.713047	234.394082	20.96978	23.555792	112.564762	99.667724	86.943054	72.694211	105.637047	73.842404	27.771928	93.26025	10.628754	39.028784	81.4	44.973149	208.6	68.942249	44.944446	44.13606	19.317434	38.393045	8.682704
tRNA-Ser-GCT-6-1	141.726279	7.242784	27.482631	55.659691	165.629649	53.340711	26.125957	28.678595	150.100587	146.422521	43.497631	31.923074	5	16.321981	17.362696	260.413952	92.840583	33.61367	55.652749	74.446358	94.755635	50.135452	61.15229	23.331811	21.404713	124.452753	95.64244	43.340357	42.384968	16.232594	64.036865	48.111684	61.104992	46.804174	52.078945	40.923804	48.054785	138.510662	48.042832	30.961615	67	41.927975	235	63.964168	32.067607	16.20412	6.595914	52.389283	33.016888
tRNA-Ser-TGA-1-1	83.387151	104.870436	81.54081	237.223969	635.977814	45.239529	143.165827	41.370853	215.161985	601.410224	254.464324	119.488774	25	13.443836	85.706736	782.115677	435.377013	171.104228	92.375255	113.066711	81.998483	32.091529	54.190277	39.020758	49.398819	66.736485	306.638603	90.784543	73.194801	50.509436	94.005996	76.827181	131.725842	90.745086	83.899397	127.53124	60.783313	138.725065	8.466247	205.538999	75.8	14.331488	255.2	65.639484	32.504692	63.956811	14.09796	35.199522	11.202291
tRNA-Ser-TGA-2-1	123.888725	64.891091	65.069085	218.135714	346.761214	76.788445	58.906351	37.850396	142.486209	420.009603	76.190117	60.212207	0	64.85268	29.713849	865.283797000001	184.312142	55.837411	58.360912	146.367439	103.835479	25.815084	44.143726	49.71347	37.820297	183.795611	336.620856	100.685334	73.225228	50.970909	121.11037	33.21901	175.025614	68.136529	59.647691	83.79676	57.109737	129.325299	12.878679	21.61225	138.8	18.379182	232.6	92.928319	39.257311	40.561115	27.480346	218.267037	21.149251
tRNA-Ser-TGA-3-1	83.890835	11.827788	45.861045	116.760014	222.459404	28.480145	25.075777	27.594254	91.777817	150.992159	52.372978	10.270491	15	19.390809	26.504102	450.383172	197.636055	44.748301	44.491138	70.387138	135.998499	38.756749	53.934634	29.555394	41.482735	40.236743	100.392073	69.594587	45.205348	5.835506	104.158661	45.47472	81.350307	50.993936	169.663463	47.224657	51.344109	73.028905	0	29.419399	72.7	42.587977	232.7	37.194034	31.538118	25.123786	7.145766	39.368211	6.614896
tRNA-Ser-TGA-4-1	102.57227	19.284447	33.771729	69.765871	136.343098	15.604562	22.177991	31.308791	142.224271	53.735614	43.381283	20.702086	5.9	23.63622	12.748792	64.734438	94.258924	58.586455	53.090119	59.806499	92.885576	21.768746	35.447581	46.445978	46.490319	106.652299	93.445109	46.369885	23.83253	13.285466	67.364263	45.103333	78.340927	54.682662	147.419738	70.70565	42.707399	69.612059	25.454669	17.212971	82.3	71.929348	299.1	32.079309	24.126929	19.155483	11.118925	57.048917	18.563991
tRNA-Sup-CTA-2-1	89.239845	69.504258	16.797123	18.955343	88.692114	14.428495	55.308693	64.482079	10.554675	40.282631	54.461551	3.229086	35	63.720898	38.54345	19.269234	17.016341	57.96246	37.741438	9.333541	28.41737	6.085052	21.149544	25.81997	37.418631	0	4.736187	24.506951	42.767228	48.020273	28.966903	29.289466	6.983054	39.375641	37.429013	40.515079	25.603978	37.414714	14.864223	4.978087	40	12.968757	54.8	42.530585	27.661877	54.447106	52.335351	12.359107	38.078419
tRNA-Sup-TTA-1-1	18.124276	4.383305	30.338751	42.948593	55.219259	7.56427	34.52399	18.301714	13.399784	19.459141	8.478945	12.603945	1.9	15.521296	10.128732	26.287818	0	10.240515	24.557029	13.795776	22.603579	51.668571	25.966025	23.720037	29.281059	29.412496	31.227106	19.969263	14.19272	12.996729	9.290624	28.001788	21.100273	28.069087	0	56.274836	1.685814	23.305986	7.835291	12.32847	25	25.665134	55	41.393069	37.742123	28.126534	0	18.053475	0
tRNA-Thr-AGT-1-1	161.262907	42.820637	56.386617	100.174911	406.335539	70.442447	55.007553	34.740702	96.245441	478.397791	128.679972	30.229967	14.1	23.35877	39.344752	224.570442	386.145902	41.006808	41.004405	85.176325	91.177626	36.773397	60.243677	33.669223	26.961205	149.513229	69.386893	65.136586	50.530658	31.325675	92.875516	40.988936	124.386564	44.622061	81.887714	54.803409	46.411547	193.051477	8.378335	84.627013	120.4	24.644696	420.5	99.37538	49.032315	30.326859	16.113089	17.539198	26.935363
tRNA-Thr-AGT-1-2	116.41425	22.905903	76.96718	132.980839	152.337003	50.59647	46.588421	35.15496	94.741062	99.569156	50.810211	157.92004	14.2	26.372092	32.024743	88.666813	198.549391	30.125014	68.030983	75.020427	107.039995	45.656447	46.628044	21.800377	33.866391	137.890534	68.180967	54.047337	23.876519	27.504814	103.969396	53.979465	76.984564	59.05614	48.095101	87.463692	59.35648	91.283525	18.226847	83.23099	87.4	30.031791	401.4	30.781789	30.605554	19.703916	31.605283	67.428141	22.591837
tRNA-Thr-AGT-1-3	113.975546	28.236341	83.426582	129.282919	362.971182	22.599019	63.598859	46.435835	128.67335	329.742389	48.495147	228.872135	23.8	9.829975	26.073041	377.267058	33.930803	94.006975	79.809564	82.25484	69.712065	32.495103	63.033097	52.723634	50.837766	83.90038	138.102078	91.110526	35.05655	44.066136	186.314211	76.230798	136.816998	46.547195	85.355944	467.52705	46.37502	76.136041	0	20.154849	94.4	16.256643	566.8	13.758695	19.261065	18.856172	8.01772	57.072893	11.494101
tRNA-Thr-AGT-2-1	95.124895	43.051481	67.240264	95.790417	334.552931	62.543242	46.344889	26.690407	88.262712	246.663628	171.184953	51.997256	0	40.528705	24.915942	936.578459	78.949028	44.919107	47.372475	80.918975	89.426192	35.728952	86.42014	32.932044	44.70853	147.85391	178.155481	50.385986	36.766507	40.37877	103.937628	38.649091	65.641045	55.289817	80.13626	65.820393	45.170562	71.864801	9.248796	87.001935	120	32.920513	231	62.31924	18.79371	37.97762	8.319202	53.598877	39.26226
tRNA-Thr-AGT-2-2	161.028344	25.334954	87.783411	124.820963	172.036264	56.743353	12.995552	26.425986	97.410207	133.951458	21.387051	11.082948	0	27.234996	15.670822	138.05884	82.591573	37.944785	46.703513	96.861405	109.907518	63.11909	37.051142	36.667715	43.852106	112.987085	105.161778	74.502493	56.030655	7.858172	145.314258	54.449997	92.482671	54.588092	28.738442	91.703361	62.899333	116.388275	24.485197	10.220932	97.8	35.828054	291	24.906266	32.428525	22.659601	16.490555	51.644827	4.522962
tRNA-Thr-AGT-3-1	86.429179	22.545053	93.766629	151.030545	109.440954	58.929881	11.850095	28.487829	115.995268	89.827002	30.486437	20.518792	20	11.719663	26.590367	36.848679	145.961571	38.514657	40.635709	74.976983	48.711548	54.369562	41.069954	21.241691	26.549707	106.015053	53.812229	82.811855	92.962966	31.355615	140.901519	40.202848	64.053783	53.860098	66.97425	53.015309	136.480004	68.525908	126.31516	21.635307	50	35.488101	95	35.001428	16.960703	28.955557	17.721378	0	16.2427
tRNA-Thr-AGT-4-1	62.701081	10.060709	41.12034	54.345508	65.916897	45.912129	6.214566	24.596963	105.327534	54.104738	68.777362	3.258194	5	7.288755	8.574616	12.034387	106.422219	24.550901	31.896725	65.947651	91.834594	34.039328	16.628753	20.996697	33.410949	69.940809	0	56.274507	38.166086	7.672754	70.374484	43.354176	80.891019	45.84451	45.955874	47.505119	76.588086	44.357025	13.385758	29.6073	58.6	39.532966	165.7	47.186957	38.199364	16.018787	6.90105	123.485649	16.027814
tRNA-Thr-AGT-5-1	117.690243	121.244242	59.552155	102.986725	200.638774	46.601647	174.150187	39.029937	143.168723	206.495211	625.664243	172.944639	30	37.881874	25.770096	772.374756	376.728978	50.747677	47.619614	70.799288	85.584899	30.672708	81.791475	50.07449	66.782324	247.550193	101.205897	85.712729	53.514429	54.779527	97.980007	58.419166	129.074264	69.103641	61.258916	98.934737	48.459445	112.175155	28.845647	73.166798	45	17.976424	370	100.470401	36.49723	43.796613	47.901567	103.861455	46.419968
tRNA-Thr-AGT-6-1	59.546987	24.501903	59.41253	57.987434	84.836573	14.327039	25.444709	34.5476	65.39891	35.923831	8.225316	14.334443	20	13.499429	53.574803	45.309712	181.934088	45.13986	53.722492	30.778998	82.759858	54.345422	33.011474	174.001906	51.98156	44.77819	3.900524	36.806533	41.506124	24.877196	64.96855	55.869055	40.669657	64.78245	74.519829	62.934443	75.052317	31.307374	0	32.875018	56	46.355172	139	24.547012	38.377369	26.067157	17.543499	72.213809	5.589046
tRNA-Thr-AGT-7-1	20.261992	14.420583	33.688782	5.627228	37.744122	33.600784	40.316589	11.268871	7.010992	31.431971	16.560553	79.83365	10	12.218832	29.301116	0	0	26.116605	34.107787	43.514536	25.686379	15.904381	17.211817	44.545664	9.69813	67.558191	0.334632	46.808376	34.545995	16.362801	18.95698	27.094886	36.291073	24.866037	0	20.182208	13.740656	45.260425	9.889752	0	5	19.649862	20	10.456553	28.013827	30.4944	17.73981	71.413474	11.836035
tRNA-Thr-CGT-1-1	99.826532	65.583473	65.809353	87.532423	185.656205	59.699012	60.566428	25.060061	50.958214	311.397296	66.291462	75.108897	0	29.813662	58.7839	390.709418	262.141466	27.114938	40.340295	70.408379	84.065632	34.213612	25.2042	27.071374	22.485175	216.425134	185.159873	130.710931	50.946884	29.406166	160.371951	45.491972	130.632097	41.273037	113.22844	59.1789	54.079413	57.515688	105.463445	79.404508	58.4	45.082993	181.4	124.11921	17.476399	68.755748	27.987764	108.802173	50.563484
tRNA-Thr-CGT-2-1	177.972913	25.882939	103.655216	184.803476	598.572757	69.543007	34.619751	75.586291	124.139689	802.749017	28.02089	142.387915	5	27.621969	28.412065	624.65624	87.195622	88.580211	116.857606	163.918516	60.716232	8.892417	161.536945	75.105481	48.326782	77.311313	214.423983	126.862282	100.618499	35.1533	125.224885	89.329678	129.304889	74.706779	135.469162	222.014655	73.460222	70.71201	4.681272	14.775729	63.4	14.085519	394.4	20.733561	23.90649	25.075054	7.006125	20.521167	12.493149
tRNA-Thr-CGT-3-1	97.727933	40.231138	74.993497	137.933549	329.918194	62.744118	29.26857	31.269279	101.302946	226.038781	120.085976	40.857217	3	62.382001	15.828904	834.613814	157.682349	45.094589	39.061385	73.887269	63.184006	46.813627	57.110387	31.068787	37.14595	81.533977	152.031465	53.16044	56.806908	27.034586	75.403546	40.657666	139.051097	47.973429	75.329407	89.828448	41.281458	40.928508	30.329974	32.996296	84	32.064778	210	101.544257	28.962862	40.153375	11.749921	90.889382	51.833
tRNA-Thr-CGT-4-1	224.938797	41.728135	747.877944	284.849612	489.015509	124.528837	79.759103	71.213618	145.500077	400.430713	42.744153	354.209749	19.6	19.239019	45.334746	590.774819	92.506422	114.81979	127.491865	173.309469	67.959534	48.919091	254.942612	128.429619	48.173732	129.223212	306.126127	98.079254	169.981792	15.898751	281.386071	78.275792	278.339398	85.817306	133.227511	153.368641	132.966495	32.860112	2.517376	56.928826	63.1	15.325118	352.7	48.323623	22.266492	13.744653	10.04206	24.58101	22.08395
tRNA-Thr-CGT-5-1	160.889926	44.094307	87.541365	234.354793	204.093273	85.936615	41.301965	26.267549	151.468108	199.417221	35.923725	14.980485	20	27.117534	24.343052	725.533743	225.979112	86.263493	76.42891	94.407133	87.49139	10.883071	41.112949	47.949164	39.912107	136.15357	185.722464	83.955368	62.30265	30.325049	135.205994	41.603592	125.2057	52.43525	105.521531	64.964691	82.928992	100.397704	49.39327	11.583957	59.5	40.800415	154	81.181823	40.009335	40.922403	27.44619	88.025358	27.099506
tRNA-Thr-CGT-6-1	77.823297	2.928467	67.168405	88.665931	78.620761	53.208065	15.482055	15.061295	100.538593	42.246353	11.089501	20.078389	23	14.877711	8.830189	24.724378	37.565483	24.371741	27.585524	57.765892	120.138883	19.033279	32.708997	11.467169	20.393468	300.573883	39.709561	64.204435	26.49358	6.720453	60.824262	18.006692	31.57601	25.491481	63.2379	21.975509	31.228995	107.106975	23.987582	0	75	15.131816	88	24.28557	36.903378	30.275332	38.591812	16.747323	6.106209
tRNA-Thr-GGA-chr2-22	19.488986	77.6661850000001	23.479876	73.814059	19.797608	0	37.606312	14.132576	13.209773	27.166732	18.913939	10.018966	45	44.430149	34.863443	15.601492	7.317593	42.072281	46.743945	83.00524	23.539827	8.536317	13.845648	28.770551	23.556813	28.430131	14.112941	22.66153	28.842295	47.54977	36.983423	30.439213	31.794886	19.276888	23.831	57.255804	0	31.847801	2.550497	0	1.8	9.804364	9.1	41.616783	35.746136	30.504472	78.842167	6.998916	27.456272
tRNA-Thr-GGC-chr19-3	26.446582	8.931165	14.031427	33.260904	42.462875	35.018344	33.251014	22.062911	28.055883	45.487424	72.921408	41.25241	51	7.192544	16.226081	18.280564	0	14.246378	21.311554	32.992978	33.629898	57.773102	25.547469	8.423535	27.222625	55.863721	0	62.708431	26.091553	25.655375	14.773446	16.118321	64.955785	19.003745	29.773834	24.015984	46.58863	22.57968	14.48304	0	20	116.888603	25	42.373771	21.755736	26.689066	25.973896	31.533403	37.911531
tRNA-Thr-TGT-1-1	79.893	8.062976	88.531133	98.034295	178.15458	31.896885	7.518382	21.291826	118.524152	168.481527	26.077015	18.088967	15	18.549331	11.192567	223.294335	101.486482	39.879028	37.027774	53.012394	91.125268	31.662794	26.477597	51.568972	38.502141	171.323417	149.353118	57.007227	10.212035	8.968416	148.641154	43.758867	157.649011	51.424348	77.105914	69.608575	59.922916	69.13616	55.077281	8.436157	92.5	29.656695	222.5	78.547796	16.558961	16.138607	16.865613	90.267309	21.355067
tRNA-Thr-TGT-2-1	203.519023	9.942812	61.595199	197.71276	269.705864	79.40224	12.424798	161.359191	55.196609	264.51276	27.297116	50.401491	5	6.225777	23.089198	222.339025	88.691355	324.721423	59.210962	70.424731	95.467273	40.101386	38.270385	26.502651	34.107355	115.314984	184.62504	1162.755931	37.301817	18.924085	107.809937	47.092998	98.866166	49.037953	51.990414	87.00977	41.507009	82.467439	41.455131	14.755928	95.8	31.820344	210	40.294322	36.131205	24.999123	4.553696	46.061953	13.133672
tRNA-Thr-TGT-3-1	117.607845	63.860413	67.719416	113.134235	428.632194	60.090438	112.595828	37.431413	140.253885	708.236114	141.530208	47.18599	10	32.29753	67.574659	606.633735	385.385043	59.067721	70.427374	80.720844	108.744732	37.408874	99.120055	36.57738	27.862402	157.882998	185.487724	114.664581	32.677769	48.751289	108.904376	56.793311	165.900899	66.856746	93.988045	59.999839	39.451276	198.698857	14.447185	87.252301	55	22.029441	228.8	77.993668	36.73358	47.342663	15.895488	38.216937	19.516295
tRNA-Thr-TGT-4-1	89.179504	14.71836	57.60512	64.653814	120.360101	52.819292	26.32246	20.36344	101.883871	166.343136	67.38382	4.72043	21.8	12.822424	23.899132	209.643233	288.406669	34.992869	40.549999	90.84027	95.72455	44.558475	16.416347	12.452166	24.43125	66.619596	70.215406	51.789305	37.838053	11.677394	54.168298	32.190669	112.42508	41.06623	64.583179	51.873389	47.267569	41.935792	11.662555	10.332894	50	43.6408	150	46.26277	36.3682	27.78108	33.95687	47.617748	0
tRNA-Thr-TGT-5-1	149.698137	28.748703	103.97886	235.086841	260.116685	118.683779	50.373259	42.30471	289.840218	215.097929	206.639077	62.499537	8.9	41.381257	58.646208	422.630983	308.172544	191.602089	86.959908	86.631088	78.312289	41.448624	58.568948	45.65705	51.531763	78.088387	285.212779	123.86	54.607046	37.982242	522.920555	57.061047	238.252069	75.958135	88.119473	73.363496	50.432155	59.891945	0	126.375979	76.7	29.414068	272.8	114.585592	18.405129	37.330582	10.993579	47.539555	24.028103
tRNA-Thr-TGT-6-1	149.706365	21.458219	236.639181	738.741952	339.696439	65.929277	36.140369	41.814392	129.408459	507.921962	18.991564	155.338007	9.2	30.596576	24.441102	598.605595	83.363443	93.464181	68.389318	164.50577	107.224477	43.888412	145.007337	48.545651	40.830533	157.720056	322.948482	50.112219	131.311105	22.030875	110.925183	64.665896	217.406034	40.96498	96.288067	184.617114	94.13436	101.203087	8.799078	22.373434	78.4	9.392924	392.4	38.215184	42.622458	11.83553	13.88987	27.33812	21.839265
tRNA-Trp-CCA-1-1	184.186063	64.157972	38.439317	176.107886	346.875416	58.27926	109.752308	61.382176	167.175405	400.132412	97.557336	165.621333	30	41.987722	31.754592	598.595552	240.068885	66.831902	88.818998	96.775808	107.935643	27.339104	162.088684	50.310135	49.981193	202.065249	209.451119	135.320179	40.255603	45.509435	86.041562	101.150991	170.287856	69.963496	67.414789	109.871691	34.267742	64.019978	7.798417	76.662332	70	21.879008	419	56.587144	48.43566	37.001983	9.920841	55.754932	8.803259
tRNA-Trp-CCA-2-1	123.822121	79.356001	69.575253	119.58516	507.41372	34.584037	177.637044	38.701755	135.216053	561.327141	132.924079	131.82474	30	61.885377	66.215364	498.373491	187.274364	59.424217	46.493275	63.174308	68.95179	14.173608	78.981743	58.887223	38.990421	130.482148	185.739662	102.332911	58.436765	48.74553	90.739242	75.444834	85.439194	54.696391	101.11025	90.031399	44.79465	85.765889	0	192.798107	20	13.319758	301	111.503757	42.661574	48.878031	15.110442	12.722793	38.041937
tRNA-Trp-CCA-3-1	137.081151	7.877444	55.999635	100.886025	129.230181	33.595729	37.571741	35.39386	76.976078	195.632463	67.865926	28.782696	15	10.252013	15.96185	326.404435	118.591119	46.924056	44.400653	85.988569	71.03754	49.545674	115.882622	31.030212	35.290386	104.791787	116.856859	73.253223	21.383592	7.323571	50.200643	47.547571	85.814677	53.020507	58.638727	56.740541	26.704608	52.976242	34.603703	8.235437	111.9	13.967814	189.2	59.654233	25.953404	14.057737	15.177591	33.698305	43.684814
tRNA-Trp-CCA-3-2	125.718056	10.811661	62.402096	91.281383	213.736261	48.535158	9.523915	20.479713	47.152851	144.46661	27.283355	13.927729	1.5	28.281661	14.29848	453.571656	338.61842	31.021767	42.590804	58.757901	99.226605	43.813729	27.85228	30.082277	26.780786	60.61438	95.295152	64.666066	34.102737	12.634285	107.612272	57.859709	107.135917	39.350384	46.456175	63.299408	55.60568	57.122621	34.600569	7.47537	76.5	30.879524	158	146.284686	29.665554	20.737573	21.081799	11.792744	19.933923
tRNA-Trp-CCA-3-3	152.463453	43.973399	53.782274	134.143156	573.722129	26.419855	92.078316	40.505619	60.536273	673.038844	116.774873	59.223897	4.3	39.161599	41.302056	2024.130325	101.152732	53.093767	66.189399	50.626365	101.967434	22.720532	53.931652	46.713747	33.132016	100.335128	502.103655	82.80493	16.497289	58.285003	66.638183	83.090937	126.017685	86.014316	99.090704	128.224335	43.141585	132.668137	5.265556	54.911854	119.3	6.524159	367.8	39.717747	25.349003	26.262675	8.651037	6.735994	11.182523
tRNA-Trp-CCA-4-1	220.388171	165.49568	81.817299	151.525408	422.023551	93.020624	322.413833	46.39343	71.030988	342.385749	211.258015	188.822106	30.3	42.964035	168.058729	982.433752	91.348706	51.015064	73.547585	100.180269	108.344811	53.043037	42.783053	46.096562	33.712509	130.748537	219.286341	95.077798	50.000436	180.786089	142.765469	53.699967	70.797504	51.651713	63.716654	85.651218	40.747865	38.777846	0	123.850934	180.1	14.942221	409.7	48.100173	47.701545	102.709764	10.343786	76.839058	6.995189
tRNA-Trp-CCA-5-1	98.855472	37.159702	29.292287	77.784973	155.284524	32.932899	55.764482	33.320805	44.449804	112.636418	85.48537	58.038044	10	69.536376	48.999624	97.2758470000001	150.680658	39.893824	47.743926	77.877056	63.141591	42.5488	57.003093	30.152612	27.767413	77.490903	72.445331	266.533721	21.557797	51.340361	123.403425	48.253266	55.119587	47.760545	30.269583	38.645142	72.012072	44.401127	62.206702	29.248293	46.7	21.471407	105	98.232743	49.745987	36.437442	30.419333	28.1847	19.021621
tRNA-Trp-CCA-chr7-31	25.380285	19.541932	35.697658	22.334719	21.828362	16.90107	31.720018	31.343746	3.672445	30.33736	8.457856	9.901336	30	61.405368	34.023538	54.840946	0.798287	29.582191	24.975351	12.197791	29.003107	4.79694	7.06867	24.888358	10.237311	12.494012	0	51.096338	22.554215	27.467906	18.50704	24.686048	21.569182	8.090087	0.685061	20.980054	16.173103	0	0	1.457001	15.7	38.792212	11.9	79.286077	30.683727	33.429732	29.13061	7.428794	35.267737
tRNA-Tyr-ATA-1-1	14.241715	30.879515	16.422207	16.452068	20.397004	19.084545	5.07133	39.186258	19.348064	26.96502	34.087352	134.084647	20	11.685835	24.105063	30.165902	15.66159	31.756436	38.412437	14.1558	27.869272	14.048982	21.613525	17.785377	31.156116	26.656998	30.941494	34.200509	87.0824079999999	16.811889	32.874748	24.963573	39.512481	25.915117	7.079556	27.841486	28.7403	39.192416	0	0	15	51.956752	50	53.074124	22.131938	14.750785	39.926276	66.698573	98.907643
tRNA-Tyr-GTA-1-1	139.169699	0	90.702691	109.959593	429.608481	63.129482	12.484321	24.28466	137.815231	319.492168	28.674472	37.889661	10	7.50941	3.870626	222.985335	86.032432	50.343737	51.260042	144.500538	108.846187	34.633339	34.618069	33.444295	38.11431	90.799568	155.435694	42.761782	40.865401	6.26762	115.30325	72.002124	200.349509	63.664738	168.476238	82.71742	58.213842	118.18519	0	3.906105	118.6	24.864916	262.8	44.185154	46.641086	40.478256	3.413961	124.065537	13.642499
tRNA-Tyr-GTA-10-1	45.866043	0	39.458679	45.407349	23.619181	0	39.097053	73.120892	9.493723	9.577938	30.704072	50.070285	10	38.150218	18.485015	28.060376	13.050219	27.597855	30.54115	10.792528	29.981969	18.643937	37.17436	33.615443	47.875892	27.446919	7.527527	13.786377	33.056383	20.099723	13.222925	19.070428	33.821644	33.35606	24.702352	41.334882	6.53959	0	1.20692	0	29.1	48.935052	9.1	9.900396	15.024865	24.6935	15.064822	0	78.164705
tRNA-Tyr-GTA-11-1	31.414833	30.763215	19.527358	25.465722	34.685123	22.781766	12.379159	49.150177	34.831674	37.667485	31.199873	19.819368	0	40.391743	37.533642	43.200597	37.320138	31.853081	28.689619	32.561931	42.635772	24.879703	19.046055	22.581464	23.176961	31.214849	49.337604	12.98357	5.993901	19.843915	16.796446	8.569501	49.50049	26.262397	23.079556	31.159874	32.235204	32.290532	68.486429	12.908848	35	18.442639	15	30.403504	21.094563	31.845845	5.954848	22.042438	27.641772
tRNA-Tyr-GTA-12-1	98.002731	13.888284	18.257463	19.733509	30.014456	5.158207	21.488781	27.782754	24.997626	28.027284	0.704392	10.696043	15	35.275161	7.405463	22.21655	0	23.166793	13.956375	28.422471	34.303659	29.321717	22.960286	41.62355	16.903107	63.015156	43.846648	18.239152	8.208283	35.302038	29.862238	31.868259	26.367218	38.069765	42.743913	32.340356	17.828529	30.673477	71.339167	47.681342	5	28.822247	59.4	34.01439	36.018721	30.973685	30.307921	53.438286	40.811728
tRNA-Tyr-GTA-2-1	124.152236	39.428149	65.037535	158.858121	567.525769	44.473855	89.080178	38.589697	143.424771	457.022979	123.359722	168.284156	6.9	19.24993	81.912848	496.885355	201.020326	43.392298	70.519488	126.449431	110.706864	34.695164	44.86665	29.675298	25.593236	109.180813	223.420043	59.183948	48.85564	27.187493	128.338221	32.774231	125.654578	48.96819	69.644395	63.234246	45.220774	80.466474	6.187172	103.51879	141.2	11.255665	579.3	62.683214	41.726034	51.919789	5.844692	78.758297	17.453169
tRNA-Tyr-GTA-3-1	128.486758	5.377708	65.509131	28.466831	163.081773	52.125156	26.248352	24.40365	59.872167	228.726901	47.814748	18.199429	0	11.072679	4.654664	653.345309	120.126563	48.780066	46.432128	63.097444	95.002378	41.818388	34.511413	32.469313	39.305214	39.100307	115.853372	36.271547	13.48839	17.772841	42.793836	47.914058	60.123368	56.177231	49.334843	69.026367	29.155389	74.885	44.42502	14.642645	74.1	45.477689	230	53.457535	25.868944	18.407321	18.021772	98.692208	29.09215
tRNA-Tyr-GTA-4-1	150.726863	52.118177	35.325508	84.82827	201.476198	41.56	62.633242	47.299856	135.076842	185.809523	28.049494	35.674562	38.6	17.64235	16.888346	266.081345	149.663413	80.256898	62.129588	66.390575	56.549145	39.517279	58.474494	111.990093	22.908719	44.789499	107.093689	34.819971	38.680082	22.150929	56.825156	40.420674	86.337449	76.244927	93.333839	79.225359	19.758148	65.754188	15.121983	7.509835	71.4	10.506442	133.5	51.877902	20.49782	16.504343	14.77906	43.862335	11.245062
tRNA-Tyr-GTA-5-1	128.545255	56.707578	40.494492	74.098359	340.732232	30.19256	198.274221	59.570518	190.930819	375.677082	107.64647	238.835678	0	58.680771	48.048157	878.977127	131.94517	103.158685	90.396478	107.791866	63.398599	26.503615	47.099348	100.856736	40.667054	52.660423	220.531692	45.64442	52.364988	37.782278	75.593525	74.863235	92.626984	84.687004	111.321575	427.869622	36.54332	76.245084	2.110222	131.101268	150.2	12.879532	387	84.714939	33.738062	51.519408	22.748788	90.291973	23.649598
tRNA-Tyr-GTA-5-2	156.278986	86.221736	52.102204	191.834533	762.752762	59.948934	216.953224	35.680172	31.574865	898.497468	216.334448	244.319162	6.3	38.760771	67.174352	921.699876	119.201027	32.816174	74.870595	131.727567	57.793187	50.332982	25.689868	63.194855	44.62994	101.45632	420.27987	111.379921	100.353403	72.796357	60.166694	46.447784	163.783049	40.319549	109.500933	129.963625	41.834514	66.693481	4.213379	131.10119	42.4	11.583058	190	32.983467	36.636836	45.315812	11.464283	45.149479	18.02932
tRNA-Tyr-GTA-5-3	142.692996	83.538504	54.39284	95.494266	336.107445	67.780182	96.257099	33.841001	132.917785	302.637924	130.990957	66.281705	14.2	34.189678	28.833947	370.955281	200.905057	69.279063	74.402575	161.831221	173.44323	35.552394	55.792069	47.085866	39.444769	89.385434	271.908667	51.713675	51.719372	36.602544	93.459621	77.719688	190.46339	64.262443	89.38086	74.187698	59.43076	80.075319	14.096952	33.210337	50.8	10.845677	155	65.982725	25.079171	34.798535	48.615917	30.025045	32.743333
tRNA-Tyr-GTA-5-4	229.765931	30.635979	34.348372	95.650386	222.055373	33.381863	105.867832	57.063575	176.484925	287.901152	40.594203	53.479348	30	48.129338	34.31023	1005.894323	137.395766	119.871145	118.098286	92.32154	83.090124	14.145958	83.341936	331.991067	51.87179	124.936523	463.282479	51.202189	39.799627	31.778317	98.276081	100.907864	94.111969	96.680559	110.081221	110.784191	29.057462	70.878736	8.503788	12.379427	18.5	15.182405	123.5	39.744928	37.672913	31.056208	18.394472	21.718709	14.806576
tRNA-Tyr-GTA-5-5	100.435519	78.985255	58.199116	86.37265	448.79657	106.923647	112.866489	41.011476	161.701454	327.92134	172.259073	54.734266	15	27.131356	52.70716	1457.612659	227.211343	63.73894	77.850538	64.821136	76.065643	33.418016	72.043526	40.859362	37.039134	69.601382	112.943633	64.121355	21.967637	39.9818	117.684982	47.399664	153.311418	86.864333	35.966608	73.719808	41.257235	59.504103	7.903919	103.466371	22.2	17.545559	134.6	41.045745	40.179438	55.25879	16.883537	22.018475	1.56888
tRNA-Tyr-GTA-6-1	132.735298	5.558473	51.109252	75.327288	128.378616	63.177513	26.957417	17.637449	78.177927	120.637305	38.923427	5.772921	7.3	14.766621	13.848871	429.43695	274.154511	27.766297	42.867713	73.445255	105.327782	12.132894	31.296946	22.731904	24.312375	64.454723	53.947173	50.227076	28.244518	25.078371	79.447186	28.87571	104.279341	29.193649	97.646154	34.161595	56.766133	39.118881	31.625066	6.108362	80	25.157003	247.3	115.105389	34.142765	26.622373	10.951357	28.305425	7.090997
tRNA-Tyr-GTA-7-1	91.238435	49.762733	11.1533	70.684201	79.347727	36.586518	56.299309	37.597977	60.515023	58.509913	29.660216	20.020508	35	59.980328	13.0329	176.031507	143.897886	10.238068	24.45288	91.857307	40.226394	9.090856	33.511025	22.492475	18.651309	50.336165	110.28595	17.781232	22.764145	29.685783	21.707615	47.843925	45.366037	31.940721	42.123282	22.757631	19.558585	17.020858	23.444327	19.775686	10.3	14.208452	60	21.592899	28.148699	21.823623	54.370258	2.66794	13.048014
tRNA-Tyr-GTA-8-1	136.047626	4.33587	78.935972	128.594838	90.304173	102.199279	0	16.657697	74.000292	94.531657	24.493388	19.411553	31.9	1.736141	20.443605	43.679371	168.183533	32.567103	27.590922	109.747495	93.419456	39.391811	19.84175	23.108074	20.594264	74.571437	31.46499	86.126994	48.983211	34.891892	153.482588	28.062493	121.396275	31.88584	133.091125	59.817299	38.129931	73.704309	68.631755	15.347043	109.5	32.05147	148.1	36.969787	28.237298	19.5246	31.301869	54.160406	7.097716
tRNA-Tyr-GTA-9-1	60.948505	39.855337	13.12951	21.333535	46.350394	31.419374	49.853168	20.767239	10.497391	7.4444	20.601234	32.441028	10	36.363769	11.149016	19.242629	28.419496	4.700707	33.59758	0	36.390738	31.566792	20.919333	21.142561	10.080875	44.97331	0	14.882601	35.104363	19.136418	10.111964	21.925189	30.284267	32.439833	35.924184	32.604124	18.229621	54.902223	12.778984	28.437269	38.4	36.175636	25	30.701977	51.037704	15.511795	34.158536	44.389043	70.25921
tRNA-Val-AAC-1-1	111.145625	43.301731	100.550281	158.886291	350.694408	65.4839	39.451233	26.576098	114.267776	338.582208	134.838428	86.931384	0	15.435879	71.9355	710.0384	145.486423	36.386762	67.71241	105.178594	204.828642	75.616724	55.470385	29.36593	37.847753	126.850845	194.080775	112.016327	43.740648	56.418455	159.28263	73.982696	103.028382	68.721203	64.120999	54.204056	77.393055	157.799549	0	84.534048	79.2	60.068124	210.5	43.32369	37.110099	56.928148	0.95933	52.194188	15.60845
tRNA-Val-AAC-1-2	47.515347	29.628848	5.029251	22.827415	129.207959	0	53.247247	8.124794	8.320569	60.872006	19.424606	17.384159	0	9.678789	17.062029	53.802058	124.56266	0.365715	10.660952	6.456062	11.577264	2.356753	10.410715	2.69502	5.321544	5.068749	46.56739	17.617814	0	10.638913	5.474338	16.587365	35.067731	19.20869	36.282929	24.710988	4.727635	10.922023	15.976975	12.963634	9.7	6.0105	20.3	28.500204	12.113131	5.71368	10.757433	14.034142	4.841226
tRNA-Val-AAC-1-3	13.464222	18.847823	1.20789	22.177481	46.189493	0	32.544351	1.531178	1.83465	48.815845	33.826801	3.75348	9.1	6.921636	2.126147	127.507792	135.614339	11.16002	3.895771	28.882999	7.776061	0	11.738836	7.070698	19.274723	19.37294	51.031688	11.218267	6.792562	11.025472	19.3357	8.426088	15.453326	3.169133	11.60564	8.511119	12.676681	25.444868	9.886446	7.187394	30	0	39.1	6.535822	11.753998	13.084666	15.782991	0	19.968657
tRNA-Val-AAC-1-4	252.337846	23.818096	96.391485	189.622641	317.775261	78.937521	25.786755	25.40128	131.496595	299.57589	83.763363	36.16697	15	22.199199	14.925927	185.434586	376.830906	35.715445	47.196402	125.354498	94.443978	51.417486	43.827706	30.735203	35.842449	244.593849	246.453582	105.557823	37.270552	20.521943	118.665294	42.401545	137.244313	45.290326	171.474536	73.543872	71.042728	111.398862	37.220586	21.76545	134.2	23.658425	369.2	120.954436	57.434808	23.485497	29.61011	16.325065	25.113511
tRNA-Val-AAC-1-5	124.201202	23.315612	96.194476	118.037777	285.368337	55.510419	19.015117	53.782337	153.853646	320.913579	53.694215	14.377643	0	28.345937	9.864724	648.691396	209.516006	42.165214	51.016714	75.637852	94.523879	44.179464	80.946019	47.857404	31.849085	192.939324	259.310629	184.92679	21.260497	8.81658	135.19493	66.652298	143.803122	67.887562	64.708914	89.695274	63.977333	48.804628	2.957268	11.246896	52.8	25.481392	322.8	61.812448	40.938795	15.732368	0.747866	12.136707	30.880079
tRNA-Val-AAC-2-1	107.708001	29.033154	81.697206	120.336326	389.778131	29.460546	83.943146	49.310853	109.929012	347.717588	111.450015	41.96543	0	52.765822	49.766639	1120.686162	285.276482	63.556843	55.852711	68.978502	61.537609	29.435417	63.978992	29.993124	17.288015	123.399332	129.073366	179.739652	43.59985	24.909763	82.05008	47.295818	98.585815	90.64558	72.44709	79.715011	51.839823	51.803253	4.390212	83.638601	101.6	23.007011	333	93.686158	49.62216	33.608034	16.223247	14.546942	15.303242
tRNA-Val-AAC-3-1	113.51466	4.29786	69.533555	121.423157	315.375659	87.380544	34.139095	31.411286	93.99208	340.66157	108.179649	22.769717	0	7.960644	26.34003	308.629542	144.407795	50.520967	43.919591	40.833262	78.35522	29.383862	37.421541	27.308543	23.004505	149.47851	100.163056	46.347002	65.679262	14.864147	105.463571	34.69973	86.830611	44.951037	119.648046	42.969468	50.023765	83.499401	7.491678	30.104359	90	40.338714	230	105.737866	41.651328	14.977232	7.125383	31.689606	13.854297
tRNA-Val-AAC-4-1	192.524797	28.86615	101.47606	188.410411	392.931519	68.886459	17.66269	34.098622	89.033796	458.633307	93.105318	24.774964	7.2	23.353321	9.115095	524.018871	202.344519	84.692438	81.352104	139.412023	176.186532	23.534227	53.699858	17.759806	21.908204	71.33975	201.800796	101.494417	71.660501	27.860605	151.458567	44.13219	207.348874	48.698395	68.782095	45.910525	78.395073	93.36262	46.139077	26.858359	123.4	32.168776	204.4	106.709677	35.732812	31.460917	76.33105	2.074952	54.386245
tRNA-Val-AAC-5-1	80.54015	49.133242	65.536993	105.599515	193.651462	19.043798	53.336221	20.744678	77.584829	262.363672	117.201089	15.849119	10	21.041855	25.460312	533.882028	129.601223	30.750903	40.695965	109.785928	65.051711	41.689086	49.635047	24.601138	33.605745	84.515126	285.971641	54.667536	51.914632	24.106461	78.074336	48.721875	69.560317	35.275638	43.542976	49.501562	51.523121	62.006206	11.975922	25.262013	34.2	39.306703	153.4	74.241274	27.212777	44.626986	0	62.369872	29.706065
tRNA-Val-AAC-6-1	158.886073	47.974445	67.497573	47.851049	152.980599	24.391468	40.206771	37.432442	65.933035	122.136233	35.602271	11.52455	20	45.291947	10.528226	78.723387	316.358181	34.910077	36.65508	40.897498	139.941718	34.997769	23.518935	32.127918	33.258906	99.275808	164.762354	46.999645	42.204432	18.978919	65.284976	35.126803	52.509916	44.84651	91.232692	42.120178	17.241744	93.922957	103.46652	20.933378	30	51.895066	145	137.596671	26.470971	20.132852	57.500076	40.199071	30.544799
tRNA-Val-AAC-chr6-87	40.905513	19.079831	52.458361	31.442076	32.286335	0	23.929234	33.95108	56.197808	14.985852	9.204697	33.383967	10	45.84633	35.801955	21.990931	19.280034	6.131568	35.096908	22.62819	44.419386	37.407187	23.3648	38.146401	36.114483	48.285933	14.202381	30.763986	34.399821	7.995832	26.906839	51.866516	8.04913	36.204498	26.602649	17.59635	0	7.674955	37.169735	0	5	32.173561	27.6	28.924921	32.218134	11.282238	9.571271	85.543751	53.227296
tRNA-Val-CAC-1-1	125.358277	56.324534	148.319933	152.702025	643.073705	64.309354	115.634959	51.715093	135.950251	580.49908	116.712301	160.585744	10	27.115325	88.062604	1330.74821	167.283778	51.836445	71.295617	85.278303	80.36813	29.924903	127.675945	53.380946	27.344981	53.688196	350.045299	57.616177	62.160441	127.483267	149.699094	51.900749	168.711852	62.790562	104.62337	97.744423	59.861969	71.127282	0	125.075298	111.6	12.077835	321.2	49.257141	43.563284	39.72954	6.969179	29.386732	27.146337
tRNA-Val-CAC-1-2	0	0	0	0	0	0	0	0	0	0	0	0	0	0	0	0	0	0	0	0	0	0	0	0	0	0	0	0	0	0	0	0	0	0	0	0	0	0	0	0	0	0	0	0	0	0	0	0	0
tRNA-Val-CAC-1-3	0	0	0	0	0	0	0	0	0	0	0	0	0	0	0	0	0	0	0	0	0	0	0	0	0	0	0	0	0	0	0	0	0	0	0	0	0	0	0	0	0	0	0	0	0	0	0	0	0
tRNA-Val-CAC-1-4	228.913486	88.857762	41.776489	90.779862	344.380311	39.573215	95.696582	29.481994	87.359168	191.963773	116.882215	29.974514	9.9	58.854024	57.539749	516.27264	336.898407	47.230773	39.70247	52.141497	105.50414	24.745212	55.108073	23.588759	37.842913	51.635834	215.495427	36.384294	21.857112	46.400931	61.524361	43.861454	62.958723	46.684857	88.2697	64.896511	34.668129	59.117151	23.018745	42.563224	114.6	10.957921	244	104.873387	47.443714	42.53787	24.810999	12.73418	25.293934
tRNA-Val-CAC-1-5	193.720033	29.985342	103.854477	150.152252	526.157794	74.824393	64.454439	55.542619	236.291136	632.283889	49.30684	102.322299	13.3	35.512725	73.632291	1521.23488	259.100194	105.007767	116.042287	153.587487	81.396402	29.59996	194.148919	64.181295	54.700536	178.019298	393.595081	51.651805	73.735896	40.167667	84.192157	87.637251	158.82326	120.120834	97.626831	167.547448	50.743665	163.968107	6.657239	86.971412	149.8	15.601421	383.2	56.386748	33.840555	30.908067	8.242491	53.403477	27.079828
tRNA-Val-CAC-1-6	134.339518	142.178393	71.715816	125.135298	441.250232	56.303623	235.885038	35.306051	122.116507	278.590539	348.199306	72.658732	14.7	76.349417	82.964482	1183.022084	120.573046	48.898003	57.614957	80.345532	75.774246	42.531091	87.43564	47.869006	44.393211	38.951417	157.123909	71.010673	32.215934	95.090076	83.624276	83.229341	105.335215	55.290278	45.006062	79.075044	31.020283	47.112603	5.603811	118.685575	119.4	11.040874	360.3	84.384181	19.35233	107.974269	12.577847	50.901174	24.451278
tRNA-Val-CAC-11-2	12.668196	0	14.613976	25.69572	29.389406	0	0	10.908218	43.479144	15.733358	24.028028	0	0	5.84287	7.23613	16.86545	78.695328	31.25309	19.236	30.67512	7.22469	0	25.204166	0	7.49804	0	0	11.093375	0	0	19.0816	6.9256	10.76515	39.760925	0	20.020876	10.40688	0	0	0	20	0	20	8.7428	0	10.602	0	0	10.7397
tRNA-Val-CAC-2-1	115.278202	6.617506	64.629881	83.796264	210.483979	32.521225	24.072375	20.55776	91.196472	199.077246	76.614642	19.540802	10.8	27.342577	51.609518	964.831482	277.166926	27.222036	37.444297	83.640379	105.176384	24.62776	32.631518	30.59285	23.189334	91.044971	251.390395	38.064554	22.973248	39.195788	98.499637	43.381437	90.324205	36.800748	77.759154	30.835665	50.404527	50.944928	11.556942	26.866517	60.8	28.5934	236	64.757046	24.804413	27.741269	7.951062	23.174049	29.013044
tRNA-Val-CAC-3-1	204.020526	20.827807	83.932628	70.342431	354.191779	75.050999	91.20725	23.546988	81.55599	273.426679	66.902471	39.395994	5.7	31.662834	46.743255	698.380898	152.326294	33.788595	41.5672	53.66224	90.39108	57.247731	20.550382	17.122485	32.725962	132.116143	92.055942	150.739866	32.671511	39.096394	116.665291	24.072343	76.028499	50.374648	5.833372	44.186275	46.56724	106.616298	11.629056	66.044028	95.7	39.880712	296.4	49.643285	28.768431	45.302319	14.07563	28.878231	28.663295
tRNA-Val-CAC-4-1	0	0	0	0	0	0	0	0	0	8.14671	0	0	0	0	7.23613	0	13.114715	6.25064	0	0	0	10.31532	6.29976	0	0	0	0	0	0	6.20445	0	0	0	0	20.2868	0	0	0	0	0	0	0	0	8.7428	0	0	0	0	0
tRNA-Val-CAC-5-1	20.127957	25.81548	40.037584	74.978702	106.249292	19.58665	12.212424	18.423577	102.721363	146.802494	54.175077	25.28732	0.1	2.496499	8.681806	223.886767	54.723491	50.857132	42.298803	61.220941	27.08934	22.349824	29.694472	21.370645	11.405076	14.440622	124.452224	5.946049	21.954648	10.34062	43.9304	37.969436	45.448553	66.227114	15.23984	102.032325	20.783448	13.17148	18.6524	10.721751	5	4.686346	45	0.07948	9.97551	9.244944	0	0.820468	0
tRNA-Val-CAC-6-1	77.025467	43.500353	40.53985	67.526284	130.090387	41.232706	48.055443	32.462844	26.87894	132.981787	102.043026	11.164758	15	18.334716	15.189546	315.413346	364.97648	20.306144	21.47851	62.162291	46.88839	14.459448	50.335679	27.327058	10.360885	69.635425	113.301742	291.036753	8.451414	21.724659	54.312405	55.414986	62.688523	10.739904	78.137489	23.856276	39.390912	33.173373	119.469845	34.795978	19	53.387233	90	74.63445	21.803004	27.629323	8.651257	37.549846	39.655811
tRNA-Val-CAC-7-1	30.175341	62.591654	28.506204	25.643752	56.960226	49.407994	20.329305	35.98259	24.167591	37.899222	44.458266	13.497552	32	39.572389	5.139782	108.159572	126.929858	23.527319	30.366201	83.583745	31.480672	55.358439	21.255913	18.081568	32.61345	20.985923	12.568751	44.554361	26.377377	8.622644	87.262204	29.614258	35.339452	41.339799	20.354096	28.014196	42.647028	27.347275	24.403726	12.32847	55	40.311406	58	39.822538	19.217336	45.018005	114.192829	18.053475	21.4794
tRNA-Val-CAC-8-1	0	0	0	0	0	0	0	0	0	0	0	0	0	0	0	0	0	0	0	0	0	0	0	0	0	0	0	0	0	0	0	0	0	0	0	0	0	0	0	0	0	0	0	0	0	0	0	0	0
tRNA-Val-CAC-9-1	67.439522	79.918102	21.836466	44.536261	50.34501	16.373125	52.538274	13.056925	32.457877	40.173876	56.10436	71.873681	10	40.680846	42.29448	26.155679	9.721509	28.27405	15.377379	53.253073	35.261119	45.019454	25.636077	6.795503	30.092316	87.614481	57.238707	29.803561	19.880436	35.772502	48.286565	26.040849	11.743455	14.99201	36.249879	28.599513	38.74017	38.233285	6.11527	29.382457	10	18.89803	31.6	18.335885	27.749145	46.648957	0	12.902115	30.641227
tRNA-Val-CAC-chr1-134	11.881811	19.755525	5.028433	4.725743	17.011328	0	0	25.51012	5.476367	11.841033	14.078758	0	0	23.37162	14.47011	22.256776	53.429351	9.046639	8.781699	0	24.35951	0	4.350441	18.984396	13.500758	11.74041	18.5493	0	29.430424	13.64974	7.177897	15.568215	13.200069	4.709654	0	12.517598	8.143469	20.103294	102.475723	4.258926	0	7.420455	0	17.487208	2.17971	27.480525	14.591878	0	0
tRNA-Val-CAC-chr1-136	0	0	7.30664	0	0	0	0	0	0	0	0	0	0	0	0	0	39.34679	0	0	15.33756	0	0	6.29976	7.59312	0	0	0	0	0	0	0	6.9256	10.76515	0	0	6.67447	0	0	0	0	10	0	10	0	0	0	0	0	0
tRNA-Val-CAC-chr1-16	28.456558	0	29.231812	34.258826	40.162709	21.69657	0	13.128487	44.268486	16.29342	12.014	66.72636	0	5.84287	7.23613	129.255787	10.415051	15.997585	27.720444	0	21.67236	0	26.529134	6.518499	18.339904	15.2997	18.5493	0	27.47256	0	28.836	22.560395	21.530197	27.29463	0	53.481615	0	0	0	9.382574	20	0	20	8.7428	0	7.068	0	36.106898	0
tRNA-Val-CAC-chr1-93	30.382293	7.700175	29.230742	154.167186	91.708393	43.39314	7.81893	4.149291	40.124522	48.88026	0	51.898497	0	5.84287	0	111.798933	13.114715	16.001367	17.334555	138.035069	43.34466	11.17493	21.887726	8.900737	9.634169	91.79837	37.098701	77.662	27.47256	0	84.58616	12.895321	64.49281	24.687285	0	23.942281	10.40688	22.57968	0	12.32847	0	8.18699	60	8.7428	5.230152	7.068	0	72.213789	10.7397
tRNA-Val-TAC-1-1	172.349818	37.6866	48.933169	149.162181	385.794672	54.079455	75.328635	24.193904	133.058377	328.828765	131.880028	95.356495	14.9	32.936788	35.30808	306.210698	104.266624	51.166683	51.516661	93.23748	134.759801	25.048525	56.29989	33.815446	23.028827	146.449018	139.122063	66.469946	51.445058	31.060149	109.466477	42.709113	89.06398	49.226526	77.731712	47.071524	56.739295	144.52457	18.624129	96.128792	110.1	7.25176	349.5	94.919965	32.707477	44.571208	23.23786	31.85787	15.049064
tRNA-Val-TAC-1-2	120.909267	0	44.327039	124.509744	648.292611	28.532021	29.250057	38.953274	208.227051	1009.62955	36.523453	71.568749	0	8.764305	111.426829	394.861859	84.073566	76.947987	100.169828	53.037971	122.723421	28.82209	48.691119	59.805281	42.605258	122.397818	180.439442	53.438835	68.537607	16.795812	62.514916	49.39622	60.359009	70.484796	111.174319	69.614468	18.588198	90.493693	0	75.910556	58.1	14.361428	226.2	12.832735	34.305321	23.370432	20.189212	79.189671	7.616256
tRNA-Val-TAC-2-1	150.127271	59.865401	40.491842	105.843947	421.320614	36.964913	83.50184	33.768514	99.057087	716.25454	281.700734	58.903186	0	41.385757	41.290288	870.008404	257.720508	83.037929	46.436829	63.978204	112.915335	25.293344	67.802981	22.934068	19.122844	142.730839	339.596468	112.919779	29.348068	36.592549	84.621239	106.921341	99.548037	46.777042	69.511762	64.810872	47.801343	136.423244	38.273621	96.837387	112.7	25.699328	261.4	128.657715	27.048417	36.498819	6.371738	35.232349	33.65002
tRNA-Val-TAC-3-1	362.16491	46.571079	55.101415	85.009113	79.384358	20.475903	1.563786	42.188962	138.115591	40.04278	28.379669	68.82977	0	41.808925	31.230383	23.06743	8.198677	88.11443	95.661109	29.631163	24.968539	67.412763	112.083563	53.119635	51.574793	89.199834	0	23.121406	55.384719	28.061298	67.681122	66.751566	43.000295	85.858629	15.106816	78.505429	16.402856	34.812568	7.107814	14.379052	26.7	18.033676	98.5	39.971894	28.204273	23.49411	25.007704	18.734066	36.906388
tRNA-Val-TAC-4-1	55.196989	7.766306	56.060917	116.651879	227.562917	43.078078	30.246852	17.657894	112.885543	156.17354	62.162198	28.937175	5	43.617146	22.852112	633.280531	686.137291	55.552835	44.780081	103.588912	124.591601	27.671969	78.785385	59.396749	31.98902	98.014955	128.784499	42.091323	55.392537	22.941349	87.556204	44.795283	121.097634	53.199029	123.750282	54.53394	31.395626	53.806947	90.504821	29.644062	125	32.995218	212.5	106.712101	46.73222	22.055689	75.449899	53.795191	35.196362
tRNA-Val-TAC-chr17-24	22.549265	23.101565	18.856112	7.534094	6.030758	31.89426	11.54223	9.936355	6.632774	0	5.89624	12.811681	0	20.620937	18.171095	15.396362	0	24.638406	0	13.275014	11.051643	0	24.813977	13.756235	18.947267	11.584682	0	34.077933	0	27.535552	28.978813	10.595616	9.485001	10.603	28.971971	15.965424	18.18823	6.979552	11.826885	18.332449	0.2	4.567572	65	0	24.681638	19.847065	12.978805	0	18.633404
tRNA-Val-TAC-chr2-6	32.906763	84.617347	41.874899	34.000413	45.806804	37.527218	48.21722	23.459943	31.617343	37.974149	51.699624	40.900331	20	61.118672	30.590666	0	25.821932	37.912329	12.480054	63.766059	59.519279	26.005337	26.81004	26.733644	29.835302	17.692285	0	24.727308	26.555474	54.764295	29.281434	12.837569	12.567394	42.104134	7.109974	34.273914	22.586835	51.315655	17.667871	15.448952	55.1	16.443039	44.8	37.059852	48.106489	34.944546	80.580821	34.730756	79.471447
protein_exp	59.859500	0.000000	2.440295	31.911600	8.818390	5.901865	0.000000	26.349300	3.259250	4.953405	0.000000	0.000000	24.081350	0.000000	0.000000	0.000000	0.000000	5.238345	6.383800	26.446000	6.831060	4.168625	4.089665	36.666550	2.400085	3.663470	14.150700	8.848260	3.980725	0.000000	9.462095	28.651000	10.370185	4.368835	46.055400	2.801190	14.799500	4.751390	0.000000	0.000000	4.458380	4.941635	4.026790	0.000000	8.957090	0.000000	0.000000	27.915700	0.000000
[truncated: 24 more columns]
