# Supplementary material for: Integrated genomic analysis reveals regulatory pathways and dynamic landscapes of the tRNA transcriptome
Source: Sci Rep. 2021 Mar 4;11:5226. doi: 10.1038/s41598-021-83469-6 (PMC7933247; doi:10.1038/s41598-021-83469-6)
Supplement: Supplementary file 2 — Supplementary Data. [file 41598_2021_83469_MOESM2_ESM.zip › 9_DM-tRNA-Seq_static.tsv]

#SampleID	Description	total_num	removed_num	survived_num	non_redundent_num	start_time	end_time	processing_time	trim_time	filter_time	blastn_time	A	B	C	D	E	F	G	H	I	total	intro_cl_ratio	u5_cl_ratio	u3_cl_ratio	cca_add_ratio
SRR1836128	Total_RNA_control_2	7449436	559	7448877	5534	Wed Aug 19 16:39:00 2020	Wed Aug 19 16:39:53 2020	53	0	38	14	379.0	539.0	3353.0	2534.002	685.0	0	13.7	0	1612174.546	1619678.248	0.0	0.862	1.0	1.0
SRR1836129	Total_RNA_treated_1	10134776	847	10133929	8011	Wed Aug 19 16:39:53 2020	Wed Aug 19 16:41:16 2020	82	0	52	30	2758.998	676.0	17256.93	35876.964	0	1131.993	0	360.0	2687308.371	2745369.256	1.0	0.962	1.0	1.0
SRR1836123	tRNA_control1	10274528	886	10273642	9821	Wed Aug 19 16:44:40 2020	Wed Aug 19 16:46:43 2020	122	0	76	46	841.0	0	1849.001	11139.506	2728.0	0	190.0	0	4868485.625	4885233.132	0.0	1.0	1.0	1.0
SRR1836124	tRNA_control2	11950195	1018	11949177	11259	Wed Aug 19 16:42:21 2020	Wed Aug 19 16:44:40 2020	139	0	88	51	822.999	0	3329.776	14687.886	3644.0	359.0	346.0	117.0	5492698.201	5516004.862	0.09	1.0	1.0	1.0
SRR1836125	tRNA_treated1	19182690	1765	19180925	15925	Wed Aug 19 16:46:43 2020	Wed Aug 19 16:49:53 2020	190	0	104	85	21849.999	236.0	33417.582	94983.084	0	7750.004	0	790.994	11123729.398	11282757.061	1.0	0.993	1.0	1.0
SRR1836126	tRNA_treated2	8664537	730	8663807	8353	Wed Aug 19 16:37:29 2020	Wed Aug 19 16:39:00 2020	90	0	46	43	7737.998	180.0	14257.078	34632.692	0	3549.997	0	256.002	4222667.479	4283281.246	1.0	0.988	1.0	1.0
SRR1836130	Total_RNA_treated_2	8117189	662	8116527	6326	Wed Aug 19 16:41:16 2020	Wed Aug 19 16:42:21 2020	65	0	41	24	1658.999	402.0	10381.715	27585.016	0	859.004	0	226.992	2090826.655	2131940.381	1.0	0.963	1.0	1.0
SRR1836127	Total_RNA_control_1	6061349	434	6060915	4397	Wed Aug 19 16:49:53 2020	Wed Aug 19 16:50:36 2020	42	0	29	12	190.0	378.0	2549.001	2157.995	172.0	0	22.7	0	1262165.553	1267635.249	0.0	0.871	1.0	1.0
