# Supplementary material for: Integrated genomic analysis reveals regulatory pathways and dynamic landscapes of the tRNA transcriptome
Source: Sci Rep. 2021 Mar 4;11:5226. doi: 10.1038/s41598-021-83469-6 (PMC7933247; doi:10.1038/s41598-021-83469-6)
Supplement: Supplementary file 2 — Supplementary Data. [file 41598_2021_83469_MOESM2_ESM.zip › 12_HepG2_CHIP_Seq_data_source.xls]

#ID	Type	ChIP_Gene	Database	Sample	Format
ENCFF215SIW	SE76nt	AGO2	ENCODE	Homo sapiens HepG2	BigWig
ENCFF808CTN	SE76nt	AGO2	ENCODE	Homo sapiens HepG2	BigWig
ENCFF768GGW	SE76nt	AGO2	ENCODE	Homo sapiens HepG2	BigWig
ENCFF064EXL	SE76nt	ARID3A	ENCODE	Homo sapiens HepG2	BigWig
ENCFF116CGF	SE76nt	ARID3A	ENCODE	Homo sapiens HepG2	BigWig
ENCFF788KCM	SE76nt	ARID3A	ENCODE	Homo sapiens HepG2	BigWig
ENCFF454HCW	SE76nt	ARID4B	ENCODE	Homo sapiens HepG2	BigWig
ENCFF971IZU	SE76nt	ARID4B	ENCODE	Homo sapiens HepG2	BigWig
ENCFF551LZM	SE76nt	ARID4B	ENCODE	Homo sapiens HepG2	BigWig
ENCFF136WRB	SE76nt	ARNT	ENCODE	Homo sapiens HepG2	BigWig
ENCFF866XWN	SE76nt	ARNT	ENCODE	Homo sapiens HepG2	BigWig
ENCFF949FQC	SE76nt	ARNT	ENCODE	Homo sapiens HepG2	BigWig
ENCFF487JIR	SE76nt	ASH2L	ENCODE	Homo sapiens HepG2	BigWig
ENCFF971PWH	SE76nt	ASH2L	ENCODE	Homo sapiens HepG2	BigWig
ENCFF416FKE	SE76nt	ASH2L	ENCODE	Homo sapiens HepG2	BigWig
ENCFF471WDT	SE76nt	ATF1	ENCODE	Homo sapiens HepG2	BigWig
ENCFF912JZP	SE76nt	ATF1	ENCODE	Homo sapiens HepG2	BigWig
ENCFF194YNU	SE76nt	ATF1	ENCODE	Homo sapiens HepG2	BigWig
ENCFF094SIR	SE76nt	ATF2	ENCODE	Homo sapiens HepG2	BigWig
ENCFF064LQT	SE76nt	ATF2	ENCODE	Homo sapiens HepG2	BigWig
ENCFF020WZU	SE76nt	ATF2	ENCODE	Homo sapiens HepG2	BigWig
ENCFF047ANU	SE76nt	ATF3	ENCODE	Homo sapiens HepG2	BigWig
ENCFF461IPU	SE76nt	ATF3	ENCODE	Homo sapiens HepG2	BigWig
ENCFF691DUF	SE76nt	ATF3	ENCODE	Homo sapiens HepG2	BigWig
ENCFF815TNX	SE76nt	ATF7	ENCODE	Homo sapiens HepG2	BigWig
ENCFF729XPZ	SE76nt	ATF7	ENCODE	Homo sapiens HepG2	BigWig
ENCFF245QLY	SE76nt	ATF7	ENCODE	Homo sapiens HepG2	BigWig
ENCFF339RRU	SE76nt	ATM	ENCODE	Homo sapiens HepG2	BigWig
ENCFF782TNO	SE76nt	ATM	ENCODE	Homo sapiens HepG2	BigWig
ENCFF389KFX	SE76nt	ATM	ENCODE	Homo sapiens HepG2	BigWig
ENCFF485YRO	SE76nt	BCL6	ENCODE	Homo sapiens HepG2	BigWig
ENCFF311BHZ	SE76nt	BCL6	ENCODE	Homo sapiens HepG2	BigWig
ENCFF454ZXF	SE76nt	BCL6	ENCODE	Homo sapiens HepG2	BigWig
ENCFF208AXE	SE76nt	BCLAF1	ENCODE	Homo sapiens HepG2	BigWig
ENCFF285DLJ	SE76nt	BCLAF1	ENCODE	Homo sapiens HepG2	BigWig
ENCFF711GOB	SE76nt	BCLAF1	ENCODE	Homo sapiens HepG2	BigWig
ENCFF464AOQ	SE76nt	BHLHE40	ENCODE	Homo sapiens HepG2	BigWig
ENCFF348USU	SE76nt	BHLHE40	ENCODE	Homo sapiens HepG2	BigWig
ENCFF663IWV	SE76nt	BHLHE40	ENCODE	Homo sapiens HepG2	BigWig
ENCFF757FWM	SE76nt	BHLHE40	ENCODE	Homo sapiens HepG2	BigWig
ENCFF016XRZ	SE76nt	BHLHE40	ENCODE	Homo sapiens HepG2	BigWig
ENCFF902KXM	SE76nt	BHLHE40	ENCODE	Homo sapiens HepG2	BigWig
ENCFF399IIS	SE76nt	BRCA1	ENCODE	Homo sapiens HepG2	BigWig
ENCFF191NNV	SE76nt	BRCA1	ENCODE	Homo sapiens HepG2	BigWig
ENCFF379LRX	SE76nt	BRCA1	ENCODE	Homo sapiens HepG2	BigWig
ENCFF208YEC	SE76nt	BRD4	ENCODE	Homo sapiens HepG2	BigWig
ENCFF548MPZ	SE76nt	BRD4	ENCODE	Homo sapiens HepG2	BigWig
ENCFF219GCD	SE76nt	BRD4	ENCODE	Homo sapiens HepG2	BigWig
ENCFF854VYF	SE76nt	CEBPA	ENCODE	Homo sapiens HepG2	BigWig
ENCFF559CVP	SE76nt	CEBPA	ENCODE	Homo sapiens HepG2	BigWig
ENCFF672QFZ	SE76nt	CEBPA	ENCODE	Homo sapiens HepG2	BigWig
ENCFF379JNY	SE76nt	CEBPB	ENCODE	Homo sapiens HepG2	BigWig
ENCFF154FVM	SE76nt	CEBPB	ENCODE	Homo sapiens HepG2	BigWig
ENCFF598PJJ	SE76nt	CEBPB	ENCODE	Homo sapiens HepG2	BigWig
ENCFF890ELX	SE76nt	CEBPB	ENCODE	Homo sapiens HepG2	BigWig
ENCFF003HJB	SE76nt	CEBPB	ENCODE	Homo sapiens HepG2	BigWig
ENCFF750GHL	SE76nt	CEBPB	ENCODE	Homo sapiens HepG2	BigWig
ENCFF746VCI	SE76nt	CEBPG	ENCODE	Homo sapiens HepG2	BigWig
ENCFF995KYW	SE76nt	CEBPG	ENCODE	Homo sapiens HepG2	BigWig
ENCFF266FZD	SE76nt	CEBPG	ENCODE	Homo sapiens HepG2	BigWig
ENCFF043LCL	SE76nt	CEBPZ	ENCODE	Homo sapiens HepG2	BigWig
ENCFF322XIA	SE76nt	CEBPZ	ENCODE	Homo sapiens HepG2	BigWig
ENCFF090RDW	SE76nt	CEBPZ	ENCODE	Homo sapiens HepG2	BigWig
ENCFF154SOY	SE76nt	CHD2	ENCODE	Homo sapiens HepG2	BigWig
ENCFF138VIL	SE76nt	CHD2	ENCODE	Homo sapiens HepG2	BigWig
ENCFF860RIC	SE76nt	CHD2	ENCODE	Homo sapiens HepG2	BigWig
ENCFF246IJB	SE76nt	CHD4	ENCODE	Homo sapiens HepG2	BigWig
ENCFF881CWL	SE76nt	CHD4	ENCODE	Homo sapiens HepG2	BigWig
ENCFF226SAU	SE76nt	CHD4	ENCODE	Homo sapiens HepG2	BigWig
ENCFF112WSU	SE76nt	CREB1	ENCODE	Homo sapiens HepG2	BigWig
ENCFF618PGT	SE76nt	CREB1	ENCODE	Homo sapiens HepG2	BigWig
ENCFF024NKG	SE76nt	CREB1	ENCODE	Homo sapiens HepG2	BigWig
ENCFF600AOU	SE76nt	CREB1	ENCODE	Homo sapiens HepG2	BigWig
ENCFF853TTW	SE76nt	CREB1	ENCODE	Homo sapiens HepG2	BigWig
ENCFF632NSS	SE76nt	CREB1	ENCODE	Homo sapiens HepG2	BigWig
ENCFF103VKF	SE76nt	CREM	ENCODE	Homo sapiens HepG2	BigWig
ENCFF906AXR	SE76nt	CREM	ENCODE	Homo sapiens HepG2	BigWig
ENCFF640SYI	SE76nt	CREM	ENCODE	Homo sapiens HepG2	BigWig
ENCFF160KQO	SE76nt	CTCF	ENCODE	Homo sapiens HepG2	BigWig
ENCFF716BKU	SE76nt	CTCF	ENCODE	Homo sapiens HepG2	BigWig
ENCFF574XOA	SE76nt	CTCF	ENCODE	Homo sapiens HepG2	BigWig
ENCFF497MQF	SE76nt	CTCF	ENCODE	Homo sapiens HepG2	BigWig
ENCFF601JOJ	SE76nt	CTCF	ENCODE	Homo sapiens HepG2	BigWig
ENCFF957STN	SE76nt	CTCF	ENCODE	Homo sapiens HepG2	BigWig
ENCFF927SRG	SE76nt	DNMT3B	ENCODE	Homo sapiens HepG2	BigWig
ENCFF351DSM	SE76nt	DNMT3B	ENCODE	Homo sapiens HepG2	BigWig
ENCFF637CGN	SE76nt	DNMT3B	ENCODE	Homo sapiens HepG2	BigWig
ENCFF803LLG	SE76nt	DRAP1	ENCODE	Homo sapiens HepG2	BigWig
ENCFF277XHE	SE76nt	DRAP1	ENCODE	Homo sapiens HepG2	BigWig
ENCFF355KCP	SE76nt	DRAP1	ENCODE	Homo sapiens HepG2	BigWig
ENCFF920OQP	SE76nt	EHMT2	ENCODE	Homo sapiens HepG2	BigWig
ENCFF169HZN	SE76nt	EHMT2	ENCODE	Homo sapiens HepG2	BigWig
ENCFF721UEZ	SE76nt	EHMT2	ENCODE	Homo sapiens HepG2	BigWig
ENCFF592MEJ	SE76nt	ELF1	ENCODE	Homo sapiens HepG2	BigWig
ENCFF979PVN	SE76nt	ELF1	ENCODE	Homo sapiens HepG2	BigWig
ENCFF938ZUJ	SE76nt	ELF1	ENCODE	Homo sapiens HepG2	BigWig
ENCFF619BRV	SE76nt	ELF3	ENCODE	Homo sapiens HepG2	BigWig
ENCFF439CMK	SE76nt	ELF3	ENCODE	Homo sapiens HepG2	BigWig
ENCFF847ZHC	SE76nt	ELF3	ENCODE	Homo sapiens HepG2	BigWig
ENCFF297OWS	SE76nt	EP300	ENCODE	Homo sapiens HepG2	BigWig
ENCFF432IMS	SE76nt	EP300	ENCODE	Homo sapiens HepG2	BigWig
ENCFF396GPU	SE76nt	EP300	ENCODE	Homo sapiens HepG2	BigWig
ENCFF952OBS	SE76nt	EP300	ENCODE	Homo sapiens HepG2	BigWig
ENCFF772VBV	SE76nt	EP300	ENCODE	Homo sapiens HepG2	BigWig
ENCFF885QMD	SE76nt	EP300	ENCODE	Homo sapiens HepG2	BigWig
ENCFF171DAD	SE76nt	ETV4	ENCODE	Homo sapiens HepG2	BigWig
ENCFF744PPC	SE76nt	ETV4	ENCODE	Homo sapiens HepG2	BigWig
ENCFF040IVU	SE76nt	ETV4	ENCODE	Homo sapiens HepG2	BigWig
ENCFF633YWL	SE76nt	EZH2	ENCODE	Homo sapiens HepG2	BigWig
ENCFF321AHD	SE76nt	EZH2	ENCODE	Homo sapiens HepG2	BigWig
ENCFF506VXV	SE76nt	EZH2	ENCODE	Homo sapiens HepG2	BigWig
ENCFF630OJD	SE76nt	FOSL2	ENCODE	Homo sapiens HepG2	BigWig
ENCFF858SNG	SE76nt	FOSL2	ENCODE	Homo sapiens HepG2	BigWig
ENCFF994BKW	SE76nt	FOSL2	ENCODE	Homo sapiens HepG2	BigWig
ENCFF912HGV	SE76nt	FOXA1	ENCODE	Homo sapiens HepG2	BigWig
ENCFF163CFH	SE76nt	FOXA1	ENCODE	Homo sapiens HepG2	BigWig
ENCFF701JGZ	SE76nt	FOXA1	ENCODE	Homo sapiens HepG2	BigWig
ENCFF213LYJ	SE76nt	FOXA1	ENCODE	Homo sapiens HepG2	BigWig
ENCFF529CBU	SE76nt	FOXA1	ENCODE	Homo sapiens HepG2	BigWig
ENCFF050QFU	SE76nt	FOXA1	ENCODE	Homo sapiens HepG2	BigWig
ENCFF617FIK	SE76nt	FOXA1	ENCODE	Homo sapiens HepG2	BigWig
ENCFF795JUV	SE76nt	FOXA1	ENCODE	Homo sapiens HepG2	BigWig
ENCFF210VRU	SE76nt	FOXA1	ENCODE	Homo sapiens HepG2	BigWig
ENCFF511UEV	SE76nt	FOXA2	ENCODE	Homo sapiens HepG2	BigWig
ENCFF626IVY	SE76nt	FOXA2	ENCODE	Homo sapiens HepG2	BigWig
ENCFF108WYP	SE76nt	FOXA2	ENCODE	Homo sapiens HepG2	BigWig
ENCFF388QTX	SE76nt	FOXA2	ENCODE	Homo sapiens HepG2	BigWig
ENCFF348LLH	SE76nt	FOXA2	ENCODE	Homo sapiens HepG2	BigWig
ENCFF019MME	SE76nt	FOXA2	ENCODE	Homo sapiens HepG2	BigWig
ENCFF567NUB	SE76nt	FOXA3	ENCODE	Homo sapiens HepG2	BigWig
ENCFF531VJG	SE76nt	FOXA3	ENCODE	Homo sapiens HepG2	BigWig
ENCFF662ZUD	SE76nt	FOXA3	ENCODE	Homo sapiens HepG2	BigWig
ENCFF038BON	SE76nt	FOXK2	ENCODE	Homo sapiens HepG2	BigWig
ENCFF193XGX	SE76nt	FOXK2	ENCODE	Homo sapiens HepG2	BigWig
ENCFF852HJN	SE76nt	FOXK2	ENCODE	Homo sapiens HepG2	BigWig
ENCFF008TUY	SE76nt	FOXP1	ENCODE	Homo sapiens HepG2	BigWig
ENCFF375LJC	SE76nt	FOXP1	ENCODE	Homo sapiens HepG2	BigWig
ENCFF533EPW	SE76nt	FOXP1	ENCODE	Homo sapiens HepG2	BigWig
ENCFF207DQS	SE76nt	FOXP1	ENCODE	Homo sapiens HepG2	BigWig
ENCFF910ZUF	SE76nt	FOXP1	ENCODE	Homo sapiens HepG2	BigWig
ENCFF141YVC	SE76nt	FOXP1	ENCODE	Homo sapiens HepG2	BigWig
ENCFF108BDL	SE76nt	FUS	ENCODE	Homo sapiens HepG2	BigWig
ENCFF089NBN	SE76nt	FUS	ENCODE	Homo sapiens HepG2	BigWig
ENCFF060IRU	SE76nt	FUS	ENCODE	Homo sapiens HepG2	BigWig
ENCFF200UZN	SE76nt	GABPA	ENCODE	Homo sapiens HepG2	BigWig
ENCFF351OIU	SE76nt	GABPA	ENCODE	Homo sapiens HepG2	BigWig
ENCFF699HQQ	SE76nt	GABPA	ENCODE	Homo sapiens HepG2	BigWig
ENCFF973JHV	SE76nt	GABPA	ENCODE	Homo sapiens HepG2	BigWig
ENCFF192BGD	SE76nt	GABPA	ENCODE	Homo sapiens HepG2	BigWig
ENCFF083OFO	SE76nt	GABPA	ENCODE	Homo sapiens HepG2	BigWig
ENCFF517XPS	SE76nt	GABPB1	ENCODE	Homo sapiens HepG2	BigWig
ENCFF556AXQ	SE76nt	GABPB1	ENCODE	Homo sapiens HepG2	BigWig
ENCFF166DJT	SE76nt	GABPB1	ENCODE	Homo sapiens HepG2	BigWig
ENCFF560KEF	SE76nt	GATA4	ENCODE	Homo sapiens HepG2	BigWig
ENCFF832BFI	SE76nt	GATA4	ENCODE	Homo sapiens HepG2	BigWig
ENCFF441EYT	SE76nt	GATA4	ENCODE	Homo sapiens HepG2	BigWig
ENCFF737WWY	SE76nt	GATAD1	ENCODE	Homo sapiens HepG2	BigWig
ENCFF308CRA	SE76nt	GATAD1	ENCODE	Homo sapiens HepG2	BigWig
ENCFF686DMW	SE76nt	GATAD1	ENCODE	Homo sapiens HepG2	BigWig
ENCFF502JZE	SE76nt	GATAD2A	ENCODE	Homo sapiens HepG2	BigWig
ENCFF016LJK	SE76nt	GATAD2A	ENCODE	Homo sapiens HepG2	BigWig
ENCFF779WRS	SE76nt	GATAD2A	ENCODE	Homo sapiens HepG2	BigWig
ENCFF179MGX	SE76nt	GMEB2	ENCODE	Homo sapiens HepG2	BigWig
ENCFF573WUB	SE76nt	GMEB2	ENCODE	Homo sapiens HepG2	BigWig
ENCFF572YKR	SE76nt	GMEB2	ENCODE	Homo sapiens HepG2	BigWig
ENCFF766LRM	SE76nt	GTF2F1	ENCODE	Homo sapiens HepG2	BigWig
ENCFF967OKU	SE76nt	GTF2F1	ENCODE	Homo sapiens HepG2	BigWig
ENCFF659IUJ	SE76nt	GTF2F1	ENCODE	Homo sapiens HepG2	BigWig
ENCFF922MUD	SE76nt	GTF2F1	ENCODE	Homo sapiens HepG2	BigWig
ENCFF713BPL	SE76nt	GTF2F1	ENCODE	Homo sapiens HepG2	BigWig
ENCFF239NTL	SE76nt	GTF2F1	ENCODE	Homo sapiens HepG2	BigWig
ENCFF887SFW	SE76nt	H3K27me3	ENCODE	Homo sapiens HepG2	BigWig
ENCFF598TWA	SE76nt	H3K27me3	ENCODE	Homo sapiens HepG2	BigWig
ENCFF401OUW	SE76nt	H3K27me3	ENCODE	Homo sapiens HepG2	BigWig
ENCFF727EFW	SE76nt	H3K27me3	ENCODE	Homo sapiens HepG2	BigWig
ENCFF419FUZ	SE76nt	H3K27me3	ENCODE	Homo sapiens HepG2	BigWig
ENCFF385RIY	SE76nt	H3K27me3	ENCODE	Homo sapiens HepG2	BigWig
ENCFF838ZBR	SE76nt	H3K36me3	ENCODE	Homo sapiens HepG2	BigWig
ENCFF550PXE	SE76nt	H3K36me3	ENCODE	Homo sapiens HepG2	BigWig
ENCFF991NFW	SE76nt	H3K36me3	ENCODE	Homo sapiens HepG2	BigWig
ENCFF265AEY	SE76nt	H3K36me3	ENCODE	Homo sapiens HepG2	BigWig
ENCFF104ECN	SE76nt	H3K36me3	ENCODE	Homo sapiens HepG2	BigWig
ENCFF497BPI	SE76nt	H3K36me3	ENCODE	Homo sapiens HepG2	BigWig
ENCFF412ZOZ	SE76nt	H3K4me1	ENCODE	Homo sapiens HepG2	BigWig
ENCFF058GCZ	SE76nt	H3K4me1	ENCODE	Homo sapiens HepG2	BigWig
ENCFF733OOK	SE76nt	H3K4me1	ENCODE	Homo sapiens HepG2	BigWig
ENCFF510EEM	SE76nt	H3K4me2	ENCODE	Homo sapiens HepG2	BigWig
ENCFF109QAV	SE76nt	H3K4me2	ENCODE	Homo sapiens HepG2	BigWig
ENCFF465JBG	SE76nt	H3K4me2	ENCODE	Homo sapiens HepG2	BigWig
ENCFF159GNY	SE76nt	H3K4me3	ENCODE	Homo sapiens HepG2	BigWig
ENCFF736LHE	SE76nt	H3K4me3	ENCODE	Homo sapiens HepG2	BigWig
ENCFF556HVB	SE76nt	H3K4me3	ENCODE	Homo sapiens HepG2	BigWig
ENCFF699DRO	SE76nt	H3K4me3	ENCODE	Homo sapiens HepG2	BigWig
ENCFF746CXV	SE76nt	H3K4me3	ENCODE	Homo sapiens HepG2	BigWig
ENCFF400FYO	SE76nt	H3K4me3	ENCODE	Homo sapiens HepG2	BigWig
ENCFF986SHM	SE76nt	H3K4me3	ENCODE	Homo sapiens HepG2	BigWig
ENCFF777EVS	SE76nt	H3K4me3	ENCODE	Homo sapiens HepG2	BigWig
ENCFF688NMF	SE76nt	H3K4me3	ENCODE	Homo sapiens HepG2	BigWig
ENCFF698IKK	SE76nt	H3K9ac	ENCODE	Homo sapiens HepG2	BigWig
ENCFF053ROV	SE76nt	H3K9ac	ENCODE	Homo sapiens HepG2	BigWig
ENCFF747KWR	SE76nt	H3K9ac	ENCODE	Homo sapiens HepG2	BigWig
ENCFF504YVS	SE76nt	H3K9me3	ENCODE	Homo sapiens HepG2	BigWig
ENCFF485BCI	SE76nt	H3K9me3	ENCODE	Homo sapiens HepG2	BigWig
ENCFF303EQX	SE76nt	H3K9me3	ENCODE	Homo sapiens HepG2	BigWig
ENCFF346DAD	SE76nt	H4K20me1	ENCODE	Homo sapiens HepG2	BigWig
ENCFF554JDF	SE76nt	H4K20me1	ENCODE	Homo sapiens HepG2	BigWig
ENCFF582DAO	SE76nt	H4K20me1	ENCODE	Homo sapiens HepG2	BigWig
ENCFF658GJX	SE76nt	HBP1	ENCODE	Homo sapiens HepG2	BigWig
ENCFF648KAV	SE76nt	HBP1	ENCODE	Homo sapiens HepG2	BigWig
ENCFF674ZEE	SE76nt	HBP1	ENCODE	Homo sapiens HepG2	BigWig
ENCFF339ANQ	SE76nt	HCFC1	ENCODE	Homo sapiens HepG2	BigWig
ENCFF719YDE	SE76nt	HCFC1	ENCODE	Homo sapiens HepG2	BigWig
ENCFF201LEB	SE76nt	HCFC1	ENCODE	Homo sapiens HepG2	BigWig
ENCFF635BFE	SE76nt	HDAC1	ENCODE	Homo sapiens HepG2	BigWig
ENCFF701NNS	SE76nt	HDAC1	ENCODE	Homo sapiens HepG2	BigWig
ENCFF154EEF	SE76nt	HDAC1	ENCODE	Homo sapiens HepG2	BigWig
ENCFF858XQF	SE76nt	HDAC2	ENCODE	Homo sapiens HepG2	BigWig
ENCFF792BDE	SE76nt	HDAC2	ENCODE	Homo sapiens HepG2	BigWig
ENCFF097JHU	SE76nt	HDAC2	ENCODE	Homo sapiens HepG2	BigWig
ENCFF699KIG	SE76nt	HDAC2	ENCODE	Homo sapiens HepG2	BigWig
ENCFF576URK	SE76nt	HDAC2	ENCODE	Homo sapiens HepG2	BigWig
ENCFF998XEH	SE76nt	HDAC2	ENCODE	Homo sapiens HepG2	BigWig
ENCFF018DTP	SE76nt	HDAC6	ENCODE	Homo sapiens HepG2	BigWig
ENCFF636TVU	SE76nt	HDAC6	ENCODE	Homo sapiens HepG2	BigWig
ENCFF346IPT	SE76nt	HDAC6	ENCODE	Homo sapiens HepG2	BigWig
ENCFF400UVI	SE76nt	HHEX	ENCODE	Homo sapiens HepG2	BigWig
ENCFF744DQP	SE76nt	HHEX	ENCODE	Homo sapiens HepG2	BigWig
ENCFF498MEI	SE76nt	HHEX	ENCODE	Homo sapiens HepG2	BigWig
ENCFF220TCK	SE76nt	HLF	ENCODE	Homo sapiens HepG2	BigWig
ENCFF322CKA	SE76nt	HLF	ENCODE	Homo sapiens HepG2	BigWig
ENCFF422RII	SE76nt	HLF	ENCODE	Homo sapiens HepG2	BigWig
ENCFF946NIQ	SE76nt	HNF1A	ENCODE	Homo sapiens HepG2	BigWig
ENCFF162JFF	SE76nt	HNF1A	ENCODE	Homo sapiens HepG2	BigWig
ENCFF422DYK	SE76nt	HNF1A	ENCODE	Homo sapiens HepG2	BigWig
ENCFF603TXA	SE76nt	HNF4G	ENCODE	Homo sapiens HepG2	BigWig
ENCFF870IIO	SE76nt	HNF4G	ENCODE	Homo sapiens HepG2	BigWig
ENCFF295UCA	SE76nt	HNF4G	ENCODE	Homo sapiens HepG2	BigWig
ENCFF729DJN	SE76nt	HNRNPH1	ENCODE	Homo sapiens HepG2	BigWig
ENCFF013USO	SE76nt	HNRNPH1	ENCODE	Homo sapiens HepG2	BigWig
ENCFF793QFH	SE76nt	HNRNPH1	ENCODE	Homo sapiens HepG2	BigWig
ENCFF331ZDS	SE76nt	HNRNPL	ENCODE	Homo sapiens HepG2	BigWig
ENCFF212SHA	SE76nt	HNRNPL	ENCODE	Homo sapiens HepG2	BigWig
ENCFF755UKJ	SE76nt	HNRNPL	ENCODE	Homo sapiens HepG2	BigWig
ENCFF994DCW	SE76nt	HNRNPLL	ENCODE	Homo sapiens HepG2	BigWig
ENCFF093CYZ	SE76nt	HNRNPLL	ENCODE	Homo sapiens HepG2	BigWig
ENCFF236DXP	SE76nt	HNRNPLL	ENCODE	Homo sapiens HepG2	BigWig
ENCFF132TKJ	SE76nt	HNRNPUL1	ENCODE	Homo sapiens HepG2	BigWig
ENCFF900BXN	SE76nt	HNRNPUL1	ENCODE	Homo sapiens HepG2	BigWig
ENCFF945HYM	SE76nt	HNRNPUL1	ENCODE	Homo sapiens HepG2	BigWig
ENCFF927DYC	SE76nt	IKZF1	ENCODE	Homo sapiens HepG2	BigWig
ENCFF820CXU	SE76nt	IKZF1	ENCODE	Homo sapiens HepG2	BigWig
ENCFF788XJB	SE76nt	IKZF1	ENCODE	Homo sapiens HepG2	BigWig
ENCFF712CYB	SE76nt	JUND	ENCODE	Homo sapiens HepG2	BigWig
ENCFF276MXL	SE76nt	JUND	ENCODE	Homo sapiens HepG2	BigWig
ENCFF720EHK	SE76nt	JUND	ENCODE	Homo sapiens HepG2	BigWig
ENCFF013NCE	SE76nt	KAT2B	ENCODE	Homo sapiens HepG2	BigWig
ENCFF933BXI	SE76nt	KAT2B	ENCODE	Homo sapiens HepG2	BigWig
ENCFF452XTX	SE76nt	KAT2B	ENCODE	Homo sapiens HepG2	BigWig
ENCFF355XGV	SE76nt	KAT8	ENCODE	Homo sapiens HepG2	BigWig
ENCFF036CCE	SE76nt	KAT8	ENCODE	Homo sapiens HepG2	BigWig
ENCFF656USH	SE76nt	KAT8	ENCODE	Homo sapiens HepG2	BigWig
ENCFF102BHO	SE76nt	KDM1A	ENCODE	Homo sapiens HepG2	BigWig
ENCFF670LBC	SE76nt	KDM1A	ENCODE	Homo sapiens HepG2	BigWig
ENCFF753WRC	SE76nt	KDM1A	ENCODE	Homo sapiens HepG2	BigWig
ENCFF875SLR	SE76nt	KDM6A	ENCODE	Homo sapiens HepG2	BigWig
ENCFF261MQX	SE76nt	KDM6A	ENCODE	Homo sapiens HepG2	BigWig
ENCFF605DZE	SE76nt	KDM6A	ENCODE	Homo sapiens HepG2	BigWig
ENCFF508TIU	SE76nt	KLF11	ENCODE	Homo sapiens HepG2	BigWig
ENCFF528MVJ	SE76nt	KLF11	ENCODE	Homo sapiens HepG2	BigWig
ENCFF781GNL	SE76nt	KLF11	ENCODE	Homo sapiens HepG2	BigWig
ENCFF910KZX	SE76nt	KLF16	ENCODE	Homo sapiens HepG2	BigWig
ENCFF345XYN	SE76nt	KLF16	ENCODE	Homo sapiens HepG2	BigWig
ENCFF529XBR	SE76nt	KLF16	ENCODE	Homo sapiens HepG2	BigWig
ENCFF023MRH	SE76nt	KLF6	ENCODE	Homo sapiens HepG2	BigWig
ENCFF385BDJ	SE76nt	KLF6	ENCODE	Homo sapiens HepG2	BigWig
ENCFF215RSZ	SE76nt	KLF6	ENCODE	Homo sapiens HepG2	BigWig
ENCFF764MUZ	SE76nt	KLF9	ENCODE	Homo sapiens HepG2	BigWig
ENCFF165CAC	SE76nt	KLF9	ENCODE	Homo sapiens HepG2	BigWig
ENCFF936MWL	SE76nt	KLF9	ENCODE	Homo sapiens HepG2	BigWig
ENCFF194KOM	SE76nt	KMT2B	ENCODE	Homo sapiens HepG2	BigWig
ENCFF068JNP	SE76nt	KMT2B	ENCODE	Homo sapiens HepG2	BigWig
ENCFF583TMU	SE76nt	KMT2B	ENCODE	Homo sapiens HepG2	BigWig
ENCFF796QTH	SE76nt	LCORL	ENCODE	Homo sapiens HepG2	BigWig
ENCFF952IJH	SE76nt	LCORL	ENCODE	Homo sapiens HepG2	BigWig
ENCFF063AHI	SE76nt	LCORL	ENCODE	Homo sapiens HepG2	BigWig
ENCFF721CND	SE76nt	MAFF	ENCODE	Homo sapiens HepG2	BigWig
ENCFF774NIT	SE76nt	MAFF	ENCODE	Homo sapiens HepG2	BigWig
ENCFF998ARN	SE76nt	MAFF	ENCODE	Homo sapiens HepG2	BigWig
ENCFF714EGZ	SE76nt	MAFK	ENCODE	Homo sapiens HepG2	BigWig
ENCFF154JIA	SE76nt	MAFK	ENCODE	Homo sapiens HepG2	BigWig
ENCFF748HVA	SE76nt	MAFK	ENCODE	Homo sapiens HepG2	BigWig
ENCFF501VAI	SE76nt	MAX	ENCODE	Homo sapiens HepG2	BigWig
ENCFF460BBP	SE76nt	MAX	ENCODE	Homo sapiens HepG2	BigWig
ENCFF016QMU	SE76nt	MAX	ENCODE	Homo sapiens HepG2	BigWig
ENCFF396DPR	SE76nt	MAZ	ENCODE	Homo sapiens HepG2	BigWig
ENCFF296XYJ	SE76nt	MAZ	ENCODE	Homo sapiens HepG2	BigWig
ENCFF495UJE	SE76nt	MAZ	ENCODE	Homo sapiens HepG2	BigWig
ENCFF156PYW	SE76nt	MBD1	ENCODE	Homo sapiens HepG2	BigWig
ENCFF883ZNP	SE76nt	MBD1	ENCODE	Homo sapiens HepG2	BigWig
ENCFF831DBN	SE76nt	MBD1	ENCODE	Homo sapiens HepG2	BigWig
ENCFF887OHO	SE76nt	MIER2	ENCODE	Homo sapiens HepG2	BigWig
ENCFF211CPA	SE76nt	MIER2	ENCODE	Homo sapiens HepG2	BigWig
ENCFF368WYF	SE76nt	MIER2	ENCODE	Homo sapiens HepG2	BigWig
ENCFF131HKB	SE76nt	MIER3	ENCODE	Homo sapiens HepG2	BigWig
ENCFF914BGC	SE76nt	MIER3	ENCODE	Homo sapiens HepG2	BigWig
ENCFF467IEW	SE76nt	MIER3	ENCODE	Homo sapiens HepG2	BigWig
ENCFF741YVF	SE76nt	MIXL1	ENCODE	Homo sapiens HepG2	BigWig
ENCFF937ZMU	SE76nt	MIXL1	ENCODE	Homo sapiens HepG2	BigWig
ENCFF485OQI	SE76nt	MIXL1	ENCODE	Homo sapiens HepG2	BigWig
ENCFF792LMU	SE76nt	MLX	ENCODE	Homo sapiens HepG2	BigWig
ENCFF127MNH	SE76nt	MLX	ENCODE	Homo sapiens HepG2	BigWig
ENCFF956XKB	SE76nt	MLX	ENCODE	Homo sapiens HepG2	BigWig
ENCFF909ZPK	SE76nt	MNT	ENCODE	Homo sapiens HepG2	BigWig
ENCFF924FPA	SE76nt	MNT	ENCODE	Homo sapiens HepG2	BigWig
ENCFF241GZH	SE76nt	MNT	ENCODE	Homo sapiens HepG2	BigWig
ENCFF309ZRK	SE76nt	MXD3	ENCODE	Homo sapiens HepG2	BigWig
ENCFF587XTM	SE76nt	MXD3	ENCODE	Homo sapiens HepG2	BigWig
ENCFF863ZRE	SE76nt	MXD3	ENCODE	Homo sapiens HepG2	BigWig
ENCFF889LNJ	SE76nt	NBN	ENCODE	Homo sapiens HepG2	BigWig
ENCFF949VZE	SE76nt	NBN	ENCODE	Homo sapiens HepG2	BigWig
ENCFF838RFR	SE76nt	NBN	ENCODE	Homo sapiens HepG2	BigWig
ENCFF276VVU	SE76nt	NCOR1	ENCODE	Homo sapiens HepG2	BigWig
ENCFF603UBX	SE76nt	NCOR1	ENCODE	Homo sapiens HepG2	BigWig
ENCFF214PES	SE76nt	NCOR1	ENCODE	Homo sapiens HepG2	BigWig
ENCFF368VEC	SE76nt	NFE2L2	ENCODE	Homo sapiens HepG2	BigWig
ENCFF481UBB	SE76nt	NFE2L2	ENCODE	Homo sapiens HepG2	BigWig
ENCFF435UFG	SE76nt	NFE2L2	ENCODE	Homo sapiens HepG2	BigWig
ENCFF938FCP	SE76nt	NFIA	ENCODE	Homo sapiens HepG2	BigWig
ENCFF501PAT	SE76nt	NFIA	ENCODE	Homo sapiens HepG2	BigWig
ENCFF161LYV	SE76nt	NFIA	ENCODE	Homo sapiens HepG2	BigWig
ENCFF272BDX	SE76nt	NFIL3	ENCODE	Homo sapiens HepG2	BigWig
ENCFF675AAN	SE76nt	NFIL3	ENCODE	Homo sapiens HepG2	BigWig
ENCFF277QPV	SE76nt	NFIL3	ENCODE	Homo sapiens HepG2	BigWig
ENCFF115YNY	SE76nt	NFRKB	ENCODE	Homo sapiens HepG2	BigWig
ENCFF441FID	SE76nt	NFRKB	ENCODE	Homo sapiens HepG2	BigWig
ENCFF529UHP	SE76nt	NFRKB	ENCODE	Homo sapiens HepG2	BigWig
ENCFF255SFE	SE76nt	NFYC	ENCODE	Homo sapiens HepG2	BigWig
ENCFF939AIY	SE76nt	NFYC	ENCODE	Homo sapiens HepG2	BigWig
ENCFF210DOS	SE76nt	NFYC	ENCODE	Homo sapiens HepG2	BigWig
ENCFF358JCZ	SE76nt	NONO	ENCODE	Homo sapiens HepG2	BigWig
ENCFF865GOH	SE76nt	NONO	ENCODE	Homo sapiens HepG2	BigWig
ENCFF236VKH	SE76nt	NONO	ENCODE	Homo sapiens HepG2	BigWig
ENCFF027EMM	SE76nt	NR2F1	ENCODE	Homo sapiens HepG2	BigWig
ENCFF452RWY	SE76nt	NR2F1	ENCODE	Homo sapiens HepG2	BigWig
ENCFF243VMQ	SE76nt	NR2F1	ENCODE	Homo sapiens HepG2	BigWig
ENCFF851CDJ	SE76nt	NR2F6	ENCODE	Homo sapiens HepG2	BigWig
ENCFF238NVL	SE76nt	NR2F6	ENCODE	Homo sapiens HepG2	BigWig
ENCFF911AWW	SE76nt	NR2F6	ENCODE	Homo sapiens HepG2	BigWig
ENCFF382WBN	SE76nt	NRF1	ENCODE	Homo sapiens HepG2	BigWig
ENCFF501JJR	SE76nt	NRF1	ENCODE	Homo sapiens HepG2	BigWig
ENCFF570RVS	SE76nt	NRF1	ENCODE	Homo sapiens HepG2	BigWig
ENCFF565UDM	SE76nt	PAF1	ENCODE	Homo sapiens HepG2	BigWig
ENCFF463TTG	SE76nt	PAF1	ENCODE	Homo sapiens HepG2	BigWig
ENCFF880MUQ	SE76nt	PAF1	ENCODE	Homo sapiens HepG2	BigWig
ENCFF393EHU	SE76nt	PBX2	ENCODE	Homo sapiens HepG2	BigWig
ENCFF698GHR	SE76nt	PBX2	ENCODE	Homo sapiens HepG2	BigWig
ENCFF053JPE	SE76nt	PBX2	ENCODE	Homo sapiens HepG2	BigWig
ENCFF332CBV	SE76nt	PCBP1	ENCODE	Homo sapiens HepG2	BigWig
ENCFF120PTF	SE76nt	PCBP1	ENCODE	Homo sapiens HepG2	BigWig
ENCFF974JOW	SE76nt	PCBP1	ENCODE	Homo sapiens HepG2	BigWig
ENCFF304TFI	SE76nt	PLRG1	ENCODE	Homo sapiens HepG2	BigWig
ENCFF107XFS	SE76nt	PLRG1	ENCODE	Homo sapiens HepG2	BigWig
ENCFF455QPO	SE76nt	PLRG1	ENCODE	Homo sapiens HepG2	BigWig
ENCFF955DMY	SE76nt	POLR2AphosphoS2	ENCODE	Homo sapiens HepG2	BigWig
ENCFF782PPN	SE76nt	POLR2AphosphoS2	ENCODE	Homo sapiens HepG2	BigWig
ENCFF037LMD	SE76nt	POLR2AphosphoS2	ENCODE	Homo sapiens HepG2	BigWig
ENCFF757ZHO	SE76nt	POLR2AphosphoS5	ENCODE	Homo sapiens HepG2	BigWig
ENCFF286SQT	SE76nt	POLR2AphosphoS5	ENCODE	Homo sapiens HepG2	BigWig
ENCFF206RHP	SE76nt	POLR2AphosphoS5	ENCODE	Homo sapiens HepG2	BigWig
ENCFF432XEL	SE76nt	PPARG	ENCODE	Homo sapiens HepG2	BigWig
ENCFF893SJC	SE76nt	PPARG	ENCODE	Homo sapiens HepG2	BigWig
ENCFF395GAJ	SE76nt	PPARG	ENCODE	Homo sapiens HepG2	BigWig
ENCFF189EKJ	SE76nt	PRPF4	ENCODE	Homo sapiens HepG2	BigWig
ENCFF581JYC	SE76nt	PRPF4	ENCODE	Homo sapiens HepG2	BigWig
ENCFF535QFN	SE76nt	PRPF4	ENCODE	Homo sapiens HepG2	BigWig
ENCFF256YKN	SE76nt	RAD21	ENCODE	Homo sapiens HepG2	BigWig
ENCFF812GFJ	SE76nt	RAD21	ENCODE	Homo sapiens HepG2	BigWig
ENCFF281ZBB	SE76nt	RAD21	ENCODE	Homo sapiens HepG2	BigWig
ENCFF986NXB	SE76nt	RAD51	ENCODE	Homo sapiens HepG2	BigWig
ENCFF807BMN	SE76nt	RAD51	ENCODE	Homo sapiens HepG2	BigWig
ENCFF133RYX	SE76nt	RAD51	ENCODE	Homo sapiens HepG2	BigWig
ENCFF608DQK	SE76nt	RARA	ENCODE	Homo sapiens HepG2	BigWig
ENCFF889EMW	SE76nt	RARA	ENCODE	Homo sapiens HepG2	BigWig
ENCFF409IGH	SE76nt	RARA	ENCODE	Homo sapiens HepG2	BigWig
ENCFF025DFU	SE76nt	RBFOX2	ENCODE	Homo sapiens HepG2	BigWig
ENCFF508TBN	SE76nt	RBFOX2	ENCODE	Homo sapiens HepG2	BigWig
ENCFF032PLO	SE76nt	RBFOX2	ENCODE	Homo sapiens HepG2	BigWig
ENCFF958IZK	SE76nt	RBM22	ENCODE	Homo sapiens HepG2	BigWig
ENCFF083QOX	SE76nt	RBM22	ENCODE	Homo sapiens HepG2	BigWig
ENCFF655TBA	SE76nt	RBM22	ENCODE	Homo sapiens HepG2	BigWig
ENCFF815RPX	SE76nt	RCOR1	ENCODE	Homo sapiens HepG2	BigWig
ENCFF085SFU	SE76nt	RCOR1	ENCODE	Homo sapiens HepG2	BigWig
ENCFF076LAX	SE76nt	RCOR1	ENCODE	Homo sapiens HepG2	BigWig
ENCFF751KMZ	SE76nt	RCOR2	ENCODE	Homo sapiens HepG2	BigWig
ENCFF179FEJ	SE76nt	RCOR2	ENCODE	Homo sapiens HepG2	BigWig
ENCFF922ZYU	SE76nt	RCOR2	ENCODE	Homo sapiens HepG2	BigWig
ENCFF597CWQ	SE76nt	RERE	ENCODE	Homo sapiens HepG2	BigWig
ENCFF336ESH	SE76nt	RERE	ENCODE	Homo sapiens HepG2	BigWig
ENCFF760XUN	SE76nt	RERE	ENCODE	Homo sapiens HepG2	BigWig
ENCFF128SGR	SE76nt	REST	ENCODE	Homo sapiens HepG2	BigWig
ENCFF335DCT	SE76nt	REST	ENCODE	Homo sapiens HepG2	BigWig
ENCFF353IMU	SE76nt	REST	ENCODE	Homo sapiens HepG2	BigWig
ENCFF826JSB	SE76nt	RFX1	ENCODE	Homo sapiens HepG2	BigWig
ENCFF152TJZ	SE76nt	RFX1	ENCODE	Homo sapiens HepG2	BigWig
ENCFF861AGJ	SE76nt	RFX1	ENCODE	Homo sapiens HepG2	BigWig
ENCFF140ZHW	SE76nt	RFX3	ENCODE	Homo sapiens HepG2	BigWig
ENCFF851YMO	SE76nt	RFX3	ENCODE	Homo sapiens HepG2	BigWig
ENCFF024CVJ	SE76nt	RFX3	ENCODE	Homo sapiens HepG2	BigWig
ENCFF682WHD	SE76nt	RFX5	ENCODE	Homo sapiens HepG2	BigWig
ENCFF042DHU	SE76nt	RFX5	ENCODE	Homo sapiens HepG2	BigWig
ENCFF227GPX	SE76nt	RFX5	ENCODE	Homo sapiens HepG2	BigWig
ENCFF033YFQ	SE76nt	RFXANK	ENCODE	Homo sapiens HepG2	BigWig
ENCFF120JDI	SE76nt	RFXANK	ENCODE	Homo sapiens HepG2	BigWig
ENCFF417WTO	SE76nt	RFXANK	ENCODE	Homo sapiens HepG2	BigWig
ENCFF498ZYI	SE76nt	RNF2	ENCODE	Homo sapiens HepG2	BigWig
ENCFF015EQK	SE76nt	RNF2	ENCODE	Homo sapiens HepG2	BigWig
ENCFF157NZZ	SE76nt	RNF2	ENCODE	Homo sapiens HepG2	BigWig
ENCFF174EJM	SE76nt	RXRA	ENCODE	Homo sapiens HepG2	BigWig
ENCFF714IJK	SE76nt	RXRA	ENCODE	Homo sapiens HepG2	BigWig
ENCFF697IBR	SE76nt	RXRB	ENCODE	Homo sapiens HepG2	BigWig
ENCFF299OIZ	SE76nt	RXRB	ENCODE	Homo sapiens HepG2	BigWig
ENCFF487UBR	SE76nt	SFPQ	ENCODE	Homo sapiens HepG2	BigWig
ENCFF164BRU	SE76nt	SFPQ	ENCODE	Homo sapiens HepG2	BigWig
ENCFF640HGE	SE76nt	SFPQ	ENCODE	Homo sapiens HepG2	BigWig
ENCFF746QKY	SE76nt	SIN3A	ENCODE	Homo sapiens HepG2	BigWig
ENCFF688OAQ	SE76nt	SIN3B	ENCODE	Homo sapiens HepG2	BigWig
ENCFF563HBV	SE76nt	SIN3B	ENCODE	Homo sapiens HepG2	BigWig
ENCFF808MBM	SE76nt	SIN3B	ENCODE	Homo sapiens HepG2	BigWig
ENCFF584EYJ	SE76nt	SIN4A	ENCODE	Homo sapiens HepG2	BigWig
ENCFF104ERF	SE76nt	SMARCC2	ENCODE	Homo sapiens HepG2	BigWig
ENCFF282XGF	SE76nt	SMARCC2	ENCODE	Homo sapiens HepG2	BigWig
ENCFF207QBX	SE76nt	SMARCC2	ENCODE	Homo sapiens HepG2	BigWig
ENCFF894IOS	SE76nt	SMARCE1	ENCODE	Homo sapiens HepG2	BigWig
ENCFF007HFA	SE76nt	SMARCE1	ENCODE	Homo sapiens HepG2	BigWig
ENCFF297IUH	SE76nt	SMARCE1	ENCODE	Homo sapiens HepG2	BigWig
ENCFF789EFR	SE76nt	SMC3	ENCODE	Homo sapiens HepG2	BigWig
ENCFF463UEH	SE76nt	SMC3	ENCODE	Homo sapiens HepG2	BigWig
ENCFF659KLD	SE76nt	SNRNP70	ENCODE	Homo sapiens HepG2	BigWig
ENCFF447LUE	SE76nt	SNRNP70	ENCODE	Homo sapiens HepG2	BigWig
ENCFF717RHJ	SE76nt	SOX13	ENCODE	Homo sapiens HepG2	BigWig
ENCFF339VMG	SE76nt	SOX13	ENCODE	Homo sapiens HepG2	BigWig
ENCFF680IWA	SE76nt	SOX6	ENCODE	Homo sapiens HepG2	BigWig
ENCFF240YSA	SE76nt	SOX6	ENCODE	Homo sapiens HepG2	BigWig
ENCFF577ZSB	SE76nt	SOX6	ENCODE	Homo sapiens HepG2	BigWig
ENCFF972FHU	SE76nt	SP1	ENCODE	Homo sapiens HepG2	BigWig
ENCFF398OWD	SE76nt	SP1	ENCODE	Homo sapiens HepG2	BigWig
ENCFF775KAX	SE76nt	SP1	ENCODE	Homo sapiens HepG2	BigWig
ENCFF730TAM	SE76nt	SRSF1	ENCODE	Homo sapiens HepG2	BigWig
ENCFF347VQM	SE76nt	SRSF1	ENCODE	Homo sapiens HepG2	BigWig
ENCFF615LFZ	SE76nt	SSRP1	ENCODE	Homo sapiens HepG2	BigWig
ENCFF290NAA	SE76nt	SSRP1	ENCODE	Homo sapiens HepG2	BigWig
ENCFF511QYV	SE76nt	SSRP1	ENCODE	Homo sapiens HepG2	BigWig
ENCFF673YNA	SE76nt	SUZ12	ENCODE	Homo sapiens HepG2	BigWig
ENCFF822NEC	SE76nt	SUZ12	ENCODE	Homo sapiens HepG2	BigWig
ENCFF790TMR	SE76nt	SUZ12	ENCODE	Homo sapiens HepG2	BigWig
ENCFF887YWN	SE76nt	TAF1	ENCODE	Homo sapiens HepG2	BigWig
ENCFF932WOC	SE76nt	TAF1	ENCODE	Homo sapiens HepG2	BigWig
ENCFF185KAS	SE76nt	TAF1	ENCODE	Homo sapiens HepG2	BigWig
ENCFF159FEG	SE76nt	TARDBP	ENCODE	Homo sapiens HepG2	BigWig
ENCFF228ZAA	SE76nt	TARDBP	ENCODE	Homo sapiens HepG2	BigWig
ENCFF973PZM	SE76nt	TARDBP	ENCODE	Homo sapiens HepG2	BigWig
ENCFF933FCB	SE76nt	TBL1XR1	ENCODE	Homo sapiens HepG2	BigWig
ENCFF932YNC	SE76nt	TBL1XR1	ENCODE	Homo sapiens HepG2	BigWig
ENCFF971VQZ	SE76nt	TBL1XR1	ENCODE	Homo sapiens HepG2	BigWig
ENCFF147UHT	SE76nt	TBP	ENCODE	Homo sapiens HepG2	BigWig
ENCFF870BYS	SE76nt	TBP	ENCODE	Homo sapiens HepG2	BigWig
ENCFF336NAP	SE76nt	TBP	ENCODE	Homo sapiens HepG2	BigWig
ENCFF764LRI	SE76nt	TBX3	ENCODE	Homo sapiens HepG2	BigWig
ENCFF687COL	SE76nt	TBX3	ENCODE	Homo sapiens HepG2	BigWig
ENCFF327HFJ	SE76nt	TBX3	ENCODE	Homo sapiens HepG2	BigWig
ENCFF833UKH	SE76nt	TCF12	ENCODE	Homo sapiens HepG2	BigWig
ENCFF168TYL	SE76nt	TCF12	ENCODE	Homo sapiens HepG2	BigWig
ENCFF185LLG	SE76nt	TCF12	ENCODE	Homo sapiens HepG2	BigWig
ENCFF614GXY	SE76nt	TCF7	ENCODE	Homo sapiens HepG2	BigWig
ENCFF378BPO	SE76nt	TCF7	ENCODE	Homo sapiens HepG2	BigWig
ENCFF412RLI	SE76nt	TCF7	ENCODE	Homo sapiens HepG2	BigWig
ENCFF752PDZ	SE76nt	TFAP4	ENCODE	Homo sapiens HepG2	BigWig
ENCFF710MWZ	SE76nt	TFAP4	ENCODE	Homo sapiens HepG2	BigWig
ENCFF491ODT	SE76nt	TFAP4	ENCODE	Homo sapiens HepG2	BigWig
ENCFF774CIA	SE76nt	TGIF2	ENCODE	Homo sapiens HepG2	BigWig
ENCFF397LLR	SE76nt	TGIF2	ENCODE	Homo sapiens HepG2	BigWig
ENCFF857PDJ	SE76nt	TGIF2	ENCODE	Homo sapiens HepG2	BigWig
ENCFF154JTJ	SE76nt	TOE1	ENCODE	Homo sapiens HepG2	BigWig
ENCFF323BAE	SE76nt	TOE1	ENCODE	Homo sapiens HepG2	BigWig
ENCFF581RNA	SE76nt	TOE1	ENCODE	Homo sapiens HepG2	BigWig
ENCFF566GIR	SE76nt	TRIM22	ENCODE	Homo sapiens HepG2	BigWig
ENCFF271EPX	SE76nt	TRIM22	ENCODE	Homo sapiens HepG2	BigWig
ENCFF586ZDQ	SE76nt	TRIM22	ENCODE	Homo sapiens HepG2	BigWig
ENCFF837KEU	SE76nt	U2AF2	ENCODE	Homo sapiens HepG2	BigWig
ENCFF195PJB	SE76nt	U2AF2	ENCODE	Homo sapiens HepG2	BigWig
ENCFF264JMK	SE76nt	U2AF2	ENCODE	Homo sapiens HepG2	BigWig
ENCFF924RJY	SE76nt	USF1	ENCODE	Homo sapiens HepG2	BigWig
ENCFF065RRR	SE76nt	USF1	ENCODE	Homo sapiens HepG2	BigWig
ENCFF864YCT	SE76nt	YBX1	ENCODE	Homo sapiens HepG2	BigWig
ENCFF883HDW	SE76nt	YBX1	ENCODE	Homo sapiens HepG2	BigWig
ENCFF564YDQ	SE76nt	YBX1	ENCODE	Homo sapiens HepG2	BigWig
ENCFF677ERZ	SE76nt	YY1	ENCODE	Homo sapiens HepG2	BigWig
ENCFF173FYP	SE76nt	YY1	ENCODE	Homo sapiens HepG2	BigWig
ENCFF336BUE	SE76nt	ZBTB33	ENCODE	Homo sapiens HepG2	BigWig
ENCFF782FEX	SE76nt	ZBTB33	ENCODE	Homo sapiens HepG2	BigWig
ENCFF505XLJ	SE76nt	ZBTB40	ENCODE	Homo sapiens HepG2	BigWig
ENCFF904MGR	SE76nt	ZBTB40	ENCODE	Homo sapiens HepG2	BigWig
ENCFF686OOA	SE76nt	ZBTB40	ENCODE	Homo sapiens HepG2	BigWig
ENCFF842TXL	SE76nt	ZBTB7A	ENCODE	Homo sapiens HepG2	BigWig
ENCFF564KJB	SE76nt	ZFP1	ENCODE	Homo sapiens HepG2	BigWig
ENCFF534TCH	SE76nt	ZFP1	ENCODE	Homo sapiens HepG2	BigWig
ENCFF174KSV	SE76nt	ZFP1	ENCODE	Homo sapiens HepG2	BigWig
ENCFF615KKS	SE76nt	ZHX2	ENCODE	Homo sapiens HepG2	BigWig
ENCFF011XDH	SE76nt	ZHX2	ENCODE	Homo sapiens HepG2	BigWig
ENCFF037HXV	SE76nt	ZHX2	ENCODE	Homo sapiens HepG2	BigWig
ENCFF584FVR	SE76nt	ZKSCAN1	ENCODE	Homo sapiens HepG2	BigWig
ENCFF257PRI	SE76nt	ZKSCAN1	ENCODE	Homo sapiens HepG2	BigWig
ENCFF702NNJ	SE76nt	ZKSCAN1	ENCODE	Homo sapiens HepG2	BigWig
ENCFF693WQA	SE76nt	ZMYM3	ENCODE	Homo sapiens HepG2	BigWig
ENCFF970THO	SE76nt	ZMYM3	ENCODE	Homo sapiens HepG2	BigWig
ENCFF499NGO	SE76nt	ZMYM3	ENCODE	Homo sapiens HepG2	BigWig
ENCFF388USP	SE76nt	ZNF207	ENCODE	Homo sapiens HepG2	BigWig
ENCFF626ANI	SE76nt	ZNF207	ENCODE	Homo sapiens HepG2	BigWig
ENCFF734STW	SE76nt	ZNF207	ENCODE	Homo sapiens HepG2	BigWig
ENCFF541SRY	SE76nt	ZNF24	ENCODE	Homo sapiens HepG2	BigWig
ENCFF725VTB	SE76nt	ZNF24	ENCODE	Homo sapiens HepG2	BigWig
ENCFF781LDY	SE76nt	ZNF24	ENCODE	Homo sapiens HepG2	BigWig
ENCFF387OZD	SE76nt	ZNF24	ENCODE	Homo sapiens HepG2	BigWig
ENCFF712ATT	SE76nt	ZNF24	ENCODE	Homo sapiens HepG2	BigWig
ENCFF389WJM	SE76nt	ZNF384	ENCODE	Homo sapiens HepG2	BigWig
ENCFF714CHI	SE76nt	ZNF384	ENCODE	Homo sapiens HepG2	BigWig
ENCFF687QJQ	SE76nt	ZNF384	ENCODE	Homo sapiens HepG2	BigWig
