# Supplementary material for: Integrated genomic analysis reveals regulatory pathways and dynamic landscapes of the tRNA transcriptome
Source: Sci Rep. 2021 Mar 4;11:5226. doi: 10.1038/s41598-021-83469-6 (PMC7933247; doi:10.1038/s41598-021-83469-6)
Supplement: Supplementary file 2 — Supplementary Data. [file 41598_2021_83469_MOESM2_ESM.zip › 13_K562_CHIP_Seq_data_source.xls]

#ID	Type	#gene	Database	Sample	Format
ENCFF475SVI	SE101nt	ARID1B	ENCODE	Homo sapiens K562	BigWig
ENCFF952KHP	SE101nt	ARID1B	ENCODE	Homo sapiens K562	BigWig
ENCFF697GTL	SE101nt	ARID1B	ENCODE	Homo sapiens K562	BigWig
ENCFF835KBE	SE101nt	ARID2	ENCODE	Homo sapiens K562	BigWig
ENCFF828AIQ	SE101nt	ARID2	ENCODE	Homo sapiens K562	BigWig
ENCFF611GTD	SE101nt	ARID2	ENCODE	Homo sapiens K562	BigWig
ENCFF492UNF	SE101nt	ARID3A	ENCODE	Homo sapiens K562	BigWig
ENCFF741NSD	SE101nt	ARID3A	ENCODE	Homo sapiens K562	BigWig
ENCFF424NIV	SE101nt	ARID3A	ENCODE	Homo sapiens K562	BigWig
ENCFF578UME	SE101nt	ARNT	ENCODE	Homo sapiens K562	BigWig
ENCFF865NGU	SE101nt	ARNT	ENCODE	Homo sapiens K562	BigWig
ENCFF198HVQ	SE101nt	ARNT	ENCODE	Homo sapiens K562	BigWig
ENCFF981KCA	SE101nt	ARNT	ENCODE	Homo sapiens K562	BigWig
ENCFF878AJY	SE101nt	ARNT	ENCODE	Homo sapiens K562	BigWig
ENCFF329BNT	SE101nt	ARNT	ENCODE	Homo sapiens K562	BigWig
ENCFF278PDS	SE101nt	ATF1	ENCODE	Homo sapiens K562	BigWig
ENCFF077WVE	SE101nt	ATF1	ENCODE	Homo sapiens K562	BigWig
ENCFF734QEM	SE101nt	ATF1	ENCODE	Homo sapiens K562	BigWig
ENCFF415CUC	SE101nt	ATF1	ENCODE	Homo sapiens K562	BigWig
ENCFF749BWV	SE101nt	ATF2	ENCODE	Homo sapiens K562	BigWig
ENCFF820RPX	SE101nt	ATF2	ENCODE	Homo sapiens K562	BigWig
ENCFF108ANM	SE101nt	ATF2	ENCODE	Homo sapiens K562	BigWig
ENCFF481PMC	SE101nt	ATF3	ENCODE	Homo sapiens K562	BigWig
ENCFF096KZD	SE101nt	ATF3	ENCODE	Homo sapiens K562	BigWig
ENCFF802GSI	SE101nt	ATF3	ENCODE	Homo sapiens K562	BigWig
ENCFF204NFC	SE101nt	ATF7	ENCODE	Homo sapiens K562	BigWig
ENCFF618ETX	SE101nt	ATF7	ENCODE	Homo sapiens K562	BigWig
ENCFF485VZV	SE101nt	ATF7	ENCODE	Homo sapiens K562	BigWig
ENCFF245AYE	SE101nt	BACH1	ENCODE	Homo sapiens K562	BigWig
ENCFF701KHH	SE101nt	BACH1	ENCODE	Homo sapiens K562	BigWig
ENCFF332DKR	SE101nt	BACH1	ENCODE	Homo sapiens K562	BigWig
ENCFF991KFU	SE101nt	BCLAF1	ENCODE	Homo sapiens K562	BigWig
ENCFF355YUJ	SE101nt	BCLAF1	ENCODE	Homo sapiens K562	BigWig
ENCFF179QVT	SE101nt	BCLAF1	ENCODE	Homo sapiens K562	BigWig
ENCFF464MCC	SE101nt	BCOR	ENCODE	Homo sapiens K562	BigWig
ENCFF371GTB	SE101nt	BCOR	ENCODE	Homo sapiens K562	BigWig
ENCFF740SZG	SE101nt	BCOR	ENCODE	Homo sapiens K562	BigWig
ENCFF505LZQ	SE101nt	BHLHE40	ENCODE	Homo sapiens K562	BigWig
ENCFF868UQS	SE101nt	BHLHE40	ENCODE	Homo sapiens K562	BigWig
ENCFF212NIJ	SE101nt	BHLHE40	ENCODE	Homo sapiens K562	BigWig
ENCFF376OMS	SE101nt	BMI1	ENCODE	Homo sapiens K562	BigWig
ENCFF604PGE	SE101nt	BMI1	ENCODE	Homo sapiens K562	BigWig
ENCFF602CYQ	SE101nt	BMI1	ENCODE	Homo sapiens K562	BigWig
ENCFF549BUB	SE101nt	BRCA1	ENCODE	Homo sapiens K562	BigWig
ENCFF869MLQ	SE101nt	BRCA1	ENCODE	Homo sapiens K562	BigWig
ENCFF782SPN	SE101nt	BRCA1	ENCODE	Homo sapiens K562	BigWig
ENCFF888JOO	SE101nt	BRD4	ENCODE	Homo sapiens K562	BigWig
ENCFF579YSO	SE101nt	BRD4	ENCODE	Homo sapiens K562	BigWig
ENCFF726ZOI	SE101nt	BRD4	ENCODE	Homo sapiens K562	BigWig
ENCFF210EVB	SE101nt	C11orf30	ENCODE	Homo sapiens K562	BigWig
ENCFF675FVS	SE101nt	C11orf30	ENCODE	Homo sapiens K562	BigWig
ENCFF856HEX	SE101nt	C11orf30	ENCODE	Homo sapiens K562	BigWig
ENCFF119YZL	SE101nt	CBFA2T2	ENCODE	Homo sapiens K562	BigWig
ENCFF899FUT	SE101nt	CBFA2T2	ENCODE	Homo sapiens K562	BigWig
ENCFF644WNC	SE101nt	CBFA2T2	ENCODE	Homo sapiens K562	BigWig
ENCFF609FYE	SE101nt	CBFA2T3	ENCODE	Homo sapiens K562	BigWig
ENCFF652LEY	SE101nt	CBFA2T3	ENCODE	Homo sapiens K562	BigWig
ENCFF233WFJ	SE101nt	CBFA2T3	ENCODE	Homo sapiens K562	BigWig
ENCFF058NFI	SE101nt	CBX1	ENCODE	Homo sapiens K562	BigWig
ENCFF401SID	SE101nt	CBX1	ENCODE	Homo sapiens K562	BigWig
ENCFF865QNO	SE101nt	CBX1	ENCODE	Homo sapiens K562	BigWig
ENCFF646PFR	SE101nt	CBX3	ENCODE	Homo sapiens K562	BigWig
ENCFF255QHM	SE101nt	CBX3	ENCODE	Homo sapiens K562	BigWig
ENCFF399FJD	SE101nt	CBX3	ENCODE	Homo sapiens K562	BigWig
ENCFF803KNM	SE101nt	CBX5	ENCODE	Homo sapiens K562	BigWig
ENCFF420RGP	SE101nt	CBX5	ENCODE	Homo sapiens K562	BigWig
ENCFF133JHI	SE101nt	CBX5	ENCODE	Homo sapiens K562	BigWig
ENCFF791ETT	SE101nt	CC2D1A	ENCODE	Homo sapiens K562	BigWig
ENCFF910MJT	SE101nt	CC2D1A	ENCODE	Homo sapiens K562	BigWig
ENCFF064UXO	SE101nt	CC2D1A	ENCODE	Homo sapiens K562	BigWig
ENCFF642YKQ	SE101nt	CCAR2	ENCODE	Homo sapiens K562	BigWig
ENCFF432QQR	SE101nt	CCAR2	ENCODE	Homo sapiens K562	BigWig
ENCFF928GCC	SE101nt	CCAR2	ENCODE	Homo sapiens K562	BigWig
ENCFF738RCM	SE101nt	CDC5L	ENCODE	Homo sapiens K562	BigWig
ENCFF113UDB	SE101nt	CDC5L	ENCODE	Homo sapiens K562	BigWig
ENCFF595ODW	SE101nt	CDC5L	ENCODE	Homo sapiens K562	BigWig
ENCFF988PMK	SE101nt	CEBPB	ENCODE	Homo sapiens K562	BigWig
ENCFF085DMU	SE101nt	CEBPB	ENCODE	Homo sapiens K562	BigWig
ENCFF116TBG	SE101nt	CEBPB	ENCODE	Homo sapiens K562	BigWig
ENCFF387BYC	SE101nt	CEBPZ	ENCODE	Homo sapiens K562	BigWig
ENCFF508MWG	SE101nt	CEBPZ	ENCODE	Homo sapiens K562	BigWig
ENCFF653DDA	SE101nt	CHAMP1	ENCODE	Homo sapiens K562	BigWig
ENCFF189DSB	SE101nt	CHAMP1	ENCODE	Homo sapiens K562	BigWig
ENCFF809NWL	SE101nt	CHAMP1	ENCODE	Homo sapiens K562	BigWig
ENCFF819HQT	SE101nt	CHAMP1	ENCODE	Homo sapiens K562	BigWig
ENCFF478HTH	SE101nt	CHAMP1	ENCODE	Homo sapiens K562	BigWig
ENCFF354ZUG	SE101nt	CHAMP1	ENCODE	Homo sapiens K562	BigWig
ENCFF277XSH	SE101nt	COPS2	ENCODE	Homo sapiens K562	BigWig
ENCFF954FLY	SE101nt	COPS2	ENCODE	Homo sapiens K562	BigWig
ENCFF156NAU	SE101nt	COPS2	ENCODE	Homo sapiens K562	BigWig
ENCFF347RWX	SE101nt	CREB3L1	ENCODE	Homo sapiens K562	BigWig
ENCFF465AKJ	SE101nt	CREB3L1	ENCODE	Homo sapiens K562	BigWig
ENCFF736NLT	SE101nt	CREB3L1	ENCODE	Homo sapiens K562	BigWig
ENCFF623AMR	SE101nt	CREM	ENCODE	Homo sapiens K562	BigWig
ENCFF650VEE	SE101nt	CREM	ENCODE	Homo sapiens K562	BigWig
ENCFF900REU	SE101nt	CREM	ENCODE	Homo sapiens K562	BigWig
ENCFF410LEX	SE101nt	CSDE1	ENCODE	Homo sapiens K562	BigWig
ENCFF374QIA	SE101nt	CSDE1	ENCODE	Homo sapiens K562	BigWig
ENCFF131AUL	SE101nt	CSDE1	ENCODE	Homo sapiens K562	BigWig
ENCFF888DFU	SE101nt	CTBP1	ENCODE	Homo sapiens K562	BigWig
ENCFF881DTU	SE101nt	CTBP1	ENCODE	Homo sapiens K562	BigWig
ENCFF709XMF	SE101nt	CTBP1	ENCODE	Homo sapiens K562	BigWig
ENCFF233ZLL	SE101nt	CTCF	ENCODE	Homo sapiens K562	BigWig
ENCFF320OVF	SE101nt	CTCF	ENCODE	Homo sapiens K562	BigWig
ENCFF897IOX	SE101nt	CUX1	ENCODE	Homo sapiens K562	BigWig
ENCFF501NLR	SE101nt	CUX1	ENCODE	Homo sapiens K562	BigWig
ENCFF386YEM	SE101nt	DDX20	ENCODE	Homo sapiens K562	BigWig
ENCFF399BSB	SE101nt	DDX20	ENCODE	Homo sapiens K562	BigWig
ENCFF766RAU	SE101nt	DEAF1	ENCODE	Homo sapiens K562	BigWig
ENCFF385HPQ	SE101nt	DEAF1	ENCODE	Homo sapiens K562	BigWig
ENCFF992NLQ	SE101nt	DNMT1	ENCODE	Homo sapiens K562	BigWig
ENCFF469UWR	SE101nt	DNMT1	ENCODE	Homo sapiens K562	BigWig
ENCFF515GYS	SE101nt	DNMT1	ENCODE	Homo sapiens K562	BigWig
ENCFF772BIP	SE101nt	DPF2	ENCODE	Homo sapiens K562	BigWig
ENCFF604AYW	SE101nt	DPF3	ENCODE	Homo sapiens K562	BigWig
ENCFF303SNH	SE101nt	DPF4	ENCODE	Homo sapiens K562	BigWig
ENCFF527AMK	SE101nt	E2F1	ENCODE	Homo sapiens K562	BigWig
ENCFF021BGJ	SE101nt	E2F1	ENCODE	Homo sapiens K562	BigWig
ENCFF325JPO	SE101nt	E2F1	ENCODE	Homo sapiens K562	BigWig
ENCFF631VAT	SE101nt	E2F6	ENCODE	Homo sapiens K562	BigWig
ENCFF896XZH	SE101nt	E2F7	ENCODE	Homo sapiens K562	BigWig
ENCFF462LKS	SE101nt	E2F7	ENCODE	Homo sapiens K562	BigWig
ENCFF898WGW	SE101nt	E2F7	ENCODE	Homo sapiens K562	BigWig
ENCFF226GXE	SE101nt	EGR1	ENCODE	Homo sapiens K562	BigWig
ENCFF122YRT	SE101nt	EGR1	ENCODE	Homo sapiens K562	BigWig
ENCFF559WKE	SE101nt	EGR1	ENCODE	Homo sapiens K562	BigWig
ENCFF223LQK	SE101nt	ELF1	ENCODE	Homo sapiens K562	BigWig
ENCFF956MOS	SE101nt	ELF1	ENCODE	Homo sapiens K562	BigWig
ENCFF383OZJ	SE101nt	ELF4	ENCODE	Homo sapiens K562	BigWig
ENCFF779CBB	SE101nt	ELF4	ENCODE	Homo sapiens K562	BigWig
ENCFF519UPE	SE101nt	ELF4	ENCODE	Homo sapiens K562	BigWig
ENCFF792ZTJ	SE101nt	ELK1	ENCODE	Homo sapiens K562	BigWig
ENCFF399BIF	SE101nt	ELK1	ENCODE	Homo sapiens K562	BigWig
ENCFF907QZG	SE101nt	EP300	ENCODE	Homo sapiens K562	BigWig
ENCFF856VEE	SE101nt	EP300	ENCODE	Homo sapiens K562	BigWig
ENCFF931ZYG	SE101nt	EP400	ENCODE	Homo sapiens K562	BigWig
ENCFF749AZQ	SE101nt	EP400	ENCODE	Homo sapiens K562	BigWig
ENCFF811PAW	SE101nt	EP400	ENCODE	Homo sapiens K562	BigWig
ENCFF241ISR	SE101nt	ESRRA	ENCODE	Homo sapiens K562	BigWig
ENCFF194PEZ	SE101nt	ESRRA	ENCODE	Homo sapiens K562	BigWig
ENCFF515CCA	SE101nt	ESRRA	ENCODE	Homo sapiens K562	BigWig
ENCFF291YLM	SE101nt	ETS1	ENCODE	Homo sapiens K562	BigWig
ENCFF328UEJ	SE101nt	ETV6	ENCODE	Homo sapiens K562	BigWig
ENCFF583JWT	SE101nt	ETV6	ENCODE	Homo sapiens K562	BigWig
ENCFF094CHG	SE101nt	FOSL1	ENCODE	Homo sapiens K562	BigWig
ENCFF887ADK	SE101nt	FOSL2	ENCODE	Homo sapiens K562	BigWig
ENCFF589LQL	SE101nt	FOXA1	ENCODE	Homo sapiens K562	BigWig
ENCFF337NGR	SE101nt	FOXA1	ENCODE	Homo sapiens K562	BigWig
ENCFF589JOA	SE101nt	FOXA1	ENCODE	Homo sapiens K562	BigWig
ENCFF648RXN	SE101nt	FOXK2	ENCODE	Homo sapiens K562	BigWig
ENCFF555QQD	SE101nt	FOXK2	ENCODE	Homo sapiens K562	BigWig
ENCFF523BNY	SE101nt	FOXK2	ENCODE	Homo sapiens K562	BigWig
ENCFF742LMU	SE101nt	FOXM1	ENCODE	Homo sapiens K562	BigWig
ENCFF608AMY	SE101nt	FOXM1	ENCODE	Homo sapiens K562	BigWig
ENCFF589BOI	SE101nt	FUS	ENCODE	Homo sapiens K562	BigWig
ENCFF477SSU	SE101nt	GABPA	ENCODE	Homo sapiens K562	BigWig
ENCFF347WTQ	SE101nt	GABPA	ENCODE	Homo sapiens K562	BigWig
ENCFF776NHK	SE101nt	GABPA	ENCODE	Homo sapiens K562	BigWig
ENCFF932GTA	SE101nt	GATA1	ENCODE	Homo sapiens K562	BigWig
ENCFF974BQE	SE101nt	GATA1	ENCODE	Homo sapiens K562	BigWig
ENCFF879COR	SE101nt	GATA2	ENCODE	Homo sapiens K562	BigWig
ENCFF343YGK	SE101nt	GATA2	ENCODE	Homo sapiens K562	BigWig
ENCFF382CKL	SE101nt	GATA2	ENCODE	Homo sapiens K562	BigWig
ENCFF714OII	SE101nt	GATAD2A	ENCODE	Homo sapiens K562	BigWig
ENCFF693JFQ	SE101nt	GATAD2A	ENCODE	Homo sapiens K562	BigWig
ENCFF591ERS	SE101nt	GATAD2A	ENCODE	Homo sapiens K562	BigWig
ENCFF035IBD	SE101nt	GATAD2B	ENCODE	Homo sapiens K562	BigWig
ENCFF097RBW	SE101nt	GATAD2B	ENCODE	Homo sapiens K562	BigWig
ENCFF696MYD	SE101nt	GATAD2B	ENCODE	Homo sapiens K562	BigWig
ENCFF349YBX	SE101nt	GTF2F1	ENCODE	Homo sapiens K562	BigWig
ENCFF889HNR	SE101nt	GTF2F1	ENCODE	Homo sapiens K562	BigWig
ENCFF494WCA	SE101nt	H2AFZ	ENCODE	Homo sapiens K562	BigWig
ENCFF818AKR	SE101nt	H3AFZ	ENCODE	Homo sapiens K562	BigWig
ENCFF779QTH	SE101nt	H3K27ac	ENCODE	Homo sapiens K562	BigWig
ENCFF814HWX	SE101nt	H3K27ac	ENCODE	Homo sapiens K562	BigWig
ENCFF928NWQ	SE101nt	H3K27me3	ENCODE	Homo sapiens K562	BigWig
ENCFF180GTL	SE101nt	H3K27me4	ENCODE	Homo sapiens K562	BigWig
ENCFF440XMD	SE101nt	H3K36me3	ENCODE	Homo sapiens K562	BigWig
ENCFF619PLK	SE101nt	H3K36me3	ENCODE	Homo sapiens K562	BigWig
ENCFF491AUC	SE101nt	H3K4me2	ENCODE	Homo sapiens K562	BigWig
ENCFF611EYI	SE101nt	H3K4me3	ENCODE	Homo sapiens K562	BigWig
ENCFF712XRE	SE101nt	H3K4me3	ENCODE	Homo sapiens K562	BigWig
ENCFF901YVS	SE101nt	H3K79me2	ENCODE	Homo sapiens K562	BigWig
ENCFF309NFJ	SE101nt	H3K79me3	ENCODE	Homo sapiens K562	BigWig
ENCFF937QUK	SE101nt	H3K9ac	ENCODE	Homo sapiens K562	BigWig
ENCFF546QNT	SE101nt	H3K9ac	ENCODE	Homo sapiens K562	BigWig
ENCFF271KWX	SE101nt	H3K9me1	ENCODE	Homo sapiens K562	BigWig
ENCFF812HRW	SE101nt	H3K9me3	ENCODE	Homo sapiens K562	BigWig
ENCFF243KAD	SE101nt	H3K9me4	ENCODE	Homo sapiens K562	BigWig
ENCFF339TEC	SE101nt	HCFC1	ENCODE	Homo sapiens K562	BigWig
ENCFF879XKY	SE101nt	HCFC2	ENCODE	Homo sapiens K562	BigWig
ENCFF089UTW	SE101nt	HDAC1	ENCODE	Homo sapiens K562	BigWig
ENCFF696PCA	SE101nt	HDAC1	ENCODE	Homo sapiens K562	BigWig
ENCFF500NVW	SE101nt	HDAC1	ENCODE	Homo sapiens K562	BigWig
ENCFF088GRY	SE101nt	HDAC2	ENCODE	Homo sapiens K562	BigWig
ENCFF979PUM	SE101nt	HDAC2	ENCODE	Homo sapiens K562	BigWig
ENCFF567MTR	SE101nt	HDAC2	ENCODE	Homo sapiens K562	BigWig
ENCFF896GKF	SE101nt	HDAC6	ENCODE	Homo sapiens K562	BigWig
ENCFF263JIW	SE101nt	HDAC6	ENCODE	Homo sapiens K562	BigWig
ENCFF422WMR	SE101nt	HDGF	ENCODE	Homo sapiens K562	BigWig
ENCFF014QZX	SE101nt	HDGF	ENCODE	Homo sapiens K562	BigWig
ENCFF899ACG	SE101nt	HDGF	ENCODE	Homo sapiens K562	BigWig
ENCFF883YBM	SE101nt	HES1	ENCODE	Homo sapiens K562	BigWig
ENCFF131QDP	SE101nt	HES1	ENCODE	Homo sapiens K562	BigWig
ENCFF578CUN	SE101nt	HES1	ENCODE	Homo sapiens K562	BigWig
ENCFF131BZQ	SE101nt	HLTF	ENCODE	Homo sapiens K562	BigWig
ENCFF079YAT	SE101nt	HLTF	ENCODE	Homo sapiens K562	BigWig
ENCFF582LGD	SE101nt	HLTF	ENCODE	Homo sapiens K562	BigWig
ENCFF677HOP	SE101nt	HMBOX1	ENCODE	Homo sapiens K562	BigWig
ENCFF306KZM	SE101nt	HMBOX1	ENCODE	Homo sapiens K562	BigWig
ENCFF902DYB	SE101nt	HMBOX1	ENCODE	Homo sapiens K562	BigWig
ENCFF452ULT	SE101nt	HNRNPH1	ENCODE	Homo sapiens K562	BigWig
ENCFF541UDD	SE101nt	HNRNPH1	ENCODE	Homo sapiens K562	BigWig
ENCFF447DXS	SE101nt	HNRNPL	ENCODE	Homo sapiens K562	BigWig
ENCFF490ZXD	SE101nt	HNRNPL	ENCODE	Homo sapiens K562	BigWig
EENCFF779GAL	SE101nt	HNRNPLL	ENCODE	Homo sapiens K562	BigWig
ENCFF886ZRM	SE101nt	HNRNPLL	ENCODE	Homo sapiens K562	BigWig
ENCFF105DAM	SE101nt	HNRNPLL	ENCODE	Homo sapiens K562	BigWig
ENCFF062UJT	SE101nt	HNRNPUL1	ENCODE	Homo sapiens K562	BigWig
ENCFF776MBR	SE101nt	HNRNPUL1	ENCODE	Homo sapiens K562	BigWig
ENCFF461DIC	SE101nt	HNRNPUL1	ENCODE	Homo sapiens K562	BigWig
ENCFF027GZW	SE101nt	IKZF1	ENCODE	Homo sapiens K562	BigWig
ENCFF056CQY	SE101nt	IKZF1	ENCODE	Homo sapiens K562	BigWig
ENCFF741DZJ	SE101nt	IKZF1	ENCODE	Homo sapiens K562	BigWig
ENCFF590UTP	SE101nt	IKZF1	ENCODE	Homo sapiens K562	BigWig
ENCFF166RSX	SE101nt	IKZF1	ENCODE	Homo sapiens K562	BigWig
ENCFF517NJW	SE101nt	IKZF1	ENCODE	Homo sapiens K562	BigWig
ENCFF956LZN	SE101nt	IRF1	ENCODE	Homo sapiens K562	BigWig
ENCFF630FXX	SE101nt	IRF1	ENCODE	Homo sapiens K562	BigWig
ENCFF134SNJ	SE101nt	IRF1	ENCODE	Homo sapiens K562	BigWig
ENCFF887HOR	SE101nt	IRF2	ENCODE	Homo sapiens K562	BigWig
ENCFF201SQA	SE101nt	IRF2	ENCODE	Homo sapiens K562	BigWig
ENCFF809YCV	SE101nt	IRF2	ENCODE	Homo sapiens K562	BigWig
ENCFF656EDK	SE101nt	JUNB	ENCODE	Homo sapiens K562	BigWig
ENCFF694DDU	SE101nt	JUNB	ENCODE	Homo sapiens K562	BigWig
ENCFF956ZZP	SE101nt	JUNB	ENCODE	Homo sapiens K562	BigWig
ENCFF825PKD	SE101nt	JUND	ENCODE	Homo sapiens K562	BigWig
ENCFF206VHL	SE101nt	JUND	ENCODE	Homo sapiens K562	BigWig
ENCFF024PVQ	SE101nt	JUND	ENCODE	Homo sapiens K562	BigWig
ENCFF624BHU	SE101nt	KAT2B	ENCODE	Homo sapiens K562	BigWig
ENCFF436AWY	SE101nt	KAT8	ENCODE	Homo sapiens K562	BigWig
ENCFF731BPQ	SE101nt	KAT8	ENCODE	Homo sapiens K562	BigWig
ENCFF352FRL	SE101nt	KAT8	ENCODE	Homo sapiens K562	BigWig
ENCFF044BRX	SE101nt	KDM1A	ENCODE	Homo sapiens K562	BigWig
ENCFF818OZI	SE101nt	KDM1A	ENCODE	Homo sapiens K562	BigWig
ENCFF813KRB	SE101nt	KDM1A	ENCODE	Homo sapiens K562	BigWig
ENCFF889DZH	SE101nt	KDM1A	ENCODE	Homo sapiens K562	BigWig
ENCFF946PQW	SE101nt	KDM1A	ENCODE	Homo sapiens K562	BigWig
ENCFF900ZKJ	SE101nt	KDM1A	ENCODE	Homo sapiens K562	BigWig
ENCFF677CNQ	SE101nt	KDM4B	ENCODE	Homo sapiens K562	BigWig
ENCFF112GHP	SE101nt	KDM4B	ENCODE	Homo sapiens K562	BigWig
ENCFF583AKO	SE101nt	KDM4B	ENCODE	Homo sapiens K562	BigWig
ENCFF190BEV	SE101nt	KDM4B	ENCODE	Homo sapiens K562	BigWig
ENCFF147WWK	SE101nt	KDM4B	ENCODE	Homo sapiens K562	BigWig
ENCFF969TLN	SE101nt	KDM4B	ENCODE	Homo sapiens K562	BigWig
ENCFF910RDO	SE101nt	KDM5B	ENCODE	Homo sapiens K562	BigWig
ENCFF454LRZ	SE101nt	KDM5B	ENCODE	Homo sapiens K562	BigWig
ENCFF253NQI	SE101nt	KDM5B	ENCODE	Homo sapiens K562	BigWig
ENCFF363ESV	SE101nt	KHSRP	ENCODE	Homo sapiens K562	BigWig
ENCFF277SAA	SE101nt	KHSRP	ENCODE	Homo sapiens K562	BigWig
ENCFF166SGM	SE101nt	KHSRP	ENCODE	Homo sapiens K562	BigWig
ENCFF834NIU	SE101nt	KLF16	ENCODE	Homo sapiens K562	BigWig
ENCFF127LEK	SE101nt	KLF16	ENCODE	Homo sapiens K562	BigWig
ENCFF845AHN	SE101nt	KLF16	ENCODE	Homo sapiens K562	BigWig
ENCFF355ROT	SE101nt	L3MBTL2	ENCODE	Homo sapiens K562	BigWig
ENCFF192KAR	SE101nt	L3MBTL2	ENCODE	Homo sapiens K562	BigWig
ENCFF194DSG	SE101nt	L3MBTL2	ENCODE	Homo sapiens K562	BigWig
ENCFF309PZN	SE101nt	MIER1	ENCODE	Homo sapiens K562	BigWig
ENCFF881YVF	SE101nt	MIER1	ENCODE	Homo sapiens K562	BigWig
ENCFF406QJG	SE101nt	MIER1	ENCODE	Homo sapiens K562	BigWig
ENCFF702GZP	SE101nt	LARP7	ENCODE	Homo sapiens K562	BigWig
ENCFF704RFF	SE101nt	LARP7	ENCODE	Homo sapiens K562	BigWig
ENCFF242YCI	SE101nt	LARP7	ENCODE	Homo sapiens K562	BigWig
ENCFF311KSB	SE101nt	LEF1	ENCODE	Homo sapiens K562	BigWig
ENCFF420RRI	SE101nt	LEF1	ENCODE	Homo sapiens K562	BigWig
ENCFF062YYB	SE101nt	LEF1	ENCODE	Homo sapiens K562	BigWig
ENCFF750BPV	SE101nt	LEF1	ENCODE	Homo sapiens K562	BigWig
ENCFF803LQE	SE101nt	LEF1	ENCODE	Homo sapiens K562	BigWig
ENCFF490ANA	SE101nt	LEF1	ENCODE	Homo sapiens K562	BigWig
ENCFF291VIM	SE101nt	MAFF	ENCODE	Homo sapiens K562	BigWig
ENCFF754JJU	SE101nt	MAFF	ENCODE	Homo sapiens K562	BigWig
ENCFF281FHT	SE101nt	MAFF	ENCODE	Homo sapiens K562	BigWig
ENCFF638LYL	SE101nt	MAFK	ENCODE	Homo sapiens K562	BigWig
ENCFF509GUW	SE101nt	MAFK	ENCODE	Homo sapiens K562	BigWig
ENCFF749NTS	SE101nt	MAFK	ENCODE	Homo sapiens K562	BigWig
ENCFF049FYV	SE101nt	MAX	ENCODE	Homo sapiens K562	BigWig
ENCFF070ERF	SE101nt	MAX	ENCODE	Homo sapiens K562	BigWig
ENCFF539BFH	SE101nt	MAX	ENCODE	Homo sapiens K562	BigWig
ENCFF114EOW	SE101nt	MAX	ENCODE	Homo sapiens K562	BigWig
ENCFF290DAI	SE101nt	MAX	ENCODE	Homo sapiens K562	BigWig
ENCFF796GHK	SE101nt	MAX	ENCODE	Homo sapiens K562	BigWig
ENCFF523BNY	SE101nt	MAZ	ENCODE	Homo sapiens K562	BigWig
ENCFF431AVN	SE101nt	MAZ	ENCODE	Homo sapiens K562	BigWig
ENCFF783FOE	SE101nt	MAZ	ENCODE	Homo sapiens K562	BigWig
ENCFF714RDN	SE101nt	MBD2	ENCODE	Homo sapiens K562	BigWig
ENCFF211CUZ	SE101nt	MBD2	ENCODE	Homo sapiens K562	BigWig
ENCFF205QAK	SE101nt	MBD2	ENCODE	Homo sapiens K562	BigWig
ENCFF691XPP	SE101nt	MCM2	ENCODE	Homo sapiens K562	BigWig
ENCFF588FOZ	SE101nt	MCM2	ENCODE	Homo sapiens K562	BigWig
ENCFF639IKU	SE101nt	MCM2	ENCODE	Homo sapiens K562	BigWig
ENCFF765TLM	SE101nt	MCM2	ENCODE	Homo sapiens K562	BigWig
ENCFF796PYM	SE101nt	MCM2	ENCODE	Homo sapiens K562	BigWig
ENCFF308NHY	SE101nt	MCM2	ENCODE	Homo sapiens K562	BigWig
ENCFF784PNF	SE101nt	MCM3	ENCODE	Homo sapiens K562	BigWig
ENCFF362LEI	SE101nt	MCM3	ENCODE	Homo sapiens K562	BigWig
ENCFF419BHQ	SE101nt	MCM3	ENCODE	Homo sapiens K562	BigWig
ENCFF288GPT	SE101nt	MCM5	ENCODE	Homo sapiens K562	BigWig
ENCFF294GTR	SE101nt	MCM5	ENCODE	Homo sapiens K562	BigWig
ENCFF694PDR	SE101nt	MCM5	ENCODE	Homo sapiens K562	BigWig
ENCFF786TYS	SE101nt	MCM5	ENCODE	Homo sapiens K562	BigWig
ENCFF672NLZ	SE101nt	MCM5	ENCODE	Homo sapiens K562	BigWig
ENCFF645VAU	SE101nt	MCM5	ENCODE	Homo sapiens K562	BigWig
ENCFF103EIF	SE101nt	MCM7	ENCODE	Homo sapiens K562	BigWig
ENCFF951YWA	SE101nt	MCM7	ENCODE	Homo sapiens K562	BigWig
ENCFF003FMA	SE101nt	MCM7	ENCODE	Homo sapiens K562	BigWig
ENCFF613LUS	SE101nt	MCM7	ENCODE	Homo sapiens K562	BigWig
ENCFF951BXB	SE101nt	MCM7	ENCODE	Homo sapiens K562	BigWig
ENCFF770CZV	SE101nt	MCM7	ENCODE	Homo sapiens K562	BigWig
ENCFF653GLC	SE101nt	MEIS2	ENCODE	Homo sapiens K562	BigWig
ENCFF965POF	SE101nt	MEIS2	ENCODE	Homo sapiens K562	BigWig
ENCFF226YOU	SE101nt	MEIS2	ENCODE	Homo sapiens K562	BigWig
ENCFF930DHM	SE101nt	MGA	ENCODE	Homo sapiens K562	BigWig
ENCFF165THZ	SE101nt	MGA	ENCODE	Homo sapiens K562	BigWig
ENCFF432FYS	SE101nt	MGA	ENCODE	Homo sapiens K562	BigWig
ENCFF492JGM	SE101nt	MITF	ENCODE	Homo sapiens K562	BigWig
ENCFF442BPG	SE101nt	MITF	ENCODE	Homo sapiens K562	BigWig
ENCFF527LDL	SE101nt	MITF	ENCODE	Homo sapiens K562	BigWig
ENCFF808IWR	SE101nt	MITF	ENCODE	Homo sapiens K562	BigWig
ENCFF550DZF	SE101nt	MITF	ENCODE	Homo sapiens K562	BigWig
ENCFF391FON	SE101nt	MITF	ENCODE	Homo sapiens K562	BigWig
ENCFF190SLM	SE101nt	SAP30	ENCODE	Homo sapiens K562	BigWig
ENCFF448ELA	SE101nt	SAP30	ENCODE	Homo sapiens K562	BigWig
ENCFF899OJV	SE101nt	SAP30	ENCODE	Homo sapiens K562	BigWig
ENCFF752EXU	SE101nt	SAFB	ENCODE	Homo sapiens K562	BigWig
ENCFF711WLJ	SE101nt	SAFB	ENCODE	Homo sapiens K562	BigWig
ENCFF697GOT	SE101nt	SAFB	ENCODE	Homo sapiens K562	BigWig
ENCFF274EPU	SE101nt	RUNX1	ENCODE	Homo sapiens K562	BigWig
ENCFF385NAI	SE101nt	RUNX1	ENCODE	Homo sapiens K562	BigWig
ENCFF580PSQ	SE101nt	RUNX1	ENCODE	Homo sapiens K562	BigWig
ENCFF410VFY	SE101nt	RUNX1	ENCODE	Homo sapiens K562	BigWig
ENCFF604SPG	SE101nt	RUNX1	ENCODE	Homo sapiens K562	BigWig
ENCFF185TTH	SE101nt	RUNX1	ENCODE	Homo sapiens K562	BigWig
ENCFF657DIW	SE101nt	RNF2	ENCODE	Homo sapiens K562	BigWig
ENCFF418YSU	SE101nt	RNF2	ENCODE	Homo sapiens K562	BigWig
ENCFF219VGB	SE101nt	RNF2	ENCODE	Homo sapiens K562	BigWig
ENCFF063FSY	SE101nt	RNF2	ENCODE	Homo sapiens K562	BigWig
ENCFF735ZOU	SE101nt	RNF2	ENCODE	Homo sapiens K562	BigWig
ENCFF394UYP	SE101nt	RNF2	ENCODE	Homo sapiens K562	BigWig
ENCFF163QMH	SE101nt	RFX5	ENCODE	Homo sapiens K562	BigWig
ENCFF559GNS	SE101nt	RFX5	ENCODE	Homo sapiens K562	BigWig
ENCFF396PRO	SE101nt	RFX5	ENCODE	Homo sapiens K562	BigWig
ENCFF414QES	SE101nt	RFX1	ENCODE	Homo sapiens K562	BigWig
ENCFF825MVK	SE101nt	RFX1	ENCODE	Homo sapiens K562	BigWig
ENCFF410AVV	SE101nt	RFX1	ENCODE	Homo sapiens K562	BigWig
ENCFF313LZB	SE101nt	RFX1	ENCODE	Homo sapiens K562	BigWig
ENCFF931NXG	SE101nt	RFX1	ENCODE	Homo sapiens K562	BigWig
ENCFF270RBT	SE101nt	RFX1	ENCODE	Homo sapiens K562	BigWig
ENCFF339MVN	SE101nt	REST	ENCODE	Homo sapiens K562	BigWig
ENCFF413WUI	SE101nt	REST	ENCODE	Homo sapiens K562	BigWig
ENCFF440VUW	SE101nt	REST	ENCODE	Homo sapiens K562	BigWig
ENCFF402BGN	SE101nt	REST	ENCODE	Homo sapiens K562	BigWig
ENCFF997BZY	SE101nt	REST	ENCODE	Homo sapiens K562	BigWig
ENCFF384IZU	SE101nt	REST	ENCODE	Homo sapiens K562	BigWig
ENCFF976DAC	SE101nt	RCOR1	ENCODE	Homo sapiens K562	BigWig
ENCFF033QIR	SE101nt	RCOR1	ENCODE	Homo sapiens K562	BigWig
ENCFF527JDM	SE101nt	RCOR1	ENCODE	Homo sapiens K562	BigWig
ENCFF866HHT	SE101nt	RBM17	ENCODE	Homo sapiens K562	BigWig
ENCFF801PMI	SE101nt	RBM17	ENCODE	Homo sapiens K562	BigWig
ENCFF937WPQ	SE101nt	RBM17	ENCODE	Homo sapiens K562	BigWig
ENCFF051NQJ	SE101nt	RBFOX2	ENCODE	Homo sapiens K562	BigWig
ENCFF985IJP	SE101nt	RBFOX2	ENCODE	Homo sapiens K562	BigWig
ENCFF240ELJ	SE101nt	RBFOX2	ENCODE	Homo sapiens K562	BigWig
ENCFF614LBP	SE101nt	RBBP5	ENCODE	Homo sapiens K562	BigWig
ENCFF694OAZ	SE101nt	RBBP5	ENCODE	Homo sapiens K562	BigWig
ENCFF221GIC	SE101nt	RBBP5	ENCODE	Homo sapiens K562	BigWig
ENCFF675CXL	SE101nt	RB1	ENCODE	Homo sapiens K562	BigWig
ENCFF456ZUZ	SE101nt	RB1	ENCODE	Homo sapiens K562	BigWig
ENCFF169OTC	SE101nt	RB1	ENCODE	Homo sapiens K562	BigWig
ENCFF715NFE	SE101nt	RAD51	ENCODE	Homo sapiens K562	BigWig
ENCFF094SFM	SE101nt	RAD51	ENCODE	Homo sapiens K562	BigWig
ENCFF659FNN	SE101nt	RAD51	ENCODE	Homo sapiens K562	BigWig
ENCFF127JTM	SE101nt	PTBP1	ENCODE	Homo sapiens K562	BigWig
ENCFF833XMU	SE101nt	PTBP1	ENCODE	Homo sapiens K562	BigWig
ENCFF109FPX	SE101nt	PTBP1	ENCODE	Homo sapiens K562	BigWig
ENCFF988DTQ	SE101nt	PRPF4	ENCODE	Homo sapiens K562	BigWig
ENCFF705IRU	SE101nt	PRPF4	ENCODE	Homo sapiens K562	BigWig
ENCFF684SIQ	SE101nt	PRPF4	ENCODE	Homo sapiens K562	BigWig
ENCFF497TNF	SE101nt	POU5F1	ENCODE	Homo sapiens K562	BigWig
ENCFF444IFN	SE101nt	POU5F1	ENCODE	Homo sapiens K562	BigWig
ENCFF906LPL	SE101nt	POU5F1	ENCODE	Homo sapiens K562	BigWig
ENCFF151PMX	SE101nt	POLR2G	ENCODE	Homo sapiens K562	BigWig
ENCFF314SZG	SE101nt	POLR2G	ENCODE	Homo sapiens K562	BigWig
ENCFF226OGI	SE101nt	POLR2G	ENCODE	Homo sapiens K562	BigWig
ENCFF998IRY	SE101nt	NFYB	ENCODE	Homo sapiens K562	BigWig
ENCFF161SAR	SE101nt	NFYB	ENCODE	Homo sapiens K562	BigWig
ENCFF972KIO	SE101nt	NFYB	ENCODE	Homo sapiens K562	BigWig
ENCFF703TSA	SE101nt	MLLT1	ENCODE	Homo sapiens K562	BigWig
ENCFF600TLE	SE101nt	MLLT1	ENCODE	Homo sapiens K562	BigWig
ENCFF837HCK	SE101nt	MLLT1	ENCODE	Homo sapiens K562	BigWig
ENCFF804SAH	SE101nt	MLLT1	ENCODE	Homo sapiens K562	BigWig
ENCFF113JAR	SE101nt	MLLT1	ENCODE	Homo sapiens K562	BigWig
ENCFF720MIG	SE101nt	MLLT1	ENCODE	Homo sapiens K562	BigWig
ENCFF980SFN	SE101nt	MNT	ENCODE	Homo sapiens K562	BigWig
ENCFF665LAS	SE101nt	MNT	ENCODE	Homo sapiens K562	BigWig
ENCFF038GFD	SE101nt	MNT	ENCODE	Homo sapiens K562	BigWig
ENCFF307NZC	SE101nt	MNT	ENCODE	Homo sapiens K562	BigWig
ENCFF553CUJ	SE101nt	MNT	ENCODE	Homo sapiens K562	BigWig
ENCFF135BHH	SE101nt	MNT	ENCODE	Homo sapiens K562	BigWig
ENCFF159XBD	SE101nt	MTA1	ENCODE	Homo sapiens K562	BigWig
ENCFF609KNT	SE101nt	MTA1	ENCODE	Homo sapiens K562	BigWig
ENCFF132APO	SE101nt	MTA1	ENCODE	Homo sapiens K562	BigWig
ENCFF336IHE	SE101nt	MTA2	ENCODE	Homo sapiens K562	BigWig
ENCFF559DOZ	SE101nt	MTA2	ENCODE	Homo sapiens K562	BigWig
ENCFF905FAZ	SE101nt	MTA2	ENCODE	Homo sapiens K562	BigWig
ENCFF220ANT	SE101nt	MTA2	ENCODE	Homo sapiens K562	BigWig
ENCFF539UWO	SE101nt	MTA2	ENCODE	Homo sapiens K562	BigWig
ENCFF113RTQ	SE101nt	MTA2	ENCODE	Homo sapiens K562	BigWig
ENCFF648XXD	SE101nt	MTA3	ENCODE	Homo sapiens K562	BigWig
ENCFF811NAA	SE101nt	MTA3	ENCODE	Homo sapiens K562	BigWig
ENCFF580BLR	SE101nt	MTA3	ENCODE	Homo sapiens K562	BigWig
ENCFF377NUR	SE101nt	MXI1	ENCODE	Homo sapiens K562	BigWig
ENCFF918DNW	SE101nt	MXI1	ENCODE	Homo sapiens K562	BigWig
ENCFF507OLB	SE101nt	MXI1	ENCODE	Homo sapiens K562	BigWig
ENCFF055RAT	SE101nt	MYBL2	ENCODE	Homo sapiens K562	BigWig
ENCFF020PDU	SE101nt	MYBL2	ENCODE	Homo sapiens K562	BigWig
ENCFF415HOL	SE101nt	MYBL2	ENCODE	Homo sapiens K562	BigWig
ENCFF221HDL	SE101nt	MYNN	ENCODE	Homo sapiens K562	BigWig
ENCFF169IXM	SE101nt	MYNN	ENCODE	Homo sapiens K562	BigWig
ENCFF590KRO	SE101nt	MYNN	ENCODE	Homo sapiens K562	BigWig
ENCFF782XIT	SE101nt	NBN	ENCODE	Homo sapiens K562	BigWig
ENCFF473IIF	SE101nt	NBN	ENCODE	Homo sapiens K562	BigWig
ENCFF065RHP	SE101nt	NBN	ENCODE	Homo sapiens K562	BigWig
ENCFF676KXZ	SE101nt	NCOA1	ENCODE	Homo sapiens K562	BigWig
ENCFF867SJZ	SE101nt	NCOA1	ENCODE	Homo sapiens K562	BigWig
ENCFF428TVE	SE101nt	NCOA1	ENCODE	Homo sapiens K562	BigWig
ENCFF468WLM	SE101nt	NCOA1	ENCODE	Homo sapiens K562	BigWig
ENCFF843GVQ	SE101nt	NCOA1	ENCODE	Homo sapiens K562	BigWig
ENCFF303TME	SE101nt	NCOA1	ENCODE	Homo sapiens K562	BigWig
ENCFF098QAR	SE101nt	NRF1	ENCODE	Homo sapiens K562	BigWig
ENCFF271IWM	SE101nt	NRF1	ENCODE	Homo sapiens K562	BigWig
ENCFF645UIM	SE101nt	NRF1	ENCODE	Homo sapiens K562	BigWig
ENCFF458LDQ	SE101nt	NRF1	ENCODE	Homo sapiens K562	BigWig
ENCFF177ESL	SE101nt	NRF1	ENCODE	Homo sapiens K562	BigWig
ENCFF009YZC	SE101nt	NRF1	ENCODE	Homo sapiens K562	BigWig
ENCFF273ZXW	SE101nt	NFATC3	ENCODE	Homo sapiens K562	BigWig
ENCFF427RXT	SE101nt	NFATC3	ENCODE	Homo sapiens K562	BigWig
ENCFF872QJA	SE101nt	NFATC3	ENCODE	Homo sapiens K562	BigWig
ENCFF322YEU	SE101nt	NFATC3	ENCODE	Homo sapiens K562	BigWig
ENCFF606TWO	SE101nt	NFATC3	ENCODE	Homo sapiens K562	BigWig
ENCFF451IKP	SE101nt	NFATC3	ENCODE	Homo sapiens K562	BigWig
ENCFF031FIJ	SE101nt	NCOA6	ENCODE	Homo sapiens K562	BigWig
ENCFF470JWT	SE101nt	NCOA6	ENCODE	Homo sapiens K562	BigWig
ENCFF051CKS	SE101nt	NCOA6	ENCODE	Homo sapiens K562	BigWig
ENCFF069EVI	SE101nt	NCOR1	ENCODE	Homo sapiens K562	BigWig
ENCFF200ZNJ	SE101nt	NCOR1	ENCODE	Homo sapiens K562	BigWig
ENCFF605VEC	SE101nt	NCOR1	ENCODE	Homo sapiens K562	BigWig
ENCFF967IQQ	SE101nt	NCOR1	ENCODE	Homo sapiens K562	BigWig
ENCFF389LMM	SE101nt	NCOR1	ENCODE	Homo sapiens K562	BigWig
ENCFF864EVQ	SE101nt	NCOR1	ENCODE	Homo sapiens K562	BigWig
ENCFF189CHX	SE101nt	NEUROD1	ENCODE	Homo sapiens K562	BigWig
ENCFF603CNR	SE101nt	NEUROD1	ENCODE	Homo sapiens K562	BigWig
ENCFF818CWL	SE101nt	NEUROD1	ENCODE	Homo sapiens K562	BigWig
ENCFF607GBG	SE101nt	NFE2	ENCODE	Homo sapiens K562	BigWig
ENCFF365EHJ	SE101nt	NFE2	ENCODE	Homo sapiens K562	BigWig
ENCFF115ALQ	SE101nt	NFE2	ENCODE	Homo sapiens K562	BigWig
ENCFF964NQM	SE101nt	NFIC	ENCODE	Homo sapiens K562	BigWig
ENCFF327WBZ	SE101nt	NFIC	ENCODE	Homo sapiens K562	BigWig
ENCFF630OGT	SE101nt	NFIC	ENCODE	Homo sapiens K562	BigWig
ENCFF924PYI	SE101nt	NFRKB	ENCODE	Homo sapiens K562	BigWig
ENCFF753ABR	SE101nt	NFRKB	ENCODE	Homo sapiens K562	BigWig
ENCFF595VMB	SE101nt	NFRKB	ENCODE	Homo sapiens K562	BigWig
ENCFF251XKK	SE101nt	NFRKB	ENCODE	Homo sapiens K562	BigWig
ENCFF898OLL	SE101nt	NFRKB	ENCODE	Homo sapiens K562	BigWig
ENCFF748ZTS	SE101nt	NFRKB	ENCODE	Homo sapiens K562	BigWig
ENCFF182AYT	SE101nt	NFXL1	ENCODE	Homo sapiens K562	BigWig
ENCFF562HFT	SE101nt	NFXL1	ENCODE	Homo sapiens K562	BigWig
ENCFF302PLG	SE101nt	NFXL1	ENCODE	Homo sapiens K562	BigWig
ENCFF465MBL	SE101nt	PHB2	ENCODE	Homo sapiens K562	BigWig
ENCFF827RID	SE101nt	PHB2	ENCODE	Homo sapiens K562	BigWig
ENCFF539UUP	SE101nt	PHB2	ENCODE	Homo sapiens K562	BigWig
ENCFF306DWK	SE101nt	NKRF	ENCODE	Homo sapiens K562	BigWig
ENCFF622COR	SE101nt	NKRF	ENCODE	Homo sapiens K562	BigWig
ENCFF756ORF	SE101nt	NKRF	ENCODE	Homo sapiens K562	BigWig
ENCFF976IUW	SE101nt	NONO	ENCODE	Homo sapiens K562	BigWig
ENCFF421BQG	SE101nt	NONO	ENCODE	Homo sapiens K562	BigWig
ENCFF905TUF	SE101nt	NONO	ENCODE	Homo sapiens K562	BigWig
ENCFF055LOU	SE101nt	NONO	ENCODE	Homo sapiens K562	BigWig
ENCFF244RGG	SE101nt	NONO	ENCODE	Homo sapiens K562	BigWig
ENCFF378PWA	SE101nt	NONO	ENCODE	Homo sapiens K562	BigWig
ENCFF324PFP	SE101nt	NR2C1	ENCODE	Homo sapiens K562	BigWig
ENCFF505MMO	SE101nt	NR2C1	ENCODE	Homo sapiens K562	BigWig
ENCFF987BMP	SE101nt	NR2C1	ENCODE	Homo sapiens K562	BigWig
ENCFF513ULH	SE101nt	NR2C2	ENCODE	Homo sapiens K562	BigWig
ENCFF389LRA	SE101nt	NR2C2	ENCODE	Homo sapiens K562	BigWig
ENCFF674IUP	SE101nt	NR2C2	ENCODE	Homo sapiens K562	BigWig
ENCFF316NLV	SE101nt	NR2C2	ENCODE	Homo sapiens K562	BigWig
ENCFF718PRW	SE101nt	NR2C2	ENCODE	Homo sapiens K562	BigWig
ENCFF893JAF	SE101nt	NR2C2	ENCODE	Homo sapiens K562	BigWig
ENCFF574EBO	SE101nt	NR2F1	ENCODE	Homo sapiens K562	BigWig
ENCFF814GLP	SE101nt	NR2F1	ENCODE	Homo sapiens K562	BigWig
ENCFF450MKP	SE101nt	NR2F1	ENCODE	Homo sapiens K562	BigWig
ENCFF720LZR	SE101nt	NR2F2	ENCODE	Homo sapiens K562	BigWig
ENCFF545LQM	SE101nt	NR2F2	ENCODE	Homo sapiens K562	BigWig
ENCFF600YIF	SE101nt	NR2F2	ENCODE	Homo sapiens K562	BigWig
ENCFF071PTI	SE101nt	NR2F6	ENCODE	Homo sapiens K562	BigWig
ENCFF950ICC	SE101nt	NR2F6	ENCODE	Homo sapiens K562	BigWig
ENCFF745IWH	SE101nt	NR2F6	ENCODE	Homo sapiens K562	BigWig
ENCFF415VQG	SE101nt	PHF21A	ENCODE	Homo sapiens K562	BigWig
ENCFF530LGP	SE101nt	PHF21A	ENCODE	Homo sapiens K562	BigWig
ENCFF711YOH	SE101nt	PHF21A	ENCODE	Homo sapiens K562	BigWig
ENCFF756UVZ	SE101nt	PHF8	ENCODE	Homo sapiens K562	BigWig
ENCFF414RIR	SE101nt	PHF8	ENCODE	Homo sapiens K562	BigWig
ENCFF184LSS	SE101nt	PHF8	ENCODE	Homo sapiens K562	BigWig
ENCFF426SDA	SE101nt	PKNOX1	ENCODE	Homo sapiens K562	BigWig
ENCFF462JTB	SE101nt	PKNOX1	ENCODE	Homo sapiens K562	BigWig
ENCFF229VFD	SE101nt	PKNOX1	ENCODE	Homo sapiens K562	BigWig
ENCFF239VGO	SE101nt	PML	ENCODE	Homo sapiens K562	BigWig
ENCFF717BCO	SE101nt	PML	ENCODE	Homo sapiens K562	BigWig
ENCFF668SKC	SE101nt	PML	ENCODE	Homo sapiens K562	BigWig
ENCFF662UVZ	SE101nt	POLR2A	ENCODE	Homo sapiens K562	BigWig
ENCFF721DBO	SE101nt	POLR2A	ENCODE	Homo sapiens K562	BigWig
ENCFF321FZQ	SE101nt	POLR2A	ENCODE	Homo sapiens K562	BigWig
ENCFF959IQT	SE101nt	POLR2A	ENCODE	Homo sapiens K562	BigWig
ENCFF311RLQ	SE101nt	POLR2A	ENCODE	Homo sapiens K562	BigWig
ENCFF575MUQ	SE101nt	POLR2A	ENCODE	Homo sapiens K562	BigWig
ENCFF410MHS	SE101nt	POLR2AphosphoS2	ENCODE	Homo sapiens K562	BigWig
ENCFF973ZSN	SE101nt	POLR2AphosphoS2	ENCODE	Homo sapiens K562	BigWig
ENCFF881EJC	SE101nt	POLR2AphosphoS2	ENCODE	Homo sapiens K562	BigWig
ENCFF613IKP	SE101nt	POLR2AphosphoS5	ENCODE	Homo sapiens K562	BigWig
ENCFF367EEF	SE101nt	POLR2AphosphoS5	ENCODE	Homo sapiens K562	BigWig
ENCFF811SWR	SE101nt	POLR2AphosphoS5	ENCODE	Homo sapiens K562	BigWig
ENCFF100AEJ	SE101nt	SETDB1	ENCODE	Homo sapiens K562	BigWig
ENCFF452UEO	SE101nt	SIN3A	ENCODE	Homo sapiens K562	BigWig
ENCFF743WQN	SE101nt	SIN3A	ENCODE	Homo sapiens K562	BigWig
ENCFF893PMR	SE101nt	SIN3A	ENCODE	Homo sapiens K562	BigWig
ENCFF934ERJ	SE101nt	SIN3B	ENCODE	Homo sapiens K562	BigWig
ENCFF266DPA	SE101nt	SIN3B	ENCODE	Homo sapiens K562	BigWig
ENCFF300BUS	SE101nt	SIN3B	ENCODE	Homo sapiens K562	BigWig
ENCFF563TWG	SE101nt	SIRT6	ENCODE	Homo sapiens K562	BigWig
ENCFF814EFC	SE101nt	SKIL	ENCODE	Homo sapiens K562	BigWig
ENCFF759CXX	SE101nt	SKIL	ENCODE	Homo sapiens K562	BigWig
ENCFF577EWC	SE101nt	SKIL	ENCODE	Homo sapiens K562	BigWig
ENCFF792JXT	SE101nt	SMAD2	ENCODE	Homo sapiens K562	BigWig
ENCFF615WRA	SE101nt	SMAD2	ENCODE	Homo sapiens K562	BigWig
ENCFF770TTW	SE101nt	SMAD2	ENCODE	Homo sapiens K562	BigWig
ENCFF935NYZ	SE101nt	SMAD5	ENCODE	Homo sapiens K562	BigWig
ENCFF059XSX	SE101nt	SMAD5	ENCODE	Homo sapiens K562	BigWig
ENCFF707MLG	SE101nt	SMAD5	ENCODE	Homo sapiens K562	BigWig
ENCFF621PSE	SE101nt	SMARCA4	ENCODE	Homo sapiens K562	BigWig
ENCFF118DJE	SE101nt	SMARCA4	ENCODE	Homo sapiens K562	BigWig
ENCFF112ERN	SE101nt	SMARCA4	ENCODE	Homo sapiens K562	BigWig
ENCFF568YBK	SE101nt	SMARCA5	ENCODE	Homo sapiens K562	BigWig
ENCFF917GZE	SE101nt	SMARCA5	ENCODE	Homo sapiens K562	BigWig
ENCFF337PHY	SE101nt	SMARCA5	ENCODE	Homo sapiens K562	BigWig
ENCFF276GCO	SE101nt	SMARCB1	ENCODE	Homo sapiens K562	BigWig
ENCFF628SGN	SE101nt	SMARCC2	ENCODE	Homo sapiens K562	BigWig
ENCFF053QSU	SE101nt	SMARCC2	ENCODE	Homo sapiens K562	BigWig
ENCFF242LUG	SE101nt	SMARCC2	ENCODE	Homo sapiens K562	BigWig
ENCFF714ASE	SE101nt	SMARCE1	ENCODE	Homo sapiens K562	BigWig
ENCFF939SCH	SE101nt	SMARCE1	ENCODE	Homo sapiens K562	BigWig
ENCFF280JMW	SE101nt	SMARCE1	ENCODE	Homo sapiens K562	BigWig
ENCFF041SHP	SE101nt	SNIP1	ENCODE	Homo sapiens K562	BigWig
ENCFF996AGB	SE101nt	SNIP1	ENCODE	Homo sapiens K562	BigWig
ENCFF437WOC	SE101nt	SNIP1	ENCODE	Homo sapiens K562	BigWig
ENCFF996CLC	SE101nt	SNRNP70	ENCODE	Homo sapiens K562	BigWig
ENCFF962YWD	SE101nt	SNRNP70	ENCODE	Homo sapiens K562	BigWig
ENCFF404SDU	SE101nt	SNRNP70	ENCODE	Homo sapiens K562	BigWig
ENCFF157CSA	SE101nt	SOX6	ENCODE	Homo sapiens K562	BigWig
ENCFF049NNZ	SE101nt	SOX6	ENCODE	Homo sapiens K562	BigWig
ENCFF783QQF	SE101nt	SOX6	ENCODE	Homo sapiens K562	BigWig
ENCFF393LAG	SE101nt	SP1	ENCODE	Homo sapiens K562	BigWig
ENCFF949TXJ	SE101nt	SP1	ENCODE	Homo sapiens K562	BigWig
ENCFF959WMB	SE101nt	SP1	ENCODE	Homo sapiens K562	BigWig
ENCFF610PVG	SE101nt	SREBF1	ENCODE	Homo sapiens K562	BigWig
ENCFF235NNS	SE101nt	SREBF1	ENCODE	Homo sapiens K562	BigWig
ENCFF913QHU	SE101nt	SREBF1	ENCODE	Homo sapiens K562	BigWig
ENCFF287CQO	SE101nt	SRSF7	ENCODE	Homo sapiens K562	BigWig
ENCFF129NIH	SE101nt	SRSF7	ENCODE	Homo sapiens K562	BigWig
ENCFF397XSH	SE101nt	SRSF7	ENCODE	Homo sapiens K562	BigWig
ENCFF964JOG	SE101nt	STAT5A	ENCODE	Homo sapiens K562	BigWig
ENCFF738ISI	SE101nt	STAT5A	ENCODE	Homo sapiens K562	BigWig
ENCFF253IEH	SE101nt	STAT5A	ENCODE	Homo sapiens K562	BigWig
ENCFF930GBO	SE101nt	SUPT5H	ENCODE	Homo sapiens K562	BigWig
ENCFF564JHK	SE101nt	SUPT5H	ENCODE	Homo sapiens K562	BigWig
ENCFF394NZY	SE101nt	SUPT5H	ENCODE	Homo sapiens K562	BigWig
ENCFF065KGU	SE101nt	SUZ12	ENCODE	Homo sapiens K562	BigWig
ENCFF417FWT	SE101nt	SUZ12	ENCODE	Homo sapiens K562	BigWig
ENCFF921KZU	SE101nt	SUZ12	ENCODE	Homo sapiens K562	BigWig
ENCFF890FHB	SE101nt	TAF15	ENCODE	Homo sapiens K562	BigWig
ENCFF998ZUC	SE101nt	TAF15	ENCODE	Homo sapiens K562	BigWig
ENCFF985GIN	SE101nt	TAF15	ENCODE	Homo sapiens K562	BigWig
ENCFF244ZUH	SE101nt	TAF7	ENCODE	Homo sapiens K562	BigWig
ENCFF446TLB	SE101nt	TAF7	ENCODE	Homo sapiens K562	BigWig
ENCFF756YGO	SE101nt	TAF7	ENCODE	Homo sapiens K562	BigWig
ENCFF397LEA	SE101nt	TAL1	ENCODE	Homo sapiens K562	BigWig
ENCFF019EEM	SE101nt	TAL1	ENCODE	Homo sapiens K562	BigWig
ENCFF286BXD	SE101nt	TAL1	ENCODE	Homo sapiens K562	BigWig
ENCFF280EKZ	SE101nt	TARDBP	ENCODE	Homo sapiens K562	BigWig
ENCFF098QMC	SE101nt	TARDBP	ENCODE	Homo sapiens K562	BigWig
ENCFF804NKW	SE101nt	TARDBP	ENCODE	Homo sapiens K562	BigWig
ENCFF519SCV	SE101nt	TBP	ENCODE	Homo sapiens K562	BigWig
ENCFF727KHF	SE101nt	TBP	ENCODE	Homo sapiens K562	BigWig
ENCFF279YVD	SE101nt	TBP	ENCODE	Homo sapiens K562	BigWig
ENCFF679PYB	SE101nt	TCF12	ENCODE	Homo sapiens K562	BigWig
ENCFF007RUV	SE101nt	TCF12	ENCODE	Homo sapiens K562	BigWig
ENCFF686DQR	SE101nt	TCF12	ENCODE	Homo sapiens K562	BigWig
ENCFF007APW	SE101nt	TCF7L2	ENCODE	Homo sapiens K562	BigWig
ENCFF491WEL	SE101nt	TCF7L2	ENCODE	Homo sapiens K562	BigWig
ENCFF538PPP	SE101nt	TCF7L2	ENCODE	Homo sapiens K562	BigWig
ENCFF940JMG	SE101nt	TEAD4	ENCODE	Homo sapiens K562	BigWig
ENCFF950JFN	SE101nt	TEAD4	ENCODE	Homo sapiens K562	BigWig
ENCFF724ZJT	SE101nt	TEAD4	ENCODE	Homo sapiens K562	BigWig
ENCFF158LJD	SE101nt	THRA	ENCODE	Homo sapiens K562	BigWig
ENCFF887SKH	SE101nt	THRA	ENCODE	Homo sapiens K562	BigWig
ENCFF038GNL	SE101nt	THRA	ENCODE	Homo sapiens K562	BigWig
ENCFF050PKA	SE101nt	THRAP3	ENCODE	Homo sapiens K562	BigWig
ENCFF690NQB	SE101nt	THRAP3	ENCODE	Homo sapiens K562	BigWig
ENCFF259TSP	SE101nt	THRAP3	ENCODE	Homo sapiens K562	BigWig
ENCFF476ITC	SE101nt	TOE1	ENCODE	Homo sapiens K562	BigWig
ENCFF857WCP	SE101nt	TOE1	ENCODE	Homo sapiens K562	BigWig
ENCFF021FYC	SE101nt	TOE1	ENCODE	Homo sapiens K562	BigWig
ENCFF002IFN	SE101nt	TRIM24	ENCODE	Homo sapiens K562	BigWig
ENCFF398OOI	SE101nt	TRIM24	ENCODE	Homo sapiens K562	BigWig
ENCFF265LLD	SE101nt	TRIM24	ENCODE	Homo sapiens K562	BigWig
ENCFF750SRQ	SE101nt	TRIM25	ENCODE	Homo sapiens K562	BigWig
ENCFF310HLY	SE101nt	TRIM25	ENCODE	Homo sapiens K562	BigWig
ENCFF076SGR	SE101nt	TRIM25	ENCODE	Homo sapiens K562	BigWig
ENCFF267XHE	SE101nt	TRIM28	ENCODE	Homo sapiens K562	BigWig
ENCFF507TJE	SE101nt	TRIM28	ENCODE	Homo sapiens K562	BigWig
ENCFF691GNB	SE101nt	TRIM28	ENCODE	Homo sapiens K562	BigWig
ENCFF749TGL	SE101nt	U2AF1	ENCODE	Homo sapiens K562	BigWig
ENCFF209UZT	SE101nt	U2AF1	ENCODE	Homo sapiens K562	BigWig
ENCFF552CCU	SE101nt	U2AF1	ENCODE	Homo sapiens K562	BigWig
ENCFF982KEW	SE101nt	U2AF2	ENCODE	Homo sapiens K562	BigWig
ENCFF484LUS	SE101nt	U2AF2	ENCODE	Homo sapiens K562	BigWig
ENCFF148QJF	SE101nt	U2AF2	ENCODE	Homo sapiens K562	BigWig
ENCFF748TMK	SE101nt	USF2	ENCODE	Homo sapiens K562	BigWig
ENCFF266FDB	SE101nt	USF2	ENCODE	Homo sapiens K562	BigWig
ENCFF299KLU	SE101nt	USF2	ENCODE	Homo sapiens K562	BigWig
ENCFF813CWF	SE101nt	WHSC1	ENCODE	Homo sapiens K562	BigWig
ENCFF384NXB	SE101nt	XRCC3	ENCODE	Homo sapiens K562	BigWig
ENCFF521HWT	SE101nt	XRCC3	ENCODE	Homo sapiens K562	BigWig
ENCFF117KNW	SE101nt	XRCC3	ENCODE	Homo sapiens K562	BigWig
ENCFF533FCA	SE101nt	XRCC5	ENCODE	Homo sapiens K562	BigWig
ENCFF095TJV	SE101nt	XRCC5	ENCODE	Homo sapiens K562	BigWig
ENCFF447MQY	SE101nt	XRCC5	ENCODE	Homo sapiens K562	BigWig
ENCFF855CIO	SE101nt	YBX1	ENCODE	Homo sapiens K562	BigWig
ENCFF454AJP	SE101nt	YBX1	ENCODE	Homo sapiens K562	BigWig
ENCFF157UGB	SE101nt	YBX1	ENCODE	Homo sapiens K562	BigWig
ENCFF940WKD	SE101nt	YBX3	ENCODE	Homo sapiens K562	BigWig
ENCFF321FEG	SE101nt	YBX3	ENCODE	Homo sapiens K562	BigWig
ENCFF778UYZ	SE101nt	YBX3	ENCODE	Homo sapiens K562	BigWig
ENCFF128OSD	SE101nt	ZBED1	ENCODE	Homo sapiens K562	BigWig
ENCFF891OWF	SE101nt	ZBED1	ENCODE	Homo sapiens K562	BigWig
ENCFF010XWS	SE101nt	ZBED1	ENCODE	Homo sapiens K562	BigWig
ENCFF196XYY	SE101nt	ZBTB11	ENCODE	Homo sapiens K562	BigWig
ENCFF777KJU	SE101nt	ZBTB11	ENCODE	Homo sapiens K562	BigWig
ENCFF911OFZ	SE101nt	ZBTB11	ENCODE	Homo sapiens K562	BigWig
ENCFF618NDZ	SE101nt	ZBTB2	ENCODE	Homo sapiens K562	BigWig
ENCFF814JMY	SE101nt	ZBTB2	ENCODE	Homo sapiens K562	BigWig
ENCFF437SEY	SE101nt	ZBTB2	ENCODE	Homo sapiens K562	BigWig
ENCFF338SJT	SE101nt	ZBTB33	ENCODE	Homo sapiens K562	BigWig
ENCFF033QAN	SE101nt	ZBTB33	ENCODE	Homo sapiens K562	BigWig
ENCFF029WWS	SE101nt	ZBTB33	ENCODE	Homo sapiens K562	BigWig
ENCFF556ANS	SE101nt	ZBTB40	ENCODE	Homo sapiens K562	BigWig
ENCFF455HJE	SE101nt	ZBTB40	ENCODE	Homo sapiens K562	BigWig
ENCFF486KRK	SE101nt	ZBTB40	ENCODE	Homo sapiens K562	BigWig
ENCFF799OFC	SE101nt	ZBTB5	ENCODE	Homo sapiens K562	BigWig
ENCFF893QJX	SE101nt	ZBTB5	ENCODE	Homo sapiens K562	BigWig
ENCFF317AXA	SE101nt	ZBTB5	ENCODE	Homo sapiens K562	BigWig
ENCFF409EDA	SE101nt	ZC3H11A	ENCODE	Homo sapiens K562	BigWig
ENCFF267EQO	SE101nt	ZC3H11A	ENCODE	Homo sapiens K562	BigWig
ENCFF172IXA	SE101nt	ZC3H11A	ENCODE	Homo sapiens K562	BigWig
ENCFF938TSC	SE101nt	ZC3H8	ENCODE	Homo sapiens K562	BigWig
ENCFF153GCI	SE101nt	ZC3H8	ENCODE	Homo sapiens K562	BigWig
ENCFF383CSF	SE101nt	ZC3H8	ENCODE	Homo sapiens K562	BigWig
ENCFF870HUB	SE101nt	ZEB2	ENCODE	Homo sapiens K562	BigWig
ENCFF498ZJU	SE101nt	ZEB2	ENCODE	Homo sapiens K562	BigWig
ENCFF498ZJU	SE101nt	ZEB2	ENCODE	Homo sapiens K562	BigWig
ENCFF987VLT	SE101nt	ZHX1	ENCODE	Homo sapiens K562	BigWig
ENCFF255VEW	SE101nt	ZHX1	ENCODE	Homo sapiens K562	BigWig
ENCFF081NBD	SE101nt	ZHX1	ENCODE	Homo sapiens K562	BigWig
ENCFF285YVY	SE101nt	ZKSCAN1	ENCODE	Homo sapiens K562	BigWig
ENCFF933HRZ	SE101nt	ZKSCAN1	ENCODE	Homo sapiens K562	BigWig
ENCFF332RUF	SE101nt	ZKSCAN1	ENCODE	Homo sapiens K562	BigWig
ENCFF719CVQ	SE101nt	ZMIZ1	ENCODE	Homo sapiens K562	BigWig
ENCFF656SAU	SE101nt	ZMIZ1	ENCODE	Homo sapiens K562	BigWig
ENCFF420XTO	SE101nt	ZMIZ1	ENCODE	Homo sapiens K562	BigWig
ENCFF534OWD	SE101nt	ZMYM3	ENCODE	Homo sapiens K562	BigWig
ENCFF152NWJ	SE101nt	ZMYM3	ENCODE	Homo sapiens K562	BigWig
ENCFF383COK	SE101nt	ZMYM3	ENCODE	Homo sapiens K562	BigWig
ENCFF109UPN	SE101nt	ZNF184	ENCODE	Homo sapiens K562	BigWig
ENCFF689NUE	SE101nt	ZNF184	ENCODE	Homo sapiens K562	BigWig
ENCFF362BCJ	SE101nt	ZNF184	ENCODE	Homo sapiens K562	BigWig
ENCFF695WYU	SE101nt	ZNF24	ENCODE	Homo sapiens K562	BigWig
ENCFF468PJO	SE101nt	ZNF24	ENCODE	Homo sapiens K562	BigWig
ENCFF661WTR	SE101nt	ZNF24	ENCODE	Homo sapiens K562	BigWig
ENCFF611OPH	SE101nt	ZNF316	ENCODE	Homo sapiens K562	BigWig
ENCFF911IYO	SE101nt	ZNF316	ENCODE	Homo sapiens K562	BigWig
ENCFF897JUI	SE101nt	ZNF316	ENCODE	Homo sapiens K562	BigWig
ENCFF673OAT	SE101nt	ZNF318	ENCODE	Homo sapiens K562	BigWig
ENCFF373YVF	SE101nt	ZNF318	ENCODE	Homo sapiens K562	BigWig
ENCFF340DHB	SE101nt	ZNF318	ENCODE	Homo sapiens K562	BigWig
ENCFF268HLW	SE101nt	ZNF407	ENCODE	Homo sapiens K562	BigWig
ENCFF979RNH	SE101nt	ZNF407	ENCODE	Homo sapiens K562	BigWig
ENCFF302POL	SE101nt	ZNF407	ENCODE	Homo sapiens K562	BigWig
ENCFF828HBX	SE101nt	ZNF592	ENCODE	Homo sapiens K562	BigWig
ENCFF987EAL	SE101nt	ZNF592	ENCODE	Homo sapiens K562	BigWig
ENCFF907RBW	SE101nt	ZNF592	ENCODE	Homo sapiens K562	BigWig
ENCFF057PZJ	SE101nt	ZSCAN29	ENCODE	Homo sapiens K562	BigWig
ENCFF963EIT	SE101nt	ZSCAN29	ENCODE	Homo sapiens K562	BigWig
ENCFF948TRW	SE101nt	ZSCAN29	ENCODE	Homo sapiens K562	BigWig
