# Supplementary material for: Integrated genomic analysis reveals regulatory pathways and dynamic landscapes of the tRNA transcriptome
Source: Sci Rep. 2021 Mar 4;11:5226. doi: 10.1038/s41598-021-83469-6 (PMC7933247; doi:10.1038/s41598-021-83469-6)
Supplement: Supplementary file 2 — Supplementary Data. [file 41598_2021_83469_MOESM2_ESM.zip › 1_High_confid_trfs.xlsx]

## Sheet: high_confid_trfs
	tRF_ID	tRNA_Families	seq	Type	ENCFF001RMK	ENCFF510IHL	ENCFF001RLY	ENCFF476IAU	ENCFF001RTU	ENCFF004BLT	ENCFF001RLZ	ENCFF001RMF	ENCFF521RDG	ENCFF001RML	ENCFF001RMS	ENCFF211GIU	ENCFF226BCZ	ENCFF645FQS	ENCFF450POH	ENCFF001REQ	ENCFF004YAN	ENCFF001RMH	ENCFF076JME	ENCFF001RMG	ENCFF001RMO	ENCFF001RMM	ENCFF001RMU	ENCFF001RMP	ENCFF001RMQ	ENCFF081QYT	ENCFF001RLS	ENCFF429ILE	ENCFF686BEE	ENCFF299ETH	ENCFF073SVL	ENCFF001REL	ENCFF381DXM	ENCFF516CUT	AA	CODE	CODE_AA	exp_sample_num
0	tRF#75-PW5SVP9N15WV7W6SJF09R9OML32826	tRFM_tRNA-His-GTG-1-1	GCCGTGATCGTATAGTGGTTAGTACTCTGCGTTGTGGCCGCAGCAACCTCGGTTCGAATCCGAGTCACGGCACCA	full_tRNA	1973	3295	0	10865	328.005	852.003	1197	0	113.004	126.999	0	1070	1080	0	144.999	63866	1356.99	0	326.997	0	0	0	0	0	0	3769	0	1618	3157	187.002	6745	19660	3127.01	4928	His	GTG	GTG_His	15
1	tRF#57-UKJYP940KK5Y93W086K8R52	tRFM_tRNA-Arg-CCT-3-1	TAAGGCATTGGCCTCCTAAGCCAGGGATTGTGGGTTCGAGTCCCACCCGGGGTACCA	3_tRF	0	3039	0	248	0	2461	0	0	0	0	0	0	0	0	4052	378	0	0	0	0	0	0	0	0	0	557	0	505	347	0	0	0	0	366	Arg	CCT	CCT_Arg	3
8	tRF#37-YO1N3KYUSR681SJ	tRFM_tRNA-Arg-TCT-1-1	TTCAAAGGTTCCGGGTTCGAGTCCCGGCGGAGTCGCC	3_tRNA_halve	0	20749	0	0	0	0	0	0	0	0	0	8752	0	6006	1246	0	0	1216	248	0	960	0	1543	0	0	0	0	0	12278	0	6140	0	3646	3258	Arg	TCT	TCT_Arg	10
11	tRF#29-K87SIRM1DVE2	tRFM_tRNA-Gly-GCC-2-1	CCCGGGTTCGATTCCCGGCCAATGCACCA	3_tRF	0	5322	0	4252	139.998	0	0	0	0	0	0	1296	0	457.998	0	2916	0	0	346.002	0	0	0	0	0	0	2312.99	0	7203	11008	0	1095	1988	1075	15140	Gly	GCC	GCC_Gly	11
12	tRF#39-EUD3947SFR06RDI2	tRFM_tRNA-Asn-GTT-chr1-140	ACTGAAAGGTTGGTGGTTCGAGCCCACCCAGGGACGCCA	3_tRNA_halve	0	0	0	0	0	1417	0	0	0	0	0	0	0	0	2068	0	0	0	0	0	0	0	0	0	0	0	0	0	0	0	0	0	0	0	Asn	GTT	GTT_Asn	2
20	tRF#30-IK9NJ4S2I7L7	tRFM_tRNA-Gly-GCC-1-1	ATGGGTGGTTCAGTGGTAGAATTCTCGCCT	5_tRF	438	0	1114	0	388	0	0	0	0	216	0	1973	0	0	192	0	0	0	0	0	0	0	11726	0	0	0	631	0	0	0	0	0	598	0	Gly	GCC	GCC_Gly	3
21	tRF#32-FKSZZ6KSNNQ7Q	tRFM_tRNA-Gly-CCC-1-2	AGAGGGTCTTTTTCACCCCGCTGTTGCTCTTT	3_U_tRF	0	0	0	0	0	0	0	0	0	0	0	0	0	0	0	1701	0	0	0	0	0	0	0	0	0	0	0	0	0	0	0	1180	0	0	Gly	CCC	CCC_Gly	2
23	tRF#54-80YYS9ME6KM87SDR2ZNDE2	tRFM_tRNA-Leu-CAA-4-1	TCAAGTTCTGGTCTCCGGATGGAGGCGTGGGTTCGAATCCCACTTCTGACACCA	3_tRF	0	0	0	0	0	0	0	0	0	0	0	0	3219	0	0	993	6538	0	0	0	0	0	0	0	0	0	0	0	0	0	0	1053	0	0	Leu	CAA	CAA_Leu	3
24	tRF#39-EH623K76IR3DR2I2	tRFM_tRNA-Asp-GTC-1-1	ACGCGGGAGACCGGGGTTCAATTCCCCGACGGGGAGCCA	3_tRNA_halve	0	0	0	0	0	1837	0	0	0	0	0	0	106	0	1207	134	0	0	0	0	0	0	0	0	0	0	0	0	0	0	0	125	0	0	Asp	GTC	GTC_Asp	2
40	tRF#26-SP58309MUKD	tRFM_tRNA-Leu-CAA-1-1,tRFM_tRNA-Leu-CAA-4-1,tRFM_tRNA-Leu-CAA-3-1,tRFM_tRNA-Leu-CAA-2-1	GTCAGGATGGCCGAGTGGTCTAAGGC	5_tRF	1052	195	465	0	1284	0	0	0	0	115	0	940	0	730	0	791	0	849	0	0	318	0	398	0	0	0	102	440	134	0	707	213	1353	240	Leu	CAA	CAA_Leu	3
45	tRF#29-Z34KRQ59WIK4	tRFM_tRNA-Pro-TGG-3-1	TTGGTCTAGGGGTATGATTCTCGCTTTGG	i-tRF	2025	1107	0	1039	1141	0	106	0	0	1492	0	26012	0	2930	0	662	0	221	963	0	1106	0	277	0	544	101	0	737	3541	0	4612	284	8542	2059	Pro	TGG	TGG_Pro	12
47	tRF#65-83ML5F924ZD7JKW4R951KHZKL6	tRFM_tRNA-Lys-CTT-4-1	TCAGTCGGTAGAGCATGGGACTCTTAATCTCAGGGTCGTGGGTTCGAGCCCCACGTTGGGCGCCA	3_tRF	0	1565	0	1235	0	5153	0	0	0	0	0	0	0	0	18859	12804	0	0	0	0	0	0	0	0	0	0	0	2442	710	0	0	3642	0	294	Lys	CTT	CTT_Lys	7
52	tRF#90-F0K67J4E6L1FZJ47D112Z4R95MKM9K919UNZ	tRFM_tRNA-Arg-CCT-4-1	AGAAGCCCCAGTGGCCTAATGGATAAGGCATTGGCCTCCTAAGCCAGGGATTGTGGGTTCGAGTCCCATCTGGGGTGGCCTGTGACTTTT	full_U_tRNA	460	0	436	512	2814	696	2781	607	1358	2359	618	0	3095	0	0	42546	10191	0	0	257	0	467	0	550	2350	0	0	0	228	1009	0	27426	0	340	Arg	CCT	CCT_Arg	10
58	tRF#101-7I8ZLLQ6Q8V0M0OYVLNO9WR68Z1MQ8YUYSQSD2OVE	tRFM_tRNA-Tyr-GTA-5-1	GTGCTTCCTTCGATAGCTCAGCTGGTAGAGCGGAGGACTGTAGTACTTAATGTGTGGTCATCCTTAGGTCGCTGGTTCGATTCCGGCTCGAAGGAGACGCT	full_U_tRNA	228	0	0	882	0	1248	381	0	0	198	107	0	216	0	0	1955	307	0	0	0	0	0	0	0	0	375	0	0	0	0	0	903	237	417	Tyr	GTA	GTA_Tyr	2
64	tRF#29-34HWH3RXSIHM	tRFM_tRNA-His-GTG-1-1	CCGTGATCGTATAGTGGTTAGTACTCTGC	5_tRF	0	0	563.004	294.003	0	432.999	0	0	0	0	0	4183	0	12515	420.993	6235.99	0	0	1064	0	0	0	297	0	0	152.001	0	215.001	7048	0	291.996	6924	1030	2681	His	GTG	GTG_His	8
65	tRF#30-PNR8YP9LON4V	tRFM_tRNA-Gly-CCC-1-2,tRFM_tRNA-Gly-GCC-2-1,tRFM_tRNA-Gly-GCC-3-1,tRFM_tRNA-Gly-GCC-5-1	GCATTGGTGGTTCAGTGGTAGAATTCTCGC	5_tRF	106730	9693	2121	5166	25940	0	14074	5234	0	13930	1282	289176	2926	69610	141	3373	5855	4325	7629	362	7592	889	15072	3656	20959	3828	644	7241	789312	0	36122	3054	170153	122989	Gly	CCC	CCC_Gly	27
70	tRF#34-KY7343RX6NMHH3	tRFM_tRNA-Glu-CTC-1-1,tRFM_tRNA-Glu-CTC-2-1	CCCTGGTGGTCTAGTGGTTAGGATTCGGCGCTCT	5_tRNA_halve	101	2535	892	1285	0	0	0	0	100	684	552	6465	996	1179	0	108	1773	839	0	0	374	0	212	0	0	0	5204	774	1001	0	4627	0	130	817	Glu	CTC	CTC_Glu	8
73	tRF#35-RPM830MMUKLY5Z	tRFM_tRNA-Leu-TAG-1-1	GGTAGCGTGGCCGAGCGGTCTAAGGCGCTGGATTT	5_tRNA_halve	1294	0	0	108	304	0	0	0	0	0	0	4232	0	1206	0	0	0	0	0	0	0	0	0	0	0	0	0	0	0	0	1955	0	4089	0	Leu	TAG	TAG_Leu	5
75	tRF#37-PW5SVP9N15WV7W4	tRFM_tRNA-His-GTG-1-1	GCCGTGATCGTATAGTGGTTAGTACTCTGCGTTGTGG	5_tRNA_halve	7139.01	148189	4261	641.997	2491.01	359036	109.998	627.003	0	100.998	2001	12258	346.995	3913	357782	1394.01	398.997	27245	2693	0	961.002	0	31438	0	444.996	787.995	1191.01	1620	27356	0	19158	3390	7585.99	10751	His	GTG	GTG_His	20
86	tRF#36-86J8WPMN1E8Y7ZD	tRFM_tRNA-Glu-TTC-2-1	TCCCACATGGTCTAGCGGTTAGGATTCCTGGTTTTC	5_tRNA_halve	1666	441	952	134	423	0	371	0	0	515	100	1491	0	475	0	0	0	1302	0	0	893	0	2054	257	0	0	1162	0	0	0	974	0	261	174	Glu	TTC	TTC_Glu	5
87	tRF#36-JKIWRNL3KQNK71B	tRFM_tRNA-Arg-CCT-4-1	CAGGGATTGTGGGTTCGAGTCCCATCTGGGGTGCCA	3_tRF	360	1091	871	975	1012	798	852	295	0	936	385	795	884	562	1943	7162	830	579	191	698	416	379	0	316	104	623	622	8796	2083	0	2299	2448	2485	1624	Arg	CCT	CCT_Arg	10
99	tRF#34-DEXP7S1RXSMMI2	tRFM_tRNA-Arg-TCG-1-1	AAGATTGCAGGTTCGAGTCCTGCCGCGGTCGCCA	3_tRF	1280	1081	2489	0	1224	6434	981	263	0	1587	1458	290	418	0	9418	4997	758	3216	126	1925	1098	1159	292	830	1386	102	8016	735	1536	0	691	2022	414	1689	Arg	TCG	TCG_Arg	18
104	tRF#33-KVPKYUH7PU4HD2	tRFM_tRNA-Ser-AGA-2-1,tRFM_tRNA-Ser-AGA-1-1,tRFM_tRNA-Ser-TGA-3-1,tRFM_tRNA-Ser-AGA-4-1,tRFM_tRNA-Ser-TGA-2-1	CCCGCGCAGGTTCGAATCCTGCCGACTACGCCA	3_tRF	0	582	0	4439	0	0	0	0	0	0	0	0	0	0	210	3969	0	0	0	0	0	0	0	0	0	191	0	2553	1456	0	115	4133	157	1096	Ser	AGA	AGA_Ser	6
105	tRF#36-79MP9P9NH57S36D	tRFM_tRNA-Val-CAC-4-1,tRFM_tRNA-Val-CAC-1-1	GTTTCCGTAGTGTAGTGGTTATCACGTTCGCCTCAC	5_tRNA_halve	8827.99	6207.99	18248	574.002	2718	1151	4680.99	565.002	0	2255	5285	340.002	702	4809.99	2225.01	4516	1143	12323	201.996	426.996	2812.01	1671	16711	4254	2065.01	593.001	27435	1436	1923	0	2249	2222	3431	1504	Val	CAC	CAC_Val	25
108	tRF#34-79MP9P9NH57S15	tRFM_tRNA-Val-CAC-4-1,tRFM_tRNA-Val-CAC-1-1	GTTTCCGTAGTGTAGTGGTTATCACGTTCGCCTC	5_tRNA_halve	17487	18409	26485	2651	10034	1140	7124.01	1985	0	5915.01	8708.99	9683	446.004	4472	1092	6451	944.001	37928	383.004	527.004	4320	5088.99	60584	4703.99	4720.99	441.999	44831	3423	3809	0	17849	2531.01	4899	10123	Val	CAC	CAC_Val	27
109	tRF#32-13KK761RNNMJM	tRFM_tRNA-Lys-TTT-3-1	AGGGTCCAGGGTTCAAGTCCCTGTTCGGGCGC	3_tRF	0	0	0	0	0	0	0	0	0	0	0	1759	0	1887	0	0	0	0	0	0	0	0	0	0	0	0	0	0	0	0	0	0	0	0	Lys	TTT	TTT_Lys	2
113	tRF#28-7383RPD9W10M	tRFM_tRNA-Gly-GCC-2-1,tRFM_tRNA-Gly-GCC-1-1,tRFM_tRNA-Gly-GCC-3-1,tRFM_tRNA-Gly-GCC-5-1	GTGGTTCAGTGGTAGAATTCTCGCCTGC	i-tRF	8267.99	2488.01	630.994	134.004	3669.02	0	2033.01	730.99	0	1668.02	0	768.001	2566.01	2362	0	115.999	4045.01	19265	149.994	0	3171	0	23943	0	1541.01	314.002	1433	303.004	747.994	0	1369	0	1496	2117	Gly	GCC	GCC_Gly	16
117	tRF#31-YSV4V4SQ2WW1E	tRFM_tRNA-Val-AAC-2-1	TTCCGTAGTGTAGTGGTCATCACGTTCGCCT	5_tRF	4810	101	1521	0	1215	0	644	0	0	358	0	11881	0	117	0	0	0	981	0	0	114	0	5361	100	0	0	657	0	168	0	1279	0	673	153	Val	AAC	AAC_Val	6
120	tRF#64-43RX6NMH490VL8K87SIRMM12E2	tRFM_tRNA-Glu-CTC-1-1	CTAGTGGTTAGGATTCGGCGCTCTCACCGCCGCGGCCCGGGTTCGATTCCCGGTCAGGGAACCA	3_tRF	3186	38834	3764.01	30991	20794	9941	8952	39705	2807.01	10505	13371	10886	11096	19500	95355	119492	22217	1672.99	3078	18594	4758	3285	1187	2640	6173.01	23386	9060	97819	40419	2007	29892	26607	40502	94227	Glu	CTC	CTC_Glu	34
122	tRF#90-0U17N4QFH8YJQNMI7O3B1NR8YUP6KP6HL98Z	tRFM_tRNA-Asn-GTT-2-1	ACCGAAGTCTCTGTGGCGCAATCGGTTAGCGCGTTCGGCTGTTAACCGAAAGGTTGGTGGTTCGAGCCCACCCAGGGACGCGCTCTCCTT	full_U_tRNA	0	0	0	0	0	239	0	0	1083	190	237	0	668	0	0	2448	1238	0	0	204	0	486	0	246	0	0	0	0	0	889	0	1958	0	0	Asn	GTT	GTT_Asn	4
124	tRF#33-PW5SVP9N15WV0E	tRFM_tRNA-His-GTG-1-1	GCCGTGATCGTATAGTGGTTAGTACTCTGCGTT	5_tRF	26847	127029	625.005	10438	2979	16441	1134	791.001	0	765	0	1.14e+06	1303	125893	12307	2027	1502.01	10560	12564	0	1001	0	45165	0	1010	795.996	1174.99	6940	22188	0	110702	1450	189369	27419	His	GTG	GTG_His	24
125	tRF#39-I6D3987SDR265MI2	tRFM_tRNA-Arg-TCT-2-1	ATTCAAAGGTTGTGGGTTCGAATCCCACCAGAGTCGCCA	3_tRNA_halve	0	1203	0	0	0	5559	0	0	0	0	0	0	0	0	7624	152	0	172	0	0	0	0	0	0	0	0	0	0	388	0	0	336	0	0	Arg	TCT	TCT_Arg	3
132	tRF#33-87R8WP9I1EWJDW	tRFM_tRNA-Glu-TTC-chr1-127,tRFM_tRNA-Glu-TTC-3-1,tRFM_tRNA-Glu-TTC-4-2	TCCCTGGTGGTCTAGTGGCTAGGATTCGGCGCT	5_tRF	2033	163	1150	0	0	522	476	0	0	913	306	1907	0	786	365	0	261	338	210	0	446	106	591	371	0	0	532	157	181	0	189	0	239	528	Glu	TTC	TTC_Glu	3
135	tRF#35-12Z4R95MK1MKU6	tRFM_tRNA-Arg-CCT-3-1	AGGGATTGTGGGTTCGAGTCCCACCCGGGGTACCA	3_tRF	0	2418	226	1236	363	1048	260	0	0	104	0	446	319	105	2874	5633	337	238	121	0	0	0	0	0	0	467	0	6509	1398	0	549	2082	465	1476	Arg	CCT	CCT_Arg	9
136	tRF#51-2DNLQW4JOP18YOY63ZMJ0	tRFM_tRNA-SeC-TCA-1-1	CAAACCTGTAGCTGTCTAGCGACAGAGTGGTTCAATTCCACCTTTCGGGCG	3_tRNA_halve	2681	1117	105	1303	726	1794	4101	199	186	989	0	298	546	0	6774	3109	868	0	178	1085	540	276	0	0	105	1468	108	1224	1624	258	357	1054	194	1865	SeC	TCA	TCA_SeC	13
137	tRF#38-NB1NR8YUP6KP6HD2	tRFM_tRNA-Asn-GTT-chr1-140	CTGAAAGGTTGGTGGTTCGAGCCCACCCAGGGACGCCA	3_tRNA_halve	0	0	0	0	0	25808	0	0	0	0	0	0	0	0	44786	0	0	0	0	0	0	0	0	0	0	0	0	0	115	0	0	0	0	0	Asn	GTT	GTT_Asn	2
142	tRF#34-JY7383RPD9W1JV	tRFM_tRNA-Gly-GCC-2-1,tRFM_tRNA-Gly-GCC-3-1,tRFM_tRNA-Gly-GCC-5-1	CATTGGTGGTTCAGTGGTAGAATTCTCGCCTGCC	5_tRNA_halve	106	0	442	0	509	0	121	0	105	4075	0	0	10104	0	121	1205	13342	3928	0	587	2609	0	524	386	0	0	1927	0	134	119	0	936	0	112	Gly	GCC	GCC_Gly	7
146	tRF#38-3FPD48YUHS16MFD2	tRFM_tRNA-His-GTG-1-1	CCGCAGCAACCTCGGTTCGAATCCGAGTCACGGCACCA	3_tRNA_halve	617.994	20140	383.994	1077	396	102089	414	0	0	328.995	0	198	1061	0	83460	3191	1000.01	1690	104.004	0	454.995	0	871.002	0	0	99.999	0	629.001	2283.99	0	177.003	5494.99	144	1490	His	GTG	GTG_His	11
148	tRF#34-JY7383RPD9W1JJ	tRFM_tRNA-Gly-CCC-1-2	CATTGGTGGTTCAGTGGTAGAATTCTCGCCTCCC	5_tRNA_halve	0	0	0	0	0	0	0	0	0	0	0	0	0	0	141	5961	0	0	0	0	0	0	0	0	0	0	0	0	0	0	0	7549	0	0	Gly	CCC	CCC_Gly	2
154	tRF#37-LP21W3WB8US5652	tRFM_tRNA-His-GTG-1-1	CGCAGCAACCTCGGTTCGAATCCGAGTCACGGCACCA	3_tRNA_halve	3568	22476	0	5728.99	459	38078	1046.01	0	0	409.005	0	1352	1273.01	225.999	28265	2890	1309.01	206.001	712.008	0	263.997	0	0	0	0	499.005	0	1371.01	4577	0	1217	3740	1510.99	3835	His	GTG	GTG_His	16
157	tRF#35-12Z4R95MK19KX6	tRFM_tRNA-Arg-CCT-2-1	AGGGATTGTGGGTTCGAGTCCCACCTGGGGTGCCA	3_tRF	0	519	0	167	0	0	0	0	0	0	0	0	0	0	357	1333	0	0	0	0	0	0	0	0	0	0	0	1780	285	0	122	420	299	307	Arg	CCT	CCT_Arg	2
159	tRF#36-XSXMSL73VL4YMYE	tRFM_tRNA-His-GTG-1-1	TGCCGTGATCGTATAGTGGTTAGTACTCTGCGTTGT	5_tRNA_halve	495	467	0	0	0	0	0	0	0	0	0	557	0	816	0	0	0	441	0	0	0	0	770	0	0	0	466	0	0	0	1076	0	1022	0	His	GTG	GTG_His	2
165	tRF#41-UMX0SW5NLM45EKP1B	tRFM_tRNA-Met-CAT-1-1	TAATCTGAAGGTCGTGAGTTCGATCCTCACACGGGGCACCA	3_tRNA_halve	294	5430	668	133	0	12002	148	0	0	0	185	102	219	0	8121	1091	289	4550	0	0	127	0	886	0	131	1904	0	391	3495	0	375	3724	0	810	Met	CAT	CAT_Met	8
172	tRF#58-RPD9W1X6L85J3KYUYR66IFD2	tRFM_tRNA-Gly-GCC-2-1	GGTAGAATTCTCGCCTGCCACGCGGGAGGCCCGGGTTCGATTCCCGGCCAATGCACCA	3_tRF	109.002	1239	0	466.998	667.002	0	147	0	103.998	0	0	0	265.998	0	174	2565	265.002	0	150	276.996	0	0	0	0	0	309	0	1916	727.002	328.998	379.998	657	243	1162	Gly	GCC	GCC_Gly	4
173	tRF#23-9MV47P59D9	tRFM_tRNA-Glu-CTC-1-1,tRFM_tRNA-Glu-CTC-2-1	TGGTCTAGTGGTTAGGATTCGGC	i-tRF	0	0	0	0	0	0	0	0	0	0	0	6569	0	1700	0	100	0	0	133	0	477	0	0	0	0	0	0	390	16163	0	1315	250	4246	2447	Glu	CTC	CTC_Glu	6
174	tRF#42-12PS5P4PW3FJHPEZO	tRFM_tRNA-Lys-TTT-3-1	AGGGAGCCCGGATAGCTCAGTCGGTAGAGCATCAGACTTTTA	5_U_tRNA_halve	0	0	0	0	0	0	0	0	0	0	0	0	0	0	0	2151	0	0	0	0	0	0	0	0	0	0	0	0	0	0	0	1265	0	0	Lys	TTT	TTT_Lys	2
175	tRF#41-8HM2OSRNLNKSEK51B	tRFM_tRNA-Asp-GTC-2-1,tRFM_tRNA-Asp-GTC-3-1	TCACGCGGGAGACCGGGGTTCGATTCCCCGACGGGGAGCCA	3_tRNA_halve	497.004	4048.99	231	1800	498.996	177663	300	0	0	405	150.996	138	6127	216	74727	60231	6343.01	212.004	0	294	308.004	212.004	122.004	0	0	7309	0	773.004	9654	0	497.004	40906	909	2817	Asp	GTC	GTC_Asp	11
182	tRF#36-M26RRNLNK8KEP1B	tRFM_tRNA-Gly-GCC-2-1	CGGGAGGCCCGGGTTCGATTCCCGGCCAATGCACCA	3_tRNA_halve	139.998	1152	0	3536	862.998	225	540.996	0	0	496.002	0	454.002	953.998	0	139.002	4004	1276	0	171	250.002	620.004	0	0	126	0	429	0	3086	1896	0	955.002	3474.01	229.002	1850	Gly	GCC	GCC_Gly	8
203	tRF#38-86RM7KYUPRENRHD2	tRFM_tRNA-Lys-CTT-1-1	TCCCAGGGTCGTGGGTTCGAGCCCCACGTTGGGCGCCA	3_tRNA_halve	135	187	0	326	514	190	162	0	0	194	0	0	118	0	596	2368	140	118	0	0	178	0	0	0	0	107	0	429	495	0	123	1250	299	373	Lys	CTT	CTT_Lys	2
209	tRF#35-86V8WPMN1E8Y7Z	tRFM_tRNA-Glu-TTC-1-1	TCCCATATGGTCTAGCGGTTAGGATTCCTGGTTTT	5_tRNA_halve	46233	2515	4395	246	5638	0	925	424	0	2803	1031	21689	0	8775	171	721	0	11361	290	281	5259	722	11644	1572	3524	0	6654	318	791	0	6521	246	13027	2890	Glu	TTC	TTC_Glu	17
213	tRF#22-YP9LON4V3	tRFM_tRNA-Gly-GCC-2-1,tRFM_tRNA-Gly-CCC-6-1,tRFM_tRNA-Gly-CCC-1-2,tRFM_tRNA-Gly-GCC-5-1,tRFM_tRNA-Gly-GCC-1-1,tRFM_tRNA-Gly-GCC-3-1	TTCAGTGGTAGAATTCTCGCCT	i-tRF	0	931.994	0	111.006	0	0	0	0	0	0	0	2033	0	1370	0	0	0	0	0	0	0	0	0	0	0	0	0	100.002	0	0	910.994	0	2984	128.002	Gly	GCC	GCC_Gly	3
215	tRF#29-KY76HRRNWJE2	tRFM_tRNA-Phe-GAA-2-1,tRFM_tRNA-Phe-GAA-3-1,tRFM_tRNA-Phe-GAA-4-1	CCCTGGTTCAATCCCGGGTTTCGGCACCA	3_tRF	0	177	0	174	0	0	0	0	0	0	0	0	0	0	0	369	0	0	0	0	0	0	0	0	0	0	0	2308	1089	0	0	177.999	0	614.001	Phe	GAA	GAA_Phe	2
216	tRF#33-OR183O9EDJHPD3	tRFM_tRNA-Arg-CCG-2-1	GACCCAGTGGCCTAATGGATAAGGCATCAGCCT	5_tRF	7449	223	0	2028	317	0	616	0	0	393	0	18787	0	46737	0	0	0	0	898	0	315	0	711	0	0	0	0	287	417	0	2024	0	156929	3157	Arg	CCG	CCG_Arg	7
221	tRF#31-N7S3S3RX8HYVD	tRFM_tRNA-Val-CAC-2-1	CTTCTGTAGTGTAGTGGTTATCACGTTCGCC	5_tRF	0	0	1717	0	128	0	0	0	0	1816	176	268	0	0	0	229	0	896	0	0	718	212	0	350	345	0	1889	0	0	0	0	250	0	0	Val	CAC	CAC_Val	3
224	tRF#37-9N1EWJQ72S3HPS4	tRFM_tRNA-Glu-CTC-1-1,tRFM_tRNA-Glu-CTC-2-1	TGGTTAGGATTCGGCGCTCTCACCGCCGCGGCCCGGG	i-tRF	0	0	0	139	0	2332	1274	0	0	397	0	0	0	181	2214	7613	0	0	0	0	0	0	0	230	0	0	0	0	0	0	0	7698	160	343	Glu	CTC	CTC_Glu	5
230	tRF#65-83ML5FX24ZD7JKW4R951KHZKL6	tRFM_tRNA-Lys-CTT-2-1	TCAGTCGGTAGAGCATGAGACTCTTAATCTCAGGGTCGTGGGTTCGAGCCCCACGTTGGGCGCCA	3_tRF	337	6890	0	5718	1299	11585	1561	687	669	633	0	2260	1755	709	39689	47314	3373	0	1514	1753	577	401	0	0	0	3668	0	15759	9006	367	3280	14882	3362	11164	Lys	CTT	CTT_Lys	19
242	tRF#40-8O90Q4R9OMKIWU26	tRFM_tRNA-Leu-CAA-1-1	TCCAATGGAGGCGTGGGTTCGAATCCCACTTCTGACACCA	3_tRF	0	134	0	112	0	374	152	0	0	0	0	0	404	0	883	3763	795	0	0	0	0	0	0	0	0	0	0	405	340	0	0	1246	0	368	Leu	CAA	CAA_Leu	2
244	tRF#68-WLV47PU9XW983FPD48YUHS16MFD2	tRFM_tRNA-His-GTG-1-1	TCGTATAGTGGTTAGTACTCTGCGTTGTGGCCGCAGCAACCTCGGTTCGAATCCGAGTCACGGCACCA	3_tRF	345.006	3916	0	4460.99	1648	3597	570.006	1518	519.003	392.994	0	1766.01	2556	117	16081	24870	3261	0	473.004	1797.01	491.994	405	0	0	135.999	2533.01	0	5795	5918	844.002	3043	5306.99	1757	8651	His	GTG	GTG_His	18
245	tRF#33-JY7383RPD9W10J	tRFM_tRNA-Gly-CCC-1-2	CATTGGTGGTTCAGTGGTAGAATTCTCGCCTCC	5_tRNA_halve	0	0	0	0	0	0	0	0	0	0	0	0	0	0	0	3757	0	0	0	0	0	0	0	0	0	0	0	0	0	0	0	2988	0	0	Gly	CCC	CCC_Gly	2
246	tRF#39-EH623K7SIR3DR2I2	tRFM_tRNA-Asp-GTC-2-1,tRFM_tRNA-Asp-GTC-3-1	ACGCGGGAGACCGGGGTTCGATTCCCCGACGGGGAGCCA	3_tRNA_halve	585.996	1466	242.004	2269	443.004	26747	615.996	0	0	703.992	134.004	126.996	854.004	134.004	18109	9184	690	134.004	0	237.996	387.996	120.996	231.996	303.996	0	533.004	219	2208	2043	0	216	6160	432	1626	Asp	GTC	GTC_Asp	9
250	tRF#33-JY7383RPD9W10M	tRFM_tRNA-Gly-GCC-2-1,tRFM_tRNA-Gly-GCC-3-1,tRFM_tRNA-Gly-GCC-5-1	CATTGGTGGTTCAGTGGTAGAATTCTCGCCTGC	5_tRNA_halve	5635	0	4860	0	6496	0	606	0	861	28188	1315	0	39340	246	132	1745	53701	45821	0	5114	30587	2011	4446	897	3698	0	21446	0	0	580	0	890	288	0	Gly	GCC	GCC_Gly	15
253	tRF#25-7673FEWS3V	tRFM_tRNA-Gly-GCC-2-1,tRFM_tRNA-Gly-GCC-1-1,tRFM_tRNA-Gly-GCC-3-1,tRFM_tRNA-Gly-GCC-5-1	GTTCAGTGGTAGAATTCTCGCCTGC	i-tRF	1146	409.994	0	0	628.992	0	361.998	0	0	282.997	0	126.997	327.99	243.997	0	0	585.988	3625	0	0	698.997	0	2570.01	0	120.003	0	0	0	104	0	175.006	0	176.995	343.005	Gly	GCC	GCC_Gly	3
255	tRF#43-W631QJ3KYUYRR6RBD2	tRFM_tRNA-Glu-CTC-1-1	TCTCACCGCCGCGGCCCGGGTTCGATTCCCGGTCAGGGAACCA	3_tRF	0	464.996	0	0	228.004	291.998	115.997	159.999	0	0	0	0	3705	0	527.996	2653	3002	308	0	0	0	0	0	0	0	388.997	0	101.003	378	0	0	2375	0	109.998	Glu	CTC	CTC_Glu	4
257	tRF#40-J9ZH0SR9593KMH26	tRFM_tRNA-Gly-CCC-2-1	CATTCTTGCGACCCGGGTTCGATTCCCGGGCGGCGCACCA	3_tRNA_halve	224	0	0	107	212	104	337	0	0	244	0	0	1402	0	297	862	1769	0	0	114	145	0	0	0	0	130	0	155	261	0	151	387	0	333	Gly	CCC	CCC_Gly	2
258	tRF#76-OR183O9EDJHP3R6J9KIWRNL3KQNKW1B	tRFM_tRNA-Arg-CCG-2-1	GACCCAGTGGCCTAATGGATAAGGCATCAGCCTCCGGAGCTGGGGATTGTGGGTTCGAGTCCCATCTGGGTCGCCA	full_tRNA	0	4059	0	12405	0	0	0	0	0	0	0	244	726	0	0	1466	0	0	0	0	0	0	0	0	0	2565	0	16053	12837	0	995	1274	584	13043	Arg	CCG	CCG_Arg	8
259	tRF#37-XBRY73W0K5KKOV2	tRFM_tRNA-Asn-GTT-chr1-140	TGAAAGGTTGGTGGTTCGAGCCCACCCAGGGACGCCA	3_tRNA_halve	0	0	0	0	0	8198	0	0	0	0	0	0	0	0	15033	296	0	0	0	0	0	0	0	0	0	0	0	0	219	0	0	0	0	0	Asn	GTT	GTT_Asn	2
265	tRF#76-6SM83O9EDJSYIR6MF0IURNL3KZM8W1B	tRFM_tRNA-Arg-CCG-1-1	GGCCGCGTGGCCTAATGGATAAGGCGTCTGATTCCGGATCAGAAGATTGAGGGTTCGAGTCCCTTCGTGGTCGCCA	full_tRNA	0	238.002	0	2420	0	0	0	0	0	0	0	0	0	0	0	0	0	0	0	0	0	0	0	0	0	294.999	0	1741	833.001	0	0	0	0	1004	Arg	CCG	CCG_Arg	3
267	tRF#64-JMRPFQRDWXH913M87SFR2W9JI2	tRFM_tRNA-Lys-CTT-4-1	CAGTCGGTAGAGCATGGGACTCTTAATCTCAGGGTCGTGGGTTCGAGCCCCACGTTGGGCGCCA	3_tRF	0	1407	0	870	0	5002	0	0	0	0	0	0	0	0	18677	10201	0	0	0	0	0	0	0	0	0	0	0	1715	619	0	0	3022	0	113	Lys	CTT	CTT_Lys	6
269	tRF#33-79MP9P9NH57SD3	tRFM_tRNA-Val-CAC-4-1,tRFM_tRNA-Val-CAC-1-1,tRFM_tRNA-Val-AAC-3-1,tRFM_tRNA-Val-AAC-1-1,tRFM_tRNA-Val-AAC-4-1	GTTTCCGTAGTGTAGTGGTTATCACGTTCGCCT	5_tRF	791311	327849	301149	80909	198248	11892	192843	95444	340.004	171515	99260	932733	5622.01	355907	25883	35248	8124.98	277958	66063	6508.99	73248	73701	1.21924e+06	284508	174556	16507	313265	82213	282155	462	718073	16382	1.14985e+06	445552	Val	CAC	CAC_Val	32
270	tRF#33-389MV47P596V03	tRFM_tRNA-Glu-CTC-1-1,tRFM_tRNA-Glu-CTC-2-1	CCTGGTGGTCTAGTGGTTAGGATTCGGCGCTCT	5_tRNA_halve	526	0	3883	0	0	483	0	0	0	0	2270	0	229	0	700	0	384	892	0	0	0	0	2157	0	0	0	7223	0	0	0	0	0	0	0	Glu	CTC	CTC_Glu	4
300	tRF#74-PNR8YP9LON4VN1EH6KK87SIRM1DVE2	tRFM_tRNA-Gly-GCC-2-1	GCATTGGTGGTTCAGTGGTAGAATTCTCGCCTGCCACGCGGGAGGCCCGGGTTCGATTCCCGGCCAATGCACCA	full_tRNA	1235	3554	133.002	5743.99	1895	0	262.002	433.998	2662.99	123	0	706.998	5571	1565	111	15757	4289.99	0	366	250.998	151.002	0	0	0	184.002	1024	120	3229	1600	3969.01	504	3865.01	1808	1877	Gly	GCC	GCC_Gly	16
306	tRF#40-DRFKYSR95M3JF2X6	tRFM_tRNA-Arg-TCT-4-1	AATCCAGAGGTTCCGGGTTCGAGTCCCGGCAGAGATGCCA	3_tRNA_halve	0	0	1072	0	0	458	0	0	0	417	302	0	0	0	1675	0	0	0	0	454	0	116	0	479	0	0	282	0	0	0	0	0	0	0	Arg	TCT	TCT_Arg	2
310	tRF#22-WE8SPOX52	tRFM_tRNA-Gly-GCC-2-1	TCGATTCCCGGCCAATGCACCA	3_tRF	0	883	0	493.002	0	0	0	0	0	0	0	500	0	1207	0	0	0	0	618	0	0	0	0	0	0	305	0	136	834	0	149	0	5526	2938	Gly	GCC	GCC_Gly	3
312	tRF#18-BS68BFD2	tRFM_tRNA-Val-CAC-1-1,tRFM_tRNA-Val-AAC-1-1,tRFM_tRNA-Val-AAC-4-1,tRFM_tRNA-Val-AAC-2-1,tRFM_tRNA-Val-AAC-chr6-87	AACCGGGCGGAAACACCA	3_tRF	0	7202.03	0	2322.02	0	0	0	0	0	0	0	2587.01	0	2145.02	0	943.008	0	0	682.016	0	0	0	0	0	0	2686.02	0	11025	6079.02	0	3454.02	242	8114.03	6151.02	Val	CAC	CAC_Val	10
314	tRF#29-K87SIRMM12E2	tRFM_tRNA-Glu-CTC-1-1,tRFM_tRNA-Glu-TTC-4-2	CCCGGGTTCGATTCCCGGTCAGGGAACCA	3_tRF	0	355.995	0	513	0	0	0	0	0	0	0	0	0	0	0	2265.99	0	0	0	0	0	0	0	0	0	113.004	0	914.004	427.005	0	0	1463.99	0	683.001	Glu	CTC	CTC_Glu	2
318	tRF#17-8SP6X52	tRFM_tRNA-Gly-GCC-1-1	TCCCGGCCCATGCACCA	3_tRF	0	13009	0	375	0	0	0	0	0	0	0	0	0	0	0	0	0	0	0	0	0	0	0	0	0	172	0	650	1249	0	0	0	343	765	Gly	GCC	GCC_Gly	2
322	tRF#101-7FKZLLQ6Q8V0M0OYVE95FFZV6F8Z1MQ8YUYSQSD2B	tRFM_tRNA-Tyr-GTA-5-1	GTGCACCCTTCGATAGCTCAGCTGGTAGAGCGGAGGACTGTAGATTGTACAGACATTTGCGGACATCCTTAGGTCGCTGGTTCGATTCCGGCTCGAAGGAA	other	0	0	0	175	0	1165	0	0	0	0	0	0	0	0	0	1756	0	0	0	0	0	0	0	0	0	0	0	0	0	0	0	585	0	0	Tyr	GTA	GTA_Tyr	2
323	tRF#38-YO1N7KYUSR0P1SD2	tRFM_tRNA-Arg-TCT-3-1	TTCAAAGGTTGTGGGTTCGAGTCCCACCAGAGTCGCCA	3_tRNA_halve	771	30494	479	6726	709	246581	557	0	0	705	227	892	1059	11291	318713	10361	556	7978	0	234	294	0	977	0	0	1586	966	1571	9241	0	1444	15601	35982	5925	Arg	TCT	TCT_Arg	15
326	tRF#33-897PVP9N1QKSD3	tRFM_tRNA-Asp-GTC-1-1	TCCTCGTTAGTATAGTGGTTAGTATCCCCGCCT	5_tRF	751	257	0	0	0	0	0	0	0	0	0	7551	0	220	0	0	0	0	0	0	0	0	0	0	0	0	0	0	141	0	995	0	2051	254	Asp	GTC	GTC_Asp	2
330	tRF#54-R9J89O9NF5W8E7OMJHHSFE	tRFM_tRNA-Gln-CTG-1-1,tRFM_tRNA-Gln-CTG-2-1	GGTTCCATGGTGTAATGGTTAGCACTCTGGACTCTGAATCCAGCGATCCGAGTT	5_tRF	0	0	0	480	0	3154	0	0	0	0	0	0	645	325.002	4391	4336	594	0	0	0	0	0	0	0	0	0	0	0	273	0	0	5950	2185	655.002	Gln	CTG	CTG_Gln	5
332	tRF#29-7383RPD9W1JJ	tRFM_tRNA-Gly-CCC-6-1,tRFM_tRNA-Gly-CCC-1-2	GTGGTTCAGTGGTAGAATTCTCGCCTCCC	i-tRF	0	0	0	0	0	0	0	0	0	0	0	0	0	0	0	1379	0	0	0	0	0	0	0	0	0	0	0	0	0	0	0	2006	0	0	Gly	CCC	CCC_Gly	2
334	tRF#44-ZXHY13KK761RNNMJI2	tRFM_tRNA-Lys-TTT-3-1	TTTTAATCTGAGGGTCCAGGGTTCAAGTCCCTGTTCGGGCGCCA	3_tRF	0	0	0	100	0	1049	0	0	0	0	0	0	0	0	1299	190	0	0	0	0	0	0	0	0	0	0	0	121	0	0	0	122	0	0	Lys	TTT	TTT_Lys	2
335	tRF#36-S2I7L7K5PKF1J3E	tRFM_tRNA-Gly-CCC-3-1	GTAGAATTCTCGCCTCCCACGCAGGAGACCCAGGTT	i-tRF	0	659	0	893	0	303	0	0	0	0	0	0	0	107	1245	2018	0	0	0	0	0	0	0	0	0	161	0	3120	179	0	0	1414	155	509	Gly	CCC	CCC_Gly	4
338	tRF#37-LBRY73WEK5KKOV2	tRFM_tRNA-Asn-GTT-1-1	CGAAAGGTTGGTGGTTCGATCCCACCCAGGGACGCCA	3_tRNA_halve	0	1077	0	244	0	940	0	0	0	0	0	223	370	0	1966	2124	371	0	130	0	0	0	0	0	0	0	0	1112	5096	0	133	1039	422	1642	Asn	GTT	GTT_Asn	7
341	tRF#29-7383RPD9W1JV	tRFM_tRNA-Gly-GCC-2-1,tRFM_tRNA-Gly-GCC-1-1,tRFM_tRNA-Gly-GCC-3-1,tRFM_tRNA-Gly-GCC-5-1	GTGGTTCAGTGGTAGAATTCTCGCCTGCC	i-tRF	117	387.998	0	0	204.997	0	315.991	0	0	0	0	811.005	469.001	671.996	0	0	842.998	1369	0	0	0	0	2091	0	0	0	0	0	250.003	0	475.995	0	269.997	443.001	Gly	GCC	GCC_Gly	2
349	tRF#40-56O2ZFR95MN1Q3L6	tRFM_tRNA-Arg-TCG-1-1	GATCAGAAGATTGCAGGTTCGAGTCCTGCCGCGGTCGCCA	3_tRNA_halve	314	387	114	0	259	1976	403	0	0	116	0	0	230	0	3087	586	317	0	0	0	0	0	0	0	0	0	0	0	478	0	275	494	0	529	Arg	TCG	TCG_Arg	2
353	tRF#38-WURMJKYOSR99RHD2	tRFM_tRNA-Lys-TTT-3-1	TCTGAGGGTCCAGGGTTCAAGTCCCTGTTCGGGCGCCA	3_tRNA_halve	16113	10031	16545	6521	21778	13234	20975	5322	1208	17579	6339	3226	13690	5547	47411	72003	16546	3737	1543	13572	11132	9592	1964	8106	7855	1864	8070	12641	12231	1484	5449	28737	24896	12252	Lys	TTT	TTT_Lys	34
354	tRF#61-73V2Y8L981PV6RRNLNK88KO1B	tRFM_tRNA-Glu-CTC-1-1	GTGGTTAGGATTCGGCGCTCTCACCGCCGCGGCCCGGGTTCGATTCCCGGTCAGGGAACCA	3_tRF	19832	7053	6129	3506	23473	16073	26026	8271	969.997	10840	7126	890.995	5758	3522	50337	64161	6303	6119	966.994	7032	3727	9261.01	2398	10283	11071	3586	5045	11570	6354	1169	2609	24272	7269	7314.99	Glu	CTC	CTC_Glu	31
363	tRF#32-79MP9P9MH57SJ	tRFM_tRNA-Val-AAC-2-1	GTTTCCGTAGTGTAGTGGTCATCACGTTCGCC	5_tRF	19779	3946	743	3845	3306	0	1176	0	0	1088	0	116480	103	58634	0	203	0	1691	619	0	819	160	6974	313	302	0	323	1296	2233	0	26100	235	27975	14172	Val	AAC	AAC_Val	15
368	tRF#31-SWRNLJK578Q1B	tRFM_tRNA-Lys-CTT-3-1,tRFM_tRNA-Lys-CTT-2-1,tRFM_tRNA-Lys-CTT-1-1,tRFM_tRNA-Lys-CTT-4-1	GTCGTGGGTTCGAGCCCCACGTTGGGCGCCA	3_tRF	0	1771	0	944.001	283.995	101.997	271.998	0	0	0	0	397.998	0	0	261	4200	0	0	0	0	0	0	0	0	0	421.002	0	3059	1107	0	801	1021	752.994	2366	Lys	CTT	CTT_Lys	6
377	tRF#36-JJ6RRNLIK898O1B	tRFM_tRNA-Glu-TTC-2-1	CAGGCGGCCCGGGTTCGACTCCCGGTGTGGGAACCA	3_tRNA_halve	141	420	0	4170	256	0	480	0	0	396	0	209	205	110	440	1055	284	0	102	220	240	123	0	0	0	188	0	1262	745	0	323	572	305	572	Glu	TTC	TTC_Glu	3
379	tRF#63-1SS2P46INOW6RM7KYUPRENRHD2	tRFM_tRNA-Lys-CTT-4-1	AGTCGGTAGAGCATGGGACTCTTAATCTCAGGGTCGTGGGTTCGAGCCCCACGTTGGGCGCCA	3_tRF	0	291	0	146	0	542	0	0	0	0	0	0	0	0	1955	3412	0	0	0	0	0	0	0	0	0	0	0	493	0	0	0	1560	0	0	Lys	CTT	CTT_Lys	3
381	tRF#53-596VW631QJ3KYUYRR6RBD2	tRFM_tRNA-Glu-CTC-1-1	GATTCGGCGCTCTCACCGCCGCGGCCCGGGTTCGATTCCCGGTCAGGGAACCA	3_tRF	5208.01	8121	5552	3036	8814	7330.99	11288	10263	926.002	5233	6703	1485	5147	2023	28157	68372	4460	1134.99	686	6724	2317	3753	898.002	3111	3828	4429	4356.99	15659	6292	1768	5360	21509	5061	8756	Glu	CTC	CTC_Glu	31
383	tRF#39-PVFO3S7SDR5MEJE2	tRFM_tRNA-His-GTG-1-1	GCCGCAGCAACCTCGGTTCGAATCCGAGTCACGGCACCA	3_tRNA_halve	802.998	237548	0	0	687.996	297978	146.997	0	0	0	0	299.997	941.994	0	231560	1264	867.006	1459	135	0	587.007	0	394.002	0	0	0	0	961.002	4367	0	147.996	10545	0	1269	His	GTG	GTG_His	8
386	tRF#34-1FZ3R918VBY9I3	tRFM_tRNA-Gly-CCC-1-2,tRFM_tRNA-Gly-GCC-2-1	AGGCATTGGTGGTTCAGTGGTAGAATTCTCGCCT	5_tRF	1396	1707	0	1396	0	0	228.999	140.001	0	0	0	248.001	0	972	0	0	0	321	840.999	0	0	0	2541	0	0	0	0	0	0	0	1165	0	1455	386.001	Gly	CCC	CCC_Gly	6
389	tRF#94-01O34Y9H2MRXQHY8NNBSBKZ3R9512R12LVWRKQ	tRFM_tRNA-Asn-GTT-2-1	ACACCGAAGTCTCTGTGGCGCAATCGGTTAGCGCGTTCGGCTGTTAACCGAAAGGTTGGTGGTTCGAGCCCACCCAGGGACGCGCTCTCCTTTT	full_U_tRNA	0	0	747	0	0	630	270	0	1739	1388	1533	0	1736	0	0	2596	2822	0	0	944	0	1829	0	1234	0	0	0	0	0	1513	105	1940	229	159	Asn	GTT	GTT_Asn	10
391	tRF#29-PW5SVP9N15JP	tRFM_tRNA-His-GTG-1-1	GCCGTGATCGTATAGTGGTTAGTACTCTG	5_tRF	0	5230	0	248.994	0	108	0	0	0	0	0	59698	0	16708	99.999	790.002	0	0	691.002	0	0	0	0	0	0	0	0	1691	86375	0	11533	378	56096	2068	His	GTG	GTG_His	8
392	tRF#18-H7S84HD2	tRFM_tRNA-Ser-TGA-4-1	ATCCTGTCGGCTACGCCA	3_tRF	0	1669	0	398	0	0	0	0	0	0	0	0	0	0	0	325	0	0	0	0	0	0	0	0	0	180	0	1311	158	0	0	117	0	0	Ser	TGA	TGA_Ser	2
396	tRF#33-QJ3KYUYRR6RBD2	tRFM_tRNA-Glu-CTC-1-1,tRFM_tRNA-Glu-TTC-4-2	GCGGCCCGGGTTCGATTCCCGGTCAGGGAACCA	3_tRF	436.005	328.005	0	0	0	3148	346.005	0	0	0	0	0	0	0	7831	1013	176.004	0	0	0	0	0	0	0	0	0	0	0	459.999	0	0	786.996	0	218.997	Glu	CTC	CTC_Glu	3
400	tRF#30-86J8WPMN1E8Y	tRFM_tRNA-Glu-TTC-2-1	TCCCACATGGTCTAGCGGTTAGGATTCCTG	5_tRF	496	1193	0	214	344	0	527	0	0	895	0	15206	0	871	0	787	0	0	0	0	1161	105	0	0	0	124	0	591	18726	0	773	592	7033	860	Glu	TTC	TTC_Glu	5
402	tRF#29-Y3H3RUSMKVHN	tRFM_tRNA-Asp-GTC-2-1	TTAGTATAGTGGTGAGTATCCCCGCCTGT	i-tRF	0	603.999	0	0	0	6464	0	0	0	0	0	118.998	0	0	8460.01	0	0	0	0	0	0	0	0	0	0	0	0	0	1120	0	0	235.004	0	141.999	Asp	GTC	GTC_Asp	3
422	tRF#35-6978WPRLXN4VZ8	tRFM_tRNA-Pro-TGG-3-1	GGCTCGTTGGTCTAGGGGTATGATTCTCGCTTTGG	5_tRNA_halve	4130	1177	241	996	1046	0	449	0	0	1268	0	36538	0	6196	0	560	0	550	707	0	678	0	643	344	598	228	0	525	3156	0	7515	373	16997	2047	Pro	TGG	TGG_Pro	10
436	tRF#43-NOW6RM7KYUPRENRHD2	tRFM_tRNA-Lys-CTT-4-1,tRFM_tRNA-Lys-CTT-2-1,tRFM_tRNA-Lys-CTT-3-1	CTTAATCTCAGGGTCGTGGGTTCGAGCCCCACGTTGGGCGCCA	3_tRNA_halve	863.002	236.999	0	288.995	312.004	992.999	1385.01	0	0	263.998	0	0	0	0	898.002	2666.01	112	0	0	0	0	0	0	0	0	338.996	0	450.002	159.999	0	0	1350.01	0	124.999	Lys	CTT	CTT_Lys	3
444	tRF#32-0H93WB8689SV2	tRFM_tRNA-Ser-GCT-5-1	ACACGTGGGTTCGAATCCCATCCTCGTCGCCA	3_tRF	0	0	0	0	0	120	0	0	0	0	0	0	0	0	410	4144	0	0	0	0	0	0	0	0	0	0	0	116	0	0	0	1237	0	0	Ser	GCT	GCT_Ser	2
457	tRF#50-WJQ72S3HPSR95933JKB6	tRFM_tRNA-Glu-CTC-1-1	TCGGCGCTCTCACCGCCGCGGCCCGGGTTCGATTCCCGGTCAGGGAACCA	3_tRF	323.995	522.998	1346	411.999	881.006	875	826	742	450.002	1219	1277	0	1009	0	4452	11117	913.003	0	0	2291.99	137.998	451.003	0	247.002	536.004	367.997	1161.99	633.997	493.997	774.998	338.002	3262.01	351.001	579.999	Glu	CTC	CTC_Glu	9
460	tRF#22-WB08Q2B52	tRFM_tRNA-Val-CAC-1-1,tRFM_tRNA-Val-AAC-1-1,tRFM_tRNA-Val-AAC-4-1,tRFM_tRNA-Val-AAC-2-1	TCGAAACCGGGCGGAAACACCA	3_tRF	0	331.005	0	701.005	0	0	0	0	0	0	0	478.995	0	702	0	1922	0	0	118	0	0	0	0	0	0	524	0	1232.01	1009	0	444.005	773.995	2065.01	1129	Val	CAC	CAC_Val	5
461	tRF#44-490VL8K87SIRMM12E2	tRFM_tRNA-Glu-CTC-1-1	CTCTCACCGCCGCGGCCCGGGTTCGATTCCCGGTCAGGGAACCA	3_tRF	0	138.999	393.001	0	427.994	925.001	292.999	423.003	0	121.002	276.003	0	515.998	0	4842.99	3038	432.999	0	0	757.001	0	136.003	0	101.997	107.002	0	0	145.999	275.996	0	0	887.999	0	261.996	Glu	CTC	CTC_Glu	2
467	tRF#43-JOWU1M70YU890HRFD2	tRFM_tRNA-Met-CAT-1-1	CATAATCTGAAGGTCGTGAGTTCGATCCTCACACGGGGCACCA	3_tRNA_halve	847	4546	114	407	146	5310	1744	0	0	0	0	398	252	153	3622	2139	401	763	191	0	145	0	110	0	0	2767	0	1289	2518	0	388	1255	559	1859	Met	CAT	CAT_Met	10
469	tRF#86-K8IE3673NK7F6Z2DNLQW4JOP18YOY63ZMJ0	tRFM_tRNA-SeC-TCA-1-1	CCCGGATGATCCTCAGTGGTCTGGGGTGCAGGCTTCAAACCTGTAGCTGTCTAGCGACAGAGTGGTTCAATTCCACCTTTCGGGCG	full_tRNA	0	149	0	380	134	0	0	0	0	0	0	0	103	0	483	5463	0	0	0	136	283	0	0	0	0	103	0	459	3286	0	0	5447	0	2758	SeC	TCA	TCA_SeC	4
471	tRF#17-8SPOX52	tRFM_tRNA-Gly-GCC-2-1,tRFM_tRNA-Gly-CCC-1-2,tRFM_tRNA-Gly-CCC-chr1-2	TCCCGGCCAATGCACCA	3_tRF	0	23676	0	558.999	0	0	0	0	0	0	0	379.998	0	314.001	0	0	0	0	1619	0	0	0	0	0	0	788.004	0	1520	6808	0	514.998	0	663.003	5751	Gly	GCC	GCC_Gly	5
473	tRF#31-IURNL3KZM8W1B	tRFM_tRNA-Arg-CCG-1-1,tRFM_tRNA-Arg-TCG-3-1	ATTGAGGGTTCGAGTCCCTTCGTGGTCGCCA	3_tRF	2036	1701	2622	617	3347	2472	2412	1054	0	2369	1671	679	435	957	3355	50555	641	971	115	9716	1985	1931	265	797	1187	583	3713	8084	2641	0	1826	15423	3135	2782	Arg	CCG	CCG_Arg	22
475	tRF#30-P27JPJ60MV9J	tRFM_tRNA-iMet-CAT-2-1,tRFM_tRNA-iMet-CAT-1-1	GCAGAGTGGCGCAGCGGAAGCGTGCTGGGC	5_tRF	294.003	0	232.992	0	0	0	0	0	0	2218	0	421.992	0	920.997	0	0	0	0	0	0	110.997	0	0	0	0	0	100.998	0	0	0	0	0	2831.99	0	iMet	CAT	CAT_iMet	2
479	tRF#23-ZKXU53K80E	tRFM_tRNA-Pro-TGG-1-1,tRFM_tRNA-Pro-TGG-3-1	TTGGGTGCGAGAGGTCCCGGGTT	i-tRF	0	0	0	1793	0	0	0	0	0	0	0	0	0	138	0	240.996	0	0	0	0	0	0	0	0	0	360	0	133.998	329	0	0	229.998	625.998	2295	Pro	TGG	TGG_Pro	2
480	tRF#30-WW1W18YMENL7	tRFM_tRNA-Val-CAC-2-1	TCTGTAGTGTAGTGGTTATCACGTTCGCCT	5_tRF	0	0	7267	0	0	0	0	0	0	3877	878	121	0	0	0	0	0	6960	0	221	2015	545	2552	1386	2667	0	12170	0	0	0	0	0	0	0	Val	CAC	CAC_Val	8
481	tRF#39-HY13KK761RNMJJI2	tRFM_tRNA-Lys-TTT-6-1	ATCTGAGGGTCCAGGGTTCAAGTCCCTGTCCAGGCGCCA	3_tRNA_halve	0	0	0	0	0	575	0	0	0	0	0	0	0	0	2405	1480	0	0	0	0	0	0	0	0	0	0	0	0	0	0	0	546	0	0	Lys	TTT	TTT_Lys	2
484	tRF#92-1JN2VIJNRPBQJDZXHYE3PK761RNNJJOEIY9WQ	tRFM_tRNA-Lys-TTT-7-1	AGGGCCTGGATAGCTCAGTTGGTAGAACATCAGACTTTTAATCTGACGGTGCAGGGTTCAAGTCCCTGTTCAGGCGAAATATTTGTGTGTTT	full_U_tRNA	0	0	0	111	0	0	0	0	0	0	0	0	0	0	0	2488	0	0	0	0	0	0	0	0	0	0	0	0	0	0	0	2042	0	0	Lys	TTT	TTT_Lys	2
486	tRF#29-Z3R918VBY9I3	tRFM_tRNA-Gly-CCC-1-2,tRFM_tRNA-Gly-GCC-2-1,tRFM_tRNA-Gly-GCC-3-1,tRFM_tRNA-Gly-GCC-5-1	TTGGTGGTTCAGTGGTAGAATTCTCGCCT	5_tRF	3933	0	2664	108	822	0	352	0	0	7034	485	1965	0	404	0	353	0	8626	0	342	3319	657	10972	1354	1619	0	7921	0	0	0	362	0	1163	100	Gly	CCC	CCC_Gly	11
487	tRF#61-18VBY9PYKHM26RRNLNK8KQP1B	tRFM_tRNA-Gly-GCC-1-1	AGTGGTAGAATTCTCGCCTGCCACGCGGGAGGCCCGGGTTCGATTCCCGGCCCATGCACCA	3_tRF	0	637	0	1042	144	486	0	0	0	0	0	0	0	0	1032	3098	0	0	0	0	0	0	0	0	0	222	0	972	426	0	0	744	106	383	Gly	GCC	GCC_Gly	3
498	tRF#40-5HK8HJ83ML5F82NZ	tRFM_tRNA-Lys-TTT-3-1	GAGCGCCCGGATAGCTCAGTCGGTAGAGCATCAGACTTTT	5_U_tRNA_halve	1984	0	486	0	0	1587	2643	0	0	2354	2157	0	0	0	218	720	0	0	0	0	0	1325	0	668	0	0	0	0	0	0	0	1220	0	0	Lys	TTT	TTT_Lys	7
499	tRF#33-M2OSRNLNKSEKDS	tRFM_tRNA-Asp-GTC-2-1,tRFM_tRNA-Asp-GTC-3-1	CGGGAGACCGGGGTTCGATTCCCCGACGGGGAG	3_tRNA_halve	0	383.004	0	438.996	0	0	0	0	0	0	0	1852.99	0	156	0	0	0	0	0	0	0	0	0	0	0	297.996	0	1081	1220	0	321.996	0	167.004	1991	Asp	GTC	GTC_Asp	4
504	tRF#33-L2RJ9VWF1NWZ04	tRFM_tRNA-Arg-CCT-2-1	CGAGAGGGGCTGTGCTCGCAAGGTTTCTTTTGG	3_U_tRF	0	0	0	0	0	0	0	0	0	0	0	0	0	0	0	4882	0	0	0	0	0	0	0	0	0	0	0	0	0	0	0	4399	0	0	Arg	CCT	CCT_Arg	2
510	tRF#41-81PV6RRNLNK88KO1B	tRFM_tRNA-Glu-CTC-1-1,tRFM_tRNA-Glu-TTC-4-2	TCACCGCCGCGGCCCGGGTTCGATTCCCGGTCAGGGAACCA	3_tRNA_halve	485.001	3496.99	649.998	164.997	299.997	12077	700.002	389.997	0	224.001	389.007	0	756.999	122.004	16614	6546	708.003	2772	0	126	201.996	203.004	558	155.997	231.003	1938.01	0	405.999	1633	0	102.996	7516	115.002	607.995	Glu	CTC	CTC_Glu	8
514	tRF#30-Z0R95M3973L6	tRFM_tRNA-Arg-CCG-1-1,tRFM_tRNA-Arg-TCG-3-1	TTGAGGGTTCGAGTCCCTTCGTGGTCGCCA	3_tRF	816	876	499	383	1487	0	1104	825	0	864	488	579	0	292	0	22679	0	301	0	997	645	551	0	298	585	526	115	3153	1237	0	1014	4868	882	1917	Arg	CCG	CCG_Arg	8
516	tRF#41-U1O0789NLJK1JKE1B	tRFM_tRNA-Asn-GTT-3-1,tRFM_tRNA-Asn-GTT-2-1	TAACCGAAAGGTTGGTGGTTCGAGCCCACCCAGGGACGCCA	3_tRNA_halve	0	104.004	0	0	0	38779	0	0	0	0	0	0	376.992	0	61969	2629	128.997	809.001	0	0	0	0	0	0	0	0	0	0	1023.99	0	0	6905	0	240.003	Asn	GTT	GTT_Asn	5
520	tRF#21-LI38NJW1B	tRFM_tRNA-Arg-ACG-2-1,tRFM_tRNA-Arg-ACG-1-1	CGACTCCTGGCTGGCTCGCCA	3_tRF	0	1205	0	430	0	0	0	0	0	0	0	434	0	290	0	379	0	0	502	0	0	0	0	0	0	661	0	2678	2703	0	629	113	627	1617	Arg	ACG	ACG_Arg	4
531	tRF#76-PR183O9EDJE83RUJJKIWRNL3K5NK71B	tRFM_tRNA-Arg-CCT-2-1	GCCCCAGTGGCCTAATGGATAAGGCACTGGCCTCCTAAGCCAGGGATTGTGGGTTCGAGTCCCACCTGGGGTGCCA	full_tRNA	0	10105	0	29318	0	0	0	0	0	0	0	489	0	0	0	5304	0	0	139	0	0	0	0	0	0	2915	0	33171	17607	0	685	5527	517	14211	Arg	CCT	CCT_Arg	8
548	tRF#29-87R8WP9N1EJ4	tRFM_tRNA-Glu-CTC-1-1,tRFM_tRNA-Glu-CTC-2-1	TCCCTGGTGGTCTAGTGGTTAGGATTCGG	5_tRF	0	711	0	0	0	0	0	0	0	0	0	12938	0	5247	0	406	0	0	0	0	0	0	0	0	0	0	0	409	4989	0	918	360	24383	347	Glu	CTC	CTC_Glu	4
549	tRF#22-P66Y54J4M	tRFM_tRNA-Pro-AGG-1-1	GCCCAGGCTGGAGTGCAGTGGC	3_U_tRF	0	0	0	487	0	1911	172	0	0	0	134	0	0	0	0	1088	0	0	103	0	0	0	0	0	148	0	0	0	0	0	0	834	0	133	Pro	AGG	AGG_Pro	2
551	tRF#101-DHM664PUQ340QIQNJ3LPWR381H93WB8647OPYWEZE	tRFM_tRNA-Leu-CAG-1-1	AAGCGCGTCAGGATGGCCGAGCGGTCTAAGGCGCTGCGTTCAGGTCGCAGTCTCCCCTGGAGGCGTGGGTTCGAATCCCACTCCTGACAGTTCGTACTTTT	full_U_tRNA	128	0	0	0	0	0	0	0	794	0	0	0	473	0	0	3400	1747	0	0	0	0	0	0	0	0	0	0	0	0	686	0	1030	0	100	Leu	CAG	CAG_Leu	3
556	tRF#53-7RI3SERXPIN24YDRFU8U0E	tRFM_tRNA-Gln-CTG-1-1,tRFM_tRNA-Gln-CTG-2-1	GTTCCATGGTGTAATGGTTAGCACTCTGGACTCTGAATCCAGCGATCCGAGTT	5_tRF	0	0	0	0	0	0	0	0	0	0	0	0	0	0	115.998	1007	0	0	0	0	0	0	0	0	0	0	0	0	0	0	0	1215	0	0	Gln	CTG	CTG_Gln	2
563	tRF#60-9N15WV7W6SJF09R9OML32826	tRFM_tRNA-His-GTG-1-1	TGGTTAGTACTCTGCGTTGTGGCCGCAGCAACCTCGGTTCGAATCCGAGTCACGGCACCA	3_tRF	108	7632	0	5846.99	884.007	6446	1141	117.999	0	693	0	1682.01	857.007	217.998	26274	16496	1282.99	0	1724	2129	0	723.006	0	0	0	3175	0	7465.01	8583	0	2097.01	5088.02	1475	14713	His	GTG	GTG_His	17
568	tRF#55-1EWJQ72S3HPSR95933JKB6	tRFM_tRNA-Glu-CTC-1-1	AGGATTCGGCGCTCTCACCGCCGCGGCCCGGGTTCGATTCCCGGTCAGGGAACCA	3_tRF	3006	10173	2372	8222	6527	2855	6919	12960	1139	4700.99	3496	3030	8275	4108	10956	142100	5474.01	1017	3670	6530.01	2522	1291	784	1654	3895	8221	4431.01	25401	16348	3787	9689	33777	10236	21389	Glu	CTC	CTC_Glu	33
572	tRF#33-79MP9PMNH5ISD3	tRFM_tRNA-Val-CAC-3-1	GTTTCCGTAGTGTAGCGGTTATCACATTCGCCT	5_tRF	13594	2888	1616	928	1655	0	3096	930	0	1788	454	13390	0	3983	0	0	0	3145	545	0	1008	319	17236	980	1454	150	2803	616	1412	0	4971	0	10329	4314	Val	CAC	CAC_Val	17
573	tRF#65-7673FEWS3V2VR0PSR9593J2426	tRFM_tRNA-Gly-GCC-2-1	GTTCAGTGGTAGAATTCTCGCCTGCCACGCGGGAGGCCCGGGTTCGATTCCCGGCCAATGCACCA	3_tRF	322.998	9092	0	8373	2074	970.998	1205	1557	214.002	124.998	115.998	2643	826.998	1048	1694	5875	1799	0	445.998	929.994	196.998	0	0	100.002	250.002	5537	111	16067	10868	267	9292	1528	5323	28195	Gly	GCC	GCC_Gly	17
576	tRF#67-9NJ4S2I7L7P5QK11M3WE8SPOX52	tRFM_tRNA-Gly-GCC-2-1	TGGTTCAGTGGTAGAATTCTCGCCTGCCACGCGGGAGGCCCGGGTTCGATTCCCGGCCAATGCACCA	3_tRF	222	1109	0	658.002	373.998	219	163.002	567	103.002	0	0	235.998	397.998	148.998	264	2621	421.998	0	111	184.998	0	0	0	0	144	516	0	1744	1499	219	846	484.998	619.002	3190	Gly	GCC	GCC_Gly	5
587	tRF#32-K84J83ML5FX23	tRFM_tRNA-Lys-CTT-2-1	CCCGGCTAGCTCAGTCGGTAGAGCATGAGACT	5_tRF	1473	0	5604	0	1131	0	235	0	0	10592	1686	1052	223	0	0	2083	289	10427	0	458	4186	667	951	1121	4205	0	20552	0	0	0	0	1080	0	0	Lys	CTT	CTT_Lys	13
589	tRF#38-Q86N7KYUSRHYRSD2	tRFM_tRNA-Arg-CCG-2-1	GCTGGGGATTGTGGGTTCGAGTCCCATCTGGGTCGCCA	3_tRNA_halve	413	294	0	371	361	258	709	0	0	282	0	294	566	2838	607	1398	465	0	0	0	0	0	0	0	0	0	0	955	322	0	363	721	8349	428	Arg	CCG	CCG_Arg	3
597	tRF#32-RR1380877S6V2	tRFM_tRNA-Lys-TTT-3-1	GGTCCAGGGTTCAAGTCCCTGTTCGGGCGCCA	3_tRF	257	740	0	162	470	135	267	303	0	114	0	211	132	0	558	2759	213	0	109	0	0	100	0	0	157	162	0	1366	787	0	399	835	329	996	Lys	TTT	TTT_Lys	2
598	tRF#27-KY7343RX6NK	tRFM_tRNA-Glu-CTC-1-1,tRFM_tRNA-Glu-CTC-2-1	CCCTGGTGGTCTAGTGGTTAGGATTCG	5_tRF	0	0	0	0	0	0	0	0	0	0	0	1493	0	492	0	0	0	0	0	0	0	0	0	0	0	0	0	0	0	0	0	0	2828	0	Glu	CTC	CTC_Glu	2
615	tRF#49-JM8LHYD33U7SF7J01JE2	tRFM_tRNA-Met-CAT-2-1,tRFM_tRNA-Met-CAT-4-1	CAGTCTCATAATCTGAAGGTCCTGAGTTCGAGCCTCAGAGAGGGCACCA	3_tRF	0	0	0	0	0	646	0	0	0	0	0	0	0	0	2015	2068	0	0	0	0	0	0	0	0	0	0	0	0	0	0	0	595	0	0	Met	CAT	CAT_Met	2
622	tRF#49-NDU8HPDEWP7SER9I69I2	tRFM_tRNA-Arg-ACG-2-1	CTGACTACGGATCAGAAGATTCTAGGTTCGACTCCTGGCTGGCTCGCCA	3_tRF	0	0	0	0	0	405	0	0	0	0	0	0	0	0	1192	1286	0	0	0	0	0	0	0	0	0	0	0	0	0	0	0	449	0	0	Arg	ACG	ACG_Arg	2
626	tRF#32-JY7383RPD9W15	tRFM_tRNA-Gly-CCC-1-2	CATTGGTGGTTCAGTGGTAGAATTCTCGCCTC	5_tRNA_halve	0	0	444	0	0	0	0	0	0	540	0	0	459	0	158	4527	768	228	0	0	322	0	0	0	0	0	1199	0	0	0	0	3080	0	0	Gly	CCC	CCC_Gly	3
629	tRF#56-V2Y8L981PV6RRNLNK88KO1B	tRFM_tRNA-Glu-CTC-1-1	TAGGATTCGGCGCTCTCACCGCCGCGGCCCGGGTTCGATTCCCGGTCAGGGAACCA	3_tRF	1840	6031	2369	5034	2978	9097	5039	4381	903	2690	2375	1344	4568	1809	50333	90195	5206	647.003	3423	5796	1258	1767.99	439.005	1805.99	2315.01	4701	4174	13222	10908	1739	4492.01	20063	5115.99	11644	Glu	CTC	CTC_Glu	31
644	tRF#39-HYD3MU7SH725RJE2	tRFM_tRNA-Met-CAT-1-1	ATCTGAAGGTCGTGAGTTCGATCCTCACACGGGGCACCA	3_tRNA_halve	231	1759	216	383	152	919	305	0	0	135	0	147	505	0	2092	1368	431	147	0	0	286	0	120	103	0	103	0	468	1191	0	453	526	356	1132	Met	CAT	CAT_Met	5
649	tRF#18-HRERXFD2	tRFM_tRNA-Leu-CAG-1-1	ATCCCACTCCTGACACCA	3_tRF	0	1282.99	0	295.001	0	0	0	0	0	0	0	501.998	0	665	0	0	0	0	205.002	0	0	0	0	0	0	642.999	0	1727	858.004	0	504	0	1282	908.999	Leu	CAG	CAG_Leu	3
652	tRF#20-R118LO9E	tRFM_tRNA-Arg-ACG-2-1,tRFM_tRNA-Arg-ACG-1-1	GGGCCAGTGGCGCAATGGAT	5_tRF	0	1163	0	0	0	0	0	0	0	0	0	150.997	0	0	0	0	0	0	0	0	0	0	0	0	0	0	0	0	1015	0	530.999	0	0	163.002	Arg	ACG	ACG_Arg	2
655	tRF#89-F0K67J4E6L1FZJ47D112Z4R95MKM9K919UHQ	tRFM_tRNA-Arg-CCT-4-1	AGAAGCCCCAGTGGCCTAATGGATAAGGCATTGGCCTCCTAAGCCAGGGATTGTGGGTTCGAGTCCCATCTGGGGTGGCCTGTGACTTT	full_U_tRNA	0	0	0	0	117	0	308	0	211	271	0	0	170	0	0	4399	966	0	0	0	0	0	0	0	0	0	0	0	0	145	0	1589	0	0	Arg	CCT	CCT_Arg	2
656	tRF#33-86V8WPMN1E8Y0E	tRFM_tRNA-Glu-TTC-1-1	TCCCATATGGTCTAGCGGTTAGGATTCCTGGTT	5_tRF	8782	217	1065	130	1355	0	1252	0	0	6352	335	1749	0	651	233	0	219	517	0	0	985	235	615	871	778	0	347	0	365	0	374	0	1293	569	Glu	TTC	TTC_Glu	7
665	tRF#44-YXI6D3887S1RMH5MI2	tRFM_tRNA-Arg-TCT-1-1	TTCTAATTCAAAGGTTCCGGGTTCGAGTCCCGGCGGAGTCGCCA	3_tRF	374	6355	0	0	0	24722	0	0	0	0	0	0	1706	0	67925	124	1187	8818	0	0	0	0	1381	0	0	142	0	0	7618	0	135	3365	0	744	Arg	TCT	TCT_Arg	9
666	tRF#58-7P596VW631QJ3KYUYRR6RBD2	tRFM_tRNA-Glu-CTC-1-1	GTTAGGATTCGGCGCTCTCACCGCCGCGGCCCGGGTTCGATTCCCGGTCAGGGAACCA	3_tRF	1177	6216	935.004	3839	2512	9678	2558	2307	529.998	1595	857.997	1075	3122.01	1994	45414	51208	3426.01	467.999	4016.01	2997	522.998	1198.99	372.995	1221	1373	3554	2294	12211	11138	751.996	2812	13298	4445	10738	Glu	CTC	CTC_Glu	27
673	tRF#32-JY7383RPD9W1P	tRFM_tRNA-Gly-GCC-2-1,tRFM_tRNA-Gly-GCC-3-1,tRFM_tRNA-Gly-GCC-5-1	CATTGGTGGTTCAGTGGTAGAATTCTCGCCTG	5_tRNA_halve	1746	0	13840	0	14931	0	879	436	369	123120	7574	1726	19918	1329	398	3200	29197	9896	0	4040	271371	4621	2768	19295	8389	0	20015	0	1460	269	252	3298	1638	1295	Gly	GCC	GCC_Gly	22
676	tRF#41-2VF0S7RNLJKP9BK1B	tRFM_tRNA-Val-TAC-1-1,tRFM_tRNA-Val-TAC-2-1	CACGCAGAAGGTCCTGGGTTCGAGCCCCAGTGGAACCACCA	3_tRNA_halve	0	2853	0	2374	0	176.001	0	0	0	0	0	129	0	0	972.999	5470	0	0	0	0	0	0	0	0	0	493.002	0	1190	1913	0	147.999	4813	327	1699	Val	TAC	TAC_Val	7
677	tRF#39-I7XUK87SIRMJ6VE2	tRFM_tRNA-Gly-CCC-2-1	ATTCTTGCGACCCGGGTTCGATTCCCGGGCGGCGCACCA	3_tRNA_halve	437	0	0	123	0	0	676	0	145	293	0	0	4238	0	227	434	4422	0	0	0	119	0	0	0	0	122	0	0	298	118	367	332	203	466	Gly	CCC	CCC_Gly	2
690	tRF#59-RX6NMH490VL8K87SIRMM12E2	tRFM_tRNA-Glu-CTC-1-1	GGTTAGGATTCGGCGCTCTCACCGCCGCGGCCCGGGTTCGATTCCCGGTCAGGGAACCA	3_tRF	1030.01	1579	1731.01	729.995	2984	2883	1496	1102	251.006	712.005	2131.01	150.997	1015	726.999	13634	16247	1139	113.001	712.999	3044	0	1303	0	1432	655.004	679.994	2266.99	2947	1947	334.999	652.001	4248.01	2159	1835.99	Glu	CTC	CTC_Glu	21
692	tRF#37-4BRRN3WEK879652	tRFM_tRNA-Phe-GAA-1-1	CTAAAGGTCCCTGGTTCGATCCCGGGTTTCGGCACCA	3_tRNA_halve	0	1642	0	2246	298.998	3345	535.002	0	0	223.002	0	537	876	0	21219	9902	1166	0	528	322.998	435	0	0	0	0	841.002	0	2140	4183	0	366	3892	594.996	3720	Phe	GAA	GAA_Phe	10
702	tRF#33-PS5P4PW3FJHPW	tRFM_tRNA-Lys-TTT-5-1,tRFM_tRNA-Lys-TTT-3-1	GCCCGGATAGCTCAGTCGGTAGAGCATCAGACT	5_tRF	5396	1109	207	1054	2239	1037	2714	0	0	1010	0	3858	421.998	2232	2084	652.998	526.002	0	174	0	759	0	231	0	228	166.998	0	457.002	3740	0	694.002	306.996	10208	2372	Lys	TTT	TTT_Lys	13
704	tRF#43-WOYO1N7KYUHR0P1SD2	tRFM_tRNA-Arg-TCT-2-1	TCTAATTCAAAGGTTGTGGGTTCGAATCCCACCAGAGTCGCCA	3_tRNA_halve	0	0	0	0	0	17962	0	0	0	0	0	0	0	0	15620	0	0	0	0	0	0	0	0	0	0	0	0	0	0	0	0	0	0	0	Arg	TCT	TCT_Arg	2
705	tRF#38-82FN4KYU476YQSD2	tRFM_tRNA-Arg-ACG-2-1	TCAGAAGATTCTAGGTTCGACTCCTGGCTGGCTCGCCA	3_tRNA_halve	382	236	391	578	902	893	603	0	0	742	0	137	457	141	3043	9528	523	334	0	487	386	317	0	136	119	0	163	730	402	0	311	4360	946	457	Arg	ACG	ACG_Arg	3
706	tRF#31-LWRNLEKQ3SW1B	tRFM_tRNA-Ser-GCT-3-1,tRFM_tRNA-Ser-GCT-4-1	CGCGTGGGTTCGAATCCCATCCTCGTCGCCA	3_tRF	0	0	0	0	163	0	105	0	0	101	0	0	0	0	0	3319	0	0	0	0	0	0	0	0	0	0	0	129	145	0	0	1107	0	102	Ser	GCT	GCT_Ser	2
711	tRF#31-SP5830MMUKLYD	tRFM_tRNA-Leu-CAG-1-1,tRFM_tRNA-Leu-CAG-2-1	GTCAGGATGGCCGAGCGGTCTAAGGCGCTGC	5_tRF	0	0	0	0	0	0	0	0	0	0	0	648	0	251.001	0	0	0	0	0	0	0	0	0	0	0	0	0	0	1642	0	522	0	1470.01	0	Leu	CAG	CAG_Leu	2
712	tRF#59-9LON4VN1EH6KK87SIRM1DVE2	tRFM_tRNA-Gly-GCC-2-1	TGGTAGAATTCTCGCCTGCCACGCGGGAGGCCCGGGTTCGATTCCCGGCCAATGCACCA	3_tRF	978	32644	154.002	13012	5164.99	2163.01	2621	1110	502.998	783	217.998	3116	2500	682.002	3246	37021	2620	127.002	3562	2442.01	466.998	205.998	112.002	288	427.998	7852	403.002	40985	17686	1130	12573	12855	5950	29973	Gly	GCC	GCC_Gly	21
715	tRF#28-87R8WP9N1E0K	tRFM_tRNA-Glu-CTC-1-1,tRFM_tRNA-Glu-CTC-2-1	TCCCTGGTGGTCTAGTGGTTAGGATTCG	5_tRF	244	323	0	0	0	0	113	0	0	0	0	40495	0	18390	0	301	0	0	0	0	435	0	0	0	0	0	0	709	1925	0	1818	496	117151	387	Glu	CTC	CTC_Glu	5
716	tRF#32-N7S3S3RX8HYV3	tRFM_tRNA-Val-CAC-2-1	CTTCTGTAGTGTAGTGGTTATCACGTTCGCCT	5_tRF	0	0	17162	0	1183	0	0	0	0	14705	3065	3457	0	0	0	2462	0	16313	0	645	7045	1710	2156	3530	6280	0	24569	0	0	0	0	1113	1153	0	Val	CAC	CAC_Val	15
720	tRF#90-F26W947X73FEWS3RJVR00SR9D93J2Y2WRYZZ	tRFM_tRNA-Gly-CCC-chr1-135	AGAGAGGCGTTGGTGGTTTAGTGGTAGAATTCTCGCCTCCCATGCGGGAGACCCGGGTTCAATTCCCGGCCACTGCACGTGGTTGTTTTT	full_U_tRNA	0	0	0	0	0	144	0	0	0	0	0	0	0	0	0	2204	0	0	0	0	0	0	0	0	0	0	0	0	0	0	0	1688	0	0	Gly	CCC	CCC_Gly	2
734	tRF#43-3OPP6N7KYUSR0SRLD2	tRFM_tRNA-Arg-CCT-3-1	CCTAAGCCAGGGATTGTGGGTTCGAGTCCCACCCGGGGTACCA	3_tRNA_halve	358	2027	0	767	0	9105	1059	0	0	146	0	0	0	0	27599	1476	0	352	0	0	0	0	0	0	0	635	0	1071	363	0	0	760	100	133	Arg	CCT	CCT_Arg	6
741	tRF#100-0MNSHJ8J9L5H52NLR3ZB988MNPSV9NLE3JW2638Q	tRFM_tRNA-Tyr-GTA-6-1	ACATCCTTCGATAGCTCAGCTGGTAGAGCGGAGGACTGTAGGGGTTTGAATGTGGTCATCCTTAGGTCGCTGGTTCGAATCCGGCTCGGAGGAGTTCCAT	full_U_tRNA	0	0	0	0	0	0	0	0	0	0	0	0	0	0	0	2917	0	0	0	0	0	0	0	0	0	0	0	0	0	0	0	1235	0	0	Tyr	GTA	GTA_Tyr	2
743	tRF#42-40KK5Y93W086W8RV2	tRFM_tRNA-Arg-CCT-4-1	CTAAGCCAGGGATTGTGGGTTCGAGTCCCATCTGGGGTGCCA	3_tRNA_halve	4269	1609	730	1414	1147	1987	9215	310	0	1519	550	456	2980	1054	1439	10332	2574	1022	116	763	365	434	234	348	303	2169	700	2891	2312	0	1487	4872	1538	2419	Arg	CCT	CCT_Arg	20
745	tRF#62-18YKISQI45LSM1M3WE8SSP6D2	tRFM_tRNA-Glu-CTC-1-1	AGTGGTTAGGATTCGGCGCTCTCACCGCCGCGGCCCGGGTTCGATTCCCGGTCAGGGAACCA	3_tRF	2687.01	9561.01	1722.01	4809.99	8355	4763	6646	9495	1814.99	4412	4368	1988	5377	4214	37618	67469	11421	788.998	2379	9184.01	1453	2643	780.003	2014.99	2551	6048	6426.99	19937	11261	1025	5520	17542	9944	14226	Glu	CTC	CTC_Glu	32
764	tRF#34-R9JP9P9NH5SYHQ	tRFM_tRNA-Val-TAC-1-1	GGTTCCATAGTGTAGTGGTTATCACGTCTGCTTT	5_tRNA_halve	1861	0	0	0	111	0	0	0	0	0	0	1301	0	104	0	0	0	0	0	0	0	0	573	0	0	0	0	0	0	0	376	0	343	0	Val	TAC	TAC_Val	2
765	tRF#29-Z34KRQ59W3K4	tRFM_tRNA-Pro-TGG-2-1	TTGGTCTAGGGGTATGATTCTCGGTTTGG	i-tRF	333	451	0	124	0	0	0	0	0	0	0	19548	0	4368	0	0	0	0	1302	0	0	0	0	0	0	0	0	107	315	0	2995	0	11040	484	Pro	TGG	TGG_Pro	5
774	tRF#41-O2PS5P4PW3FJHPEZE	tRFM_tRNA-Lys-TTT-3-1	GAAGAGCCCGGATAGCTCAGTCGGTAGAGCATCAGACTTTT	5_U_tRNA_halve	0	0	0	0	0	465	427	0	2480	0	0	0	5787	0	515	5046	7571	0	0	0	0	0	0	0	0	0	0	0	0	2323	0	2566	152	0	Lys	TTT	TTT_Lys	6
778	tRF#73-87R8WP9N1EWJQ72S3HPSR95933JKR	tRFM_tRNA-Glu-CTC-1-1	TCCCTGGTGGTCTAGTGGTTAGGATTCGGCGCTCTCACCGCCGCGGCCCGGGTTCGATTCCCGGTCAGGGAAC	full_tRNA	0	173.999	637	390.999	221.998	0	203	0	288.001	845.999	1076.01	987	8313.01	1970	0	10561	5855.01	0	2467	0	7064.99	909.006	399	913.997	0	0	287	0	4848	238	0	2363	380.996	4066.99	Glu	CTC	CTC_Glu	10
780	tRF#22-7673FEWSJ	tRFM_tRNA-Gly-CCC-1-2,tRFM_tRNA-Gly-CCC-6-1,tRFM_tRNA-Gly-GCC-2-1,tRFM_tRNA-Gly-GCC-1-1,tRFM_tRNA-Gly-GCC-3-1,tRFM_tRNA-Gly-GCC-5-1	GTTCAGTGGTAGAATTCTCGCC	i-tRF	427	292.992	0	0	137.004	0	0	0	0	0	0	1995.99	0	5602	0	0	0	130.004	126.994	0	0	0	381.99	0	0	0	0	0	142.996	0	265.006	0	1062.99	891.002	Gly	CCC	CCC_Gly	3
784	tRF#73-JY7383RPD9W1X6L85J3KYUYR66IFD2	tRFM_tRNA-Gly-GCC-2-1	CATTGGTGGTTCAGTGGTAGAATTCTCGCCTGCCACGCGGGAGGCCCGGGTTCGATTCCCGGCCAATGCACCA	full_tRNA	0	0	0	0	144	0	0	0	1609	0	0	0	1901	0	0	4550	1679	0	0	262.998	108	0	0	0	0	0	124.002	0	0	2412	0	960.996	0	0	Gly	GCC	GCC_Gly	5
794	tRF#44-YXH653887S1RMF5EI2	tRFM_tRNA-Arg-TCT-4-1	TTCTAATCCAGAGGTTCCGGGTTCGAGTCCCGGCAGAGATGCCA	3_tRF	0	0	0	0	0	1258	0	0	0	0	0	0	0	0	5072	0	0	0	0	0	0	0	0	0	0	0	0	0	0	0	0	0	0	0	Arg	TCT	TCT_Arg	2
796	tRF#73-87R8WP9N1EWJQ72S3HPSR95933JK7	tRFM_tRNA-Glu-CTC-1-1	TCCCTGGTGGTCTAGTGGTTAGGATTCGGCGCTCTCACCGCCGCGGCCCGGGTTCGATTCCCGGTCAGGGAAT	full_tRNA	0	214	0	462	104	0	315	0	0	0	0	0	263	0	0	4594	255	0	0	0	0	0	0	0	0	222	0	0	126	140	0	1349	0	391	Glu	CTC	CTC_Glu	2
801	tRF#40-2R1HPSR9O9337KB6	tRFM_tRNA-Glu-TTC-2-1	CACCCAGGCGGCCCGGGTTCGACTCCCGGTGTGGGAACCA	3_tRNA_halve	0	5269	0	13834	548	105	381	0	0	748	0	885	192	660	842	8874	214	0	281	0	454	106	0	0	0	3016	0	6213	8252	0	1165	3796	2790	7671	Glu	TTC	TTC_Glu	10
805	tRF#36-R9J89O9NF5W8E70	tRFM_tRNA-Gln-CTG-1-1,tRFM_tRNA-Gln-CTG-2-1,tRFM_tRNA-Gln-CTG-5-1	GGTTCCATGGTGTAATGGTTAGCACTCTGGACTCTG	5_tRNA_halve	0	770	0	337.001	304.003	425.999	0	0	0	0	0	1172	0	332.997	1047	2957	101.003	0	0	0	367.003	0	0	0	0	0	0	152.999	648.998	0	0	1050	987	856.996	Gln	CTG	CTG_Gln	4
807	tRF#39-I6D3987S1R265MI2	tRFM_tRNA-Arg-TCT-3-1	ATTCAAAGGTTGTGGGTTCGAGTCCCACCAGAGTCGCCA	3_tRNA_halve	0	4893	0	445	0	39609	0	0	0	0	0	0	292	0	49163	1925	0	848	0	0	0	0	0	0	0	101	0	241	1729	0	228	2673	358	495	Arg	TCT	TCT_Arg	6
814	tRF#32-PIR8YP9LON4V3	tRFM_tRNA-Gly-CCC-6-1	GCACTGGTGGTTCAGTGGTAGAATTCTCGCCT	5_tRF	32819	1026	0	354	671	0	3791	0	0	3350	0	4707	0	4106	0	0	0	0	0	126	2831	0	5969	0	0	0	5936	0	246	0	2193	0	7641	642	Gly	CCC	CCC_Gly	11
829	tRF#31-P4R8YP9LON4VD	tRFM_tRNA-Gly-GCC-1-1	GCATGGGTGGTTCAGTGGTAGAATTCTCGCC	5_tRF	5460	2219	280	8725	711	377	522	0	0	1095	0	26105	738	33573	1002	602	872	221	271	0	448	130	4449	157	125	0	265	860	871	0	1241	634	29689	3664	Gly	GCC	GCC_Gly	11
831	tRF#67-Q6S8V0J8O9YEKPRS93W0K6MY6V2	tRFM_tRNA-Lys-CTT-1-1	GCTCAGTCGGTAGAGCATGGGACTCTTAATCCCAGGGTCGTGGGTTCGAGCCCCACGTTGGGCGCCA	3_tRF	0	1613	0	1593	0	0	0	0	0	0	0	149	0	0	205	684	0	0	0	0	0	0	0	0	0	768	0	4392	2946	0	476	451	327	2559	Lys	CTT	CTT_Lys	5
839	tRF#59-RPFQRDWXHR13M87SFR2W9JI2	tRFM_tRNA-Lys-CTT-1-1	GGTAGAGCATGGGACTCTTAATCCCAGGGTCGTGGGTTCGAGCCCCACGTTGGGCGCCA	3_tRF	0	672	0	694	0	0	0	0	0	0	0	0	0	0	374	714	110	0	0	0	0	0	0	0	0	324	0	1659	1192	0	274	300	132	1147	Lys	CTT	CTT_Lys	3
851	tRF#61-W3FJIKE7UM8KSWRNLJK578Q1B	tRFM_tRNA-Lys-CTT-4-1	TCGGTAGAGCATGGGACTCTTAATCTCAGGGTCGTGGGTTCGAGCCCCACGTTGGGCGCCA	3_tRF	0	282	0	125	0	2057	0	0	0	0	0	0	0	0	3494	5984	0	0	0	0	0	0	0	0	0	0	0	306	0	0	0	1784	0	0	Lys	CTT	CTT_Lys	4
861	tRF#41-UJJKIWRNL3K5NK71B	tRFM_tRNA-Arg-CCT-2-1	TAAGCCAGGGATTGTGGGTTCGAGTCCCACCTGGGGTGCCA	3_tRNA_halve	0	107	0	0	0	1319	0	0	0	0	0	0	120	0	2472	466	237	100	0	0	0	0	0	0	0	0	0	0	0	0	0	320	0	0	Arg	CCT	CCT_Arg	2
863	tRF#17-877S6V2	tRFM_tRNA-Lys-TTT-5-1,tRFM_tRNA-Lys-TTT-3-1	TCCCTGTTCGGGCGCCA	3_tRF	0	1436	0	514.002	0	0	0	0	0	0	0	730.998	0	541.002	0	448.002	0	0	403.002	0	0	0	0	0	0	700.998	0	1896	1853	0	1239	150	2017	1450	Lys	TTT	TTT_Lys	6
864	tRF#42-WP9N1EWJQ72S3HPS4	tRFM_tRNA-Glu-CTC-1-1,tRFM_tRNA-Glu-CTC-2-1	TCTAGTGGTTAGGATTCGGCGCTCTCACCGCCGCGGCCCGGG	i-tRF	0	0	0	0	0	215	299	0	0	0	0	0	0	0	105	3111	0	0	0	0	0	0	0	0	0	0	0	0	0	0	0	3093	0	112	Glu	CTC	CTC_Glu	2
866	tRF#67-W8RV1I8B3WFYWPLF5476IR0ZWKK	tRFM_tRNA-SeC-TCA-1-1	TCTGGGGTGCAGGCTTCAAACCTGTAGCTGTCTAGCGACAGAGTGGTTCAATTCCACCTTTCGGGCG	3_tRF	0	0	0	0	0	0	0	0	0	0	0	0	0	0	0	0	0	0	0	0	0	0	0	0	0	0	0	1230	0	0	579	0	0	2123	SeC	TCA	TCA_SeC	2
870	tRF#30-PW5SVP9N15WV	tRFM_tRNA-His-GTG-1-1	GCCGTGATCGTATAGTGGTTAGTACTCTGC	5_tRF	118.998	961.992	0	755.001	107.001	896.004	216.999	0	0	0	0	59021	107.001	25477	550.998	700.002	270.999	0	1351.01	0	105.003	0	0	0	0	470.997	0	1054	314625	0	14281	706.995	51508	6093	His	GTG	GTG_His	8
879	tRF#76-PSQP4PW3FJIKE7UM8KSWRNLJK578Q1B	tRFM_tRNA-Lys-CTT-4-1	GCCCGGCTAGCTCAGTCGGTAGAGCATGGGACTCTTAATCTCAGGGTCGTGGGTTCGAGCCCCACGTTGGGCGCCA	full_tRNA	0	478	0	5799	0	652	0	0	0	261	0	0	0	0	1280	22931	107	0	0	0	0	0	0	0	0	256	0	594	469	0	0	7713	0	351	Lys	CTT	CTT_Lys	4
883	tRF#22-80877S6V2	tRFM_tRNA-Lys-TTT-5-1	TCAAGTCCCTGTTCGGGCGCCA	3_tRF	0	504	0	287	0	0	0	0	0	0	0	290	0	0	0	320	0	0	158	0	0	0	0	0	0	288	0	1256	1109	0	346	102	238	1356	Lys	TTT	TTT_Lys	3
893	tRF#43-JOWU1MN0YUP9F2RFD2	tRFM_tRNA-Met-CAT-4-1,tRFM_tRNA-Met-CAT-2-1	CATAATCTGAAGGTCCTGAGTTCGAGCCTCAGAGAGGGCACCA	3_tRNA_halve	0	355	0	0	0	11212	0	0	0	0	0	0	0	0	13855	1272	0	0	0	0	0	0	0	0	0	0	0	0	0	0	0	757	0	0	Met	CAT	CAT_Met	3
896	tRF#58-S2P46INOW6RM7KYUPRENRHD2	tRFM_tRNA-Lys-CTT-4-1	GTAGAGCATGGGACTCTTAATCTCAGGGTCGTGGGTTCGAGCCCCACGTTGGGCGCCA	3_tRF	0	0	0	0	0	811	0	0	0	0	0	0	0	0	1335	2095	0	0	0	0	0	0	0	0	0	0	0	0	0	0	0	770	0	0	Lys	CTT	CTT_Lys	2
898	tRF#101-DUJRYUVIJIRPF81D9PRNXE73JRYKWIR9OMMIM05ND	tRFM_tRNA-Tyr-GTA-6-1	AATGACATCCTTCGATAGCTCAGCTGGTAGAGCGGAGGACTGTAGGGGTTTGAATGTGGTCATCCTTAGGTCGCTGGTTCGAATCCGGCTCGGAGGAGTTC	other	0	0	0	100	0	155	0	0	0	0	0	0	0	0	0	17538	0	0	0	0	0	0	0	0	0	0	0	0	0	0	0	10596	0	0	Tyr	GTA	GTA_Tyr	2
903	tRF#41-8HM2OSRN2NKSEK51B	tRFM_tRNA-Asp-GTC-1-1	TCACGCGGGAGACCGGGGTTCAATTCCCCGACGGGGAGCCA	3_tRNA_halve	0	322	0	141	0	9880	0	0	0	0	0	0	780	0	4474	3969	736	0	0	0	0	0	0	0	0	620	0	0	808	0	0	2832	101	254	Asp	GTC	GTC_Asp	4
912	tRF#37-K2R9M3W08SP25V2	tRFM_tRNA-Arg-TCT-4-1	CCAGAGGTTCCGGGTTCGAGTCCCGGCAGAGATGCCA	3_tRNA_halve	0	0	523	0	0	693	0	0	0	1905	408	0	0	0	2839	0	0	0	0	611	304	825	0	579	0	0	834	0	0	0	0	0	0	0	Arg	TCT	TCT_Arg	2
926	tRF#33-OUR8309NDJ58W	tRFM_tRNA-Ser-GCT-1-1,tRFM_tRNA-Ser-GCT-2-1,tRFM_tRNA-Ser-GCT-5-1,tRFM_tRNA-Ser-GCT-3-1,tRFM_tRNA-Ser-GCT-4-1	GACGAGGTGGCCGAGTGGTTAAGGCGATGGACT	5_tRF	0	102.998	0	0	0	0	0	0	0	0	0	2786	0	1554.99	0	0	0	0	0	0	0	0	0	0	0	0	0	0	0	0	7988	0	6084.99	0	Ser	GCT	GCT_Ser	4
927	tRF#101-PR183O9EDJE83RUJJKIWRNL3K5NK7M50RI7ILORZD	tRFM_tRNA-Arg-CCT-2-1	GCCCCAGTGGCCTAATGGATAAGGCACTGGCCTCCTAAGCCAGGGATTGTGGGTTCGAGTCCCACCTGGGGTGTCGAGAGGGGCTGTGCTCGCAAGGTTTC	other	0	0	0	2607	0	0	0	0	0	0	0	0	0	0	0	2116	0	0	0	0	0	0	0	0	0	688	0	1543	0	0	0	4196	0	465	Arg	CCT	CCT_Arg	4
932	tRF#16-3KMB01B	tRFM_tRNA-Val-CAC-1-1,tRFM_tRNA-Val-CAC-3-1,tRFM_tRNA-Val-AAC-1-1,tRFM_tRNA-Val-AAC-4-1,tRFM_tRNA-Val-AAC-2-1,tRFM_tRNA-Val-AAC-chr6-87	CCGGGCGGAAACACCA	3_tRF	0	3020	0	1159.99	0	0	0	0	0	0	0	2161.01	0	1782.01	0	478.992	0	0	593.997	0	0	0	0	0	0	2156.01	0	4199	3176.99	0	3135	0	6202.01	3972	Val	CAC	CAC_Val	10
948	tRF#45-4H56O2YXR9O9NJ9IL6	tRFM_tRNA-Arg-ACG-2-1	CTACGGATCAGAAGATTCTAGGTTCGACTCCTGGCTGGCTCGCCA	3_tRF	0	0	0	0	0	1063	0	0	0	0	0	0	0	0	2063	2980	0	0	0	0	0	0	0	0	0	0	0	252	0	0	0	1040	0	0	Arg	ACG	ACG_Arg	4
949	tRF#42-YDLB5Y73W0K5KKOV2	tRFM_tRNA-Asn-GTT-4-1	TTAACCGAAAGATTGGTGGTTCGAGCCCACCCAGGGACGCCA	3_tRNA_halve	0	700	0	0	0	2970	0	0	0	0	0	0	0	0	3028	0	0	291	0	0	0	0	0	0	0	634	0	0	469	0	0	0	0	0	Asn	GTT	GTT_Asn	2
950	tRF#38-4B1NR8YU06KP1HD2	tRFM_tRNA-Asn-GTT-8-1	CTAAAAGGTTGGTGGTTCGAACCCACCCAGAGGCGCCA	3_tRNA_halve	0	645	0	172	0	2762	0	0	0	0	0	0	0	0	3617	0	0	0	0	0	0	0	0	0	0	0	0	0	0	0	0	0	0	0	Asn	GTT	GTT_Asn	2
960	tRF#29-K87SIRM1JVE2	tRFM_tRNA-Gly-GCC-1-1	CCCGGGTTCGATTCCCGGCCCATGCACCA	3_tRF	0	5554	0	5567	0	0	0	0	0	0	0	255	0	0	0	3592	0	0	0	0	0	0	0	0	0	839	0	5978	4303	0	123	2220	419	3954	Gly	GCC	GCC_Gly	7
963	tRF#30-YXR9O9NJ9IL6	tRFM_tRNA-Arg-ACG-2-1	TTCTAGGTTCGACTCCTGGCTGGCTCGCCA	3_tRF	0	0	0	0	327	0	119	0	0	126	0	0	0	0	106	7066	0	0	0	0	0	0	0	0	0	0	0	248	0	0	0	1793	150	131	Arg	ACG	ACG_Arg	2
966	tRF#25-RFZ3R918VB	tRFM_tRNA-Gly-GCC-2-1	GGGCATTGGTGGTTCAGTGGTAGAA	5_tRF	4125	716	102	360	155	0	1143	130	0	680	0	427	0	0	0	0	0	1287	312	0	750	160	2509	201	413	153	255	0	0	0	1269	0	0	247	Gly	GCC	GCC_Gly	5
971	tRF#38-L85D3KYOYR66IFD2	tRFM_tRNA-Gly-CCC-1-2	CGCGGGAGACCCGGGTTCAATTCCCGGCCAATGCACCA	3_tRNA_halve	0	0	0	0	0	532	0	0	0	0	0	0	488	0	1430	23191	650	0	0	0	0	0	0	0	0	0	0	115	0	0	0	14753	0	0	Gly	CCC	CCC_Gly	3
976	tRF#42-YE4PRS93W0K6MY6V2	tRFM_tRNA-Lys-CTT-4-1,tRFM_tRNA-Lys-CTT-2-1,tRFM_tRNA-Lys-CTT-3-1	TTAATCTCAGGGTCGTGGGTTCGAGCCCCACGTTGGGCGCCA	3_tRNA_halve	400.001	331.996	0	0	0	989.996	0	0	0	0	0	0	105	0	605.003	1802	0	574.994	0	0	0	0	0	0	0	107.002	0	0	119	0	0	1808	0	0	Lys	CTT	CTT_Lys	2
982	tRF#37-UBRY73WBK5K26V2	tRFM_tRNA-Asn-GTT-8-1	TAAAAGGTTGGTGGTTCGAACCCACCCAGAGGCGCCA	3_tRNA_halve	0	310	0	131	0	3891	0	0	0	0	0	0	0	0	5518	0	0	0	0	0	0	0	0	0	0	0	0	0	0	0	0	0	0	0	Asn	GTT	GTT_Asn	2
983	tRF#26-SL735L8RPYE	tRFM_tRNA-Asp-GTC-2-1,tRFM_tRNA-Asp-GTC-5-1	GTATAGTGGTGAGTATCCCCGCCTGT	i-tRF	1188	829.992	300	0	615	3678	0	0	0	0	0	234.996	0	0	4044	279.996	0	1178	0	0	441	0	792	101.004	116.004	0	309.996	0	1022	0	156.996	557.004	102.996	273.996	Asp	GTC	GTC_Asp	5
1008	tRF#33-86J8WPMN1E8Y0E	tRFM_tRNA-Glu-TTC-2-1	TCCCACATGGTCTAGCGGTTAGGATTCCTGGTT	5_tRF	8957	459	1019	346	2270	310	1641	259	0	6253	349	2902	0	1637	604	0	0	282	183	0	1186	283	399	882	915	0	310	176	826	0	720	0	3512	1866	Glu	TTC	TTC_Glu	10
1012	tRF#26-9NJ4S2I7L70	tRFM_tRNA-Gly-GCC-2-1,tRFM_tRNA-Gly-GCC-1-1,tRFM_tRNA-Gly-GCC-3-1,tRFM_tRNA-Gly-GCC-5-1	TGGTTCAGTGGTAGAATTCTCGCCTG	i-tRF	278.005	139.997	110.006	0	0	0	0	0	0	2060.01	0	700.999	0	374.998	0	0	0	0	530.998	0	2201	0	0	0	0	0	0	0	1869	0	292.994	0	748.995	2679	Gly	GCC	GCC_Gly	4
1019	tRF#28-947673FEWSD3	tRFM_tRNA-Gly-CCC-1-2,tRFM_tRNA-Gly-CCC-6-1,tRFM_tRNA-Gly-GCC-2-1,tRFM_tRNA-Gly-GCC-3-1,tRFM_tRNA-Gly-GCC-5-1	TGGTGGTTCAGTGGTAGAATTCTCGCCT	5_tRF	2195.02	300.003	0	127.996	522.995	0	0	0	0	883.993	0	1031	0	807.004	0	0	0	0	0	0	218.999	0	2075	0	0	0	3628.02	0	0	0	437.998	0	1451	161.997	Gly	CCC	CCC_Gly	5
1021	tRF#41-12PS5P4PW3FJHPEZE	tRFM_tRNA-Lys-TTT-3-1	AGGGAGCCCGGATAGCTCAGTCGGTAGAGCATCAGACTTTT	5_U_tRNA_halve	0	0	0	0	0	3017	377	0	1547	559	0	0	2005	0	1790	61934	3141	0	0	0	0	0	0	0	0	0	0	0	0	1452	0	35080	304	181	Lys	TTT	TTT_Lys	8
1022	tRF#37-N0RR1380877S6V2	tRFM_tRNA-Lys-TTT-3-1	CTGAGGGTCCAGGGTTCAAGTCCCTGTTCGGGCGCCA	3_tRNA_halve	569	1626	1090	1743	2793	1527	464	314	273	1777	442	369	2828	403	6013	10076	3400	166	457	987	1087	761	0	597	419	256	493	1912	2820	319	819	4970	1870	1722	Lys	TTT	TTT_Lys	16
1023	tRF#33-ZRS3S3RX8HYVD5	tRFM_tRNA-Val-CAC-4-1,tRFM_tRNA-Val-CAC-1-1	TTTCCGTAGTGTAGTGGTTATCACGTTCGCCTC	5_tRNA_halve	0	0	14485	0	905.004	0	0	0	0	3219	4409	423.999	0	0	0	1800	293.994	8440	0	537.003	2473	1957.01	687.996	1632.01	1232	0	31800	0	0	0	0	743.994	0	0	Val	CAC	CAC_Val	10
1024	tRF#25-7383RPD9W1	tRFM_tRNA-Gly-CCC-1-2,tRFM_tRNA-Gly-CCC-6-1,tRFM_tRNA-Gly-GCC-2-1,tRFM_tRNA-Gly-GCC-1-1,tRFM_tRNA-Gly-GCC-3-1,tRFM_tRNA-Gly-GCC-5-1	GTGGTTCAGTGGTAGAATTCTCGCC	i-tRF	4163.99	1641.99	368.994	457.002	854.994	0	452.998	0	0	1661	0	13724	0	41263	0	0	0	2668	1216.99	0	1182	0	3505.99	0	470.002	0	622.994	112.994	1050	0	2175	0	6632	5147	Gly	CCC	CCC_Gly	13
1026	tRF#75-K67J4E6L1FZJ47D112Z4R95MKM9KX6	tRFM_tRNA-Arg-CCT-4-1	CCCCAGTGGCCTAATGGATAAGGCATTGGCCTCCTAAGCCAGGGATTGTGGGTTCGAGTCCCATCTGGGGTGCCA	full_tRNA	0	0	0	114	0	0	0	0	0	0	0	0	0	0	0	6994	0	0	0	0	0	0	0	0	0	0	0	145	132	0	0	6691	0	261	Arg	CCT	CCT_Arg	2
1030	tRF#36-87R8WP9N1EWJQ7D	tRFM_tRNA-Glu-CTC-1-1,tRFM_tRNA-Glu-CTC-2-1	TCCCTGGTGGTCTAGTGGTTAGGATTCGGCGCTCTC	5_tRNA_halve	7123	17079	4835	727	2118	320	3781	419	0	2454	1580	16693	3642	11123	865	4527	4214	12480	903	851	1504	579	9308	2512	779	914	9571	2584	2636	0	12461	1896	3030	2684	Glu	CTC	CTC_Glu	23
1032	tRF#37-S2I7L7K5QKF1M35	tRFM_tRNA-Gly-CCC-6-1	GTAGAATTCTCGCCTCCCACGCGGGAGACCCGGGTTC	i-tRF	0	0	0	0	0	707	0	0	0	0	0	0	0	0	2519	1813	0	0	0	0	0	0	0	0	0	0	0	0	0	0	0	391	0	0	Gly	CCC	CCC_Gly	2
1042	tRF#61-W3FJI0E7UM8KSWRNLJK578Q1B	tRFM_tRNA-Lys-CTT-2-1	TCGGTAGAGCATGAGACTCTTAATCTCAGGGTCGTGGGTTCGAGCCCCACGTTGGGCGCCA	3_tRF	0	757	0	591	302	2456	388	0	0	229	0	0	367	0	4646	7666	541	0	0	773	0	0	0	0	0	258	0	1369	606	0	259	2594	287	908	Lys	CTT	CTT_Lys	5
1044	tRF#32-RKVP4P9L5FZU3	tRFM_tRNA-Cys-GCA-4-1,tRFM_tRNA-Cys-GCA-2-1	GGGGGTATAGCTCAGTGGTAGAGCATTTGACT	5_tRF	20934	0	0	0	621	0	470	0	0	413	0	0	0	0	0	0	0	421	0	0	0	0	1424	0	0	0	0	0	0	0	0	0	0	0	Cys	GCA	GCA_Cys	2
1045	tRF#54-R29P4P9L5HJVZVELXKKS2E	tRFM_tRNA-Ala-TGC-4-1	GGGGATGTAGCTCAGTGGTAGAGCGCATGCTTTGCACGTATGAGGCCCCGGGTT	5_tRF	0	0	0	321	0	0	351	0	0	124	0	0	0	0	0	1281	0	0	0	0	0	0	0	0	0	0	0	0	0	201	0	1414	534	0	Ala	TGC	TGC_Ala	2
1047	tRF#31-XSXMSL73VL4YD	tRFM_tRNA-His-GTG-1-1	TGCCGTGATCGTATAGTGGTTAGTACTCTGC	5_tRF	0	179	0	174	0	0	0	0	0	0	0	3495	0	1561	0	439	0	0	0	0	0	0	0	0	0	0	0	227	8578	0	481	667	3204	1000	His	GTG	GTG_His	5
1051	tRF#38-KY7343RX6NMH49V	tRFM_tRNA-Glu-CTC-1-1,tRFM_tRNA-Glu-CTC-2-1	CCCTGGTGGTCTAGTGGTTAGGATTCGGCGCTCTCACC	5_tRNA_halve	0	0	0	0	0	0	0	0	389	0	0	0	1659	0	0	0	2094	0	0	0	0	0	0	0	0	0	0	0	0	548	0	105	0	0	Glu	CTC	CTC_Glu	2
1054	tRF#66-4PW3FJIKE7UMKKSWRNLJK578Q1B	tRFM_tRNA-Lys-CTT-1-1	CTCAGTCGGTAGAGCATGGGACTCTTAATCCCAGGGTCGTGGGTTCGAGCCCCACGTTGGGCGCCA	3_tRF	0	7488	0	5547	1222	1251	439	114	408	178	0	2304	954	658	4959	6575	1316	0	816	167	372	0	0	0	0	3172	0	23780	19052	439	5635	2288	2892	27343	Lys	CTT	CTT_Lys	15
1055	tRF#32-79MP9PMNH5ISJ	tRFM_tRNA-Val-CAC-3-1	GTTTCCGTAGTGTAGCGGTTATCACATTCGCC	5_tRF	1145	0	121	0	141	0	181	0	0	174	0	1317	0	1757	0	0	0	0	0	0	108	0	622	0	0	0	143	0	0	0	135	0	637	525	Val	CAC	CAC_Val	3
1060	tRF#41-UIO0789NLJK1JKE1B	tRFM_tRNA-Asn-GTT-chr1-140	TAACTGAAAGGTTGGTGGTTCGAGCCCACCCAGGGACGCCA	3_tRNA_halve	0	0	0	0	0	44537	0	0	0	0	0	0	0	0	46998	0	0	0	0	0	0	0	0	0	0	0	0	0	0	0	0	0	0	0	Asn	GTT	GTT_Asn	2
1061	tRF#37-79MP9P9NH57S362	tRFM_tRNA-Val-CAC-1-1,tRFM_tRNA-Val-CAC-4-1	GTTTCCGTAGTGTAGTGGTTATCACGTTCGCCTCACA	5_tRNA_halve	0	224.001	0	0	0	1273	0	0	0	0	0	101.997	624.996	0	1222	2078	970.002	0	0	0	0	0	0	541.998	0	0	0	126	124.002	0	251.001	1181	0	168.003	Val	CAC	CAC_Val	4
1062	tRF#67-PXI2UKJYP940KK5Y93W086W8RV2	tRFM_tRNA-Arg-CCT-4-1	GCCTAATGGATAAGGCATTGGCCTCCTAAGCCAGGGATTGTGGGTTCGAGTCCCATCTGGGGTGCCA	3_tRF	0	178	0	840	0	0	0	0	0	0	0	0	0	0	0	0	0	0	0	0	0	0	0	0	0	123	0	1453	1183	0	0	0	0	1071	Arg	CCT	CCT_Arg	3
1063	tRF#27-87R8WP9N1E5	tRFM_tRNA-Glu-CTC-1-1,tRFM_tRNA-Glu-CTC-2-1	TCCCTGGTGGTCTAGTGGTTAGGATTC	5_tRF	108	0	0	0	0	0	0	0	0	0	0	2073	0	2539	0	586	0	0	0	0	0	0	0	0	0	0	0	205	135	0	150	267	7744	0	Glu	CTC	CTC_Glu	3
1067	tRF#36-KQWYL1M3WE8S68D	tRFM_tRNA-Gly-CCC-2-1	CCCATTCTTGCGACCCGGGTTCGATTCCCGGGCGGC	i-tRF	0	0	0	0	0	0	0	0	0	0	0	2834	0	0	0	0	0	0	0	0	0	0	0	0	0	0	0	285	154	0	1510	0	149	276	Gly	CCC	CCC_Gly	2
1069	tRF#43-WOYO1N3KYUSR681SD2	tRFM_tRNA-Arg-TCT-1-1	TCTAATTCAAAGGTTCCGGGTTCGAGTCCCGGCGGAGTCGCCA	3_tRNA_halve	0	894	0	0	114	56589	0	0	0	0	0	0	378	0	83803	254	260	1313	0	0	0	0	131	0	0	0	0	0	1141	0	0	506	106	371	Arg	TCT	TCT_Arg	4
1072	tRF#33-79MP9P9NHQ7SD3	tRFM_tRNA-Val-CAC-chr1-16	GTTTCCGTAGTGTAGTGGTTATCATGTTCGCCT	5_tRF	0	108	0	0	0	0	0	0	0	0	0	1000	0	518	0	0	0	0	0	0	0	0	104	0	0	0	0	0	140	0	569	0	1552	207	Val	CAC	CAC_Val	2
1074	tRF#28-NKYUHRF867D2	tRFM_tRNA-Thr-CGT-3-1,tRFM_tRNA-Thr-AGT-6-1,tRFM_tRNA-Thr-AGT-2-1	CTGGGTTCGAATCCCAGCGGGGCCTCCA	3_tRF	0	239	0	0	0	0	0	0	0	0	0	246	0	0	0	107	0	0	0	0	0	0	0	0	0	0	0	6144	1034	0	318	0	0	573	Thr	CGT	CGT_Thr	2
1076	tRF#18-YR6RIFD2	tRFM_tRNA-Gly-GCC-1-1	TTCCCGGCCCATGCACCA	3_tRF	0	8907	0	710	0	0	0	0	0	0	0	0	0	0	0	0	0	0	0	0	0	0	0	0	0	345	0	1476	2792	0	0	0	425	1773	Gly	GCC	GCC_Gly	4
1082	tRF#16-K5YY01B	tRFM_tRNA-Leu-CAA-4-1,tRFM_tRNA-Leu-CAG-2-1,tRFM_tRNA-Leu-CAA-3-1,tRFM_tRNA-Leu-CAA-1-1,tRFM_tRNA-Leu-CAA-2-1	CCCACTTCTGACACCA	3_tRF	0	2558	0	396	0	0	0	0	0	0	0	432	0	722.001	0	192	0	0	364	0	0	0	0	0	0	733.999	0	2176	1714	0	903	0	839	1220	Leu	CAA	CAA_Leu	4
1083	tRF#36-897PVP941QKS3WD	tRFM_tRNA-Asp-GTC-2-1	TCCTCGTTAGTATAGTGGTGAGTATCCCCGCCTGTC	5_tRNA_halve	0	126.005	0	0	0	0	0	0	267.993	0	0	629.003	234.003	115.005	0	0	0	108.999	0	0	0	0	482.999	0	0	0	1736	0	0	225.005	1033	0	220	0	Asp	GTC	GTC_Asp	2
1089	tRF#31-J87383RPD9W1E	tRFM_tRNA-Gly-GCC-1-1	CATGGGTGGTTCAGTGGTAGAATTCTCGCCT	5_tRF	725	0	2910	0	746	111	0	0	0	7309	479	1607	562	564	455	1753	409	3364	0	384	3444	435	2562	1055	819	0	5821	0	0	0	114	868	2658	0	Gly	GCC	GCC_Gly	10
1094	tRF#24-7673FEWS1P	tRFM_tRNA-Gly-GCC-2-1,tRFM_tRNA-Gly-GCC-1-1,tRFM_tRNA-Gly-GCC-3-1,tRFM_tRNA-Gly-GCC-5-1	GTTCAGTGGTAGAATTCTCGCCTG	i-tRF	633.997	1063	0	190.996	1597	0	516.997	0	0	1751	0	2727	0	1459.99	0	0	0	304.993	1136.99	0	1399.01	0	954.005	0	284.999	110.994	0	148.005	8286	0	496.002	0	1323	12263	Gly	GCC	GCC_Gly	10
1101	tRF#73-Y3RPD9W186X85D3KYOYR66NFM8ZN0Q	tRFM_tRNA-Gly-CCC-chr1-135	TTAGTGGTAGAATTCTCGCCTCCCATGCGGGAGACCCGGGTTCAATTCCCGGCCACTGCACGTGGTTGTTTTT	other	0	0	0	0	0	1611	0	0	0	0	0	0	0	0	2570	0	0	0	0	0	0	0	0	0	0	0	0	0	0	0	0	0	0	0	Gly	CCC	CCC_Gly	2
1105	tRF#35-QKF1R3WE8RO86J	tRFM_tRNA-Asp-GTC-2-1,tRFM_tRNA-Asp-GTC-3-1	GCGGGAGACCGGGGTTCGATTCCCCGACGGGGAGC	3_tRNA_halve	238.992	0	0	0	0	3181	0	0	0	0	0	174	0	0	1474	0	0	0	0	0	0	0	0	0	0	0	0	0	0	0	0	0	0	0	Asp	GTC	GTC_Asp	2
1107	tRF#74-KY7343RX6NMH490VL8K87SIRMM12E2	tRFM_tRNA-Glu-CTC-1-1	CCCTGGTGGTCTAGTGGTTAGGATTCGGCGCTCTCACCGCCGCGGCCCGGGTTCGATTCCCGGTCAGGGAACCA	full_tRNA	137.998	15762	1764.99	116920	5422	1207	1217	0	27209	6312.01	2622	1234	46681	4970	17512	233303	48664	509.005	694.001	670.999	1689	3283.99	0	3167	1277	19271	122.003	34222	34373	33982	2213	80260	3107.99	33834	Glu	CTC	CTC_Glu	27
1112	tRF#69-HWH3RXSINHZ4PVFO3S7SDR5MEJE2	tRFM_tRNA-His-GTG-1-1	ATCGTATAGTGGTTAGTACTCTGCGTTGTGGCCGCAGCAACCTCGGTTCGAATCCGAGTCACGGCACCA	3_tRF	0	316.008	0	665.001	0	179.001	0	0	0	0	0	104.004	0	0	1121	1534	137.997	0	0	118.998	0	0	0	0	0	281.997	0	858.996	871.002	0	125.001	330.993	0	1123.99	His	GTG	GTG_His	3
1113	tRF#32-9MV47P596VW6J	tRFM_tRNA-Glu-CTC-1-1,tRFM_tRNA-Glu-CTC-2-1	TGGTCTAGTGGTTAGGATTCGGCGCTCTCACC	i-tRF	0	0	0	0	0	0	0	0	0	0	0	292	1417	0	0	365	1844	0	141	0	0	0	0	0	0	0	0	335	138	0	574	782	0	386	Glu	CTC	CTC_Glu	2
1115	tRF#61-W3FJIKE7UMKKSWRNLJK578Q1B	tRFM_tRNA-Lys-CTT-1-1	TCGGTAGAGCATGGGACTCTTAATCCCAGGGTCGTGGGTTCGAGCCCCACGTTGGGCGCCA	3_tRF	0	869	0	495	890	1243	503	0	0	300	0	292	898	0	2753	3640	1283	0	0	402	126	115	0	0	0	394	0	1527	954	0	517	1019	581	1542	Lys	CTT	CTT_Lys	7
1116	tRF#36-79MP9P9MH57S3OD	tRFM_tRNA-Val-AAC-2-1	GTTTCCGTAGTGTAGTGGTCATCACGTTCGCCTAAC	5_tRNA_halve	3869	1321	2408	176	1003	0	1372	0	0	580	527	188	106	2166	191	602	279	3068	0	0	958	257	4521	447	458	126	4790	308	275	0	926	354	1747	413	Val	AAC	AAC_Val	10
1117	tRF#24-Z87HFK8S2E	tRFM_tRNA-Pro-TGG-1-1,tRFM_tRNA-Pro-TGG-3-1	TTTGGGTGCGAGAGGTCCCGGGTT	i-tRF	0	0	0	2453	0	0	0	0	0	0	0	0	0	317	0	221	0	0	0	0	0	0	0	0	0	670.002	0	487.002	728	0	167	110	886.002	2115	Pro	TGG	TGG_Pro	2
1118	tRF#66-SL735L8RPY8HM2OSRNLNKSEK51B	tRFM_tRNA-Asp-GTC-2-1	GTATAGTGGTGAGTATCCCCGCCTGTCACGCGGGAGACCGGGGTTCGATTCCCCGACGGGGAGCCA	3_tRF	0	2793	0	68624	160.996	394.999	0	0	0	313.995	0	391.006	471.999	442.002	823.999	6933.99	322.003	0	1340	0	141.999	113.003	0	0	0	2367.01	0	4119.01	6940.01	0	132	2499.99	270.996	5410.01	Asp	GTC	GTC_Asp	9
1130	tRF#41-UN207WRNLEK5J0W1B	tRFM_tRNA-Arg-TCT-2-1	TAATTCAAAGGTTGTGGGTTCGAATCCCACCAGAGTCGCCA	3_tRNA_halve	0	596	0	0	0	8636	0	0	0	0	0	0	0	0	13738	144	0	118	0	0	0	0	0	0	0	0	0	0	249	0	0	373	0	0	Arg	TCT	TCT_Arg	2
1131	tRF#31-Z3R918VBY9PYD	tRFM_tRNA-Gly-GCC-2-1,tRFM_tRNA-Gly-GCC-3-1,tRFM_tRNA-Gly-GCC-5-1	TTGGTGGTTCAGTGGTAGAATTCTCGCCTGC	5_tRNA_halve	2093	0	228	0	106	0	120	0	0	1319	0	0	985	0	0	0	1218	2668	0	253	1991	0	1138	0	0	0	1256	0	0	0	0	0	0	0	Gly	GCC	GCC_Gly	7
1134	tRF#30-MIF91SS2P46I	tRFM_tRNA-Lys-CTT-4-1,tRFM_tRNA-Lys-CTT-1-1	CGGCTAGCTCAGTCGGTAGAGCATGGGACT	5_tRF	2181	0	0	0	355.002	0	966.999	0	0	309	0	804.999	294.999	859.998	0	299.001	285	0	0	0	732	0	245.001	0	0	0	0	0	0	0	309	294	1119	753	Lys	CTT	CTT_Lys	2
1137	tRF#94-JK38HJ839LOF82NZD7O8XPR9DM3W8KLBVZ74KQ	tRFM_tRNA-Lys-TTT-7-1	CAGGGCCTGGATAGCTCAGTTGGTAGAACATCAGACTTTTAATCTGACGGTGCAGGGTTCAAGTCCCTGTTCAGGCGAAATATTTGTGTGTTTT	full_U_tRNA	0	0	0	0	0	155	0	0	0	0	0	0	0	0	0	1545	0	0	0	0	0	0	0	0	0	0	0	0	0	0	0	1796	0	0	Lys	TTT	TTT_Lys	2
1138	tRF#49-KVNMEH623K7SIR3DR2I2	tRFM_tRNA-Asp-GTC-2-1	CCCGCCTGTCACGCGGGAGACCGGGGTTCGATTCCCCGACGGGGAGCCA	3_tRF	0	1778	0	2476	119.999	358.996	0	0	0	115.005	0	270.996	0	0	630.003	3255.01	111.001	0	126.995	0	0	0	0	0	0	896.995	0	8817	6926.01	0	335.995	2991	287.001	4410	Asp	GTC	GTC_Asp	7
1139	tRF#68-9MV47P596VW631QJ3KYUYRR6RBD2	tRFM_tRNA-Glu-CTC-1-1	TGGTCTAGTGGTTAGGATTCGGCGCTCTCACCGCCGCGGCCCGGGTTCGATTCCCGGTCAGGGAACCA	3_tRF	664.006	11955	417.991	23356	1292	362.999	1443	5371.01	1829	1652.99	1049	1626.01	10750	6149	1558	61876	10249	102.998	1273.99	472.997	317.002	470.001	0	500.997	491.995	8434.01	288.995	8111	11655	3037.01	2374	13790	3546	23183	Glu	CTC	CTC_Glu	23
1140	tRF#27-7383RPD9W1P	tRFM_tRNA-Gly-GCC-2-1,tRFM_tRNA-Gly-GCC-1-1,tRFM_tRNA-Gly-GCC-3-1,tRFM_tRNA-Gly-GCC-5-1	GTGGTTCAGTGGTAGAATTCTCGCCTG	i-tRF	3992.99	6141.01	940.004	1069	11038	0	3096	1223.99	0	7705.01	328.003	17445	0	11770	0	315.991	269.997	2582.02	6246.99	0	6919.02	0	8173.01	529.984	2340	577.005	0	624	45325	0	4031.99	320.996	10085	63627	Gly	GCC	GCC_Gly	18
1141	tRF#30-BSFWK04Z8QZY	tRFM_tRNA-Thr-AGT-1-1	AACCGAGCGTCCAAGCTCTTTCCATTTTTG	3_U_tRF	0	0	0	0	0	0	0	0	0	0	0	0	0	0	0	3306	0	0	0	0	0	0	0	0	0	0	0	0	0	0	0	1280	0	0	Thr	AGT	AGT_Thr	2
1147	tRF#64-YP9LON4VN1EH6KK87SIRM1DVE2	tRFM_tRNA-Gly-GCC-2-1	TTCAGTGGTAGAATTCTCGCCTGCCACGCGGGAGGCCCGGGTTCGATTCCCGGCCAATGCACCA	3_tRF	838.998	21056	277.002	15333	4204	3785	2286	3467	331.998	981	541.998	5027	2092	1292	6193	22881	4807	1450	1563	6442.01	953.004	292.998	196.002	457.998	544.002	9957	1412	29035	23768	459	12724	5090.99	7586	53300	Gly	GCC	GCC_Gly	23
1163	tRF#33-4WVLV470VR310N	tRFM_tRNA-Asp-GTC-2-1	CTCGTTAGTATAGTGGTGAGTATCCCCGCCTGT	5_tRNA_halve	0	0	0	0	0	1437	0	0	0	0	0	0	0	0	1697.99	0	0	0	0	0	0	0	0	0	0	0	0	0	0	0	0	0	0	0	Asp	GTC	GTC_Asp	2
1166	tRF#29-86V8WPMN1EJ3	tRFM_tRNA-Glu-TTC-1-1	TCCCATATGGTCTAGCGGTTAGGATTCCT	5_tRF	368	344	0	0	0	0	207	0	0	363	0	1501	0	133	0	335	0	0	0	0	748	0	0	0	0	0	0	176	1361	0	189	291	513	111	Glu	TTC	TTC_Glu	2
1170	tRF#40-BSB2Z3R9512R12L6	tRFM_tRNA-Asn-GTT-4-1	AACCGAAAGATTGGTGGTTCGAGCCCACCCAGGGACGCCA	3_tRNA_halve	0	0	0	0	0	3093	0	0	0	0	0	0	0	0	7472	0	0	0	0	0	0	0	0	0	0	0	0	0	0	0	0	0	0	0	Asn	GTT	GTT_Asn	2
1173	tRF#30-YSV4V47Q2WW1	tRFM_tRNA-Val-CAC-4-1,tRFM_tRNA-Val-CAC-1-1,tRFM_tRNA-Val-AAC-3-1,tRFM_tRNA-Val-AAC-1-1,tRFM_tRNA-Val-AAC-4-1	TTCCGTAGTGTAGTGGTTATCACGTTCGCC	5_tRF	2055	0	5239.02	0	886.004	0	301	0	0	1086.01	1060.99	4803.01	130.998	291.004	0	0	102.998	172.004	0	0	291.998	833	1410.01	2602.01	154.994	0	3323.96	0	0	0	0	0	0	130.004	Val	CAC	CAC_Val	8
1178	tRF#33-Q99P9P9NH57SD3	tRFM_tRNA-Val-CAC-2-1	GCTTCTGTAGTGTAGTGGTTATCACGTTCGCCT	5_tRF	20790	25221	31303	19192	17340	1538	13736	7460	0	26887	5453	269323	0	52285	1533	9161	0	68291	16583	571	12984	4175	194080	9729	26211	1185	33018	8235	24640	0	69982	4437	337334	56551	Val	CAC	CAC_Val	29
1184	tRF#41-UIB0789NLDK1J0Q1B	tRFM_tRNA-Asn-GTT-8-1	TAACTAAAAGGTTGGTGGTTCGAACCCACCCAGAGGCGCCA	3_tRNA_halve	0	0	0	0	0	5519	0	0	0	0	0	0	0	0	8679	0	0	0	0	0	0	0	0	0	0	0	0	0	0	0	0	0	0	0	Asn	GTT	GTT_Asn	2
1194	tRF#60-ML5F924ZDRJKW4R951KHZKL6	tRFM_tRNA-Lys-CTT-1-1	CGGTAGAGCATGGGACTCTTAATCCCAGGGTCGTGGGTTCGAGCCCCACGTTGGGCGCCA	3_tRF	0	1508	0	878	706	308	241	0	0	142	0	530	516	0	640	3486	556	0	259	0	0	0	0	0	0	678	0	4203	2330	0	1501	878	823	2733	Lys	CTT	CTT_Lys	6
1195	tRF#49-VDX0HXD3KY7SHRRNWJE2	tRFM_tRNA-Phe-GAA-1-1	TAGACTGAAGATCTAAAGGTCCCTGGTTCGATCCCGGGTTTCGGCACCA	3_tRF	0	139.002	0	484.998	0	1058	0	0	0	0	0	0	226.998	0	5846.99	1639	246	0	0	235.998	0	0	0	0	0	157.998	0	345.002	129	0	0	346.002	340.998	433.998	Phe	GAA	GAA_Phe	3
1196	tRF#21-Y2R79K3BB	tRFM_tRNA-Lys-CTT-10-1	TTAGAGGTCTTGGGGCCGAAA	5_U_tRF	0	262	0	620	0	0	0	0	0	0	0	0	0	0	0	0	0	0	0	0	0	0	0	0	0	227	0	0	1155	0	1447	0	0	229	Lys	CTT	CTT_Lys	2
1199	tRF#42-40KK5Y93W086K8R52	tRFM_tRNA-Arg-CCT-3-1	CTAAGCCAGGGATTGTGGGTTCGAGTCCCACCCGGGGTACCA	3_tRNA_halve	299	379	0	0	0	981	299	0	0	0	0	0	112	0	3136	2381	224	0	0	0	0	0	0	0	0	241	0	309	0	0	0	670	0	0	Arg	CCT	CCT_Arg	2
1204	tRF#32-87R8WP9N1EWJM	tRFM_tRNA-Glu-CTC-1-1,tRFM_tRNA-Glu-CTC-2-1	TCCCTGGTGGTCTAGTGGTTAGGATTCGGCGC	5_tRF	6112	1363	217	0	0	0	283	0	0	537	0	33652	0	59791	0	0	0	1054	547	0	318	0	2139	0	0	0	1667	726	532	0	5044	0	3733	3349	Glu	CTC	CTC_Glu	10
1214	tRF#32-86J8WPMN1E8YN	tRFM_tRNA-Glu-TTC-2-1	TCCCACATGGTCTAGCGGTTAGGATTCCTGGT	5_tRF	326	204	0	0	410	0	109	0	0	1013	0	3189	0	874	0	305	0	0	0	0	0	0	0	0	0	0	0	124	5823	0	274	300	4273	1584	Glu	TTC	TTC_Glu	5
1216	tRF#37-WURMJKYOSR99RHJ	tRFM_tRNA-Lys-TTT-3-1	TCTGAGGGTCCAGGGTTCAAGTCCCTGTTCGGGCGCC	3_tRNA_halve	216	2196	1060	0	1227	0	256	0	0	547	287	8397	0	946	515	100	0	0	439	0	3619	0	422	0	0	0	470	0	995	0	1866	0	1076	1314	Lys	TTT	TTT_Lys	8
1218	tRF#34-XSXMSL73VL4YHE	tRFM_tRNA-His-GTG-1-1	TGCCGTGATCGTATAGTGGTTAGTACTCTGCGTT	5_tRF	2078	11453	104	510	544	848	0	0	0	286	0	50545	0	5602	913	411	103	2740	352	0	316	0	5338	0	298	0	657	330	2179	0	4976	320	6487	2616	His	GTG	GTG_His	10
1220	tRF#41-UN207WRNL3K5J0W1B	tRFM_tRNA-Arg-TCT-3-1	TAATTCAAAGGTTGTGGGTTCGAGTCCCACCAGAGTCGCCA	3_tRNA_halve	0	2024	0	0	0	48767	0	0	0	0	0	0	0	436	73889	1966	0	490	0	0	0	0	0	0	0	0	0	0	932	0	0	3154	0	367	Arg	TCT	TCT_Arg	5
1222	tRF#32-QNR8ZP9LON4V3	tRFM_tRNA-Gly-CCC-chr1-135	GCGTTGGTGGTTTAGTGGTAGAATTCTCGCCT	5_tRF	1395	368	0	0	0	0	0	0	0	0	0	2316	0	2138	0	0	0	1178	0	103	0	0	634	315	257	0	2578	0	0	0	1232	0	3867	124	Gly	CCC	CCC_Gly	7
1223	tRF#62-J4S2I7L7P5QK11M3WE8SPOX52	tRFM_tRNA-Gly-GCC-2-1	CAGTGGTAGAATTCTCGCCTGCCACGCGGGAGGCCCGGGTTCGATTCCCGGCCAATGCACCA	3_tRF	799.002	11109	264	6268.99	3647	397.002	2465	1967	395.004	1862	427.998	1694	989.004	472.998	2688	12798	2217	0	823.002	3499	883.998	319.002	0	517.002	522	4758	659.004	12796	12339	361.002	4429	3556	2104	15888	Gly	GCC	GCC_Gly	18
1224	tRF#76-PS5P4PW3FJHPEZUMXKS6RN23KYY8Q1B	tRFM_tRNA-Lys-TTT-3-1	GCCCGGATAGCTCAGTCGGTAGAGCATCAGACTTTTAATCTGAGGGTCCAGGGTTCAAGTCCCTGTTCGGGCGCCA	full_tRNA	0	249	0	3945	0	0	0	0	0	0	0	0	0	0	387	1258	0	0	0	0	0	0	0	0	0	171	0	1054	957	0	0	517	0	1056	Lys	TTT	TTT_Lys	4
1226	tRF#29-M87SFR2W9JI2	tRFM_tRNA-Lys-CTT-4-1,tRFM_tRNA-Lys-CTT-2-1,tRFM_tRNA-Lys-CTT-1-1,tRFM_tRNA-Lys-CTT-3-1	CGTGGGTTCGAGCCCCACGTTGGGCGCCA	3_tRF	299.007	2432	0	1462.99	1223	0	902.997	549	0	542.007	0	1438	0	124.002	0	29915	0	0	538.992	104.004	558.999	0	0	0	106.002	1497	0	5752	3933	0	1831.01	8016.01	887.004	5028.99	Lys	CTT	CTT_Lys	11
1230	tRF#35-PNR8YP9LON4V4R	tRFM_tRNA-Gly-CCC-1-2	GCATTGGTGGTTCAGTGGTAGAATTCTCGCCTCCC	5_tRNA_halve	0	803	266	269	0	3090	352	0	0	0	0	213	0	0	2739	22695	0	287	0	0	0	0	644	0	0	0	105	268	0	0	197	28683	0	387	Gly	CCC	CCC_Gly	4
1231	tRF#92-0U17N4QFH8YJQNMI7O3B1NR8YUP6KP6HL98ZQ	tRFM_tRNA-Asn-GTT-2-1	ACCGAAGTCTCTGTGGCGCAATCGGTTAGCGCGTTCGGCTGTTAACCGAAAGGTTGGTGGTTCGAGCCCACCCAGGGACGCGCTCTCCTTTT	full_U_tRNA	107	0	1265	3834	242	7685	975	168	18964	2516	3794	0	20529	143	489	73739	32360	0	0	2359	0	5388	0	3357	248	2198	0	0	362	16683	1031	62420	1161	1322	Asn	GTT	GTT_Asn	18
1233	tRF#19-VIJNRXH9	tRFM_tRNA-Ile-AAT-4-1,tRFM_tRNA-Ile-AAT-3-1,tRFM_tRNA-Ile-AAT-6-1,tRFM_tRNA-Ile-AAT-5-1,tRFM_tRNA-Ile-AAT-1-1,tRFM_tRNA-Ile-AAT-2-1	TAGCTCAGTTGGTTAGAGC	i-tRF	0	0	0	0	0	0	496	0	0	532	0	0	0	2856	0	0	0	0	0	0	0	0	0	0	0	0	0	0	0	0	1295	0	0	0	Ile	AAT	AAT_Ile	2
1236	tRF#38-3B1NR8YUP6KP6HD3	tRFM_tRNA-Asn-GTT-2-1	CCGAAAGGTTGGTGGTTCGAGCCCACCCAGGGACGCCT	3_tRNA_halve	0	1872	0	324	0	0	0	0	0	0	0	1881	0	0	0	0	0	0	0	0	0	0	0	0	0	0	0	109	719	0	404	0	0	394	Asn	GTT	GTT_Asn	2
1237	tRF#38-3B1NR8YUP6KP6HD2	tRFM_tRNA-Asn-GTT-2-1,tRFM_tRNA-Asn-GTT-3-1	CCGAAAGGTTGGTGGTTCGAGCCCACCCAGGGACGCCA	3_tRNA_halve	1332	3995	0	15458	1580.99	15454	396.999	0	0	823.005	0	1197	551.997	697.005	29545	8193.01	534.996	764.001	414	351.999	578.997	360.999	0	0	0	1043	0	3652	15795	0	693	5909.99	3313	5638	Asn	GTT	GTT_Asn	14
1245	tRF#39-I6D3887S1RMH5MI2	tRFM_tRNA-Arg-TCT-1-1	ATTCAAAGGTTCCGGGTTCGAGTCCCGGCGGAGTCGCCA	3_tRNA_halve	1411	16303	0	774	1113	21158	1054	112	0	217	0	701	3031	831	42029	1884	1937	9641	0	102	319	0	1238	0	0	746	230	826	10138	0	7287	2210	3122	3573	Arg	TCT	TCT_Arg	16
1248	tRF#29-J8WPMN1E8Y2Q	tRFM_tRNA-Glu-TTC-2-1	CATGGTCTAGCGGTTAGGATTCCTGGTTT	i-tRF	2071	131	0	0	0	0	0	0	0	463	0	1557	0	104	0	0	0	0	0	0	270	0	106	0	0	0	0	0	0	0	235	0	233	0	Glu	TTC	TTC_Glu	2
1249	tRF#34-DEXK7S1RNS9MI2	tRFM_tRNA-Arg-CCG-1-1,tRFM_tRNA-Arg-TCG-3-1	AAGATTGAGGGTTCGAGTCCCTTCGTGGTCGCCA	3_tRF	840	490	2595	0	1990	1746	737	355	0	1440	1437	112	373	0	2358	15085	501	391	0	4808	1377	1421	0	938	583	100	2428	1624	741	0	528	5270	544	701	Arg	CCG	CCG_Arg	13
1253	tRF#34-58309NDJ78EY07	tRFM_tRNA-Ser-TGA-1-1	GATGGCCGAGTGGTTAAGGCGTTGGACTTGAAAT	i-tRF	0	0	0	0	0	0	0	0	0	0	0	1329	0	162	0	0	0	0	0	0	0	0	0	0	0	0	0	0	0	0	596	0	1984	0	Ser	TGA	TGA_Ser	2
1256	tRF#21-9MV47P590	tRFM_tRNA-Glu-CTC-1-1,tRFM_tRNA-Glu-CTC-2-1	TGGTCTAGTGGTTAGGATTCG	i-tRF	0	0	0	0	0	0	0	0	0	0	0	1031	0	180	0	0	0	0	0	0	0	0	0	0	0	0	0	0	0	0	0	0	1613	0	Glu	CTC	CTC_Glu	2
1259	tRF#46-L981PV6RRNLNK88KO1B	tRFM_tRNA-Glu-CTC-1-1	CGCTCTCACCGCCGCGGCCCGGGTTCGATTCCCGGTCAGGGAACCA	3_tRF	579.005	962.003	355.999	131.999	1163.99	708.995	788.998	1207	150.003	514.997	330.001	123.998	2364.01	0	3525	12599	2003	0	184.002	917.994	270.998	305.998	0	259	434	436.002	130.998	1134.99	900.998	235.998	482.006	4005	343	997.997	Glu	CTC	CTC_Glu	8
1267	tRF#102-1K8ZWEF91YS2Q26ISKYQUDUKJRYKWIR9OMMIL0OUF	tRFM_tRNA-Tyr-GTA-8-1	AGGGGTCCTTTCGATAGCTCAGTTGGTAGAGCGGAGGACTGTAGGTTCATTAAACTAAGGCATCCTTAGGTCGCTGGTTCGAATCCGGCTCGAAGGACGAAA	full_U_tRNA	0	0	0	0	0	0	0	0	0	0	0	0	0	0	0	20269	0	0	0	0	0	0	0	0	0	0	0	0	0	0	0	15646	0	0	Tyr	GTA	GTA_Tyr	2
1280	tRF#28-I89NJ4S2I7DM	tRFM_tRNA-Gly-CCC-1-2,tRFM_tRNA-Gly-GCC-2-1,tRFM_tRNA-Gly-GCC-3-1,tRFM_tRNA-Gly-GCC-5-1	ATTGGTGGTTCAGTGGTAGAATTCTCGC	5_tRF	621	0	482	0	3058	0	0	254	0	289	0	978	0	298	0	0	0	0	0	0	0	0	620	0	130	0	0	0	1749	0	0	0	106	100	Gly	CCC	CCC_Gly	2
1290	tRF#62-S8V0J8O9YEKPRS93W0K6MY6V2	tRFM_tRNA-Lys-CTT-1-1	GTCGGTAGAGCATGGGACTCTTAATCCCAGGGTCGTGGGTTCGAGCCCCACGTTGGGCGCCA	3_tRF	182	607	0	410	1478	779	928	164	0	0	0	277	397	0	2948	2429	765	0	0	205	110	115	0	0	0	336	0	2223	1489	0	551	740	715	1255	Lys	CTT	CTT_Lys	6
1294	tRF#48-RXPIN2NYDRFO8U7SD7D4	tRFM_tRNA-Gln-TTG-2-1	GGTTAGCACTCTGGACTTTGAATCCAGCAATCCGAGTTCGAA-TCTCGG	i-tRF	0	0	0	0	0	1056	0	0	0	0	0	0	0	0	4745	0	0	0	0	0	0	0	0	0	0	0	0	0	0	0	0	0	0	0	Gln	TTG	TTG_Gln	2
1300	tRF#42-KQWYL1M3WE8S68L52	tRFM_tRNA-Gly-CCC-2-1	CCCATTCTTGCGACCCGGGTTCGATTCCCGGGCGGCGCACCA	3_tRNA_halve	924	35660	108	73014	2229	348	3072	178	0	4196	0	12263	399	29331	1858	18613	465	313	3381	335	1070	130	0	0	174	37693	105	142132	68869	0	38131	7039	96396	34331	Gly	CCC	CCC_Gly	18
1302	tRF#33-QJ3KYU4RRWRBD2	tRFM_tRNA-Glu-TTC-2-1	GCGGCCCGGGTTCGACTCCCGGTGTGGGAACCA	3_tRF	108	441	0	0	0	1120	164	0	0	117	0	103	0	112	4200	298	0	0	0	0	0	0	0	0	0	0	0	140	731	0	180	122	219	483	Glu	TTC	TTC_Glu	2
1303	tRF#68-7383RPD9W186L85D3KYOYR66IFD2	tRFM_tRNA-Gly-CCC-1-2	GTGGTTCAGTGGTAGAATTCTCGCCTCCCACGCGGGAGACCCGGGTTCAATTCCCGGCCAATGCACCA	3_tRF	0	0	0	0	0	972	0	0	0	0	0	0	0	0	3072	3294	0	0	0	0	0	0	0	0	0	0	0	153	0	0	0	1377	0	0	Gly	CCC	CCC_Gly	3
1306	tRF#35-18YKISQI45LSM1	tRFM_tRNA-Glu-CTC-1-1,tRFM_tRNA-Glu-CTC-2-1	AGTGGTTAGGATTCGGCGCTCTCACCGCCGCGGCC	i-tRF	0	0	0	0	0	0	143	0	0	0	0	0	0	113	0	1645	0	0	0	0	0	0	0	0	0	0	0	0	0	0	0	4310	0	201	Glu	CTC	CTC_Glu	2
1307	tRF#32-OR183O9EDJHPJ	tRFM_tRNA-Arg-CCG-2-1	GACCCAGTGGCCTAATGGATAAGGCATCAGCC	5_tRF	412	0	0	0	0	0	0	0	0	0	0	777	0	10109	0	0	0	0	0	0	0	0	0	0	0	0	0	0	0	0	0	0	6450	109	Arg	CCG	CCG_Arg	2
1310	tRF#37-NBRRX3WB365K652	tRFM_tRNA-Met-CAT-3-1	CTGAAGGTCCTGAGTTCGAACCTCAGAGGGGGCACCA	3_tRNA_halve	0	179	0	733	0	195	0	0	0	0	0	0	0	0	1878	1302	0	0	0	0	0	0	0	0	0	0	0	278	237	0	0	317	0	181	Met	CAT	CAT_Met	2
1314	tRF#29-K87SIRM1BVE2	tRFM_tRNA-Gly-TCC-2-1,tRFM_tRNA-Gly-TCC-1-1,tRFM_tRNA-Gly-TCC-3-1	CCCGGGTTCGATTCCCGGCCAACGCACCA	3_tRF	0	2744	0	4080	107	0	0	0	0	0	0	836	0	136	0	4761	0	0	166	0	0	0	0	0	0	1290	0	7902	5574	0	749	3920	472	6877	Gly	TCC	TCC_Gly	8
1323	tRF#30-623K7SIR3DR2	tRFM_tRNA-Asp-GTC-2-1,tRFM_tRNA-Asp-GTC-3-1	GGAGACCGGGGTTCGATTCCCCGACGGGGA	3_tRF	0	0	0	0	0	1415	0	0	0	0	0	0	0	0	2959	0	0	0	0	0	0	0	0	0	0	0	0	0	0	0	0	0	0	0	Asp	GTC	GTC_Asp	2
1325	tRF#37-YO1N7KYUSR0P1SJ	tRFM_tRNA-Arg-TCT-3-1	TTCAAAGGTTGTGGGTTCGAGTCCCACCAGAGTCGCC	3_tRNA_halve	0	3642	0	0	0	773	0	0	0	0	0	1354	0	266	1480	0	0	0	0	0	0	0	0	0	0	0	0	0	2081	0	317	0	487	491	Arg	TCT	TCT_Arg	4
1342	tRF#75-86J8WPMN1E8Y7Z2R1HPSR9O9337KB6	tRFM_tRNA-Glu-TTC-2-1	TCCCACATGGTCTAGCGGTTAGGATTCCTGGTTTTCACCCAGGCGGCCCGGGTTCGACTCCCGGTGTGGGAACCA	full_tRNA	397	1020	0	118003	215	1784	1998	105	1055	547	206	484	2743	7966	7615	4587	2837	0	1835	636	207	719	0	124	127	12634	0	1596	8234	1320	301	1133	1558	13147	Glu	TTC	TTC_Glu	18
1344	tRF#34-86V8WPMN1E8Y2Q	tRFM_tRNA-Glu-TTC-1-1	TCCCATATGGTCTAGCGGTTAGGATTCCTGGTTT	5_tRNA_halve	81058	5191	5510	841	3659	716	4090	429	0	18908	2179	63998	913	5415	1843	2262	1271	5866	434	758	8654	1639	6286	5189	3421	194	3446	625	1415	0	12934	1787	16667	2963	Glu	TTC	TTC_Glu	24
1345	tRF#37-QKF1M38E8SPOX52	tRFM_tRNA-Gly-CCC-1-2	GCGGGAGACCCGGGTTCAATTCCCGGCCAATGCACCA	3_tRNA_halve	0	0	0	0	0	251	0	0	0	0	0	0	0	0	834	2350	0	0	0	0	0	0	0	0	0	0	0	0	0	0	0	1181	0	0	Gly	CCC	CCC_Gly	2
1348	tRF#76-PSQP4PW3FJI0E7UM8KSWRNLJK578Q1B	tRFM_tRNA-Lys-CTT-2-1	GCCCGGCTAGCTCAGTCGGTAGAGCATGAGACTCTTAATCTCAGGGTCGTGGGTTCGAGCCCCACGTTGGGCGCCA	full_tRNA	433	4650	0	12216	512	1571	562	0	356	518	0	410	2810	374	3120	40588	2785	0	212	0	524	0	0	0	0	2562	0	12936	8450	636	377	14392	683	8579	Lys	CTT	CTT_Lys	12
1358	tRF#17-8SOUPR2	tRFM_tRNA-Pro-AGG-3-1,tRFM_tRNA-Pro-AGG-2-1,tRFM_tRNA-Pro-AGG-1-1,tRFM_tRNA-Pro-TGG-1-1,tRFM_tRNA-Pro-TGG-2-1,tRFM_tRNA-Pro-TGG-3-1,tRFM_tRNA-Pro-CGG-2-1,tRFM_tRNA-Pro-CGG-1-1	TCCCGGACGAGCCCCCA	3_tRF	0	4056	0	794	0	0	0	0	0	0	0	1367	0	986	0	357	0	0	1019	0	0	0	0	0	0	1373	0	6024	3361	0	3386	0	2838	3172	Pro	AGG	AGG_Pro	9
1362	tRF#38-82FNKKYU476YQSD2	tRFM_tRNA-Arg-ACG-1-1	TCAGAAGATTCCAGGTTCGACTCCTGGCTGGCTCGCCA	3_tRNA_halve	276.999	236.001	129	707.001	562.998	302.001	587.001	0	0	533.001	0	195	330	272.001	1159	3133	363	429.999	0	233.001	195.999	162.999	0	126.999	0	0	107.001	378.999	266.001	0	188.001	1749	1439	318	Arg	ACG	ACG_Arg	4
1367	tRF#61-18VBY9P9KHM2ORRN2NK8KEP1B	tRFM_tRNA-Gly-CCC-1-2	AGTGGTAGAATTCTCGCCTCCCACGCGGGAGACCCGGGTTCAATTCCCGGCCAATGCACCA	3_tRF	0	1710	0	886	0	6058	0	0	0	0	0	0	0	0	15235	34384	0	0	0	0	0	0	0	0	0	236	0	2557	164	0	0	10186	0	399	Gly	CCC	CCC_Gly	6
1379	tRF#58-S2P46INO86RM7KYUPRENRHD2	tRFM_tRNA-Lys-CTT-1-1	GTAGAGCATGGGACTCTTAATCCCAGGGTCGTGGGTTCGAGCCCCACGTTGGGCGCCA	3_tRF	0	257	0	0	288	573	262	0	0	0	0	0	214	0	1145	1513	218	0	0	0	0	0	0	0	0	0	0	898	425	0	234	403	261	615	Lys	CTT	CTT_Lys	2
1386	tRF#38-L85J3KYUYR66IFD2	tRFM_tRNA-Gly-GCC-2-1	CGCGGGAGGCCCGGGTTCGATTCCCGGCCAATGCACCA	3_tRNA_halve	223.998	0	123	0	298.998	0	576	0	159	330	0	0	4939	0	0	691.998	5892	0	129	0	592.998	0	0	147	0	0	0	151.998	180	180	396	459	0	312	Gly	GCC	GCC_Gly	2
1389	tRF#39-2VR008R959KUMKEV	tRFM_tRNA-Asp-GTC-2-1,tRFM_tRNA-Asp-GTC-3-1	CACGCGGGAGACCGGGGTTCGATTCCCCGACGGGGAGCC	3_tRNA_halve	0	1297.01	0	305.004	0	1115	0	0	0	0	0	498.996	0	0	1134	666	0	0	0	0	798	0	0	0	0	108.996	0	873	933	0	188.004	531.996	0	723	Asp	GTC	GTC_Asp	3
1402	tRF#38-R1MEF91SS2PMFI0Q	tRFM_tRNA-Lys-TTT-5-1	GGGCCCGGATAGCTCAGTCGGTAGAGCATCAGACTTTT	5_U_tRNA_halve	0	0	0	0	0	1057	0	0	0	241	0	0	0	0	933	1902	0	0	0	0	0	0	0	0	0	0	0	0	0	0	0	1116	0	0	Lys	TTT	TTT_Lys	3
1410	tRF#41-KQWYL1M3WE8S68L5D	tRFM_tRNA-Gly-CCC-2-1	CCCATTCTTGCGACCCGGGTTCGATTCCCGGGCGGCGCACC	3_tRNA_halve	0	22474	0	374	0	0	0	0	0	0	0	3772	0	577	0	0	0	0	1215	0	546	0	0	0	0	119	0	3324	2970	0	859	0	1298	3190	Gly	CCC	CCC_Gly	7
1413	tRF#16-K8KDP1B	tRFM_tRNA-Gly-TCC-2-1,tRFM_tRNA-Gly-TCC-1-1,tRFM_tRNA-Gly-TCC-3-1	CCCGGCCAACGCACCA	3_tRF	0	9233	0	3236	0	0	0	0	0	0	0	1003	0	346	0	105	0	0	721	0	0	0	0	0	0	1438	0	7605	8683	0	1030	0	987	7158	Gly	TCC	TCC_Gly	8
1415	tRF#65-VP94FQFY392J1Y0SR9593J2H26	tRFM_tRNA-Gly-TCC-2-1	TATAGTGGTGAGCATAGCTGCCTTCCAAGCAGTTGACCCGGGTTCGATTCCCGGCCAACGCACCA	3_tRF	0	181.002	0	163.998	0	342	0	0	0	0	0	0	114	0	2540	1160	193.002	0	0	0	0	0	0	0	0	0	0	297	271.002	0	109.998	223.002	0	412.998	Gly	TCC	TCC_Gly	2
1421	tRF#33-1MQ8YUYSQSD2D2	tRFM_tRNA-Tyr-GTA-5-1,tRFM_tRNA-Tyr-GTA-2-1	AGGTCGCTGGTTCGATTCCGGCTCGAAGGACCA	3_tRF	162	394.002	0	247.002	418.002	538.002	571.998	232.998	0	280.998	0	319.998	400.998	484.998	2124	5013	624	0	361.998	346.002	465	127.998	0	0	0	223.002	0	952.998	858	0	682.002	1566	1422	664.002	Tyr	GTA	GTA_Tyr	4
1422	tRF#96-15NMWW6W1S7PLWWJ9X0UD3947SFR066DRYYUQZE	tRFM_tRNA-Asn-GTT-7-1	AGTACCTGTCTCTGTGGCGTAGTCGGTTAGCGCGTTCGGCTGTTAACCGAAAGGTTGGTGGTTCGAGCCCACCCAGGAACGGTTGTTCGAGCTTTT	full_U_tRNA	0	0	0	0	0	145	127	0	0	167	0	0	0	0	0	1128	0	0	0	0	0	0	0	0	0	0	0	0	0	0	0	4340	0	0	Asn	GTT	GTT_Asn	2
1423	tRF#57-YKISQI45LSM1M3WE8SSP6D2	tRFM_tRNA-Glu-CTC-1-1	TTAGGATTCGGCGCTCTCACCGCCGCGGCCCGGGTTCGATTCCCGGTCAGGGAACCA	3_tRF	1082	4215	2071.01	3507.99	2586	9740	2699	3729	1026	2737	1862	900.004	4056	1270	47828	64374	4730	395.003	2178	4894	1131	1285	309.001	1150	1701.01	2574	3280.99	8154.01	7631	1574	2534.01	15952	3983	8723.99	Glu	CTC	CTC_Glu	31
1433	tRF#57-Y3E7QN7JLP21W3WB8US5652	tRFM_tRNA-His-GTG-1-1	TTAGTACTCTGCGTTGTGGCCGCAGCAACCTCGGTTCGAATCCGAGTCACGGCACCA	3_tRF	981	6679.01	143.001	4693.01	1927.99	7695.02	2415	1442	261.999	1665	117	1272.01	2156	143.001	25657	28242	3090	99.999	1779	3623.99	840.996	1143	0	135.999	439.002	2808	0	5728	10872	426.006	1946	8498.01	1278	11990	His	GTG	GTG_His	22
1437	tRF#60-9N1EWJQ72S3HPSR95933JKB6	tRFM_tRNA-Glu-CTC-1-1	TGGTTAGGATTCGGCGCTCTCACCGCCGCGGCCCGGGTTCGATTCCCGGTCAGGGAACCA	3_tRF	861	2599	6000	1196	4673	6073	2289.99	903.007	588	8545.99	7563	297.997	2492	740.999	39468	39131	2607	2001	707	11026	3319.99	6103.01	0	6507	4468	1577	7983	5440	2938	665.007	1275	12479	1666	3778	Glu	CTC	CTC_Glu	26
1445	tRF#64-YP9LON4V4REH62K876IRM1DVE2	tRFM_tRNA-Gly-CCC-1-2	TTCAGTGGTAGAATTCTCGCCTCCCACGCGGGAGACCCGGGTTCAATTCCCGGCCAATGCACCA	3_tRF	0	4852	0	1987	0	23489	0	0	0	0	0	0	0	0	65398	54320	0	226	0	0	0	0	0	0	0	724	0	5113	320	0	204	16131	110	1246	Gly	CCC	CCC_Gly	8
1449	tRF#47-R9J89O9NF5W8E7OMMLI	tRFM_tRNA-Gln-CTG-5-1	GGTTCCATGGTGTAATGGTTAGCACTCTGGACTCTGAATCCGGTAAT	5_tRF	0	0	0	0	351	237	0	0	0	0	0	111	0	164	707	3154	237	0	0	0	0	0	0	0	0	0	0	301	132	0	135	1062	174	138	Gln	CTG	CTG_Gln	2
1453	tRF#40-EFOK8YR951K36D26	tRFM_tRNA-Val-TAC-1-1,tRFM_tRNA-Val-TAC-2-1	ACGCAGAAGGTCCTGGGTTCGAGCCCCAGTGGAACCACCA	3_tRNA_halve	5091	0	220.002	0	0	0	2301	0	0	1066	0	101.001	0	102	122.001	444.999	0	0	0	0	0	0	0	105	0	0	0	0	996	0	129	182.001	775.998	2103	Val	TAC	TAC_Val	4
1455	tRF#37-8BRY93W086K2SV2	tRFM_tRNA-Arg-TCT-3-1	TCAAAGGTTGTGGGTTCGAGTCCCACCAGAGTCGCCA	3_tRNA_halve	546	36177	345	28072	809	248705	438	0	0	833	0	1206	1062	8767	314496	12318	466	8118	0	0	285	0	852	0	0	1460	1112	9754	10750	0	2080	18653	33785	5071	Arg	TCT	TCT_Arg	17
1458	tRF#31-R008R959KUMKB	tRFM_tRNA-Asp-GTC-2-1,tRFM_tRNA-Asp-GTC-3-1	GGGAGACCGGGGTTCGATTCCCCGACGGGGA	3_tRF	0	680.004	0	1336	0	252	0	0	0	0	0	362.004	0	216.996	323.004	0	0	0	0	0	0	0	0	0	0	1056	0	6031.99	4228.99	0	717.996	114.996	393.996	9161	Asp	GTC	GTC_Asp	5
1466	tRF#34-YSV4V47Q2WW1J1	tRFM_tRNA-Val-CAC-4-1,tRFM_tRNA-Val-CAC-1-1	TTCCGTAGTGTAGTGGTTATCACGTTCGCCTCAC	5_tRNA_halve	228.996	0	7248	0	0	0	1047	0	0	1777	1540.01	0	0	0	0	0	0	264.006	0	0	0	0	110.997	1649	0	0	3802	0	199.998	0	0	0	0	0	Val	CAC	CAC_Val	6
1473	tRF#32-FP18LPMBQ4NKJ	tRFM_tRNA-iMet-CAT-2-1,tRFM_tRNA-iMet-CAT-1-1	AGCAGAGTGGCGCAGCGGAAGCGTGCTGGGCC	5_tRF	3696.99	0	107.001	0	901.008	0	1363	224.001	0	2037.01	0	3279	0	4178	0	980.991	116.001	1405.01	0	0	237.996	0	7317.02	0	286.002	0	1285	0	189.999	0	549.999	323.001	9174	258.003	iMet	CAT	CAT_iMet	9
1475	tRF#63-V47PU9XW983FPD48YUHS16MFD2	tRFM_tRNA-His-GTG-1-1	TAGTGGTTAGTACTCTGCGTTGTGGCCGCAGCAACCTCGGTTCGAATCCGAGTCACGGCACCA	3_tRF	1665	44874	341.001	48838	5324	13147	3934	4333	1418	2736.99	373.005	17209	5994.99	2541	70797	83773	13131	312.003	8023.99	4193.01	1552.99	2229	179.001	373.005	807.003	25634	171	58360	58253	513	24205	23253	11535	109614	His	GTG	GTG_His	26
1480	tRF#75-87R8WP9N1EWJQ72S3HPSR95933JKB6	tRFM_tRNA-Glu-CTC-1-1	TCCCTGGTGGTCTAGTGGTTAGGATTCGGCGCTCTCACCGCCGCGGCCCGGGTTCGATTCCCGGTCAGGGAACCA	full_tRNA	20129	17164	27337	713192	17786	9763.99	88158	13231	81062	75849	36010	10234	469853	187033	37971	3.60613e+06	477363	4786.01	9794.99	10723	11815	64685	10580	58136	18984	228475	3665.01	36582	163060	101164	4630	885476	51061	251534	Glu	CTC	CTC_Glu	34
1486	tRF#47-QI45LSM1M3WE8SSP6D2	tRFM_tRNA-Glu-CTC-1-1	GCGCTCTCACCGCCGCGGCCCGGGTTCGATTCCCGGTCAGGGAACCA	3_tRF	367.003	333.998	0	0	568.001	688.996	468.006	653.996	0	0	0	0	911.001	0	2827	3379.01	731.997	0	0	226.996	105	0	0	0	115.003	107.002	0	716.002	323.001	0	386.995	1257	0	402.003	Glu	CTC	CTC_Glu	3
1487	tRF#33-J87383RPD9W10M	tRFM_tRNA-Gly-GCC-1-1	CATGGGTGGTTCAGTGGTAGAATTCTCGCCTGC	5_tRNA_halve	0	0	332	0	102	0	0	0	0	626	0	0	1504	0	0	448	1958	424	0	0	838	0	0	0	0	0	676	0	0	0	0	116	0	0	Gly	GCC	GCC_Gly	2
1491	tRF#28-9MV47P596V03	tRFM_tRNA-Glu-CTC-1-1,tRFM_tRNA-Glu-CTC-2-1	TGGTCTAGTGGTTAGGATTCGGCGCTCT	i-tRF	9580	36296	9212	1450	4945	780	2275	1240	0	7676	7133	50312	2269	8463	801	3693	3129	33329	4664	0	8343	474	20979	903	2313	639	15039	6825	18764	0	25537	2645	4267	16515	Glu	CTC	CTC_Glu	26
1498	tRF#32-WN1Q18X3HRL7N	tRFM_tRNA-Asp-GTC-2-1	TCGTTAGTATAGTGGTGAGTATCCCCGCCTGT	5_tRNA_halve	694	1162	234	0	555	12337	0	0	0	0	0	239	0	0	13121	363	0	1196	0	0	406	0	389	0	103	0	0	0	1423	0	201	924	158	252	Asp	GTC	GTC_Asp	5
1504	tRF#32-R29P4P9L5HLVQ	tRFM_tRNA-Ala-CGC-3-1	GGGGATGTAGCTCAGTGGTAGAGCGCGCGCTT	5_tRF	1824	0	0	0	0	0	0	0	0	0	0	304	0	264	0	0	0	0	0	0	0	0	0	0	0	0	0	0	0	0	140	0	1923	0	Ala	CGC	CGC_Ala	2
1506	tRF#18-476YQSD2	tRFM_tRNA-Arg-ACG-2-1,tRFM_tRNA-Arg-ACG-1-1	CTCCTGGCTGGCTCGCCA	3_tRF	0	2149	0	1122	0	0	0	0	0	0	0	966	0	507.997	0	231	0	0	381.003	0	0	0	0	0	0	1287	0	5439	3751	0	1839	0	1724	3021	Arg	ACG	ACG_Arg	8
1509	tRF#22-WD8YQ84V2	tRFM_tRNA-Arg-ACG-2-1,tRFM_tRNA-Arg-ACG-1-1	TCGACTCCTGGCTGGCTCGCCA	3_tRF	0	1424	0	418	0	0	0	0	0	0	0	394	0	320	0	1001	0	0	753	0	0	0	0	0	0	904	0	2931	3040	0	830.002	339	1221	1796	Arg	ACG	ACG_Arg	6
1515	tRF#34-OUR8309NDJ58EP	tRFM_tRNA-Ser-GCT-4-1,tRFM_tRNA-Ser-GCT-1-1,tRFM_tRNA-Ser-GCT-3-1,tRFM_tRNA-Ser-GCT-5-1,tRFM_tRNA-Ser-GCT-2-1	GACGAGGTGGCCGAGTGGTTAAGGCGATGGACTG	5_tRNA_halve	0	0	0	0	0	0	0	0	0	0	0	2444	0	1447	0	0	0	0	262.003	0	0	0	0	0	0	0	0	0	368.998	0	1322.01	0	12146	250.999	Ser	GCT	GCT_Ser	4
1521	tRF#29-9MV47P596VJ5	tRFM_tRNA-Glu-CTC-1-1,tRFM_tRNA-Glu-CTC-2-1	TGGTCTAGTGGTTAGGATTCGGCGCTCTC	i-tRF	958	4141	1964	101	889	0	612	217	0	947	550	4024	587	1605	0	962	755	6149	394	0	721	0	2464	343	409	163	1524	589	775	0	1881	433	424	761	Glu	CTC	CTC_Glu	8
1522	tRF#38-XSXMSL73VL4YMY04	tRFM_tRNA-His-GTG-1-1	TGCCGTGATCGTATAGTGGTTAGTACTCTGCGTTGTGG	5_tRNA_halve	506	16823	858	120	407	16435	0	0	0	0	515	793	0	173	23402	430	0	5122	122	0	356	0	2602	0	0	141	454	135	2790	0	816	2680	348	1069	His	GTG	GTG_His	8
1526	tRF#27-93W0K6MY6V2	tRFM_tRNA-Lys-CTT-3-1,tRFM_tRNA-Lys-CTT-2-1,tRFM_tRNA-Lys-CTT-1-1,tRFM_tRNA-Lys-CTT-4-1	TGGGTTCGAGCCCCACGTTGGGCGCCA	3_tRF	0	100.998	0	0	243	0	135	0	0	151.002	0	0	0	0	0	13195	0	0	0	131.004	237.996	0	0	0	0	0	0	380.997	255.996	0	0	3299	0	340.002	Lys	CTT	CTT_Lys	2
1528	tRF#99-S2R9JP9P9NH5SYNX2VF0S7RNLJKP9BKLPWDJ6YKQ	tRFM_tRNA-Val-TAC-1-1	GTAGAGGTTCCATAGTGTAGTGGTTATCACGTCTGCTTTACACGCAGAAGGTCCTGGGTTCGAGCCCCAGTGGAACCATAGCCGTAAGGCGGCTGTTTT	full_U_tRNA	0	0	0	122	0	0	0	0	509	0	0	0	803	0	0	2848	1894	0	0	0	0	0	0	0	0	0	0	0	125	301	0	1229	0	226	Val	TAC	TAC_Val	3
1529	tRF#43-3OPP6N7KYUSRHYR4D2	tRFM_tRNA-Arg-CCT-4-1	CCTAAGCCAGGGATTGTGGGTTCGAGTCCCATCTGGGGTGCCA	3_tRNA_halve	1035	1614	514	1183	562	3083	3899	103	0	885	305	127	889	369	1670	2619	644	3819	0	339	0	0	0	0	0	1308	123	2374	1761	0	566	1172	841	870	Arg	CCT	CCT_Arg	12
1534	tRF#29-KY7343RX6N19	tRFM_tRNA-Glu-CTC-1-1,tRFM_tRNA-Glu-CTC-2-1	CCCTGGTGGTCTAGTGGTTAGGATTCGGC	5_tRF	0	0	0	0	0	0	0	0	0	0	0	2190	0	650	0	0	0	0	0	0	0	0	0	0	0	0	0	0	4907	0	0	0	1118	218	Glu	CTC	CTC_Glu	3
1538	tRF#63-1SS2P4FINOW6RM7KYUPRENRHD2	tRFM_tRNA-Lys-CTT-2-1	AGTCGGTAGAGCATGAGACTCTTAATCTCAGGGTCGTGGGTTCGAGCCCCACGTTGGGCGCCA	3_tRF	0	1074	0	828	375	1226	335	0	267	0	0	254	338	100	4155	10958	909	0	116	226	0	0	0	0	0	545	0	2251	1360	0	543	4057	922	1337	Lys	CTT	CTT_Lys	8
1543	tRF#26-S3M8309ND30	tRFM_tRNA-Ser-AGA-4-1	GTAGTCGTGGCCGAGTGGTTAAGGTG	5_tRF	0	1230	0	107	0	0	0	0	0	0	0	399	0	456	0	0	0	0	0	0	0	0	0	0	0	0	0	990	401	0	690	0	1280	289	Ser	AGA	AGA_Ser	2
1550	tRF#31-PIR8YP9LON4VD	tRFM_tRNA-Gly-CCC-6-1	GCACTGGTGGTTCAGTGGTAGAATTCTCGCC	5_tRF	1805	0	0	0	0	0	0	0	0	266	0	0	0	1439	0	0	0	0	0	0	0	0	0	0	0	0	193	0	0	0	0	0	189	0	Gly	CCC	CCC_Gly	2
1555	tRF#62-J4S2I7L7K5QKF1M38E8SPOX52	tRFM_tRNA-Gly-CCC-1-2	CAGTGGTAGAATTCTCGCCTCCCACGCGGGAGACCCGGGTTCAATTCCCGGCCAATGCACCA	3_tRF	0	6620	0	1923	0	10551	0	0	0	0	0	0	0	0	40718	45171	0	0	0	0	0	0	0	0	0	491	0	5273	303	0	180	12300	0	1053	Gly	CCC	CCC_Gly	8
1575	tRF#40-1KK8HJ83ML5F82NZ	tRFM_tRNA-Lys-TTT-5-1	AGGGGCCCGGATAGCTCAGTCGGTAGAGCATCAGACTTTT	5_U_tRNA_halve	0	0	0	0	0	1447	717	0	540	1228	0	0	810	0	1106	40053	1479	0	0	0	0	0	0	0	0	0	0	0	0	587	0	25832	0	0	Lys	TTT	TTT_Lys	6
1576	tRF#18-HR6HFRD2	tRFM_tRNA-Pro-AGG-3-1,tRFM_tRNA-Pro-AGG-2-1,tRFM_tRNA-Pro-TGG-1-1,tRFM_tRNA-Pro-AGG-1-1,tRFM_tRNA-Pro-TGG-2-1,tRFM_tRNA-Pro-TGG-3-1,tRFM_tRNA-Pro-CGG-2-1,tRFM_tRNA-Pro-CGG-1-1	ATCCCGGACGAGCCCCCA	3_tRF	0	18240	0	4363	0	0	0	0	0	0	0	4782.02	0	5355	0	2505.03	0	0	4584.01	0	0	0	0	0	0	7671.01	0	23891	16767	0	8679.99	437.997	16095	16127	Pro	AGG	AGG_Pro	12
1591	tRF#36-F0IURNL3KZM8W1B	tRFM_tRNA-Arg-CCG-1-1,tRFM_tRNA-Arg-TCG-3-1	AGAAGATTGAGGGTTCGAGTCCCTTCGTGGTCGCCA	3_tRF	787	252	810	838	1827	291	915	114	0	968	425	119	270	262	587	6482	289	365	0	940	679	317	0	316	469	109	1251	2135	815	0	309	2639	1356	682	Arg	CCG	CCG_Arg	6
1595	tRF#36-PW5SVP9N15WV7W0	tRFM_tRNA-His-GTG-1-1	GCCGTGATCGTATAGTGGTTAGTACTCTGCGTTGTG	5_tRNA_halve	0	32424	336.996	0	0	1140	0	0	0	0	0	765	269.001	0	1340.01	0	320.004	0	315	0	118.998	0	0	0	0	0	99.999	0	0	0	309.996	0	176.004	0	His	GTG	GTG_His	3
1598	tRF#101-S2R9JP9P9NH5SYNX2VF0S7RNLJKP9BKLPWDJ6YZZ0	tRFM_tRNA-Val-TAC-1-1	GTAGAGGTTCCATAGTGTAGTGGTTATCACGTCTGCTTTACACGCAGAAGGTCCTGGGTTCGAGCCCCAGTGGAACCATAGCCGTAAGGCGGCTGTTTTTG	full_U_tRNA	0	0	0	1437	0	0	166	0	916	0	0	0	1405	0	0	8898	4154	0	0	0	0	0	0	0	0	524	0	0	651	393	0	4779	0	1142	Val	TAC	TAC_Val	6
1599	tRF#50-Y8NNBSBKZ3R9512R12L6	tRFM_tRNA-Asn-GTT-3-1,tRFM_tRNA-Asn-GTT-2-1	TTCGGCTGTTAACCGAAAGGTTGGTGGTTCGAGCCCACCCAGGGACGCCA	3_tRF	0	597.996	0	544.986	718.002	4298	0	0	0	291.996	0	0	104.004	0	19477	3851	369.999	0	0	332.001	0	0	0	0	0	113.004	0	929.007	1875.01	0	0	1070	471.996	1600.99	Asn	GTT	GTT_Asn	6
1603	tRF#30-P4R8YP9LON4V	tRFM_tRNA-Gly-GCC-1-1	GCATGGGTGGTTCAGTGGTAGAATTCTCGC	5_tRF	699	137	0	277	338	0	0	0	0	219	0	5137	101	1251	0	536	0	0	0	0	0	0	0	0	241	0	0	178	6553	0	241	610	4644	714	Gly	GCC	GCC_Gly	4
1613	tRF#31-8W1W18YMENL7D	tRFM_tRNA-Val-CAC-4-1,tRFM_tRNA-Val-CAC-1-1	TCCGTAGTGTAGTGGTTATCACGTTCGCCTC	5_tRNA_halve	0	0	4582	0	0	0	0	0	0	917.001	1552.01	0	0	0	0	0	0	3445.99	0	0	490.995	608.994	0	517.995	270	0	14928	0	0	0	0	0	0	0	Val	CAC	CAC_Val	4
1616	tRF#63-83RPD9W1X6L85J3KYUYR66IFD2	tRFM_tRNA-Gly-GCC-2-1	TCAGTGGTAGAATTCTCGCCTGCCACGCGGGAGGCCCGGGTTCGATTCCCGGCCAATGCACCA	3_tRF	1015	18761	238.002	16229	6155	2341	4651	10774	540	2070	585	4571	1927	1421	5250	22930	4120	262.998	1276	6715.99	1297	397.998	127.002	549	960	10064	1381	28693	22759	480	12494	5170	6533	47073	Gly	GCC	GCC_Gly	25
1619	tRF#22-Y2R79K3B1	tRFM_tRNA-Lys-CTT-10-1	TTAGAGGTCTTGGGGCCGAAAC	5_U_tRF	0	214	0	323	0	0	0	0	0	0	0	0	0	0	0	0	0	0	0	0	0	0	0	0	0	383	0	0	2161	0	1127	0	0	0	Lys	CTT	CTT_Lys	2
1622	tRF#36-M2OSRN2NKSEK51B	tRFM_tRNA-Asp-GTC-1-1	CGGGAGACCGGGGTTCAATTCCCCGACGGGGAGCCA	3_tRNA_halve	0	177	0	292	156	600	117	0	0	313	0	0	177	0	435	2774	191	0	0	319	289	0	0	0	0	105	0	317	317	0	0	1174	144	288	Asp	GTC	GTC_Asp	2
1623	tRF#29-WNR71KVUY9IQ	tRFM_tRNA-Pro-AGG-2-1,tRFM_tRNA-Pro-TGG-3-1,tRFM_tRNA-Pro-CGG-2-1,tRFM_tRNA-Pro-CGG-1-1	TCGTTGGTCTAGGGGTATGATTCTCGCTT	5_tRF	0	0	0	293.006	0	0	0	0	0	0	0	0	0	0	0	2382	0	0	0	0	0	0	0	0	0	0	0	0	0	0	0	2308.01	163.996	661.99	Pro	AGG	AGG_Pro	2
1627	tRF#26-7383RPD9W1E	tRFM_tRNA-Gly-CCC-1-2,tRFM_tRNA-Gly-CCC-6-1,tRFM_tRNA-Gly-GCC-2-1,tRFM_tRNA-Gly-GCC-1-1,tRFM_tRNA-Gly-GCC-3-1,tRFM_tRNA-Gly-GCC-5-1	GTGGTTCAGTGGTAGAATTCTCGCCT	i-tRF	60098	61127	9090.02	9314	14005	0	9827	4012	0	18564	1697.99	208000	0	134837	0	1132.01	234	83472.9	18531	454	14321	966	164831	2839.01	15775	2342	16796	5449	20659	0	71635	531.01	139876	42797	Gly	CCC	CCC_Gly	25
1646	tRF#39-HY13KK761RNNMJI2	tRFM_tRNA-Lys-TTT-3-1	ATCTGAGGGTCCAGGGTTCAAGTCCCTGTTCGGGCGCCA	3_tRNA_halve	3832	3643	2304	1393	4823	4448	4665	1586	325	2831	1361	887	3565	264	16007	14707	3527	646	459	1602	2601	2382	432	1808	1324	483	920	2509	4833	452	1185	6106	2048	4571	Lys	TTT	TTT_Lys	25
1653	tRF#41-91PJB7MNLE308HP1B	tRFM_tRNA-His-GTG-1-1	TGGCCGCAGCAACCTCGGTTCGAATCCGAGTCACGGCACCA	3_tRNA_halve	395.001	3365	0	105.003	0	1550.01	0	0	0	0	0	0	486	0	1347	6081.01	307.998	99.999	0	0	0	0	0	0	0	2524	0	0	2326	0	0	30649	0	439.002	His	GTG	GTG_His	7
1655	tRF#28-7KYUPRENRHD2	tRFM_tRNA-Lys-CTT-3-1,tRFM_tRNA-Lys-CTT-2-1,tRFM_tRNA-Lys-CTT-1-1,tRFM_tRNA-Lys-CTT-4-1	GTGGGTTCGAGCCCCACGTTGGGCGCCA	3_tRF	0	486	0	365.004	373.005	0	556.002	306.999	0	0	0	312.003	0	0	0	10885	0	0	0	0	0	0	0	0	0	362.997	0	1111	805.995	0	379.998	2641.99	360.999	1057.01	Lys	CTT	CTT_Lys	4
1662	tRF#31-ZRS3S3RX8HYVD	tRFM_tRNA-Val-CAC-4-1,tRFM_tRNA-Val-CAC-1-1,tRFM_tRNA-Val-AAC-3-1,tRFM_tRNA-Val-AAC-1-1,tRFM_tRNA-Val-AAC-4-1	TTTCCGTAGTGTAGTGGTTATCACGTTCGCC	5_tRF	370.006	0	15905	0	1805.01	0	0	0	0	10610	4242.99	8905.99	189	1223.99	0	651	181.006	3531.99	0	494.998	4446.01	3710.01	676.004	11720	2617.01	0	18989	0	125.006	0	0	581.994	0	233.002	Val	CAC	CAC_Val	12
1663	tRF#38-8P1N3KYUSR6PF4D2	tRFM_tRNA-Arg-TCT-4-1	TCCAGAGGTTCCGGGTTCGAGTCCCGGCAGAGATGCCA	3_tRNA_halve	0	0	1105	0	0	2329	0	0	0	3523	754	0	0	221	7615	0	0	0	0	943	432	1246	0	983	0	0	1036	0	129	0	0	0	247	0	Arg	TCT	TCT_Arg	6
1677	tRF#31-S6RN23KYY8Q1B	tRFM_tRNA-Lys-TTT-3-1	GTCCAGGGTTCAAGTCCCTGTTCGGGCGCCA	3_tRF	597	1882	228	507	1046	167	902	564	0	308	216	620	117	161	429	4925	157	153	232	143	185	347	128	0	320	477	0	3182	1977	0	861	1565	1043	2286	Lys	TTT	TTT_Lys	8
1679	tRF#30-W4R951KHZKL6	tRFM_tRNA-Lys-CTT-4-1,tRFM_tRNA-Lys-CTT-2-1,tRFM_tRNA-Lys-CTT-1-1,tRFM_tRNA-Lys-CTT-3-1	TCGTGGGTTCGAGCCCCACGTTGGGCGCCA	3_tRF	500.994	4253	0	2050	1486.01	214.002	1877.99	636.003	0	1076	102.996	1566	223.002	478.998	370.998	37197	261.999	0	630.999	378.999	907.002	264.006	0	0	257.994	1930.99	0	7521	4565.01	0	2286	8326.99	2215	6598	Lys	CTT	CTT_Lys	14
1686	tRF#30-E4R9OMKM4WL6	tRFM_tRNA-Ser-GCT-5-1	ACGTGGGTTCGAATCCCATCCTCGTCGCCA	3_tRF	0	0	0	0	0	0	0	0	0	0	0	0	0	0	0	2836	0	0	0	0	0	0	0	0	0	0	0	0	0	0	0	1042	0	0	Ser	GCT	GCT_Ser	2
1697	tRF#52-IFFNKQWYL1M3WE8S68L52	tRFM_tRNA-Gly-CCC-2-1	ATGCAAGATTCCCATTCTTGCGACCCGGGTTCGATTCCCGGGCGGCGCACCA	3_tRF	0	251	0	255	0	0	0	0	0	0	0	0	0	0	0	110	0	0	0	0	0	0	0	0	0	155	0	3432	1173	0	154	0	0	665	Gly	CCC	CCC_Gly	2
1703	tRF#31-MUWLV47PU9XWE	tRFM_tRNA-His-GTG-1-1	CGTGATCGTATAGTGGTTAGTACTCTGCGTT	5_tRF	909.009	0	0	0	0	0	0	0	0	0	0	7780.01	0	330.003	171	0	0	0	0	0	0	0	2180.01	0	0	0	0	0	0	0	213.003	0	422.001	0	His	GTG	GTG_His	2
1710	tRF#39-XJ32VIJMRPFQJDKQ	tRFM_tRNA-Lys-TTT-3-1	TGAGCCCGGATAGCTCAGTCGGTAGAGCATCAGACTTTT	5_U_tRNA_halve	0	0	0	0	0	0	0	0	1981	929	0	0	2743	0	141	7094	3945	0	0	0	0	0	0	0	0	0	0	0	0	1772	0	3695	0	0	Lys	TTT	TTT_Lys	6
1714	tRF#39-HYD3MU7SF725RJE2	tRFM_tRNA-Met-CAT-6-1	ATCTGAAGGTCGTGAGTTCGAGCCTCACACGGGGCACCA	3_tRNA_halve	0	628	501	0	0	1288	215	0	0	218	0	0	489	0	2515	1530	489	0	0	0	264	0	0	0	0	0	0	0	502	0	0	674	0	534	Met	CAT	CAT_Met	3
1716	tRF#36-207WRNL3K5J0W1B	tRFM_tRNA-Arg-TCT-3-1	CAAAGGTTGTGGGTTCGAGTCCCACCAGAGTCGCCA	3_tRF	0	940	0	695	0	11810	0	0	0	0	0	0	0	0	18808	4300	0	0	0	0	0	0	0	0	0	0	0	353	615	0	0	3659	530	354	Arg	TCT	TCT_Arg	4
1719	tRF#54-PSQP4PW3FJIKE7UMKKSWIZ	tRFM_tRNA-Lys-CTT-1-1	GCCCGGCTAGCTCAGTCGGTAGAGCATGGGACTCTTAATCCCAGGGTCGTGGGT	5_tRF	105	1083	0	115	452	304	367	0	0	0	0	232	366	423	524	967	352	0	0	231	213	0	0	0	0	0	0	620	281	0	774	545	1737	296	Lys	CTT	CTT_Lys	2
1722	tRF#38-PNR8YP9LON4VN1D0	tRFM_tRNA-Gly-GCC-5-1	GCATTGGTGGTTCAGTGGTAGAATTCTCGCCTGCCATG	5_tRNA_halve	0	0	0	0	0	0	0	0	0	0	0	0	1280	260	0	0	1683	0	0	0	0	0	0	0	0	0	0	0	0	0	112	0	2029	152	Gly	GCC	GCC_Gly	3
1728	tRF#33-LQ947673FEWSD3	tRFM_tRNA-Gly-GCC-2-1	CGCATTGGTGGTTCAGTGGTAGAATTCTCGCCT	5_tRF	3147	936	0	214	0	0	171	0	0	0	0	1052	0	445	0	0	0	112	632	0	0	0	1748	0	0	0	0	0	100	0	1357	0	3151	798	Gly	GCC	GCC_Gly	5
1734	tRF#28-PW5SVP9N1503	tRFM_tRNA-His-GTG-1-1	GCCGTGATCGTATAGTGGTTAGTACTCT	5_tRF	334.998	3762	0	180	0	0	0	0	0	0	0	18019	0	5775	0	270	0	0	342	0	0	0	208.998	0	0	0	0	1911	20019	0	8582	261.999	12246	1103	His	GTG	GTG_His	8
1735	tRF#57-S2I7L7K5QKF1M38E8SPOX52	tRFM_tRNA-Gly-CCC-1-2	GTAGAATTCTCGCCTCCCACGCGGGAGACCCGGGTTCAATTCCCGGCCAATGCACCA	3_tRF	0	3150	0	465	0	20468	0	0	0	0	0	0	0	0	101673	63716	0	0	0	0	0	0	0	0	0	0	0	2982	111	0	0	14553	0	262	Gly	CCC	CCC_Gly	6
1736	tRF#100-MW395P4PZ3FJ6KEW1IJXFORQ3XRSN3WB88481DRP	tRFM_tRNA-Tyr-GTA-3-1	CGTGTCCTTCGATAGCTCAGTTGGTAGAGCGGAGGACTGTAGGCTCATTAAGCAAGGTATCCTTAGGTCGCTGGTTCGAATCCGGCTCGGAGGACGGTAG	full_U_tRNA	0	0	0	0	0	0	0	0	0	0	0	0	186	0	0	49729	169	0	0	0	0	0	0	0	0	0	0	0	0	0	0	32718	0	663	Tyr	GTA	GTA_Tyr	2
1742	tRF#33-XSXMSL73VL4YDN	tRFM_tRNA-His-GTG-1-1	TGCCGTGATCGTATAGTGGTTAGTACTCTGCGT	5_tRF	0	598	0	0	0	0	0	0	0	836	0	3043	223	792	144	386	273	0	0	0	0	0	0	0	0	0	0	0	4629	0	362	367	2060	2374	His	GTG	GTG_His	4
1753	tRF#33-P4R8YP9LON4VDP	tRFM_tRNA-Gly-GCC-1-1	GCATGGGTGGTTCAGTGGTAGAATTCTCGCCTG	5_tRNA_halve	1730	9625	698	5268	2516	2612	1136	338	0	2943	0	16449	4003	7921	7215	2501	3735	384	2671	0	14615	0	6006	958	0	238	469	1207	13990	0	1790	2437	27382	13706	Gly	GCC	GCC_Gly	22
1755	tRF#27-V3WD8YQ84V2	tRFM_tRNA-Arg-ACG-2-1	TAGGTTCGACTCCTGGCTGGCTCGCCA	3_tRF	0	1061	0	1510	226	0	147	139	0	136	0	1027	0	535	0	16789	0	0	168	0	121	0	0	0	0	1104	0	4449	1507	0	1783	3925	2197	3862	Arg	ACG	ACG_Arg	11
1756	tRF#34-KSLP7SBRX9QVI2	tRFM_tRNA-Ser-TGA-1-1	CCCCGCGCAGGTTCGAACCCTGCTCGCTGCGCCA	3_tRF	0	737	0	1911	0	0	0	0	0	0	0	0	0	0	0	1859	0	0	0	0	0	0	0	0	0	492	0	2055	1844	0	266	1409	245	1939	Ser	TGA	TGA_Ser	6
1757	tRF#36-XKS6RN23KYY8QKB	tRFM_tRNA-Lys-TTT-3-1	TGAGGGTCCAGGGTTCAAGTCCCTGTTCGGGCGGGA	3_tRF	0	0	0	0	218	0	0	0	0	0	0	140	0	172	0	0	0	0	0	0	0	0	0	0	0	0	0	0	18590	0	0	0	0	2217	Lys	TTT	TTT_Lys	2
1761	tRF#28-K8YUBS68BFD2	tRFM_tRNA-Val-CAC-1-1,tRFM_tRNA-Val-AAC-1-1,tRFM_tRNA-Val-AAC-2-1	CCCGGTTCGAAACCGGGCGGAAACACCA	3_tRF	0	324.002	0	0	0	0	0	0	0	0	0	524.006	0	0	0	2418	0	0	0	0	0	0	0	0	0	144.004	0	9943.99	3123.01	0	508.998	933.002	391.006	2390	Val	CAC	CAC_Val	4
1767	tRF#41-UMX0S75NLJ4PFKP1B	tRFM_tRNA-Met-CAT-4-1,tRFM_tRNA-Met-CAT-2-1	TAATCTGAAGGTCCTGAGTTCGAGCCTCAGAGAGGGCACCA	3_tRNA_halve	0	123	0	0	0	11186	0	0	0	0	0	0	0	0	18004	346	0	0	0	0	0	0	0	0	0	0	0	0	0	0	0	1081	0	0	Met	CAT	CAT_Met	3
1770	tRF#21-V47PU9XWE	tRFM_tRNA-His-GTG-1-1	TAGTGGTTAGTACTCTGCGTT	i-tRF	0	0	0	0	0	0	0	0	0	0	0	405.999	0	1909	0	0	0	0	0	0	0	0	0	0	0	0	0	0	0	0	180	0	2439	0	His	GTG	GTG_His	2
1772	tRF#43-JOWU1M70YUP90HRFD2	tRFM_tRNA-Met-CAT-6-1	CATAATCTGAAGGTCGTGAGTTCGAGCCTCACACGGGGCACCA	3_tRNA_halve	490	1133	0	211	0	3989	937	0	0	0	0	0	402	0	3440	1821	529	122	0	0	0	0	0	0	0	649	0	606	761	0	0	1134	0	640	Met	CAT	CAT_Met	5
1775	tRF#74-P4R8YP9LON4VN1EH6KK87SIRM1JVE2	tRFM_tRNA-Gly-GCC-1-1	GCATGGGTGGTTCAGTGGTAGAATTCTCGCCTGCCACGCGGGAGGCCCGGGTTCGATTCCCGGCCCATGCACCA	full_tRNA	0	401	0	1453	0	0	0	0	392	0	0	0	745	0	143	30773	218	0	0	0	0	0	0	0	0	118	0	753	0	560	0	15815	173	0	Gly	GCC	GCC_Gly	3
1779	tRF#64-YP9LON4VN1EH6KK87SIRM1JVE2	tRFM_tRNA-Gly-GCC-1-1	TTCAGTGGTAGAATTCTCGCCTGCCACGCGGGAGGCCCGGGTTCGATTCCCGGCCCATGCACCA	3_tRF	0	6506	0	6691	479	7515	106	200	0	142	0	285	171	0	14589	12531	413	167	0	440	105	0	0	0	0	1408	130	7369	2866	0	369	2587	676	4489	Gly	GCC	GCC_Gly	10
1782	tRF#41-KNNVORRNLNK8QJP1B	tRFM_tRNA-Gly-CCC-2-1	CCATTCTTGCGACCCGGGTTCGATTCCCGGGCGGCGCACCA	3_tRNA_halve	181	426	0	934	116	0	432	0	0	388	0	117	107	249	240	2424	142	0	0	102	107	0	0	0	0	400	0	1565	893	0	382	495	1089	546	Gly	CCC	CCC_Gly	3
1792	tRF#28-KY7343RX6ND4	tRFM_tRNA-Glu-CTC-1-1,tRFM_tRNA-Glu-CTC-2-1	CCCTGGTGGTCTAGTGGTTAGGATTCGG	5_tRF	0	0	0	0	0	0	0	0	0	0	0	3243	0	364	0	0	0	0	0	0	0	0	0	0	0	0	0	0	1365	0	0	0	1023	0	Glu	CTC	CTC_Glu	3
1796	tRF#41-UJJKIWRNL3K5NKS1B	tRFM_tRNA-Arg-CCT-1-1	TAAGCCAGGGATTGTGGGTTCGAGTCCCACCTGGGGTACCA	3_tRNA_halve	0	115	0	0	0	1139	0	0	0	0	0	0	0	0	2728	391	104	0	0	0	0	0	0	0	0	0	0	0	0	0	0	118	0	0	Arg	CCT	CCT_Arg	2
1800	tRF#52-8B3WFYWPLF5476IR0ZWKK	tRFM_tRNA-SeC-TCA-1-1	TCAAACCTGTAGCTGTCTAGCGACAGAGTGGTTCAATTCCACCTTTCGGGCG	3_tRNA_halve	158	292	0	134	198	479	435	115	0	433	0	0	1266	0	1498	811	1965	0	124	966	284	170	0	0	0	183	0	154	387	0	126	380	0	424	SeC	TCA	TCA_SeC	3
1802	tRF#32-PNR8YP9LON4V3	tRFM_tRNA-Gly-CCC-1-2,tRFM_tRNA-Gly-GCC-2-1,tRFM_tRNA-Gly-GCC-3-1,tRFM_tRNA-Gly-GCC-5-1	GCATTGGTGGTTCAGTGGTAGAATTCTCGCCT	5_tRF	3507567	1495449	57353	484500	169631	2780	408212	101977	541	207872	13858	4981981	7705	4352627	10076	17909	10393	508454	181625	6866	100014	19628	3060070	41506	106775	46797	103061	136423	309857	457	2349661	7353	7502800	702721	Gly	CCC	CCC_Gly	32
1811	tRF#64-ME5R83R7R3PKN6B7SJ971UJ0JZ	tRFM_tRNA-SeC-TCA-2-1	CGGATGATCCTCAGTGGTCTGGGGTGCAGGCTTCAAACCTGTAGCTGTCTAGTGACAGAGTGGT	5_tRF	0	1112	0	1682	0	0	0	0	0	0	0	0	0	0	0	0	0	0	0	0	0	0	0	0	0	474	0	2495	2803	0	187	0	217	1551	SeC	TCA	TCA_SeC	5
1815	tRF#65-7673FEWS3R2VR00SR9D93J2426	tRFM_tRNA-Gly-CCC-1-2	GTTCAGTGGTAGAATTCTCGCCTCCCACGCGGGAGACCCGGGTTCAATTCCCGGCCAATGCACCA	3_tRF	0	2781	0	1994	0	1663	0	0	0	0	0	0	0	0	8864	13810	0	0	0	0	0	0	0	0	0	394	0	3729	170	0	212	3921	0	1110	Gly	CCC	CCC_Gly	8
1817	tRF#72-WN1Q18X3HRL7S5QKF1R3WE8RO86J2	tRFM_tRNA-Asp-GTC-2-1	TCGTTAGTATAGTGGTGAGTATCCCCGCCTGTCACGCGGGAGACCGGGGTTCGATTCCCCGACGGGGAGCCA	full_tRNA	0	641.003	0	2734.01	190.003	346.995	0	0	0	358.996	0	148.995	671	122.001	910.998	7622	854.997	0	293.997	0	146.003	0	0	0	0	477.004	0	470.998	1049	0	111.001	2570	292.996	1129	Asp	GTC	GTC_Asp	5
1822	tRF#61-73VL4YMY91PJB7MNLE308HP1B	tRFM_tRNA-His-GTG-1-1	GTGGTTAGTACTCTGCGTTGTGGCCGCAGCAACCTCGGTTCGAATCCGAGTCACGGCACCA	3_tRF	629.001	4306.99	0	2848	1377.01	5017.99	831.996	225	0	312.993	0	1111.99	747	262.998	12770	9114	1096	0	1437.99	486.999	0	366.003	0	0	0	1705.99	0	4359	5593	113.004	1282.99	3565	1129.01	5758.01	His	GTG	GTG_His	16
1824	tRF#92-O9R7N4QFH8YJQNMI7O3B1NR8YUP6KP6H440ZQ	tRFM_tRNA-Asn-GTT-2-1	GACTCGGTCTCTGTGGCGCAATCGGTTAGCGCGTTCGGCTGTTAACCGAAAGGTTGGTGGTTCGAGCCCACCCAGGGACGCTATGACCTTTT	full_U_tRNA	0	0	0	0	0	0	0	0	710	0	0	0	529	0	0	4797	1032	0	0	0	0	0	0	0	0	0	0	0	0	619	0	1776	0	471	Asn	GTT	GTT_Asn	3
1836	tRF#57-V0J8O9YE4PRS93W0K6MY6V2	tRFM_tRNA-Lys-CTT-4-1	TAGAGCATGGGACTCTTAATCTCAGGGTCGTGGGTTCGAGCCCCACGTTGGGCGCCA	3_tRF	0	413	0	0	0	1007	0	0	0	0	0	0	0	0	1710	3297	0	0	0	0	0	0	0	0	0	0	0	244	0	0	0	1367	0	0	Lys	CTT	CTT_Lys	4
1841	tRF#50-0P58309NDJ78EXFM24OQ	tRFM_tRNA-Leu-TAA-1-1	ACCAGGATGGCCGAGTGGTTAAGGCGTTGGACTTAAGATCCAATGGACAT	5_tRF	243	857	0	332	112	0	0	0	0	202	0	1246	0	148	0	0	0	496	185	0	0	0	0	0	0	0	0	312	2328	0	3125	0	751	1118	Leu	TAA	TAA_Leu	4
1842	tRF#35-ZRS3S3RX8HYV45	tRFM_tRNA-Val-CAC-4-1,tRFM_tRNA-Val-CAC-1-1	TTTCCGTAGTGTAGTGGTTATCACGTTCGCCTCAC	5_tRNA_halve	0	0	9473.99	0	234.999	0	0	0	0	1420	2789.99	0	254.997	0	108	1205	430.002	2891	0	402.993	1667	773.001	0	1744.99	536.004	0	20022	0	0	0	0	499.995	0	0	Val	CAC	CAC_Val	8
1844	tRF#21-PW5SVP9NB	tRFM_tRNA-His-GTG-1-1	GCCGTGATCGTATAGTGGTTA	5_tRF	0	358.002	0	276.003	0	0	0	0	0	0	0	437.004	0	718.002	0	0	0	0	2042	0	0	0	0	0	0	979.002	0	436.995	538.002	0	696.996	0	846	1549	His	GTG	GTG_His	2
1858	tRF#16-38NJW1B	tRFM_tRNA-Arg-ACG-2-1,tRFM_tRNA-Arg-ACG-1-1	CCTGGCTGGCTCGCCA	3_tRF	0	703.003	0	379.001	0	0	0	0	0	0	0	421.001	0	280	0	124.999	0	0	170.002	0	0	0	0	0	0	497	0	1225	1067	0	807.002	0	936.999	612.997	Arg	ACG	ACG_Arg	2
1870	tRF#42-4E8BRY93W086K2SV2	tRFM_tRNA-Arg-TCT-3-1	CTAATTCAAAGGTTGTGGGTTCGAGTCCCACCAGAGTCGCCA	3_tRNA_halve	0	2499	348	792	617	77526	0	0	0	336	0	0	552	0	129472	17525	283	225	0	374	229	403	0	0	0	405	331	758	3609	0	0	23836	726	1701	Arg	TCT	TCT_Arg	7
1872	tRF#62-S8V0J8O9YE4PRS93W0K6MY6V2	tRFM_tRNA-Lys-CTT-4-1	GTCGGTAGAGCATGGGACTCTTAATCTCAGGGTCGTGGGTTCGAGCCCCACGTTGGGCGCCA	3_tRF	0	0	0	0	0	1079	0	0	0	0	0	0	0	0	3025	2416	0	0	0	0	0	0	0	0	0	0	0	271	0	0	0	874	0	0	Lys	CTT	CTT_Lys	3
1873	tRF#32-O7M8LOMLQHWU3	tRFM_tRNA-Trp-CCA-3-1,tRFM_tRNA-Trp-CCA-4-1	GACCTCGTGGCGCAACGGTAGCGCGTCTGACT	5_tRF	0	0	0	0	0	0	0	0	0	0	0	688	0	2150	0	0	0	0	0	0	0	0	0	0	0	0	0	0	0	0	3923	0	13524	0	Trp	CCA	CCA_Trp	3
1876	tRF#76-69M8LO9EFVI8E9UN207RRNL3K8M0W1B	tRFM_tRNA-Arg-TCT-1-1	GGCTCCGTGGCGCAATGGATAGCGCATTGGACTTCTAATTCAAAGGTTCCGGGTTCGAGTCCCGGCGGAGTCGCCA	full_tRNA	0	115	0	2405	0	0	0	0	0	0	0	0	0	0	0	676	0	0	0	0	0	0	0	0	0	249	0	2279	1890	0	0	215	0	2363	Arg	TCT	TCT_Arg	4
1898	tRF#42-YDLBRY73WEK5KKOV2	tRFM_tRNA-Asn-GTT-1-1	TTAACCGAAAGGTTGGTGGTTCGATCCCACCCAGGGACGCCA	3_tRNA_halve	0	1017	0	0	0	997	0	0	0	0	0	0	1062	0	1634	1681	915	132	0	0	0	0	0	0	0	501	0	145	944	0	0	1683	0	0	Asn	GTT	GTT_Asn	5
1907	tRF#40-2R14PSR9O933IKB6	tRFM_tRNA-Glu-TTC-1-1	CACCCAGGTGGCCCGGGTTCGACTCCCGGTATGGGAACCA	3_tRNA_halve	0	803	0	1681	140	0	0	0	0	142	0	0	0	0	234	3946	0	0	0	0	0	0	0	0	0	368	0	923	1208	0	263	2283	480	964	Glu	TTC	TTC_Glu	4
1914	tRF#32-W01KN44VD3YZQ	tRFM_tRNA-Arg-CCT-2-1	TCGAGAGGGGCTGTGCTCGCAAGGTTTCTTTT	3_U_tRF	0	0	0	0	0	0	0	0	0	0	0	0	0	0	0	2945	0	0	0	0	0	0	0	0	0	0	0	0	0	0	0	2763	0	0	Arg	CCT	CCT_Arg	2
1916	tRF#75-897PVP941QKS3W2VR008R959KUMKF6	tRFM_tRNA-Asp-GTC-2-1	TCCTCGTTAGTATAGTGGTGAGTATCCCCGCCTGTCACGCGGGAGACCGGGGTTCGATTCCCCGACGGGGAGCCA	full_tRNA	247.995	11136	249.997	153897	250.998	996.996	423.005	0	6260.99	1263	240.999	820.996	2373.99	424.996	3353	20960	2616.01	0	2761.98	553.003	281.996	709.995	0	262.999	0	6850	188.001	23999	26385	9820.01	1413.99	7612.01	2947	21268	Asp	GTC	GTC_Asp	17
1920	tRF#76-79MP9PMNH5IS362VO0SRMNLM3KMB01B	tRFM_tRNA-Val-CAC-3-1	GTTTCCGTAGTGTAGCGGTTATCACATTCGCCTCACACGCGAAAGGTCCCCGGTTCGATCCCGGGCGGAAACACCA	full_tRNA	0	0	0	0	0	0	0	0	0	0	0	0	0	0	0	1429	0	0	0	0	0	0	0	0	0	0	0	0	0	0	0	1054	0	0	Val	CAC	CAC_Val	2
1925	tRF#43-PNR8YP9LON4VN1EHDX	tRFM_tRNA-Gly-GCC-2-1,tRFM_tRNA-Gly-GCC-3-1	GCATTGGTGGTTCAGTGGTAGAATTCTCGCCTGCCACGCGGGA	5_tRF	418.999	24054	0	1274.99	529.004	717.997	903.994	0	0	101.003	0	2160	623	317.002	724.997	1659	964.005	0	169.001	574	100.002	0	0	0	0	619.003	0	3093	1794	0	1911	758.002	1172	1763	Gly	GCC	GCC_Gly	9
1928	tRF#75-87R8WP9I1EWJQZ2S3HPSR95933JKB6	tRFM_tRNA-Glu-TTC-4-2	TCCCTGGTGGTCTAGTGGCTAGGATTCGGCGCTTTCACCGCCGCGGCCCGGGTTCGATTCCCGGTCAGGGAACCA	full_tRNA	0	368	0	694	0	540	0	0	0	0	0	0	214	0	1569	2045	142	0	0	0	0	0	0	0	0	0	0	1247	133	132	0	713	0	118	Glu	TTC	TTC_Glu	3
1929	tRF#37-NBRRX3W03650652	tRFM_tRNA-Met-CAT-4-1,tRFM_tRNA-Met-CAT-2-1	CTGAAGGTCCTGAGTTCGAGCCTCAGAGAGGGCACCA	3_tRNA_halve	0	0	0	297	0	3630	0	0	0	0	0	0	0	0	21585	2484	0	0	0	0	0	0	0	0	0	0	0	0	0	0	0	740	0	0	Met	CAT	CAT_Met	3
1931	tRF#21-KPQ81V18D	tRFM_tRNA-Pro-AGG-1-1	CCCAGGCTGGAGTGCAGTGGC	3_U_tRF	0	246	598	1087	262	2896	403	224	149	284	567	0	661	0	172	2589	449	121	0	0	383	0	153	115	161	225	0	373	363	109	205	2525	227	395	Pro	AGG	AGG_Pro	4
1933	tRF#27-PNR8YP9LON3	tRFM_tRNA-Gly-CCC-1-2,tRFM_tRNA-Gly-GCC-2-1,tRFM_tRNA-Gly-GCC-3-1,tRFM_tRNA-Gly-GCC-5-1	GCATTGGTGGTTCAGTGGTAGAATTCT	5_tRF	0	0	0	0	0	0	0	0	0	0	0	7640	0	6131	0	0	0	0	0	0	0	0	0	0	0	0	0	288	0	0	649	0	12082	0	Gly	CCC	CCC_Gly	3
1942	tRF#29-PNR8YP9LONHK	tRFM_tRNA-Gly-CCC-1-2,tRFM_tRNA-Gly-GCC-2-1,tRFM_tRNA-Gly-GCC-3-1,tRFM_tRNA-Gly-GCC-5-1	GCATTGGTGGTTCAGTGGTAGAATTCTCG	5_tRF	428	7752	0	5360	249	0	0	0	0	0	0	36411	0	12407	0	0	0	0	1017	0	102	0	0	0	0	2438	0	2180	6266	0	11338	0	28422	6762	Gly	CCC	CCC_Gly	11
1949	tRF#60-ML5F924ZD7JKW4R951KHZKL6	tRFM_tRNA-Lys-CTT-4-1	CGGTAGAGCATGGGACTCTTAATCTCAGGGTCGTGGGTTCGAGCCCCACGTTGGGCGCCA	3_tRF	0	355	0	388	0	406	0	0	0	0	0	0	0	0	795	4920	0	0	0	0	0	0	0	0	0	0	0	571	0	0	0	1117	0	0	Lys	CTT	CTT_Lys	2
1960	tRF#63-V47P596VW631QJ3KYUYRR6RBD2	tRFM_tRNA-Glu-CTC-1-1	TAGTGGTTAGGATTCGGCGCTCTCACCGCCGCGGCCCGGGTTCGATTCCCGGTCAGGGAACCA	3_tRF	1876	9413	1636	5854	6218	5123	4101.99	12591	1326	3454.99	5830.01	2611	3349.01	3640	37659	52290	7625	745.997	952	6320.01	1650	2503	681.002	2066.99	2253	5886.99	4194.01	25196	9323.01	649.999	6671.99	11345	8799	19376	Glu	CTC	CTC_Glu	30
1963	tRF#18-S3M83004	tRFM_tRNA-Ser-AGA-2-1,tRFM_tRNA-Ser-AGA-1-1,tRFM_tRNA-Ser-TGA-3-1,tRFM_tRNA-Ser-AGA-4-1,tRFM_tRNA-Ser-TGA-4-1,tRFM_tRNA-Ser-AGA-3-1,tRFM_tRNA-Ser-TGA-2-1	GTAGTCGTGGCCGAGTGG	5_tRF	0	5359	0	456.996	0	0	0	0	0	0	0	2279	0	896.004	0	0	0	0	275.004	0	0	0	0	0	0	372.996	0	4410	1494	0	3463	0	3335	1401	Ser	AGA	AGA_Ser	7
1971	tRF#48-H6ZK79KVPKYUH7PU4HD2	tRFM_tRNA-Ser-AGA-1-1,tRFM_tRNA-Ser-TGA-2-1	ATCCATTGGGGTTTCCCCGCGCAGGTTCGAATCCTGCCGACTACGCCA	3_tRNA_halve	0	22261	351	742	0	852	0	0	0	101	0	166	434	0	3581	1871	432	0	0	126	114	0	0	0	0	0	0	372	1225	0	165	1112	0	1348	Ser	AGA	AGA_Ser	6
1978	tRF#24-XSXMSL732Z	tRFM_tRNA-His-GTG-1-1	TGCCGTGATCGTATAGTGGTTAGT	5_tRF	0	674	0	556	0	0	174	100	0	0	0	516	0	1571	0	0	0	0	7017	0	0	0	0	0	157	1631	0	609	1269	0	842	0	1133	3844	His	GTG	GTG_His	6
1983	tRF#43-JOWU1MN0YU09FKRFD2	tRFM_tRNA-Met-CAT-3-1	CATAATCTGAAGGTCCTGAGTTCGAACCTCAGAGGGGGCACCA	3_tRNA_halve	147	1196	0	0	0	1781	199	0	0	0	0	0	0	0	1989	1476	0	0	0	0	0	0	0	0	0	827	0	150	508	0	0	896	0	125	Met	CAT	CAT_Met	4
1986	tRF#58-7PU9XW983FPD48YUHS16MFD2	tRFM_tRNA-His-GTG-1-1	GTTAGTACTCTGCGTTGTGGCCGCAGCAACCTCGGTTCGAATCCGAGTCACGGCACCA	3_tRF	1452	6074.01	123.003	5627	2956	9789	2975	618.993	173.997	909	0	1427.99	1850.99	465.003	30268	28063	2337	109.998	2021	2766.01	662.994	769.995	0	0	330.003	2932	0	8669	11175	325.998	1946	8388	2259	14272	His	GTG	GTG_His	20
2002	tRF#76-PR183O9EDJI83RUJJKIWRNL3KQNK71B	tRFM_tRNA-Arg-CCT-4-1	GCCCCAGTGGCCTAATGGATAAGGCATTGGCCTCCTAAGCCAGGGATTGTGGGTTCGAGTCCCATCTGGGGTGCCA	full_tRNA	0	40790	0	144626	863	0	0	0	0	0	0	6541	0	1216	420	35298	0	0	991	0	0	0	0	0	0	30724	0	178759	131812	0	16280	34434	11469	140841	Arg	CCT	CCT_Arg	12
2003	tRF#27-M3WE8S68L52	tRFM_tRNA-Gly-CCC-2-1	CGGGTTCGATTCCCGGGCGGCGCACCA	3_tRF	0	538	0	333	268	0	0	289	0	0	0	339	0	0	0	3200	0	0	0	109	207	0	0	0	0	447	0	3135	1717	0	593	459	387	3299	Gly	CCC	CCC_Gly	4
2004	tRF#36-207WRNLEK5J0W1B	tRFM_tRNA-Arg-TCT-2-1	CAAAGGTTGTGGGTTCGAATCCCACCAGAGTCGCCA	3_tRF	0	0	0	0	0	1116	0	0	0	0	0	0	0	0	1994	392	0	0	0	0	0	0	0	0	0	0	0	0	0	0	0	314	0	0	Arg	TCT	TCT_Arg	2
2005	tRF#16-3KZSP1B	tRFM_tRNA-Phe-GAA-2-1,tRFM_tRNA-Phe-GAA-1-1,tRFM_tRNA-Phe-GAA-3-1,tRFM_tRNA-Phe-GAA-4-1	CCGGGTTTCGGCACCA	3_tRF	0	248.004	0	294.003	0	0	0	0	0	0	0	325.998	0	125.001	0	0	0	0	0	0	0	0	0	0	0	217.998	0	1221	1104	0	405	0	487.998	783	Phe	GAA	GAA_Phe	2
2006	tRF#42-4E8BR9M3W08SQ2SV2	tRFM_tRNA-Arg-TCT-1-1	CTAATTCAAAGGTTCCGGGTTCGAGTCCCGGCGGAGTCGCCA	3_tRNA_halve	1978	3434	496	1163	4800	39311	1250	820	0	811	389	308	3566	622	93747	12075	2368	2229	614	625	1271	618	559	303	812	1177	487	1431	13802	0	1180	14879	4294	7822	Arg	TCT	TCT_Arg	19
2009	tRF#35-5K8PR9DM3WWKL6	tRFM_tRNA-Lys-TTT-3-1	GAGGGTCCAGGGTTCAAGTCCCTGTTCGGGCGCCA	3_tRF	151	731	243	1325	348	174	387	111	0	0	0	254	114	124	454	1190	130	0	0	439	0	117	0	0	0	223	108	4472	1937	0	437	563	300	1369	Lys	TTT	TTT_Lys	5
2017	tRF#36-86V8WPMN1E8Y7ZD	tRFM_tRNA-Glu-TTC-1-1	TCCCATATGGTCTAGCGGTTAGGATTCCTGGTTTTC	5_tRNA_halve	2120	314	1170	0	368	0	360	0	0	606	262	1078	0	200	0	226	0	2787	0	0	648	0	3691	249	0	0	1647	0	0	0	472	0	115	109	Glu	TTC	TTC_Glu	6
2029	tRF#30-8W1W18YMENL7	tRFM_tRNA-Val-CAC-4-1,tRFM_tRNA-Val-CAC-1-1,tRFM_tRNA-Val-AAC-3-1,tRFM_tRNA-Val-AAC-1-1,tRFM_tRNA-Val-AAC-4-1	TCCGTAGTGTAGTGGTTATCACGTTCGCCT	5_tRF	5190	303.002	69882.1	0	5216.99	0	951.006	0	0	25331	22772	10685	353.01	195.006	0	658.994	313.992	30052	0	2080.99	10217	10976	13196	46168	17737	0	110373	0	221.004	0	412.006	350	429.002	224	Val	CAC	CAC_Val	14
2033	tRF#30-V47P596VW631	tRFM_tRNA-Glu-CTC-1-1,tRFM_tRNA-Glu-CTC-2-1	TAGTGGTTAGGATTCGGCGCTCTCACCGCC	i-tRF	0	0	0	0	0	0	360	0	0	0	0	0	0	0	0	5317	0	0	0	0	0	0	0	0	0	0	0	0	0	0	0	3920	0	193	Glu	CTC	CTC_Glu	2
2042	tRF#53-JVDE86YZQD3KYUYRRHQFD2	tRFM_tRNA-Gly-CCC-2-1	CATGCAAGATTCCCATTCTTGCGACCCGGGTTCGATTCCCGGGCGGCGCACCA	3_tRF	0	5556	0	3698	295	0	0	0	0	0	0	1252	0	250	216	2992	113	0	368	0	0	0	0	0	0	4447	0	32693	17139	0	3628	2644	1586	9947	Gly	CCC	CCC_Gly	11
2043	tRF#66-SX73V2Y8L981PV6RRNLNK88KO1B	tRFM_tRNA-Glu-CTC-1-1	GTCTAGTGGTTAGGATTCGGCGCTCTCACCGCCGCGGCCCGGGTTCGATTCCCGGTCAGGGAACCA	3_tRF	2952.99	40693	1961.01	24309	11871	5167	7700.01	13614	1448	4671	5206.01	9483	7786	13137	37903	62564	12440	887.999	3379.01	3560	1701	2901	882	2745	3253	18542	1985	80391	30884	1344	24746	16221	34483	74117	Glu	CTC	CTC_Glu	32
2048	tRF#36-NPSV9NLN3JWB61B	tRFM_tRNA-Tyr-GTA-5-1,tRFM_tRNA-Tyr-GTA-2-1	CTTAGGTCGCTGGTTCGATTCCGGCTCGAAGGACCA	3_tRF	0	0	0	0	289.002	478.002	169.002	0	0	0	0	0	171	157.002	2189	1617	267	0	133.998	265.998	208.998	0	0	0	0	0	0	298.002	246	0	187.998	507	748.998	199.002	Tyr	GTA	GTA_Tyr	2
2055	tRF#37-QKF1R38E8RO86J2	tRFM_tRNA-Asp-GTC-1-1	GCGGGAGACCGGGGTTCAATTCCCCGACGGGGAGCCA	3_tRNA_halve	233	184	120	166	153	4884	306	0	0	171	0	0	211	0	2423	2252	184	0	0	182	151	165	0	0	0	127	0	165	190	0	0	1116	214	160	Asp	GTC	GTC_Asp	4
2060	tRF#16-KSEK51B	tRFM_tRNA-Asp-GTC-2-1,tRFM_tRNA-Asp-GTC-1-1,tRFM_tRNA-Asp-GTC-3-1	CCCCGACGGGGAGCCA	3_tRF	0	1358.01	0	1192	0	0	0	0	0	0	0	264.004	0	127.998	0	0	0	0	109.005	0	0	0	0	0	0	523.003	0	1917.99	1654	0	392.002	0	429	1197	Asp	GTC	GTC_Asp	5
2061	tRF#49-NDY8HPDEXK7S1RNS9MI2	tRFM_tRNA-Arg-TCG-3-1	CTGACTTCGGATCAGAAGATTGAGGGTTCGAGTCCCTTCGTGGTCGCCA	3_tRF	294	0	242	0	1190	104	231	0	0	1457	257	0	0	0	224	770	0	0	0	271	867	1142	0	0	0	0	0	0	0	0	0	685	0	0	Arg	TCG	TCG_Arg	3
2065	tRF#49-918XF6RE987S1R2RR3E2	tRFM_tRNA-Arg-CCT-3-1	TGGCCTCCTAAGCCAGGGATTGTGGGTTCGAGTCCCACCCGGGGTACCA	3_tRF	0	713	0	382	348	239	0	0	0	0	0	0	0	0	707	2542	0	0	0	0	0	0	0	0	0	0	0	1731	253	0	0	891	0	642	Arg	CCT	CCT_Arg	2
2069	tRF#61-Q3V2Y7RZ81JJ6RRNLIK898O1B	tRFM_tRNA-Glu-TTC-2-1	GCGGTTAGGATTCCTGGTTTTCACCCAGGCGGCCCGGGTTCGACTCCCGGTGTGGGAACCA	3_tRF	186	206	0	188	445	620	1344	0	0	296	0	0	119	126	2766	191	148	0	0	133	227	141	0	0	0	0	0	211	256	0	0	0	291	315	Glu	TTC	TTC_Glu	2
2072	tRF#31-YYV4V47Q2WW1E	tRFM_tRNA-Val-CAC-2-1	TTCTGTAGTGTAGTGGTTATCACGTTCGCCT	5_tRF	0	111	8958	0	1064	0	0	223	0	683	1502	1021	0	148	0	0	0	1308	0	0	228	0	10238	447	252	0	4376	0	104	0	313	0	573	161	Val	CAC	CAC_Val	7
2075	tRF#33-6N7KYUSRHYR4D2	tRFM_tRNA-Arg-CCT-4-1	GGATTGTGGGTTCGAGTCCCATCTGGGGTGCCA	3_tRF	231	0	1159	0	429	694	430	0	0	706	664	0	0	0	1386	1279	0	769	0	671	363	435	0	310	231	0	926	0	0	0	0	336	0	0	Arg	CCT	CCT_Arg	3
2077	tRF#37-NK5Y93W086W8SV2	tRFM_tRNA-Arg-CCG-2-1	CTGGGGATTGTGGGTTCGAGTCCCATCTGGGTCGCCA	3_tRNA_halve	371	270	0	536	594	413	526	0	116	592	0	373	1130	3941	1013	2449	970	0	0	0	0	0	0	0	0	0	0	1291	411	0	781	1140	12639	552	Arg	CCG	CCG_Arg	7
2082	tRF#43-JOWU1MN0YOP9F2RFD2	tRFM_tRNA-Met-CAT-5-1	CATAATCTGAAGGTCCTGAGTTCAAGCCTCAGAGAGGGCACCA	3_tRNA_halve	0	0	0	0	0	2282	0	0	0	0	0	0	0	0	2961	227	0	0	0	0	0	0	0	0	0	0	0	0	0	0	0	158	0	0	Met	CAT	CAT_Met	2
2089	tRF#18-YR66EFD2	tRFM_tRNA-Gly-TCC-2-1,tRFM_tRNA-Gly-TCC-1-1,tRFM_tRNA-Gly-TCC-3-1	TTCCCGGCCAACGCACCA	3_tRF	0	7414	0	592	0	0	0	0	0	0	0	844	0	169	0	0	0	0	1139	0	0	0	0	0	0	847	0	2743	7647	0	889	0	741	6900	Gly	TCC	TCC_Gly	5
2093	tRF#39-0VL8K87SIRMM12E2	tRFM_tRNA-Glu-CTC-1-1,tRFM_tRNA-Glu-TTC-4-2	ACCGCCGCGGCCCGGGTTCGATTCCCGGTCAGGGAACCA	3_tRNA_halve	6858	20816	1051.99	1389.01	376.002	6769	4926.99	190.998	243.999	833.004	128.997	457.002	4577	1341	29512	5150.01	5863.99	432.999	116.001	265.995	414.999	0	308.007	331.002	133.002	838.998	361.998	822.996	2321	206.001	423	4026	1301	2437	Glu	CTC	CTC_Glu	15
2106	tRF#39-HPDEWP7SER9I69I2	tRFM_tRNA-Arg-ACG-2-1	ATCAGAAGATTCTAGGTTCGACTCCTGGCTGGCTCGCCA	3_tRNA_halve	0	0	585	0	252	280	685	0	0	614	0	0	268	0	1176	4259	390	0	0	155	131	0	0	144	0	0	0	161	124	105	0	1465	0	212	Arg	ACG	ACG_Arg	3
2109	tRF#52-Y694U47P299DWUH6QE30Q	tRFM_tRNA-Gln-CTG-1-1,tRFM_tRNA-Gln-CTG-2-1	TTCCATGGTGTAATGGTTAGCACTCTGGACTCTGAATCCAGCGATCCGAGTT	5_tRF	0	0	0	0	0	2122	0	0	0	0	0	0	0	0	3320.99	0	0	0	0	0	0	0	0	0	0	0	0	0	0	0	0	0	0	0	Gln	CTG	CTG_Gln	2
2110	tRF#46-E56MF0I71NLI38NJW1B	tRFM_tRNA-Arg-ACG-2-1	ACTACGGATCAGAAGATTCTAGGTTCGACTCCTGGCTGGCTCGCCA	3_tRF	0	0	0	0	117	823	0	0	0	0	0	0	0	0	2267	2279	100	0	0	0	0	0	0	0	0	0	0	185	0	0	0	788	0	104	Arg	ACG	ACG_Arg	2
2114	tRF#38-73V2Y8L981PV6RDY	tRFM_tRNA-Glu-CTC-1-1,tRFM_tRNA-Glu-CTC-2-1	GTGGTTAGGATTCGGCGCTCTCACCGCCGCGGCCCGGG	i-tRF	0	0	0	0	0	496	427	0	0	0	0	0	0	0	458	5485	0	0	0	0	0	0	0	0	0	0	0	0	0	0	0	6412	146	182	Glu	CTC	CTC_Glu	2
2117	tRF#34-PS5P4PW3FJHPEQ	tRFM_tRNA-Lys-TTT-5-1,tRFM_tRNA-Lys-TTT-3-1	GCCCGGATAGCTCAGTCGGTAGAGCATCAGACTT	5_tRNA_halve	2879	2657	0	991.002	617.004	430.998	523.002	0	0	0	0	4126	1157	451.998	1114	747	1276	285.996	0	0	225	0	529.998	0	0	0	0	516	954	0	948	328.002	1410	675	Lys	TTT	TTT_Lys	7
2125	tRF#35-PW5SVP9N15WV7W	tRFM_tRNA-His-GTG-1-1	GCCGTGATCGTATAGTGGTTAGTACTCTGCGTTGT	5_tRNA_halve	3711.01	6388	342.999	0	661.995	0	0	0	0	0	0	10506	0	12279	464.004	281.997	0	1429	509.994	0	336.006	0	5367.01	0	0	0	815.004	721.998	324	0	22486	0	21629	810	His	GTG	GTG_His	8
2129	tRF#40-2VR00SR9D93J2426	tRFM_tRNA-Gly-CCC-1-2	CACGCGGGAGACCCGGGTTCAATTCCCGGCCAATGCACCA	3_tRNA_halve	0	114	0	247	0	2130	0	0	0	0	0	0	357	0	4266	22802	376	0	0	0	0	0	0	0	0	0	0	290	0	0	0	16299	0	0	Gly	CCC	CCC_Gly	4
2131	tRF#34-W01KN44VD3YZK4	tRFM_tRNA-Arg-CCT-2-1	TCGAGAGGGGCTGTGCTCGCAAGGTTTCTTTTGG	3_U_tRF	0	128	0	633	0	305	0	0	0	0	0	0	115	333	465	78338	299	0	0	0	0	0	0	0	0	336	0	370	0	0	109	65350	321	258	Arg	CCT	CCT_Arg	2
2135	tRF#35-94U47P299DWUH6	tRFM_tRNA-Gln-CTG-2-1,tRFM_tRNA-Gln-CTG-1-1	TGGTGTAATGGTTAGCACTCTGGACTCTGAATCCA	i-tRF	0	0	0	0	0	0	0	0	0	0	0	0	0	0	0	1364	0	0	0	0	0	0	0	0	0	0	0	0	0	0	0	1058	0	0	Gln	CTG	CTG_Gln	2
2136	tRF#29-WIR959MIL0HV	tRFM_tRNA-Tyr-GTA-2-1,tRFM_tRNA-Tyr-GTA-5-1	TCGCTGGTTCGATTCCGGCTCGAAGGACC	3_tRF	0	1767	0	0	0	0	0	0	0	0	0	1567	0	117	0	0	0	0	396	0	1981	0	0	0	0	0	0	142.002	256.998	0	465	0	243	369	Tyr	GTA	GTA_Tyr	3
2143	tRF#35-JF09R9OML32826	tRFM_tRNA-His-GTG-1-1	CAGCAACCTCGGTTCGAATCCGAGTCACGGCACCA	3_tRF	808.002	1404	0	3194	108.999	22057	144	0	0	108	0	0	427.995	0	17551	3032	463.995	0	0	0	0	0	0	0	0	475.002	0	1648.01	1924	0	108.999	2876.99	0	1817.01	His	GTG	GTG_His	9
2144	tRF#65-WPMN1E8Y7Z2R1HPSR9O9337KB6	tRFM_tRNA-Glu-TTC-2-1	TCTAGCGGTTAGGATTCCTGGTTTTCACCCAGGCGGCCCGGGTTCGACTCCCGGTGTGGGAACCA	3_tRF	186	524	0	764	284	120	956	251	0	357	0	258	141	314	1040	366	313	0	233	526	229	175	0	0	0	356	0	507	899	0	381	0	716	1516	Glu	TTC	TTC_Glu	2
2146	tRF#28-F36VF8DHXYD9	tRFM_tRNA-iMet-CAT-2-1,tRFM_tRNA-iMet-CAT-1-1	AGAGTGGCGCAGCGGAAGCGTGCTGGGC	5_tRF	1695.01	0	281.997	107.001	0	0	439.992	0	0	1066.99	0	865.998	0	697.005	0	1050	0	0	0	0	0	0	0	234	0	0	261.999	0	145.998	0	0	355.005	632.007	0	iMet	CAT	CAT_iMet	3
2160	tRF#39-87R8WP9N1EWJQ7FV	tRFM_tRNA-Glu-CTC-1-1,tRFM_tRNA-Glu-CTC-2-1	TCCCTGGTGGTCTAGTGGTTAGGATTCGGCGCTCTCACC	5_tRNA_halve	790	555	545	297	300	4109	2301	0	1221	531	321	2850	19383	799	2872	5252	24029	0	198	308	438	559	0	3984	101	364	572	3226	1251	1309	6777	8314	833	3093	Glu	CTC	CTC_Glu	15
2167	tRF#16-K8QJP1B	tRFM_tRNA-Gly-CCC-2-1	CCCGGGCGGCGCACCA	3_tRF	0	466	0	843	0	0	0	0	0	0	0	249	0	121	0	0	0	0	142	0	0	0	0	0	0	466	0	2044	1417	0	427	0	379	1316	Gly	CCC	CCC_Gly	3
2171	tRF#49-DRI8RZKSLP7SDRXSE5I2	tRFM_tRNA-Ser-AGA-1-1,tRFM_tRNA-Ser-TGA-2-1	AATCCATTGGGGTTTCCCCGCGCAGGTTCGAATCCTGCCGACTACGCCA	3_tRNA_halve	112	10557	105	1964	0	1297	923	0	0	401	0	431	1179	0	7892	2013	1338	190	167	0	165	0	0	0	0	0	0	869	2290	0	607	1627	771	3793	Ser	AGA	AGA_Ser	10
2175	tRF#32-YSV4V47Q2WW15	tRFM_tRNA-Val-CAC-4-1,tRFM_tRNA-Val-CAC-1-1	TTCCGTAGTGTAGTGGTTATCACGTTCGCCTC	5_tRNA_halve	481.005	0	5256.99	0	0	0	435.996	0	0	0	1594	196.002	0	0	0	0	0	1246.01	0	0	0	272.997	1792.01	230.994	0	0	5859	0	0	0	0	0	0	0	Val	CAC	CAC_Val	5
2179	tRF#55-15WV7W6SJF09R9OML32826	tRFM_tRNA-His-GTG-1-1	AGTACTCTGCGTTGTGGCCGCAGCAACCTCGGTTCGAATCCGAGTCACGGCACCA	3_tRF	0	1271.01	0	821.007	0	457.002	0	0	0	0	0	150.003	0	0	811.998	2253	0	0	153	600.993	0	0	0	0	0	424.998	0	641.997	1837	0	183.996	727.002	149.004	1880	His	GTG	GTG_His	4
2185	tRF#63-83RPD9W1X6L85J3KYUYR6RIFD2	tRFM_tRNA-Gly-GCC-1-1	TCAGTGGTAGAATTCTCGCCTGCCACGCGGGAGGCCCGGGTTCGATTCCCGGCCCATGCACCA	3_tRF	0	5369	0	6822	533	4674	178	490	0	222	0	201	162	0	11301	11518	331	0	0	420	122	0	0	0	0	1437	117	6697	2629	0	224	2521	539	3601	Gly	GCC	GCC_Gly	10
2188	tRF#61-18VBY9PYKHM26RRNLNK8KEP1B	tRFM_tRNA-Gly-GCC-2-1	AGTGGTAGAATTCTCGCCTGCCACGCGGGAGGCCCGGGTTCGATTCCCGGCCAATGCACCA	3_tRF	217.998	2060	0	1766.99	1902	265.002	568.998	853.998	124.998	177	0	367.998	591	136.002	442.998	5609	789	0	357	1251	153	0	0	0	139.998	1256	136.002	2926	2945	214.998	1183	1653	571.002	3546	Gly	GCC	GCC_Gly	11
2192	tRF#37-KK5Y93W08638RV2	tRFM_tRNA-Arg-CCT-2-1	CCAGGGATTGTGGGTTCGAGTCCCACCTGGGGTGCCA	3_tRNA_halve	0	366	0	644	0	223	100	0	0	165	0	0	0	0	1204	1941	0	0	0	0	0	0	0	0	0	0	0	296	224	0	0	440	600	392	Arg	CCT	CCT_Arg	2
2197	tRF#35-JY7383RPD9W186	tRFM_tRNA-Gly-CCC-1-2	CATTGGTGGTTCAGTGGTAGAATTCTCGCCTCCCA	5_tRNA_halve	0	0	0	0	0	0	0	0	0	0	0	0	0	0	0	2018	0	0	0	0	0	0	0	0	0	0	0	0	0	0	0	2227	0	0	Gly	CCC	CCC_Gly	2
2202	tRF#34-87R8WP9I1EWJIQ	tRFM_tRNA-Glu-TTC-chr1-127,tRFM_tRNA-Glu-TTC-3-1,tRFM_tRNA-Glu-TTC-4-2	TCCCTGGTGGTCTAGTGGCTAGGATTCGGCGCTT	5_tRNA_halve	728	1877	305	245	0	610	0	0	0	235	0	4025	365	647	535	275	423	526	206	0	248	0	901	0	0	0	738	714	160	0	2038	0	204	259	Glu	TTC	TTC_Glu	3
2206	tRF#34-I89NJ4S2I7L7I2	tRFM_tRNA-Gly-GCC-2-1,tRFM_tRNA-Gly-GCC-3-1,tRFM_tRNA-Gly-GCC-5-1	ATTGGTGGTTCAGTGGTAGAATTCTCGCCTGCCA	5_tRNA_halve	0	0	616	0	0	126	1254	0	0	308	0	0	1459	0	327	0	2175	0	0	0	0	0	0	420	0	0	0	0	0	0	0	0	0	123	Gly	GCC	GCC_Gly	3
2207	tRF#44-06R19EF91YS20MFIKO	tRFM_tRNA-Lys-TTT-7-1	ACCCAGGGCCTGGATAGCTCAGTTGGTAGAACATCAGACTTTTA	5_U_tRNA_halve	0	0	0	0	0	106	0	0	0	0	0	0	0	0	500	4517	0	0	0	0	0	0	0	0	0	0	0	0	0	0	0	2572	0	0	Lys	TTT	TTT_Lys	2
2209	tRF#32-ZRS3SJRX8FYV3	tRFM_tRNA-Val-CAC-3-1	TTTCCGTAGTGTAGCGGTTATCACATTCGCCT	5_tRF	0	0	1073	0	0	0	0	0	0	1156	271	382	0	0	0	0	0	737	0	0	661	0	118	453	356	0	2078	0	0	0	0	0	0	0	Val	CAC	CAC_Val	3
2221	tRF#73-KY7343RX6NMH490VL8K87SIRMM12V	tRFM_tRNA-Glu-CTC-1-1	CCCTGGTGGTCTAGTGGTTAGGATTCGGCGCTCTCACCGCCGCGGCCCGGGTTCGATTCCCGGTCAGGGAACC	full_tRNA	0	1600	173.999	179.998	308	0	0	0	0	0	158.998	515.004	0	0	150.997	604.996	0	0	236.999	0	2532	122.997	0	148.001	0	0	0	244.006	998.998	0	0	176.001	0	710.003	Glu	CTC	CTC_Glu	2
2230	tRF#35-PSQP4PW3FJI0E7	tRFM_tRNA-Lys-CTT-2-1	GCCCGGCTAGCTCAGTCGGTAGAGCATGAGACTCT	5_tRNA_halve	24693	7904	13119	2774	4963	48250	14935	2277	105	6770	7137	20034	3427	6655	22784	17553	4293	47900	422	331	3892	1083	54083	2038	3168	136	36272	1215	9186	0	9712	11759	8997	5480	Lys	CTT	CTT_Lys	29
2231	tRF#38-WU1M70YUP90HRFD2	tRFM_tRNA-Met-CAT-6-1	TCTGAAGGTCGTGAGTTCGAGCCTCACACGGGGCACCA	3_tRNA_halve	1365	4969	4005	1564	376	6371	3050	0	215	2358	956	515	4960	366	14728	16337	5155	1523	241	592	1190	0	626	1270	0	500	291	2249	4721	293	914	5222	1708	4688	Met	CAT	CAT_Met	19
2233	tRF#56-FJIKE7UMKKSWRNLJK578Q1B	tRFM_tRNA-Lys-CTT-1-1	AGAGCATGGGACTCTTAATCCCAGGGTCGTGGGTTCGAGCCCCACGTTGGGCGCCA	3_tRF	0	576	0	673	387	251	372	197	0	0	0	269	544	0	493	1571	574	0	0	123	0	0	0	0	0	387	0	1719	779	0	682	424	675	1782	Lys	CTT	CTT_Lys	3
2235	tRF#41-KHM2ORRN2NK8KEP1B	tRFM_tRNA-Gly-CCC-1-2	CCACGCGGGAGACCCGGGTTCAATTCCCGGCCAATGCACCA	3_tRNA_halve	0	0	0	0	0	486	0	0	0	0	0	0	0	0	1639	7662	0	0	0	0	0	0	0	0	0	0	0	158	0	0	0	1945	0	0	Gly	CCC	CCC_Gly	3
2243	tRF#53-R9J89O9NF5W8E7OMJHHSZ	tRFM_tRNA-Gln-CTG-1-1,tRFM_tRNA-Gln-CTG-2-1	GGTTCCATGGTGTAATGGTTAGCACTCTGGACTCTGAATCCAGCGATCCGAGT	5_tRF	0	0	0	112.998	267	1848	0	0	0	0	0	0	318	127.002	3045	2120	363	0	0	0	0	0	0	0	0	0	0	0	0	0	0	2783	895.998	0	Gln	CTG	CTG_Gln	4
2248	tRF#30-ZFR95MN1Q3L6	tRFM_tRNA-Arg-TCG-1-1	TTGCAGGTTCGAGTCCTGCCGCGGTCGCCA	3_tRF	2081	1063	653	0	992	477	758	712	0	991	542	912	0	113	675	6398	0	639	101	0	593	462	284	420	931	429	333	934	1826	0	1496	3740	596	2700	Arg	TCG	TCG_Arg	7
2254	tRF#33-ZR73S3RX8FYVDQ	tRFM_tRNA-Val-TAC-4-1	TTTCCGTGGTGTAGTGGTTATCACATTCGCCTT	5_tRNA_halve	0	0	1009	0	0	0	0	0	0	471	336	464	0	0	0	0	0	468	0	0	229	101	0	643	314	0	1444	0	0	0	0	0	0	0	Val	TAC	TAC_Val	2
2258	tRF#60-S3XLKHZ4V6K1DUFHQKZ6Z1E0	tRFM_tRNA-Ala-AGC-2-1	GTAGTTGATACCACGTTGTGTATCACCACCAATGAAGACGGCGGGTTTCATTGCCACGAG	3_U_tRF	0	0	0	0	0	0	0	0	0	0	0	0	0	0	0	1493	0	0	0	0	0	0	0	0	0	0	0	0	0	0	0	1619	0	0	Ala	AGC	AGC_Ala	2
2261	tRF#91-F0K67J4E6L1FZJ47D112Z4R95MKM9K919UNZ0	tRFM_tRNA-Arg-CCT-4-1	AGAAGCCCCAGTGGCCTAATGGATAAGGCATTGGCCTCCTAAGCCAGGGATTGTGGGTTCGAGTCCCATCTGGGGTGGCCTGTGACTTTTG	full_U_tRNA	1227	0	636	517	2506	2321	4592	777	3369	2635	842	0	7506	0	346	58235	20990	0	0	307	0	531	0	666	2288	0	0	0	401	2725	126	35202	0	645	Arg	CCT	CCT_Arg	12
2267	tRF#58-S2P4FINOW6RM7KYUPRENRHD2	tRFM_tRNA-Lys-CTT-2-1	GTAGAGCATGAGACTCTTAATCTCAGGGTCGTGGGTTCGAGCCCCACGTTGGGCGCCA	3_tRF	0	0	0	0	0	810	0	0	0	0	0	0	0	0	1809	2875	0	0	0	0	0	0	0	0	0	0	0	178	0	0	0	878	0	102	Lys	CTT	CTT_Lys	2
2269	tRF#33-FP18LPMBQ4NKDJ	tRFM_tRNA-iMet-CAT-2-1,tRFM_tRNA-iMet-CAT-1-1	AGCAGAGTGGCGCAGCGGAAGCGTGCTGGGCCC	5_tRNA_halve	3401	416.997	241.002	146.997	410.004	0	1547	0	0	1431.99	0	2710	247.005	1302	0	752.004	324.999	3103	0	0	409.005	0	8211.01	0	0	0	1633.99	0	398.997	0	1759.99	330.003	3307	457.992	iMet	CAT	CAT_iMet	10
2270	tRF#62-J4S2I7L7P5QK11M3WE8SP6X52	tRFM_tRNA-Gly-GCC-1-1	CAGTGGTAGAATTCTCGCCTGCCACGCGGGAGGCCCGGGTTCGATTCCCGGCCCATGCACCA	3_tRF	0	4032	0	3505	363	709	0	108	0	187	0	105	104	0	5761	7487	199	0	0	164	0	0	0	0	0	784	0	3382	1825	0	137	1951	189	1671	Gly	GCC	GCC_Gly	8
2274	tRF#41-UN207RRNL3K8M0W1B	tRFM_tRNA-Arg-TCT-1-1	TAATTCAAAGGTTCCGGGTTCGAGTCCCGGCGGAGTCGCCA	3_tRNA_halve	853	4735	0	193	280	26290	1069	0	0	240	0	0	396	2124	71434	1844	269	2615	0	0	0	0	284	0	0	224	0	107	6080	0	436	2899	1563	2929	Arg	TCT	TCT_Arg	11
2275	tRF#35-BKZ3R9512R12L6	tRFM_tRNA-Asn-GTT-2-1,tRFM_tRNA-Asn-GTT-3-1,tRFM_tRNA-Asn-GTT-chr1-140	AAAGGTTGGTGGTTCGAGCCCACCCAGGGACGCCA	3_tRF	269	0	109	0	688	16860	0	0	0	367	0	0	263	0	34055	1989	226	100	0	1095	274	602	0	0	0	0	0	313	411	0	0	791	0	241	Asn	GTT	GTT_Asn	4
2277	tRF#95-H8Q1MIF91SS2P4FINOW6RM7KYUPRENRHPD9M7Z	tRFM_tRNA-Lys-CTT-2-1	ATCGGGCGCCCGGCTAGCTCAGTCGGTAGAGCATGAGACTCTTAATCTCAGGGTCGTGGGTTCGAGCCCCACGTTGGGCGGCAACTGGTCGTTTT	full_U_tRNA	0	0	0	0	0	687	0	0	153	0	0	0	122	0	616	3338	450	0	0	0	0	0	0	0	0	0	0	0	0	105	0	1305	0	0	Lys	CTT	CTT_Lys	2
2289	tRF#16-KYY8Q1B	tRFM_tRNA-Lys-TTT-5-1,tRFM_tRNA-Lys-TTT-3-1	CCCTGTTCGGGCGCCA	3_tRF	0	3229	0	1516	0	0	0	0	0	0	0	1218	0	901.998	0	183	0	0	808.998	0	0	0	0	0	0	985.998	0	4235	3310	0	1813	0	2927	2807	Lys	TTT	TTT_Lys	8
2295	tRF#67-MQ18Y3E7QN7JLP21W3WB8US5652	tRFM_tRNA-His-GTG-1-1	CGTATAGTGGTTAGTACTCTGCGTTGTGGCCGCAGCAACCTCGGTTCGAATCCGAGTCACGGCACCA	3_tRF	0	1482	0	1108.99	169.002	118.998	0	0	0	0	0	359.001	500.004	0	768.006	4776	864.999	0	268.002	0	0	0	0	0	0	818.001	0	1308.01	2167	207	636.003	1256.99	141.003	1929	His	GTG	GTG_His	7
2296	tRF#64-H3RXSINHZ4PVFO3S7SDR5MEJE2	tRFM_tRNA-His-GTG-1-1	ATAGTGGTTAGTACTCTGCGTTGTGGCCGCAGCAACCTCGGTTCGAATCCGAGTCACGGCACCA	3_tRF	360	16603	0	10167	1372.99	6957	1084.01	778.995	346.005	1025	0	3006	1684.01	1023.99	37732	21000	3861.01	0	2976	1565.99	241.002	608.994	0	0	0	5614	0	11510	20673	119.997	4944.01	5764	2468	25875	His	GTG	GTG_His	21
2298	tRF#46-KN7IZFLWRNLEKQ3SW1B	tRFM_tRNA-Ser-GCT-3-1	CCATTGTGCTTTGCACGCGTGGGTTCGAATCCCATCCTCGTCGCCA	3_tRNA_halve	0	136	0	2728	0	0	0	0	0	0	0	0	262	0	317	2381	0	0	0	0	0	0	0	0	0	0	0	583	300	0	0	830	0	138	Ser	GCT	GCT_Ser	2
2304	tRF#26-SX73V2Y8L9E	tRFM_tRNA-Glu-CTC-1-1,tRFM_tRNA-Glu-CTC-2-1	GTCTAGTGGTTAGGATTCGGCGCTCT	i-tRF	104	2496	119	0	0	0	0	0	0	0	0	3475	0	371	0	0	0	1768	237	0	0	0	775	0	0	0	466	396	1298	0	1621	0	127	1099	Glu	CTC	CTC_Glu	6
2306	tRF#93-1JN2VIJNRPBQJDZXHYE3PK761RNNJJOEIY9W0Q	tRFM_tRNA-Lys-TTT-7-1	AGGGCCTGGATAGCTCAGTTGGTAGAACATCAGACTTTTAATCTGACGGTGCAGGGTTCAAGTCCCTGTTCAGGCGAAATATTTGTGTGTTTT	full_U_tRNA	0	0	0	0	0	0	0	0	0	0	0	0	0	0	0	1889	0	0	0	0	0	0	0	0	0	0	0	0	0	0	0	2160	0	0	Lys	TTT	TTT_Lys	2
2311	tRF#31-JY7383RPD9W1E	tRFM_tRNA-Gly-CCC-1-2,tRFM_tRNA-Gly-GCC-2-1,tRFM_tRNA-Gly-GCC-3-1,tRFM_tRNA-Gly-GCC-5-1	CATTGGTGGTTCAGTGGTAGAATTCTCGCCT	5_tRF	35611	1951	38435	544	15013	0	3894	1408	248	134845	8983	20333	3249	17703	500	4887	4675	156745	0	7337	64784	9539	46770	21127	31899	0	105353	0	299	225	8091	2093	32084	936	Gly	CCC	CCC_Gly	24
2313	tRF#36-JKIWRNL3K53KS1B	tRFM_tRNA-Arg-CCT-3-1	CAGGGATTGTGGGTTCGAGTCCCACCCGGGGTACCA	3_tRF	0	1830	388	1063	299	1344	228	0	0	0	105	397	247	129	4742	5594	301	0	184	0	0	0	0	0	0	447	0	6037	1426	0	337	2365	324	1063	Arg	CCT	CCT_Arg	9
2314	tRF#75-K84J83ML5F924ZD7JKW4R951KHZKL6	tRFM_tRNA-Lys-CTT-4-1	CCCGGCTAGCTCAGTCGGTAGAGCATGGGACTCTTAATCTCAGGGTCGTGGGTTCGAGCCCCACGTTGGGCGCCA	full_tRNA	0	0	0	0	0	0	0	0	0	0	0	0	0	0	0	5879	0	0	0	0	0	0	0	0	0	0	0	0	0	0	0	1841	0	0	Lys	CTT	CTT_Lys	2
2316	tRF#44-8XF6RE987S1RJ7R3I2	tRFM_tRNA-Arg-CCT-4-1	TCCTAAGCCAGGGATTGTGGGTTCGAGTCCCATCTGGGGTGCCA	3_tRF	688	6856	1160	0	280	1160	252	0	0	0	432	0	4204	0	649	1312	2994	19792	0	0	0	0	1031	0	129	7647	0	723	2771	0	485	2461	0	355	Arg	CCT	CCT_Arg	11
2326	tRF#35-5K8PR9DM3WWKM2	tRFM_tRNA-Lys-TTT-3-1	GAGGGTCCAGGGTTCAAGTCCCTGTTCGGGCGGGA	3_tRF	0	0	0	0	0	0	0	0	0	0	0	442	0	1025	0	0	0	0	0	0	0	0	0	0	0	0	0	0	1961	0	0	0	0	102	Lys	TTT	TTT_Lys	2
2328	tRF#44-YXI6D3987SDR265MI2	tRFM_tRNA-Arg-TCT-2-1	TTCTAATTCAAAGGTTGTGGGTTCGAATCCCACCAGAGTCGCCA	3_tRF	0	760	0	0	0	7648	0	0	0	0	0	0	0	0	13259	0	0	532	0	0	0	0	0	0	0	0	0	0	304	0	0	499	0	0	Arg	TCT	TCT_Arg	2
2329	tRF#39-EH62K876IRM1DVE2	tRFM_tRNA-Gly-CCC-1-2	ACGCGGGAGACCCGGGTTCAATTCCCGGCCAATGCACCA	3_tRNA_halve	0	0	164	125	0	2272	296	0	118	0	0	0	815	0	4453	38616	1000	0	0	0	0	0	0	0	0	0	0	199	0	0	0	28962	0	0	Gly	CCC	CCC_Gly	5
2330	tRF#33-PSQP4PW3FJI0W	tRFM_tRNA-Lys-CTT-2-1	GCCCGGCTAGCTCAGTCGGTAGAGCATGAGACT	5_tRF	158589	14949	8402	7839	16048	2189	30661	6603	0	16955	2426	103874	898	26387	1752	8232	1117	38547	2529	428	6516	1652	101027	2273	14669	799	19012	5671	5737	0	30530	3938	50712	12553	Lys	CTT	CTT_Lys	29
2340	tRF#50-B19PNMVH02738E85N9RH	tRFM_tRNA-SeC-TCA-1-1	AAACCTGTAGCTGTCTAGCGACAGAGTGGTTCAATTCCACCTTTCGGGCG	3_tRNA_halve	1098	191	0	246	321	149	1528	142	0	294	0	101	238	0	336	946	330	0	0	1656	160	120	113	101	106	182	0	169	460	0	144	396	184	406	SeC	TCA	TCA_SeC	3
2341	tRF#27-JKYOSR99RHJ	tRFM_tRNA-Lys-TTT-3-1	CAGGGTTCAAGTCCCTGTTCGGGCGCC	3_tRF	0	381	0	0	0	0	0	0	0	0	0	1996	0	0	0	100	0	0	164	0	0	0	0	0	0	0	0	1193	323	0	302	0	0	413	Lys	TTT	TTT_Lys	2
2348	tRF#41-UJJKIWRNL3K53KS1B	tRFM_tRNA-Arg-CCT-3-1	TAAGCCAGGGATTGTGGGTTCGAGTCCCACCCGGGGTACCA	3_tRNA_halve	0	462	0	0	0	6221	117	0	0	0	0	0	780	0	19577	1967	1006	0	0	0	0	0	0	0	0	0	0	0	115	0	0	1049	0	131	Arg	CCT	CCT_Arg	5
2349	tRF#66-4PW3FJI0E7UM8KSWRNLJK578Q1B	tRFM_tRNA-Lys-CTT-2-1	CTCAGTCGGTAGAGCATGAGACTCTTAATCTCAGGGTCGTGGGTTCGAGCCCCACGTTGGGCGCCA	3_tRF	0	9798	0	7072	690	3629	595	358	574	340	0	1682	811	526	13955	20129	1208	0	677	476	358	0	0	0	0	3328	0	23031	14102	561	2553	6725	2146	20907	Lys	CTT	CTT_Lys	14
2354	tRF#35-12Z4R95MKM9KX6	tRFM_tRNA-Arg-CCT-4-1	AGGGATTGTGGGTTCGAGTCCCATCTGGGGTGCCA	3_tRF	1056	2930	1173	1835	3028	768	2074	849	106	2481	733	1672	2369	2200	1583	17394	2212	2611	507	981	1290	560	560	393	720	1040	1735	11560	4097	116	5487	5419	7508	3706	Arg	CCT	CCT_Arg	23
2355	tRF#101-Q1NSHJ8J9L5H52NLPYVB0N980MNPSV9NLN3JWB6JE	tRFM_tRNA-Tyr-GTA-5-1	GCGCCCTTCGATAGCTCAGCTGGTAGAGCGGAGGACTGTAGCCTGTAGAAACATTTGTGGACATCCTTAGGTCGCTGGTTCGATTCCGGCTCGAAGGAGCT	other	0	0	0	249	0	1005	0	0	0	0	0	0	0	0	255	1014	0	0	0	0	0	0	0	0	0	0	0	0	0	0	0	306	0	120	Tyr	GTA	GTA_Tyr	2
2360	tRF#34-897PVP941QKS1P	tRFM_tRNA-Asp-GTC-2-1	TCCTCGTTAGTATAGTGGTGAGTATCCCCGCCTG	5_tRNA_halve	0	0	0	0	0	1142.99	277.002	0	0	326.997	0	1741	0	121	804.998	0	0	0	0	0	112.002	0	0	0	0	0	104.005	0	168.003	0	437.998	0	361.999	693	Asp	GTC	GTC_Asp	2
2368	tRF#36-JB5Y13W087W4SVD	tRFM_tRNA-Arg-TCG-3-1,tRFM_tRNA-Arg-CCG-1-1	CAGAAGATTGAGGGTTCGAGTCCCTTCGTGGTCGCC	3_tRNA_halve	0	647	420	132	0	0	0	0	0	0	0	2238	0	0	0	0	0	0	0	0	1073	0	0	0	0	0	216	288	0	0	1150	0	224	319	Arg	TCG	TCG_Arg	3
2372	tRF#21-LB3KMB01B	tRFM_tRNA-Val-CAC-1-1,tRFM_tRNA-Val-AAC-1-1,tRFM_tRNA-Val-AAC-4-1,tRFM_tRNA-Val-AAC-2-1	CGAAACCGGGCGGAAACACCA	3_tRF	0	1512.01	0	772.995	0	0	0	0	0	0	0	956.995	0	822	0	970	0	0	817.005	0	0	0	0	0	0	1106.01	0	3751.01	3786.01	0	1474.99	128	2122	2568.99	Val	CAC	CAC_Val	7
2373	tRF#54-LWWJ9X0UD3947SFR06RDI2	tRFM_tRNA-Asn-GTT-2-1	CGCGTTCGGCTGTTAACCGAAAGGTTGGTGGTTCGAGCCCACCCAGGGACGCCA	3_tRF	0	412	0	330	308	607	0	0	0	103	0	0	133	0	3525	1391	254	0	0	0	0	0	0	0	0	0	0	521	774	0	112	426	239	855	Asn	GTT	GTT_Asn	2
2376	tRF#36-207RRNL3K8M0W1B	tRFM_tRNA-Arg-TCT-1-1	CAAAGGTTCCGGGTTCGAGTCCCGGCGGAGTCGCCA	3_tRF	799	3117	0	1356	1073	8856	1269	0	0	622	0	231	1871	3952	19232	3377	1258	3324	151	315	260	0	0	0	0	390	463	945	4514	0	1641	2650	10446	2495	Arg	TCT	TCT_Arg	16
2377	tRF#58-PSQP4PW3FJIKE7UMKKSWRNDL	tRFM_tRNA-Lys-CTT-1-1	GCCCGGCTAGCTCAGTCGGTAGAGCATGGGACTCTTAATCCCAGGGTCGTGGGTTCGA	5_tRF	0	0	0	117	0	799	0	0	309	0	0	0	831	0	2559	671	1094	0	0	0	0	0	0	0	0	0	0	0	0	272	0	507	1242	112	Lys	CTT	CTT_Lys	3
2378	tRF#20-J4S2I7L7	tRFM_tRNA-Gly-GCC-2-1,tRFM_tRNA-Gly-CCC-6-1,tRFM_tRNA-Gly-CCC-1-2,tRFM_tRNA-Gly-GCC-5-1,tRFM_tRNA-Gly-GCC-1-1,tRFM_tRNA-Gly-CCC-chr1-2,tRFM_tRNA-Gly-GCC-3-1	CAGTGGTAGAATTCTCGCCT	i-tRF	0	968.002	0	0	0	0	0	0	0	0	0	1424	0	1595.01	0	0	0	0	0	0	0	0	0	0	0	0	0	0	0	0	581	0	3833	102.004	Gly	GCC	GCC_Gly	3
2383	tRF#31-I71NLI38NJW1B	tRFM_tRNA-Arg-ACG-2-1	ATTCTAGGTTCGACTCCTGGCTGGCTCGCCA	3_tRF	0	0	0	0	152	0	0	0	0	0	0	0	0	0	141	3255	0	0	0	0	0	0	0	0	0	0	0	345	109	0	0	1027	109	127	Arg	ACG	ACG_Arg	2
2387	tRF#29-M87SDRJRWMI2	tRFM_tRNA-Ser-GCT-5-1,tRFM_tRNA-Ser-GCT-3-1,tRFM_tRNA-Ser-GCT-4-1	CGTGGGTTCGAATCCCATCCTCGTCGCCA	3_tRF	0	1458	117	529	1018	0	690	1041	0	392	140	439	0	0	0	30573	0	0	169	0	216	0	0	0	760	962	0	3182	1955	0	1573	10136	381	3604	Ser	GCT	GCT_Ser	9
2389	tRF#64-JMRPFQJDZXHY13KK761RNNMJI2	tRFM_tRNA-Lys-TTT-3-1	CAGTCGGTAGAGCATCAGACTTTTAATCTGAGGGTCCAGGGTTCAAGTCCCTGTTCGGGCGCCA	3_tRF	0	146	0	1653	0	525	0	0	0	0	0	197	0	0	4409	602	0	0	0	0	0	0	0	0	0	101	0	648	274	0	163	200	124	307	Lys	TTT	TTT_Lys	2
2393	tRF#39-HPDEXK7S1RNS9MI2	tRFM_tRNA-Arg-CCG-1-1,tRFM_tRNA-Arg-TCG-3-1	ATCAGAAGATTGAGGGTTCGAGTCCCTTCGTGGTCGCCA	3_tRNA_halve	444	291	937	294	806	1112	1040	0	0	835	335	0	291	0	1923	4399	328	0	0	1049	398	323	0	430	0	0	331	517	509	0	256	1568	385	627	Arg	CCG	CCG_Arg	6
2395	tRF#55-PSQP4PW3FJIKE7UMKKSWRN	tRFM_tRNA-Lys-CTT-1-1	GCCCGGCTAGCTCAGTCGGTAGAGCATGGGACTCTTAATCCCAGGGTCGTGGGTT	5_tRF	100	0	0	0	1368	0	360	0	310	365	0	179	1543	257	195	2139	1189	0	0	0	1039	216	0	0	0	0	0	0	0	369	0	2186	462	0	Lys	CTT	CTT_Lys	6
2400	tRF#42-4E8BRY93WB86K2SV2	tRFM_tRNA-Arg-TCT-2-1	CTAATTCAAAGGTTGTGGGTTCGAATCCCACCAGAGTCGCCA	3_tRNA_halve	0	533	0	125	0	10835	0	0	0	0	0	0	153	0	17699	1828	0	0	0	0	0	0	0	0	0	0	0	0	862	0	0	2688	0	350	Arg	TCT	TCT_Arg	4
2401	tRF#66-SXQ3V2Y7RZ81JJ6RRNLIK898O1B	tRFM_tRNA-Glu-TTC-2-1	GTCTAGCGGTTAGGATTCCTGGTTTTCACCCAGGCGGCCCGGGTTCGACTCCCGGTGTGGGAACCA	3_tRF	0	1226	0	2050	291	0	641	114	0	114	0	928	118	890	527	161	160	0	202	0	0	0	0	0	0	551	0	873	1502	0	1025	0	2687	3506	Glu	TTC	TTC_Glu	6
2404	tRF#40-V47P596VW631QJ3K	tRFM_tRNA-Glu-CTC-1-1,tRFM_tRNA-Glu-CTC-2-1	TAGTGGTTAGGATTCGGCGCTCTCACCGCCGCGGCCCGGG	i-tRF	0	0	0	248	0	1158	1050	0	0	384	0	133	0	379	906	24592	118	0	0	0	0	0	0	0	0	103	0	0	0	0	0	25037	326	1658	Glu	CTC	CTC_Glu	5
2407	tRF#26-9MV47P596VE	tRFM_tRNA-Glu-CTC-1-1,tRFM_tRNA-Glu-CTC-2-1	TGGTCTAGTGGTTAGGATTCGGCGCT	i-tRF	87028	71692	17915	4100	25214	0	14825	6123	0	31893	8496	294425	266	81901	0	3067	321	108257	24262	247	27887	2351	116890	3136	21582	1941	27391	21926	39447	0	64505	1353	59350	59637	Glu	CTC	CTC_Glu	27
2414	tRF#35-BKYSR95M3J63L6	tRFM_tRNA-Arg-TCT-1-1	AAAGGTTCCGGGTTCGAGTCCCGGCGGAGTCGCCA	3_tRF	0	134	0	0	1074	8356	0	0	0	0	0	0	352	116	18182	642	0	1725	0	0	0	0	498	0	0	0	0	0	114	0	116	275	313	0	Arg	TCT	TCT_Arg	4
2424	tRF#34-PNR8YP9LON4VHM	tRFM_tRNA-Gly-GCC-2-1,tRFM_tRNA-Gly-GCC-3-1,tRFM_tRNA-Gly-GCC-5-1	GCATTGGTGGTTCAGTGGTAGAATTCTCGCCTGC	5_tRNA_halve	544027	84108	6710	7202	64990	986	67419	12809	1248	40184	1885	16659	83615	91308	2316	5867	112328	131041	2304	4454	42528	4283	280956	1536	10961	8194	19725	10129	14826	876	32972	3172	95740	45009	Gly	GCC	GCC_Gly	32
2427	tRF#34-PNR8YP9LON4VHJ	tRFM_tRNA-Gly-CCC-1-2	GCATTGGTGGTTCAGTGGTAGAATTCTCGCCTCC	5_tRNA_halve	0	104	0	146	0	835	0	0	0	0	0	101	0	0	1598	14075	0	0	0	0	0	0	0	0	0	0	0	0	0	0	115	10966	0	179	Gly	CCC	CCC_Gly	3
2433	tRF#33-2V7KYUHRH7MSD2	tRFM_tRNA-Ser-GCT-3-1,tRFM_tRNA-Ser-GCT-4-1	CACGCGTGGGTTCGAATCCCATCCTCGTCGCCA	3_tRF	0	144	0	427	460	247	157	0	0	198	0	0	141	0	727	2980	136	0	0	153	153	101	0	0	120	0	0	205	267	0	0	1101	0	222	Ser	GCT	GCT_Ser	2
2438	tRF#32-K84J83ML5F923	tRFM_tRNA-Lys-CTT-4-1,tRFM_tRNA-Lys-CTT-1-1	CCCGGCTAGCTCAGTCGGTAGAGCATGGGACT	5_tRF	1567	0	107.001	0	1400	0	0	0	0	2971	0	0	601.998	0	0	512.001	645.999	731.001	0	681	5929	0	0	0	113.001	0	690.999	0	0	0	0	102	0	0	Lys	CTT	CTT_Lys	4
2444	tRF#33-3JVIJMRPFQ5D03	tRFM_tRNA-Lys-CTT-2-1	CCGGCTAGCTCAGTCGGTAGAGCATGAGACTCT	5_tRNA_halve	265	0	5325	0	0	1954	1612	0	0	764	2527	0	331	0	867	800	313	1340	0	0	0	0	3185	412	0	0	8641	0	157	0	0	711	0	185	Lys	CTT	CTT_Lys	7
2448	tRF#25-9NJ4S2I7L7	tRFM_tRNA-Gly-CCC-1-2,tRFM_tRNA-Gly-CCC-6-1,tRFM_tRNA-Gly-GCC-2-1,tRFM_tRNA-Gly-GCC-1-1,tRFM_tRNA-Gly-GCC-3-1,tRFM_tRNA-Gly-GCC-5-1	TGGTTCAGTGGTAGAATTCTCGCCT	i-tRF	4666	2764.01	1529	815.01	119	0	554.008	0	0	3627.01	118.006	11602	0	6149	0	0	0	2305	1699	0	986.006	0	4806	0	318.01	118.006	926.996	434	1507	0	7198	0	11383	2908	Gly	CCC	CCC_Gly	13
2450	tRF#28-KKYU476YQSD2	tRFM_tRNA-Arg-ACG-1-1	CCAGGTTCGACTCCTGGCTGGCTCGCCA	3_tRF	0	546	0	281.001	0	0	0	0	0	0	0	863.001	0	350.001	0	279	0	0	119.001	0	0	0	0	0	0	381	0	10261	2316	0	774.999	201	789	1718	Arg	ACG	ACG_Arg	3
2460	tRF#16-K578Q1B	tRFM_tRNA-Lys-CTT-3-1,tRFM_tRNA-Lys-CTT-2-1,tRFM_tRNA-Lys-CTT-1-1,tRFM_tRNA-Lys-CTT-4-1	CCCACGTTGGGCGCCA	3_tRF	0	1604	0	1702	0	0	0	0	0	0	0	1106	0	1328	0	288.999	0	0	1306	0	0	0	0	0	0	1361	0	4838	3493	0	1930	0	3294	2584	Lys	CTT	CTT_Lys	11
2463	tRF#32-RS93W0K6MY6V2	tRFM_tRNA-Lys-CTT-3-1,tRFM_tRNA-Lys-CTT-2-1,tRFM_tRNA-Lys-CTT-1-1,tRFM_tRNA-Lys-CTT-4-1	GGTCGTGGGTTCGAGCCCCACGTTGGGCGCCA	3_tRF	0	688.005	0	0	0	104.004	0	0	0	0	0	0	0	0	342	1785.99	0	0	0	0	0	0	0	0	0	0	0	1833	464.004	0	245.997	570.996	0	669.006	Lys	CTT	CTT_Lys	2
2466	tRF#22-R29P4P9LL	tRFM_tRNA-Ala-TGC-3-1,tRFM_tRNA-Ala-TGC-4-1,tRFM_tRNA-Ala-TGC-2-1,tRFM_tRNA-Ala-CGC-3-1,tRFM_tRNA-Ala-AGC-4-1,tRFM_tRNA-Ala-CGC-2-1,tRFM_tRNA-Ala-CGC-1-1	GGGGATGTAGCTCAGTGGTAGA	5_tRF	0	4722	0	997	0	0	0	0	0	0	0	2553	0	2268	0	0	0	0	713	0	0	0	0	0	0	363	0	4496	2446	0	1957	0	6002	1994	Ala	TGC	TGC_Ala	8
2472	tRF#32-J87383RPD9W1P	tRFM_tRNA-Gly-GCC-1-1	CATGGGTGGTTCAGTGGTAGAATTCTCGCCTG	5_tRNA_halve	0	0	416	0	0	0	0	0	0	2104	0	0	1591	0	305	863	1726	0	0	0	9938	0	0	450	0	0	602	0	0	0	0	864	0	0	Gly	GCC	GCC_Gly	4
2473	tRF#37-KK5Y93W086W8RV2	tRFM_tRNA-Arg-CCT-4-1	CCAGGGATTGTGGGTTCGAGTCCCATCTGGGGTGCCA	3_tRNA_halve	2415	1776	1883	2787	2723	2029	5623	498	100	3993	842	1181	1947	1062	4103	12808	2092	1115	145	1384	931	1112	446	682	612	537	1217	1946	2356	103	1798	3917	5340	3944	Arg	CCT	CCT_Arg	24
2475	tRF#35-MUWLV47PU9XW98	tRFM_tRNA-His-GTG-1-1	CGTGATCGTATAGTGGTTAGTACTCTGCGTTGTGG	5_tRNA_halve	0	0	658.998	0	0	11378	0	0	0	0	0	0	0	0	12935	0	0	245.997	0	0	0	0	1898	0	0	0	0	0	0	0	0	0	0	0	His	GTG	GTG_His	3
2480	tRF#17-K6MY6V2	tRFM_tRNA-Lys-CTT-3-1,tRFM_tRNA-Lys-CTT-2-1,tRFM_tRNA-Lys-CTT-1-1,tRFM_tRNA-Lys-CTT-4-1,tRFM_tRNA-Lys-CTT-chr15-5	CCCCACGTTGGGCGCCA	3_tRF	0	1867	0	2385	0	0	0	0	0	0	0	990.999	0	569.997	0	209.997	0	0	627.003	0	0	0	0	0	0	1147	0	7721	4298	0	1321	0	1627	3086	Lys	CTT	CTT_Lys	8
2481	tRF#34-RKVP4P9L5FZUHM	tRFM_tRNA-Cys-GCA-4-1,tRFM_tRNA-Cys-GCA-2-1	GGGGGTATAGCTCAGTGGTAGAGCATTTGACTGC	5_tRNA_halve	6133	0	500	0	277	0	757	0	0	858	0	0	0	0	0	566	125	1591	0	0	330	0	2865	0	0	0	1018	0	0	0	0	122	0	0	Cys	GCA	GCA_Cys	4
2484	tRF#18-H5S8R6D2	tRFM_tRNA-Trp-CCA-3-1,tRFM_tRNA-Trp-CCA-4-1,tRFM_tRNA-Trp-CCA-5-1,tRFM_tRNA-Trp-CCA-1-1	ATCACGTCGGGGTCACCA	3_tRF	0	1285	0	610.002	0	0	0	0	0	0	0	457.002	0	1204	0	177	0	0	655.002	0	0	0	0	0	0	409.002	0	3016	2027	0	1162	0	2260	1836	Trp	CCA	CCA_Trp	7
2485	tRF#41-U1O0I89NLJK1JKE1B	tRFM_tRNA-Asn-GTT-4-1	TAACCGAAAGATTGGTGGTTCGAGCCCACCCAGGGACGCCA	3_tRNA_halve	0	0	0	0	0	17324	0	0	0	0	0	0	0	0	21999	0	0	0	0	0	0	0	0	0	0	0	0	0	0	0	0	0	0	0	Asn	GTT	GTT_Asn	2
2488	tRF#56-VBY9P9KHM2ORRN2NK8KEP1B	tRFM_tRNA-Gly-CCC-1-2	TAGAATTCTCGCCTCCCACGCGGGAGACCCGGGTTCAATTCCCGGCCAATGCACCA	3_tRF	0	0	0	0	0	1714	0	0	0	0	0	0	0	0	8234	21537	0	0	0	0	0	0	0	0	0	0	0	143	0	0	0	4819	0	0	Gly	CCC	CCC_Gly	4
2489	tRF#55-1E8Y7Z2R1HPSR9O9337KB6	tRFM_tRNA-Glu-TTC-2-1	AGGATTCCTGGTTTTCACCCAGGCGGCCCGGGTTCGACTCCCGGTGTGGGAACCA	3_tRF	402	479	0	723	348	0	2273	509	0	271	0	401	284	356	133	161	205	0	188	0	182	156	0	0	0	309	0	2813	754	102	650	0	1082	1006	Glu	TTC	TTC_Glu	4
2490	tRF#41-UMX0SW5NLJ45EKP1B	tRFM_tRNA-Met-CAT-6-1	TAATCTGAAGGTCGTGAGTTCGAGCCTCACACGGGGCACCA	3_tRNA_halve	0	2464	1163	0	0	18228	0	0	0	0	401	0	220	0	15917	1775	313	1942	0	0	0	0	490	0	0	749	0	0	1618	0	0	5490	0	260	Met	CAT	CAT_Met	8
2493	tRF#41-UH40SVRNLMKWE8K1B	tRFM_tRNA-Ile-AAT-6-1	TAACGCTAAGGTCGCGGGTTCGATCCCCGTACTGGCCACCA	3_tRNA_halve	0	0	0	0	0	3340	0	0	0	0	0	0	0	0	17590	0	0	0	0	0	0	0	0	0	0	0	0	0	0	0	0	0	0	0	Ile	AAT	AAT_Ile	2
2494	tRF#34-13M87SFR2W9JI2	tRFM_tRNA-Lys-CTT-3-1,tRFM_tRNA-Lys-CTT-2-1,tRFM_tRNA-Lys-CTT-1-1,tRFM_tRNA-Lys-CTT-4-1	AGGGTCGTGGGTTCGAGCCCCACGTTGGGCGCCA	3_tRF	0	1379	0	1548	385.002	0	0	0	0	0	0	1218.01	0	105.003	362.997	3324	127.998	0	162	0	102.996	0	0	0	0	409.005	0	40525	6098	0	749.997	1641	766.998	3525	Lys	CTT	CTT_Lys	8
2495	tRF#23-7673FEWSD3	tRFM_tRNA-Gly-CCC-1-2,tRFM_tRNA-Gly-CCC-6-1,tRFM_tRNA-Gly-GCC-2-1,tRFM_tRNA-Gly-GCC-1-1,tRFM_tRNA-Gly-GCC-3-1,tRFM_tRNA-Gly-GCC-5-1	GTTCAGTGGTAGAATTCTCGCCT	i-tRF	7037.01	11774	652.988	1710	1790.01	0	1362	487.998	0	1539.01	0	32570	0	18500	0	0	0	9513.99	3627.01	0	1228.01	0	17351	0	1766	413	454.006	959.994	3870.99	0	11071	0	23381	8285	Gly	CCC	CCC_Gly	17
2496	tRF#36-8KSWRNLJK578Q1B	tRFM_tRNA-Lys-CTT-3-1,tRFM_tRNA-Lys-CTT-2-1,tRFM_tRNA-Lys-CTT-4-1	TCAGGGTCGTGGGTTCGAGCCCCACGTTGGGCGCCA	3_tRF	0	232.001	0	110.999	0	341.999	262.003	0	0	136.997	0	0	0	0	766.003	4433	0	0	0	0	0	0	0	0	0	0	0	486.997	333.998	0	0	2894	0	262.003	Lys	CTT	CTT_Lys	2
2505	tRF#27-93WB8639SV2	tRFM_tRNA-Ser-GCT-2-1	TGGGTTCGAATCCCACCTTCGTCGCCA	3_tRF	0	0	0	0	0	0	0	0	0	0	0	0	0	0	0	14079	0	0	0	0	0	0	0	0	0	0	0	130	0	0	0	3447	0	0	Ser	GCT	GCT_Ser	2
2511	tRF#60-ML5FX24ZD7JKW4R951KHZKL6	tRFM_tRNA-Lys-CTT-2-1	CGGTAGAGCATGAGACTCTTAATCTCAGGGTCGTGGGTTCGAGCCCCACGTTGGGCGCCA	3_tRF	0	1548	0	1238	355	564	247	0	0	0	0	428	340	0	1254	10867	344	0	0	0	0	0	0	0	0	575	0	3826	1851	209	675	2720	523	2199	Lys	CTT	CTT_Lys	8
2517	tRF#54-N6B7SJ97FUJ09N2NK1ZSI8	tRFM_tRNA-SeC-TCA-1-1	CTTCAAACCTGTAGCTGTCTAGCGACAGAGTGGTTCAATTCCACCTTTCGGGCG	3_tRF	304	1990	133	1198	1415	2668	1866	452	312	698	126	778	1230	0	12388	4152	1967	0	1153	2757	857	329	0	112	0	1722	0	2147	4823	397	2494	1370	327	4791	SeC	TCA	TCA_SeC	17
2521	tRF#29-18YKISQI451V	tRFM_tRNA-Glu-CTC-1-1,tRFM_tRNA-Glu-CTC-2-1	AGTGGTTAGGATTCGGCGCTCTCACCGCC	i-tRF	0	0	0	122	0	0	447	0	0	0	0	0	0	0	0	5955	0	0	0	0	0	0	0	0	0	101	0	0	0	0	0	4097	0	198	Glu	CTC	CTC_Glu	2
2522	tRF#40-6SJF09R9OML32826	tRFM_tRNA-His-GTG-1-1	GGCCGCAGCAACCTCGGTTCGAATCCGAGTCACGGCACCA	3_tRNA_halve	0	161.001	0	0	0	6614.01	0	0	0	0	0	0	0	0	3674.01	210.996	0	0	0	0	0	0	0	0	0	0	0	0	0	0	0	4299	0	0	His	GTG	GTG_His	3
2535	tRF#40-KQWYL1M3WE8S68LQ	tRFM_tRNA-Gly-CCC-2-1	CCCATTCTTGCGACCCGGGTTCGATTCCCGGGCGGCGCAT	3_tRNA_halve	0	14793	0	103	0	0	0	0	0	0	0	2116	0	131	0	0	0	0	741	0	0	0	0	0	0	0	0	1455	3268	0	585	0	307	690	Gly	CCC	CCC_Gly	4
2542	tRF#63-83RPD9W186L85D3KYOYR66IFD2	tRFM_tRNA-Gly-CCC-1-2	TCAGTGGTAGAATTCTCGCCTCCCACGCGGGAGACCCGGGTTCAATTCCCGGCCAATGCACCA	3_tRF	0	5760	0	2652	0	21752	0	0	0	0	0	0	0	0	52369	62514	0	0	0	0	0	0	0	0	0	537	0	6509	369	0	197	16071	0	1554	Gly	CCC	CCC_Gly	8
2548	tRF#28-R29P4P9L5HDM	tRFM_tRNA-Ala-CGC-3-1	GGGGATGTAGCTCAGTGGTAGAGCGCGC	5_tRF	1839	0	0	0	0	0	0	0	0	0	0	627	0	231	0	0	0	0	0	0	0	0	0	0	0	0	0	0	0	0	0	0	1378	0	Ala	CGC	CGC_Ala	2
2551	tRF#31-IV1NL33VL8W1B	tRFM_tRNA-Arg-TCG-1-1	ATTGCAGGTTCGAGTCCTGCCGCGGTCGCCA	3_tRF	539	829	563	0	480	1476	256	237	0	652	0	384	0	0	1905	3550	0	402	0	736	273	480	0	0	301	103	1045	561	1072	0	621	1589	179	1487	Arg	TCG	TCG_Arg	7
2555	tRF#40-D112Z4R95MKM9KX6	tRFM_tRNA-Arg-CCT-4-1	AAGCCAGGGATTGTGGGTTCGAGTCCCATCTGGGGTGCCA	3_tRNA_halve	1047	2661	655	427	575	1070	2994	0	0	1288	278	1613	14335	339	1582	1292	8447	1008	106	449	447	0	425	521	0	0	1033	948	1080	0	4849	980	794	1082	Arg	CCT	CCT_Arg	15
2560	tRF#17-K879652	tRFM_tRNA-Phe-GAA-2-1,tRFM_tRNA-Phe-GAA-1-1,tRFM_tRNA-Phe-GAA-3-1,tRFM_tRNA-Phe-GAA-4-1	CCCGGGTTTCGGCACCA	3_tRF	0	896.004	0	2729	0	0	0	0	0	0	0	600.003	0	208.998	0	0	0	0	115.002	0	0	0	0	0	0	612	0	4770	3567	0	487.998	0	1006	3097	Phe	GAA	GAA_Phe	5
2563	tRF#74-PNR8YP9LON4V4REH62K876IRM1DVE2	tRFM_tRNA-Gly-CCC-1-2	GCATTGGTGGTTCAGTGGTAGAATTCTCGCCTCCCACGCGGGAGACCCGGGTTCAATTCCCGGCCAATGCACCA	full_tRNA	0	0	0	0	0	1081	0	0	0	0	0	0	0	0	401	8252	0	0	0	0	0	0	0	0	0	0	0	167	0	0	0	2110	0	0	Gly	CCC	CCC_Gly	3
2565	tRF#33-87R8WP9N1EWJDW	tRFM_tRNA-Glu-CTC-1-1,tRFM_tRNA-Glu-CTC-2-1	TCCCTGGTGGTCTAGTGGTTAGGATTCGGCGCT	5_tRF	836926	248627	65764	20356	54988	3492	93995	22347	619	99349	30834	1902333	12802	868515	6584	11629	16113	233609	61988	8097	73575	18140	442529	24832	44794	7838	249999	98183	131513	643	681704	5104	483316	212457	Glu	CTC	CTC_Glu	32
2577	tRF#37-NBRSX3WE3628652	tRFM_tRNA-Met-CAT-1-1	CTGAAGGTCGTGAGTTCGATCCTCACACGGGGCACCA	3_tRNA_halve	290	725	160	2974	0	267	612	0	0	0	0	192	656	334	1493	964	719	0	107	0	0	0	0	0	0	168	0	988	1346	0	575	391	854	1177	Met	CAT	CAT_Met	4
2583	tRF#38-QB1MK8YUBS68BFD2	tRFM_tRNA-Val-CAC-1-1,tRFM_tRNA-Val-AAC-1-1,tRFM_tRNA-Val-AAC-2-1	GCGAAAGGTCCCCGGTTCGAAACCGGGCGGAAACACCA	3_tRNA_halve	0	3671.99	0	1945.01	0	1093.01	160.006	0	0	0	0	655.004	0	198.996	844.004	552.006	0	0	0	0	0	0	0	0	0	602	0	744.996	3404	0	503.006	860.986	1965.99	1469.01	Val	CAC	CAC_Val	6
2590	tRF#36-PS5U8918W8RV1IE	tRFM_tRNA-SeC-TCA-1-1	GCCCGGATGATCCTCAGTGGTCTGGGGTGCAGGCTT	5_tRNA_halve	581	0	0	0	0	0	0	0	0	0	0	1062	0	157	0	0	0	0	0	0	0	0	0	0	0	0	0	364	0	0	11021	0	834	947	SeC	TCA	TCA_SeC	2
2591	tRF#27-N3WEK879652	tRFM_tRNA-Phe-GAA-1-1	CTGGTTCGATCCCGGGTTTCGGCACCA	3_tRF	0	220.002	0	229.998	199.998	0	0	0	0	0	0	199.998	0	0	0	8326	0	0	0	0	232.998	0	0	0	0	258	0	999.996	828	0	148.002	1906	226.002	846	Phe	GAA	GAA_Phe	2
2594	tRF#34-K84J83ML5F92H3	tRFM_tRNA-Lys-CTT-4-1,tRFM_tRNA-Lys-CTT-1-1	CCCGGCTAGCTCAGTCGGTAGAGCATGGGACTCT	5_tRNA_halve	0	0	213	0	278.001	511.998	0	0	0	762	0	0	858.999	0	489.999	1417	1174	1009	0	0	1260	0	0	0	0	0	1319	0	0	0	0	804.999	0	0	Lys	CTT	CTT_Lys	5
2598	tRF#35-897PVP941QKS3W	tRFM_tRNA-Asp-GTC-2-1	TCCTCGTTAGTATAGTGGTGAGTATCCCCGCCTGT	5_tRNA_halve	4502	3490	569.998	119.999	659.988	64208	300.003	0	0	278.003	332.002	704	0	199.001	71499	301.994	0	2278.02	0	224.994	463.001	237.996	2541	423.005	226.006	0	2271.99	0	3962	0	1284	1201.01	834.999	768.994	Asp	GTC	GTC_Asp	10
2607	tRF#32-I89NJ4S2I7L7M	tRFM_tRNA-Gly-GCC-2-1,tRFM_tRNA-Gly-GCC-3-1,tRFM_tRNA-Gly-GCC-5-1	ATTGGTGGTTCAGTGGTAGAATTCTCGCCTGC	5_tRNA_halve	3045	0	1807	0	7344	0	457	486	0	1870	107	0	3151	0	0	0	4283	2917	0	211	1794	0	17177	0	0	0	2751	0	0	0	0	0	0	0	Gly	GCC	GCC_Gly	10
2612	tRF#31-86J8WPMN1E8Y0	tRFM_tRNA-Glu-TTC-2-1	TCCCACATGGTCTAGCGGTTAGGATTCCTGG	5_tRF	0	933	0	544	0	0	0	0	0	233	0	3971	0	1240	0	121	0	359	584	0	250	0	0	0	0	0	0	801	3513	0	779	0	2616	310	Glu	TTC	TTC_Glu	4
2614	tRF#52-ISQI45LSM1M3WE8SSP6D2	tRFM_tRNA-Glu-CTC-1-1	ATTCGGCGCTCTCACCGCCGCGGCCCGGGTTCGATTCCCGGTCAGGGAACCA	3_tRF	6369	12247	10500	5495	13009	10996	12002	10533	2682	11706	7704	2053	13867	2859	67363	138608	15129	1673.01	988.995	12110	4776.01	5950.01	1527	4611	5507.01	5856	7166.01	15969	8674	3503	5691	40404	6977	11681	Glu	CTC	CTC_Glu	33
2627	tRF#62-S8V0JUO9YE4PRS93W0K6MY6V2	tRFM_tRNA-Lys-CTT-2-1	GTCGGTAGAGCATGAGACTCTTAATCTCAGGGTCGTGGGTTCGAGCCCCACGTTGGGCGCCA	3_tRF	524	565	0	426	402	1409	1671	453	0	0	0	0	0	0	5223	4457	399	0	0	444	0	0	0	0	0	229	0	1852	849	0	0	1523	369	775	Lys	CTT	CTT_Lys	6
2629	tRF#41-UHK0SVRNLMKWEKK1B	tRFM_tRNA-Ile-AAT-1-1,tRFM_tRNA-Ile-AAT-8-1,tRFM_tRNA-Ile-AAT-5-1,tRFM_tRNA-Ile-AAT-7-1	TAACGCCAAGGTCGCGGGTTCGATCCCCGTACGGGCCACCA	3_tRNA_halve	0	181.998	0	0	0	9669.01	0	0	0	0	0	0	0	0	31998	380.997	0	214.002	0	0	0	0	0	0	0	0	0	0	0	0	0	1798	0	0	Ile	AAT	AAT_Ile	3
2636	tRF#39-KE6KM87SDR2ZNDE2	tRFM_tRNA-Leu-CAA-1-1	CCAATGGAGGCGTGGGTTCGAATCCCACTTCTGACACCA	3_tRF	0	0	0	0	0	180	0	0	0	0	0	0	0	0	673	4462	113	0	0	0	0	0	0	0	0	0	0	0	113	0	0	1516	0	108	Leu	CAA	CAA_Leu	2
2641	tRF#37-8BR9M3W08SQ2SV2	tRFM_tRNA-Arg-TCT-1-1	TCAAAGGTTCCGGGTTCGAGTCCCGGCGGAGTCGCCA	3_tRNA_halve	20079	159084	1144	62740	9741	192388	11795	595	0	6886	653	15469	12964	183736	388822	10765	6236	102771	3173	506	3536	599	13530	264	1429	7689	3606	22826	81339	0	53518	17405	427388	51482	Arg	TCT	TCT_Arg	27
2646	tRF#34-KSLP76DRX90JI2	tRFM_tRNA-Ser-CGA-3-1,tRFM_tRNA-Ser-CGA-2-1	CCCCGCGCAGGTTCAAATCCTGCTCACAGCGCCA	3_tRF	0	0	0	121	0	0	0	0	0	0	0	0	0	0	0	1264	0	0	0	0	0	0	0	0	0	0	0	0	0	0	0	1046	0	0	Ser	CGA	CGA_Ser	2
2647	tRF#31-87R8WP9N1EWJ0	tRFM_tRNA-Glu-CTC-1-1,tRFM_tRNA-Glu-CTC-2-1	TCCCTGGTGGTCTAGTGGTTAGGATTCGGCG	5_tRF	2197	2127	476	130	3134	0	445	389	0	651	109	60240	438	35856	0	449	351	369	905	0	540	0	1441	454	105	120	467	295	17958	0	8996	802	55322	22259	Glu	CTC	CTC_Glu	10
2648	tRF#26-Z34KRQ59WIE	tRFM_tRNA-Pro-AGG-2-1,tRFM_tRNA-Pro-TGG-3-1,tRFM_tRNA-Pro-CGG-2-1,tRFM_tRNA-Pro-CGG-1-1	TTGGTCTAGGGGTATGATTCTCGCTT	i-tRF	0	1450.01	0	289.996	0	0	0	0	0	0	0	411.992	0	0	0	3613.02	0	0	0	0	0	0	0	0	0	0	0	0	1038	0	0	5174.99	287	1561.99	Pro	AGG	AGG_Pro	5
2649	tRF#26-SP5830MMUKD	tRFM_tRNA-Leu-CAG-1-1,tRFM_tRNA-Leu-CAG-2-1	GTCAGGATGGCCGAGCGGTCTAAGGC	5_tRF	0	450	0	856.998	107.001	0	232.002	0	0	0	0	1256	0	3711	0	2847.01	0	0	153	0	0	0	0	0	0	847.998	0	5194	1768	0	2867	1317.01	10331	1754	Leu	CAG	CAG_Leu	9
2656	tRF#25-9MV47P596V	tRFM_tRNA-Glu-CTC-1-1,tRFM_tRNA-Glu-CTC-2-1	TGGTCTAGTGGTTAGGATTCGGCGC	i-tRF	555	378	0	0	0	0	0	0	0	113	0	5132	0	5565	0	0	0	661	182	0	0	0	457	0	0	0	0	141	0	0	518	0	420	971	Glu	CTC	CTC_Glu	2
2658	tRF#41-6JPS5P4PW3FJHPEZE	tRFM_tRNA-Lys-TTT-3-1	GGAGCGCCCGGATAGCTCAGTCGGTAGAGCATCAGACTTTT	5_U_tRNA_halve	0	0	115	0	0	381	0	0	1538	3289	863	0	1645	0	378	4751	2254	0	0	0	0	683	0	235	0	0	0	0	0	1563	0	7864	0	0	Lys	TTT	TTT_Lys	7
2660	tRF#41-UMX0S75N2J4PFKP1B	tRFM_tRNA-Met-CAT-5-1	TAATCTGAAGGTCCTGAGTTCAAGCCTCAGAGAGGGCACCA	3_tRNA_halve	0	0	0	0	0	2537	0	0	0	0	0	0	0	0	4511	0	0	0	0	0	0	0	0	0	0	0	0	0	0	0	0	234	0	0	Met	CAT	CAT_Met	2
2671	tRF#29-KK761RNNMJI2	tRFM_tRNA-Lys-TTT-3-1	CCAGGGTTCAAGTCCCTGTTCGGGCGCCA	3_tRF	3819	7465	1193	3430	7755	211	3938	8192	0	3549	1495	4815	141	1025	520	49894	233	1146	2196	1242	2209	2748	650	1178	2712	4630	610	14893	14311	0	6150	17070	4302	17300	Lys	TTT	TTT_Lys	26
2688	tRF#17-8689SV2	tRFM_tRNA-Ser-GCT-5-1,tRFM_tRNA-Ser-GCT-3-1,tRFM_tRNA-Ser-GCT-4-1	TCCCATCCTCGTCGCCA	3_tRF	0	1572	0	951	0	0	0	0	0	0	0	926	0	365	0	255	0	0	438	0	0	0	0	0	0	2174	0	2539	1717	0	1841	0	1238	2270	Ser	GCT	GCT_Ser	7
2701	tRF#40-2VR0PSR9593J2426	tRFM_tRNA-Gly-GCC-2-1	CACGCGGGAGGCCCGGGTTCGATTCCCGGCCAATGCACCA	3_tRNA_halve	448.002	3023	0	10712	793.002	241.998	642	0	124.998	448.998	0	469.998	1610	415.002	249	6088	2087	0	217.998	337.002	1968	0	0	118.002	102	1131	105	12700	5827	124.002	790.998	3954	1410	7555	Gly	GCC	GCC_Gly	12
2706	tRF#43-X6L85J3KYUYR66IFD2	tRFM_tRNA-Gly-GCC-2-1	TGCCACGCGGGAGGCCCGGGTTCGATTCCCGGCCAATGCACCA	3_tRF	0	0	0	0	0	0	0	0	0	0	0	0	3857	0	0	394.998	2342	0	0	0	0	0	0	0	0	0	0	0	0	0	0	525	0	0	Gly	GCC	GCC_Gly	2
2715	tRF#34-P4R8YP9LON4VHM	tRFM_tRNA-Gly-GCC-1-1	GCATGGGTGGTTCAGTGGTAGAATTCTCGCCTGC	5_tRNA_halve	4029	1849	485	710	1799	496	424	214	0	866	0	357	3208	729	832	1311	4038	1138	0	0	1228	105	5556	0	0	218	543	361	449	0	218	688	2657	1222	Gly	GCC	GCC_Gly	11
2716	tRF#29-3L7L73V6M9I3	tRFM_tRNA-Val-CAC-4-1,tRFM_tRNA-Val-CAC-1-1,tRFM_tRNA-Val-AAC-3-1,tRFM_tRNA-Val-AAC-1-1,tRFM_tRNA-Val-AAC-4-1	CCGTAGTGTAGTGGTTATCACGTTCGCCT	5_tRF	923.006	396.004	0	252.994	0	0	499.996	0	0	378	0	776.006	0	0	0	4876	0	0	0	0	0	0	0	0	0	0	14091	0	0	0	224.994	3123.01	322	571.998	Val	CAC	CAC_Val	3
2719	tRF#69-7343RX6NMH490VL8K87SIRMM12E2	tRFM_tRNA-Glu-CTC-1-1	GTGGTCTAGTGGTTAGGATTCGGCGCTCTCACCGCCGCGGCCCGGGTTCGATTCCCGGTCAGGGAACCA	3_tRF	129.997	1395	254.996	1487	838.999	0	600.999	464.002	0	638.001	1000.01	112	2497	157.003	647.997	20673	3037	0	0	0	0	582.008	0	528.003	0	656.999	0	192.003	1400	0	127.001	4294	382.998	2230.99	Glu	CTC	CTC_Glu	9
2724	tRF#32-5Y13W087W4SV2	tRFM_tRNA-Arg-CCG-1-1,tRFM_tRNA-Arg-TCG-3-1	GATTGAGGGTTCGAGTCCCTTCGTGGTCGCCA	3_tRF	671	530	572	0	1038	821	591	129	0	362	103	109	0	0	932	7505	212	106	0	1148	370	397	0	120	233	0	334	1530	657	0	420	2886	424	617	Arg	CCG	CCG_Arg	5
2725	tRF#40-JK38HJ839LOF82NZ	tRFM_tRNA-Lys-TTT-7-1	CAGGGCCTGGATAGCTCAGTTGGTAGAACATCAGACTTTT	5_U_tRNA_halve	0	0	0	0	0	0	0	0	0	0	0	0	0	0	139	1371	0	0	0	0	0	0	0	0	0	0	0	0	0	0	0	1103	0	0	Lys	TTT	TTT_Lys	2
2727	tRF#38-I6D3887S1RMH5MDV	tRFM_tRNA-Arg-TCT-1-1	ATTCAAAGGTTCCGGGTTCGAGTCCCGGCGGAGTCGCC	3_tRNA_halve	0	2449	0	0	0	0	0	0	0	0	0	1404	0	0	0	0	0	0	0	0	0	0	0	0	0	0	0	0	2354	0	522	0	0	142	Arg	TCT	TCT_Arg	3
2733	tRF#39-HXD3KY76HRRNWJE2	tRFM_tRNA-Phe-GAA-2-1,tRFM_tRNA-Phe-GAA-3-1	ATCTAAAGGTCCCTGGTTCAATCCCGGGTTTCGGCACCA	3_tRNA_halve	0	2368	0	768	0	594	154	0	0	0	0	0	0	0	5716	2267	0	0	0	0	0	0	0	0	0	0	0	311	1158	0	0	1121	0	1642	Phe	GAA	GAA_Phe	6
2737	tRF#42-YEN0RR1380877S6V2	tRFM_tRNA-Lys-TTT-3-1	TTAATCTGAGGGTCCAGGGTTCAAGTCCCTGTTCGGGCGCCA	3_tRNA_halve	298	126	119	705	573	510	335	316	0	202	107	193	231	0	1993	4481	274	0	0	131	154	192	0	117	198	127	0	334	200	0	112	2903	127	192	Lys	TTT	TTT_Lys	3
2740	tRF#52-PSQP4PW3FJIKE7UMKKSW4	tRFM_tRNA-Lys-CTT-1-1	GCCCGGCTAGCTCAGTCGGTAGAGCATGGGACTCTTAATCCCAGGGTCGTGG	5_tRF	373	4458	0	149	647	873	562	226	0	247	0	687	761	474	888	1277	831	0	109	321	649	230	0	0	0	0	0	699	351	0	1080	874	2154	397	Lys	CTT	CTT_Lys	4
2747	tRF#37-QKF1R3WE8RO86J2	tRFM_tRNA-Asp-GTC-2-1,tRFM_tRNA-Asp-GTC-3-1	GCGGGAGACCGGGGTTCGATTCCCCGACGGGGAGCCA	3_tRNA_halve	3643	3196	1282	1770	2725	104736	3769.01	384	129	2670	1205	453	1761	621	54620	29248	1456	404.004	384	1470	1257	1315.99	569.004	636.996	510	780	753	1555	3084	174	1235	14068	2371	2051	Asp	GTC	GTC_Asp	22
2753	tRF#27-P4R8YP9LON3	tRFM_tRNA-Gly-GCC-1-1	GCATGGGTGGTTCAGTGGTAGAATTCT	5_tRF	0	0	0	137	0	0	0	0	0	0	0	2818	0	1127	0	0	0	0	0	0	0	0	0	0	0	0	0	491	0	0	0	0	2958	0	Gly	GCC	GCC_Gly	3
2758	tRF#34-KSLP7SDRXSE5I2	tRFM_tRNA-Ser-AGA-2-1,tRFM_tRNA-Ser-AGA-1-1,tRFM_tRNA-Ser-TGA-3-1,tRFM_tRNA-Ser-AGA-4-1,tRFM_tRNA-Ser-TGA-2-1	CCCCGCGCAGGTTCGAATCCTGCCGACTACGCCA	3_tRF	0	5184	0	12064	128	517	0	0	0	0	0	614	0	130	1893	23155	0	0	0	0	397	0	0	0	0	2047	0	10986	10815	0	828	19166	1123	9171	Ser	AGA	AGA_Ser	10
2759	tRF#57-S2I7L7P5QK11M3WE8SPOX52	tRFM_tRNA-Gly-GCC-2-1	GTAGAATTCTCGCCTGCCACGCGGGAGGCCCGGGTTCGATTCCCGGCCAATGCACCA	3_tRF	4914	10259	832.998	4221	14299	7219	7080	2289	802.998	1927	794.004	804	3558	1613	19230	31029	3933	205.002	1596	15878	2317	781.002	184.002	1175	1585	2984	3594	13502	10685	1406	3230	8353	7507	9845.01	Gly	GCC	GCC_Gly	27
2771	tRF#16-K8E0KRB	tRFM_tRNA-Pro-AGG-3-1,tRFM_tRNA-Pro-AGG-2-1,tRFM_tRNA-Pro-TGG-1-1,tRFM_tRNA-Pro-AGG-1-1,tRFM_tRNA-Pro-TGG-2-1,tRFM_tRNA-Pro-TGG-3-1,tRFM_tRNA-Pro-CGG-2-1,tRFM_tRNA-Pro-CGG-1-1	CCCGGACGAGCCCCCA	3_tRF	0	11195	0	5505.99	0	0	0	0	0	0	0	1546	0	1410	0	342.993	0	0	1911	0	0	0	0	0	0	1944	0	9902	7430	0	3542.99	0	3831.01	4507	Pro	AGG	AGG_Pro	11
2777	tRF#101-H5M29I547O6W9DY0H6I2J3SSM87SFR2933DHZ37LD	tRFM_tRNA-Leu-TAA-4-1	ATCACCGGGATGGCTGAGTGGTTAAGGCGTTGGACTTAAGATCCAATGGACAGGTGTCCGCGTGGGTTCGAGCCCCACTCCCGGTAAGCGTTGGTGTGTAC	full_U_tRNA	0	0	0	547	0	1719	0	0	0	0	0	0	0	0	102	448	0	0	0	0	0	0	0	0	0	120	0	0	0	0	0	3243	0	0	Leu	TAA	TAA_Leu	2
2782	tRF#93-JK38HJ839LOF82NZD7O8XPR9DM3W8KLBVZ740Q	tRFM_tRNA-Lys-TTT-7-1	CAGGGCCTGGATAGCTCAGTTGGTAGAACATCAGACTTTTAATCTGACGGTGCAGGGTTCAAGTCCCTGTTCAGGCGAAATATTTGTGTGTTT	full_U_tRNA	0	0	0	118	0	0	0	0	0	0	0	0	0	0	0	1991	0	0	0	0	0	0	0	0	0	0	0	0	0	0	0	1673	0	0	Lys	TTT	TTT_Lys	2
2787	tRF#21-FP18LPMB0	tRFM_tRNA-iMet-CAT-2-1,tRFM_tRNA-iMet-CAT-1-1	AGCAGAGTGGCGCAGCGGAAG	5_tRF	0	1082	0	0	0	0	0	0	0	0	0	462.999	0	431.002	0	0	0	0	131.004	0	0	0	0	0	0	0	0	660.999	221.004	0	659	0	2692	199.998	iMet	CAT	CAT_iMet	2
2795	tRF#40-D9BKYSR95M3J63L6	tRFM_tRNA-Arg-TCT-1-1	AATTCAAAGGTTCCGGGTTCGAGTCCCGGCGGAGTCGCCA	3_tRNA_halve	631	5403	0	1103	792	12194	836	0	0	341	0	424	1989	429	34204	1457	1292	792	148	119	243	0	234	0	0	448	0	764	9678	0	6144	2112	1740	4301	Arg	TCT	TCT_Arg	12
2798	tRF#40-D7JKW4R951KHZKL6	tRFM_tRNA-Lys-CTT-4-1,tRFM_tRNA-Lys-CTT-2-1,tRFM_tRNA-Lys-CTT-3-1	AATCTCAGGGTCGTGGGTTCGAGCCCCACGTTGGGCGCCA	3_tRNA_halve	253.001	1113.99	0	108.997	0	998.998	567	0	0	477.001	0	0	316.001	0	2202	4308	0	0	0	0	215.999	0	0	0	0	0	0	0	247.996	0	0	1999	0	0	Lys	CTT	CTT_Lys	4
2806	tRF#29-J09N2NK1ZSI8	tRFM_tRNA-SeC-TCA-1-1	CAGAGTGGTTCAATTCCACCTTTCGGGCG	3_tRF	181	895	0	246	491	322	532	195	0	335	0	670	108	348	932	1980	182	0	310	1249	397	199	0	0	0	417	0	797	1235	0	783	672	505	1078	SeC	TCA	TCA_SeC	4
2808	tRF#30-Z3R918VBY9PY	tRFM_tRNA-Gly-GCC-2-1,tRFM_tRNA-Gly-GCC-3-1,tRFM_tRNA-Gly-GCC-5-1	TTGGTGGTTCAGTGGTAGAATTCTCGCCTG	5_tRNA_halve	855	0	659	0	498	0	369	0	0	7291	305	0	267	0	0	0	572	245	0	0	17097	254	370	1427	349	0	1271	0	0	0	0	0	0	0	Gly	GCC	GCC_Gly	4
2809	tRF#34-K6LP7SDRXSE5I2	tRFM_tRNA-Ser-AGA-3-1	CCCCACGCAGGTTCGAATCCTGCCGACTACGCCA	3_tRF	0	0	0	0	0	0	0	0	0	0	0	0	0	0	0	1858	0	0	0	0	0	0	0	0	0	0	0	0	0	0	0	1515	0	0	Ser	AGA	AGA_Ser	2
2813	tRF#56-V2Y7RZ81JJ6RRNLIK898O1B	tRFM_tRNA-Glu-TTC-2-1	TAGGATTCCTGGTTTTCACCCAGGCGGCCCGGGTTCGACTCCCGGTGTGGGAACCA	3_tRF	684	449	172	463	403	308	4310	584	102	554	190	174	343	151	1580	375	403	0	259	266	320	548	0	108	123	415	0	813	1084	133	321	0	615	1166	Glu	TTC	TTC_Glu	4
2814	tRF#24-SX73V2Y81W	tRFM_tRNA-Glu-CTC-1-1,tRFM_tRNA-Glu-CTC-2-1	GTCTAGTGGTTAGGATTCGGCGCT	i-tRF	4847	5026	678	236	1409	0	630	0	0	1576	0	19068	0	4962	0	0	0	5837	1575	0	1403	0	6059	0	1026	0	1117	1390	2772	0	4215	0	3597	4143	Glu	CTC	CTC_Glu	17
2819	tRF#41-81JJ6RRNLIK898O1B	tRFM_tRNA-Glu-TTC-2-1	TCACCCAGGCGGCCCGGGTTCGACTCCCGGTGTGGGAACCA	3_tRNA_halve	282	265	0	187	515	107	1453	198	0	809	0	0	398	0	585	3568	294	0	212	222	517	181	0	0	0	778	0	0	929	0	146	1903	434	790	Glu	TTC	TTC_Glu	3
2820	tRF#36-9LON4V4REF62KP0	tRFM_tRNA-Gly-CCC-3-1	TGGTAGAATTCTCGCCTCCCACGCAGGAGACCCAGG	i-tRF	0	0	0	0	0	0	0	0	0	0	0	0	0	0	0	2496	0	0	0	0	0	0	0	0	0	0	0	0	0	0	0	1444	0	0	Gly	CCC	CCC_Gly	2
2825	tRF#32-Q1Q89P9L8422Q	tRFM_tRNA-Gly-CCC-2-1	GCGCCGCTGGTGTAGTGGTATCATGCAAGATT	5_tRF	3890	153	0	0	417	0	0	0	0	117	0	555	0	770	0	0	0	1386	0	0	209	0	2678	0	523	0	280	0	0	0	452	0	1144	122	Gly	CCC	CCC_Gly	4
2826	tRF#42-R9J89O9NF5W8E7OM2	tRFM_tRNA-Gln-CTG-2-1,tRFM_tRNA-Gln-CTG-1-1	GGTTCCATGGTGTAATGGTTAGCACTCTGGACTCTGAATCCA	5_tRF	0	0	0	0	0	0	0	0	0	0	0	0	0	0	0	1220	0	0	0	0	0	0	0	0	0	0	0	0	0	0	0	1127	292.998	580.002	Gln	CTG	CTG_Gln	2
2828	tRF#19-FQ947624	tRFM_tRNA-Gly-GCC-2-1,tRFM_tRNA-Gly-GCC-3-1,tRFM_tRNA-Gly-GCC-5-1	AGCATTGGTGGTTCAGTGG	5_tRF	360	910	0	319	0	0	168	0	0	0	0	288	0	892	0	0	0	228	1168	0	154	0	1744	0	0	0	0	0	388	0	987	0	277	711	Gly	GCC	GCC_Gly	2
2832	tRF#33-8W1W18YMENL7D1	tRFM_tRNA-Val-CAC-4-1,tRFM_tRNA-Val-CAC-1-1	TCCGTAGTGTAGTGGTTATCACGTTCGCCTCAC	5_tRNA_halve	0	0	3552.99	0	0	0	0	0	0	0	852.984	0	0	0	0	0	0	975.006	0	0	108	0	0	276.993	0	0	8870	0	0	0	0	0	0	0	Val	CAC	CAC_Val	2
2840	tRF#34-K84J83ML5FX2H3	tRFM_tRNA-Lys-CTT-2-1	CCCGGCTAGCTCAGTCGGTAGAGCATGAGACTCT	5_tRNA_halve	224	0	8760	0	317	2323	439	0	0	4106	4566	0	1444	0	1119	4395	1768	12676	0	370	2599	477	528	1005	860	0	37826	0	0	0	0	3017	0	0	Lys	CTT	CTT_Lys	13
2841	tRF#27-1380877S6V2	tRFM_tRNA-Lys-TTT-3-1	AGGGTTCAAGTCCCTGTTCGGGCGCCA	3_tRF	503	2214	133	1174	2233	0	714	3847	0	396	266	2701	0	1249	0	21146	0	0	635	113	129	0	0	0	441	1578	0	6743	5270	0	3702	6171	4353	7950	Lys	TTT	TTT_Lys	14
2845	tRF#59-RXSINHZ4PVFO3S7SDR5MEJE2	tRFM_tRNA-His-GTG-1-1	GGTTAGTACTCTGCGTTGTGGCCGCAGCAACCTCGGTTCGAATCCGAGTCACGGCACCA	3_tRF	0	1299	0	718.992	129.996	1019.01	134.001	0	0	0	0	0	0	0	3193	1354.01	0	0	381.996	459.99	0	0	0	0	0	316.998	0	576	1517	0	116.001	352.998	125.001	1689	His	GTG	GTG_His	6
2849	tRF#42-EKFR6LQ6S8V0J6OZQ	tRFM_tRNA-Lys-TTT-3-1	ACGGGAGCCCGGATAGCTCAGTCGGTAGAGCATCAGACTTTT	5_U_tRNA_halve	1686	0	836	0	768	3216	3480	103	2088	3983	1069	0	3071	0	1149	31187	4895	0	0	0	0	732	0	706	760	0	0	0	0	1821	0	20554	163	0	Lys	TTT	TTT_Lys	12
2854	tRF#42-MEJB59V3WD8YQ84V2	tRFM_tRNA-Arg-ACG-2-1	CGGATCAGAAGATTCTAGGTTCGACTCCTGGCTGGCTCGCCA	3_tRNA_halve	0	0	0	137	508	978	148	0	0	0	0	0	103	0	4307	9010	153	0	0	0	0	0	0	0	0	0	0	353	0	0	0	2194	141	0	Arg	ACG	ACG_Arg	3
2857	tRF#101-K210RPM830MMUKLY5X1IK34ZM0Q4R9OMK1QVJI9YE	tRFM_tRNA-Leu-AAG-1-1	CCAGAAGGAGGGTAGCGTGGCCGAGCGGTCTAAGGCGCTGGATTAAGGCTCCAGTCTCTTCGGAGGCGTGGGTTCGAATCCCACCGCTGCCAGCTTGTTGT	full_U_tRNA	0	0	0	0	0	312	0	0	0	0	0	0	0	0	1064	2944	0	0	0	0	0	0	0	0	0	0	0	0	0	0	0	1083	0	0	Leu	AAG	AAG_Leu	3
2858	tRF#37-JB5Y13WB87W47V2	tRFM_tRNA-Arg-TCG-5-1	CAGAAGATTGAGGGTTCGAATCCCTTCGTGGTTGCCA	3_tRNA_halve	0	0	0	235	114	281	0	0	0	120	0	0	0	0	796	1861	0	0	0	0	0	0	0	0	0	0	0	0	0	0	0	1101	246	0	Arg	TCG	TCG_Arg	2
2865	tRF#35-ZRS3S3R68HYV4D	tRFM_tRNA-Val-AAC-2-1	TTTCCGTAGTGTAGTGGTCATCACGTTCGCCTAAC	5_tRNA_halve	0	0	1490	0	0	0	0	0	0	356	324	0	0	0	0	100	0	750	0	0	578	0	0	229	0	0	3502	0	0	0	0	0	0	0	Val	AAC	AAC_Val	2
2873	tRF#18-HR0VX6D2	tRFM_tRNA-Leu-AAG-1-1,tRFM_tRNA-Leu-TAG-3-1,tRFM_tRNA-Leu-TAG-1-1,tRFM_tRNA-Leu-AAG-3-1,tRFM_tRNA-Leu-AAG-2-1,tRFM_tRNA-Leu-AAG-4-1	ATCCCACCGCTGCCACCA	3_tRF	0	1133	0	332.002	0	0	0	0	0	0	0	282.997	0	687.005	0	0	0	0	0	0	0	0	0	0	0	871.002	0	870.001	374	0	632.005	0	1986.01	642.004	Leu	AAG	AAG_Leu	2
2877	tRF#63-V470JPN1Y6FPZD3KYUYR66EFD2	tRFM_tRNA-Gly-TCC-2-1	TAGTGGTGAGCATAGCTGCCTTCCAAGCAGTTGACCCGGGTTCGATTCCCGGCCAACGCACCA	3_tRF	0	838.002	0	1070	205.002	1090	172.998	103.002	0	0	0	211.998	229.002	0	4704	3921	525	0	0	103.002	0	0	0	0	0	396	0	1232	691.998	0	448.998	1066	163.002	1404	Gly	TCC	TCC_Gly	7
2879	tRF#30-02738E85N9RH	tRFM_tRNA-SeC-TCA-1-1	ACAGAGTGGTTCAATTCCACCTTTCGGGCG	3_tRF	105	300	0	0	276	275	347	101	0	200	0	1249	111	281	561	1042	180	0	0	423	607	126	0	0	0	187	0	320	547	0	543	293	166	563	SeC	TCA	TCA_SeC	2
2887	tRF#34-SP5830MMUKLYHE	tRFM_tRNA-Leu-CAG-1-1,tRFM_tRNA-Leu-CAG-2-1	GTCAGGATGGCCGAGCGGTCTAAGGCGCTGCGTT	5_tRF	2494.01	0	0	0	1647.01	0	0	0	0	0	0	902.997	0	1312	0	0	0	0	0	0	0	0	0	0	0	0	0	0	0	0	171	0	5283	0	Leu	CAG	CAG_Leu	4
2894	tRF#44-8XF6RE987S1R2RR3E2	tRFM_tRNA-Arg-CCT-3-1	TCCTAAGCCAGGGATTGTGGGTTCGAGTCCCACCCGGGGTACCA	3_tRF	322	11295	321	0	0	4758	0	0	0	0	0	0	1446	0	14075	1780	1608	3215	0	0	0	0	125	0	0	8695	0	616	1190	0	0	3525	0	122	Arg	CCT	CCT_Arg	10
2895	tRF#100-V07RH3S3RX8HWVZ5EFOK8YR951K36DJP3L1HQWZY	tRFM_tRNA-Val-TAC-1-1	TAGAGGTTCCATAGTGTAGTGGTTATCACGTCTGCTTTACACGCAGAAGGTCCTGGGTTCGAGCCCCAGTGGAACCATAGCCGTAAGGCGGCTGTTTTTG	full_U_tRNA	0	0	0	0	0	0	0	0	499	0	0	0	560	0	0	2592	1524	0	0	0	0	0	0	0	0	0	0	0	0	165	0	1210	0	0	Val	TAC	TAC_Val	3
2899	tRF#57-V0JUO9YE4PRS93W0K6MY6V2	tRFM_tRNA-Lys-CTT-2-1	TAGAGCATGAGACTCTTAATCTCAGGGTCGTGGGTTCGAGCCCCACGTTGGGCGCCA	3_tRF	0	1038	0	0	0	735	0	0	0	0	0	0	0	0	1448	1793	0	0	0	0	0	0	0	0	0	106	0	293	141	0	0	626	0	302	Lys	CTT	CTT_Lys	3
2908	tRF#74-3SY3H3RUSMKVNMEH623K7SIR3DR2I2	tRFM_tRNA-Asp-GTC-2-1	CCTCGTTAGTATAGTGGTGAGTATCCCCGCCTGTCACGCGGGAGACCGGGGTTCGATTCCCCGACGGGGAGCCA	full_tRNA	0	1050.01	0	3398.98	0	0	0	0	2231	0	0	0	106.997	0	0	1539	117.997	0	0	0	0	0	0	0	0	717.992	0	3208	2620.99	3396	123.002	992.013	0	2208.01	Asp	GTC	GTC_Asp	8
2910	tRF#30-IURNL3KZM8W1	tRFM_tRNA-Arg-TCG-3-1,tRFM_tRNA-Arg-CCG-1-1	ATTGAGGGTTCGAGTCCCTTCGTGGTCGCC	3_tRF	0	516	572	0	0	0	0	0	0	0	0	297	0	0	0	0	0	0	0	0	1052	0	0	0	0	0	1842	0	0	0	0	0	0	0	Arg	TCG	TCG_Arg	2
2912	tRF#35-BKZ4R95MK1F3L6	tRFM_tRNA-Arg-TCT-3-1	AAAGGTTGTGGGTTCGAGTCCCACCAGAGTCGCCA	3_tRF	0	0	0	0	0	11440	0	0	0	0	0	0	0	0	15306	839	0	0	0	0	0	0	0	0	0	0	0	0	0	0	0	348	0	0	Arg	TCT	TCT_Arg	2
2914	tRF#37-82FN5KYUSRYWRSJ	tRFM_tRNA-Arg-TCG-3-1,tRFM_tRNA-Arg-CCG-1-1	TCAGAAGATTGAGGGTTCGAGTCCCTTCGTGGTCGCC	3_tRNA_halve	0	1021	0	0	0	0	0	0	0	0	0	1202	0	0	0	0	0	113	0	0	994	0	850	0	0	0	602	257	0	0	304	0	262	219	Arg	TCG	TCG_Arg	2
2917	tRF#36-PJB7MNLE308HP1B	tRFM_tRNA-His-GTG-1-1	GCAGCAACCTCGGTTCGAATCCGAGTCACGGCACCA	3_tRNA_halve	251.001	924.003	0	162.999	0	8531.99	0	0	0	0	0	0	971.001	0	6082.01	398.997	928.989	0	0	0	0	0	0	0	0	0	0	0	397.998	0	0	753.003	0	344.997	His	GTG	GTG_His	2
2918	tRF#34-PW5SVP9N15WV2P	tRFM_tRNA-His-GTG-1-1	GCCGTGATCGTATAGTGGTTAGTACTCTGCGTTG	5_tRNA_halve	4169.01	2217.01	514.998	152.001	851.013	1325.01	583.002	0	0	698.004	0	22066	117.999	9859	1395	0	533.997	108.999	927.999	0	214.002	0	1483.99	0	0	0	0	297.999	5721	0	9668.01	0	18648	3523.01	His	GTG	GTG_His	11
2929	tRF#51-Y694U47P299DWUH6QE30E	tRFM_tRNA-Gln-CTG-1-1,tRFM_tRNA-Gln-CTG-2-1	TTCCATGGTGTAATGGTTAGCACTCTGGACTCTGAATCCAGCGATCCGAGT	5_tRF	0	0	0	0	0	1263	0	0	0	0	0	0	0	0	2516	0	0	0	0	0	0	0	0	0	0	0	0	0	0	0	0	0	0	0	Gln	CTG	CTG_Gln	2
2934	tRF#75-PR183O9EDJI83RUJJKIWRNL3KQNK71	tRFM_tRNA-Arg-CCT-4-1	GCCCCAGTGGCCTAATGGATAAGGCATTGGCCTCCTAAGCCAGGGATTGTGGGTTCGAGTCCCATCTGGGGTGCC	full_tRNA	0	1021	0	414	0	0	0	0	0	0	0	300	0	0	0	0	0	0	0	0	0	0	0	0	0	0	0	1430	485	0	0	0	0	1214	Arg	CCT	CCT_Arg	3
2940	tRF#36-PNR8YP9LON4VN1B	tRFM_tRNA-Gly-GCC-2-1,tRFM_tRNA-Gly-GCC-3-1,tRFM_tRNA-Gly-GCC-5-1	GCATTGGTGGTTCAGTGGTAGAATTCTCGCCTGCCA	5_tRNA_halve	4950	1182	1377	1360	897	4557	28063	299	846	3495	408	4430	37367	949	10550	17588	55792	768	0	735	2927	366	1409	4614	207	212	499	583	2626	780	14369	20481	2034	11018	Gly	GCC	GCC_Gly	20
2957	tRF#38-WU1MN0YUP9F2RFD2	tRFM_tRNA-Met-CAT-2-1,tRFM_tRNA-Met-CAT-4-1	TCTGAAGGTCCTGAGTTCGAGCCTCAGAGAGGGCACCA	3_tRNA_halve	0	0	0	0	0	3525	0	0	0	0	0	0	0	0	12443	2537	0	0	0	0	0	0	0	0	0	0	0	0	0	0	0	862	0	0	Met	CAT	CAT_Met	3
2961	tRF#39-HY13KK761RNNJJI2	tRFM_tRNA-Lys-TTT-2-1,tRFM_tRNA-Lys-TTT-4-1	ATCTGAGGGTCCAGGGTTCAAGTCCCTGTTCAGGCGCCA	3_tRNA_halve	0	0	0	0	0	343	0	0	0	0	0	0	0	0	1597	1140	0	0	0	0	0	0	0	0	0	0	0	0	0	0	0	377	0	0	Lys	TTT	TTT_Lys	2
2963	tRF#37-JB5Y13W087W4SV2	tRFM_tRNA-Arg-CCG-1-1,tRFM_tRNA-Arg-TCG-3-1	CAGAAGATTGAGGGTTCGAGTCCCTTCGTGGTCGCCA	3_tRNA_halve	2613	2166	2779	8177	4207	6020	5429	679	0	5600	1940	872	1544	2441	9920	23424	1440	983	609	3581	2321	3484	368	3045	857	901	2340	6224	3341	0	1960	14153	9908	3022	Arg	CCG	CCG_Arg	25
2965	tRF#36-JKIWRNL3K5NK71B	tRFM_tRNA-Arg-CCT-2-1	CAGGGATTGTGGGTTCGAGTCCCACCTGGGGTGCCA	3_tRF	0	404	0	300	0	0	0	0	0	0	0	0	0	0	636	1257	0	0	0	0	0	0	0	0	0	0	0	1261	205	0	0	499	252	130	Arg	CCT	CCT_Arg	2
2966	tRF#34-OSM83O9EDJSYEQ	tRFM_tRNA-Arg-TCG-3-1	GACCGCGTGGCCTAATGGATAAGGCGTCTGACTT	5_tRNA_halve	1582	0	0	198	267	0	0	0	0	0	0	3663	0	828	0	0	0	0	0	0	0	0	0	0	0	0	0	0	0	0	327	0	6680	511	Arg	TCG	TCG_Arg	3
2967	tRF#31-I89NJ4S2I7L70	tRFM_tRNA-Gly-GCC-2-1,tRFM_tRNA-Gly-GCC-3-1,tRFM_tRNA-Gly-GCC-5-1	ATTGGTGGTTCAGTGGTAGAATTCTCGCCTG	5_tRNA_halve	1002	0	5785	0	15239	0	664	1783	0	8097	2764	493	1418	0	151	0	2055	0	0	0	19546	231	11245	2364	122	0	2816	0	695	0	0	0	225	637	Gly	GCC	GCC_Gly	12
2970	tRF#40-2VR0PSR9593JK426	tRFM_tRNA-Gly-GCC-1-1	CACGCGGGAGGCCCGGGTTCGATTCCCGGCCCATGCACCA	3_tRNA_halve	0	453	0	2089	0	162	0	0	0	0	0	0	0	0	199	956	0	0	0	0	0	0	0	0	0	102	0	2696	460	0	0	589	0	251	Gly	GCC	GCC_Gly	2
2972	tRF#35-K84J83ML5F924Z	tRFM_tRNA-Lys-CTT-4-1,tRFM_tRNA-Lys-CTT-1-1	CCCGGCTAGCTCAGTCGGTAGAGCATGGGACTCTT	5_tRNA_halve	0	0	705	0	0	0	513	0	0	1837	309	0	2247	0	0	363	2755	2961	0	99.999	912.999	0	0	114	101.001	0	1923	0	102	0	0	255.999	0	0	Lys	CTT	CTT_Lys	5
2974	tRF#37-JB59V3WD8YQ84V2	tRFM_tRNA-Arg-ACG-2-1	CAGAAGATTCTAGGTTCGACTCCTGGCTGGCTCGCCA	3_tRNA_halve	361	338	509	1147	1152	1951	751	0	0	1219	127	288	908	376	6783	19045	1054	139	132	678	537	591	0	319	0	318	240	1160	712	239	474	7919	1273	706	Arg	ACG	ACG_Arg	10
2987	tRF#32-FN5KYUSRYWRSJ	tRFM_tRNA-Arg-CCG-1-1,tRFM_tRNA-Arg-TCG-3-1	AGATTGAGGGTTCGAGTCCCTTCGTGGTCGCC	3_tRF	0	0	615	0	1280	0	0	0	0	0	0	0	0	0	0	0	0	486	0	0	1814	0	379	0	0	0	2380	0	0	0	0	0	106	0	Arg	CCG	CCG_Arg	3
2988	tRF#76-6998LO9EFVI8E9UN207WRNL3K5J0W1B	tRFM_tRNA-Arg-TCT-3-1	GGCTCTGTGGCGCAATGGATAGCGCATTGGACTTCTAATTCAAAGGTTGTGGGTTCGAGTCCCACCAGAGTCGCCA	full_tRNA	0	257	0	3970	0	0	0	0	0	0	0	0	0	0	0	1403	0	0	0	0	0	0	0	0	0	0	0	2692	627	0	0	1138	0	609	Arg	TCT	TCT_Arg	4
2996	tRF#18-HRE9XFD2	tRFM_tRNA-Leu-CAA-4-1,tRFM_tRNA-Leu-CAG-2-1,tRFM_tRNA-Leu-CAA-3-1,tRFM_tRNA-Leu-CAA-1-1,tRFM_tRNA-Leu-CAA-2-1	ATCCCACTTCTGACACCA	3_tRF	0	1147.99	0	422.002	0	0	0	0	0	0	0	387.002	0	1126	0	357	0	0	168	0	0	0	0	0	0	752.997	0	1806.99	1225.01	0	798	103.999	1728	1546	Leu	CAA	CAA_Leu	6
2998	tRF#74-87R8WP9N1EWJQ72S3HPSR95933JKE0	tRFM_tRNA-Glu-CTC-1-1	TCCCTGGTGGTCTAGTGGTTAGGATTCGGCGCTCTCACCGCCGCGGCCCGGGTTCGATTCCCGGTCAGGGAATG	full_tRNA	0	284	336	192	328	0	0	0	203	244	534	245	20905	467	0	7461	10516	0	883	0	4187	329	0	489	0	0	0	0	1500	256	0	2402	148	1041	Glu	CTC	CTC_Glu	7
3002	tRF#37-82FNPKYUS7PVRSJ	tRFM_tRNA-Arg-TCG-1-1	TCAGAAGATTGCAGGTTCGAGTCCTGCCGCGGTCGCC	3_tRNA_halve	0	1765	330	0	323	0	0	0	0	0	0	2353	0	727	0	0	0	794	286	0	1544	0	1604	0	0	0	1292	0	397	0	1177	0	513	625	Arg	TCG	TCG_Arg	6
3003	tRF#75-4P9M9KXPQ9B19PNMVH02738E85N9RH	tRFM_tRNA-SeC-TCA-1-1	CTCAGTGGTCTGGGGTGCAGGCTTCAAACCTGTAGCTGTCTAGCGACAGAGTGGTTCAATTCCACCTTTCGGGCG	3_tRF	100	0	0	0	1003	0	266	0	0	137	0	0	0	0	160	7186	0	0	0	126	603	102	0	0	0	0	0	757	113	0	510	2088	0	2652	SeC	TCA	TCA_SeC	4
3004	tRF#35-897PVP9N1QKS3W	tRFM_tRNA-Asp-GTC-1-1	TCCTCGTTAGTATAGTGGTTAGTATCCCCGCCTGT	5_tRNA_halve	211	289	0	0	0	2722	0	0	0	0	0	0	0	0	2907	0	0	0	0	0	0	0	0	0	0	0	0	0	140	0	0	0	0	0	Asp	GTC	GTC_Asp	2
3009	tRF#57-V0J8O9YEKPRS93W0K6MY6V2	tRFM_tRNA-Lys-CTT-1-1	TAGAGCATGGGACTCTTAATCCCAGGGTCGTGGGTTCGAGCCCCACGTTGGGCGCCA	3_tRF	0	2208	0	281	396	810	356	153	0	109	0	116	400	0	2097	1929	522	331	0	145	0	0	0	0	0	503	0	1212	798	0	470	523	406	1065	Lys	CTT	CTT_Lys	5
3012	tRF#28-48YUHS16MFD2	tRFM_tRNA-His-GTG-1-1	CTCGGTTCGAATCCGAGTCACGGCACCA	3_tRF	0	1321	0	1106.99	0	0	0	0	0	0	0	1542	0	0	0	185.004	0	0	0	0	0	0	0	0	0	541.998	0	15133	3276	0	898.992	219.996	411.993	3099.01	His	GTG	GTG_His	6
3014	tRF#42-YDLBRY73W0K5KKOV2	tRFM_tRNA-Asn-GTT-2-1,tRFM_tRNA-Asn-GTT-3-1	TTAACCGAAAGGTTGGTGGTTCGAGCCCACCCAGGGACGCCA	3_tRNA_halve	676.998	8697	0	1169	277.002	7720.01	0	0	0	0	0	550.998	2630	826.011	11437	11651	2311.99	5475.01	0	0	267.003	0	269.001	0	0	9116.99	0	1453	9211	0	909	13382	1641	2106	Asn	GTT	GTT_Asn	14
3016	tRF#58-RPD9W186L85D3KYOYR66IFD2	tRFM_tRNA-Gly-CCC-1-2	GGTAGAATTCTCGCCTCCCACGCGGGAGACCCGGGTTCAATTCCCGGCCAATGCACCA	3_tRF	0	289	0	118	0	1148	0	0	0	0	0	0	0	0	3192	8398	0	0	0	0	0	0	0	0	0	0	0	551	0	0	0	2463	0	0	Gly	CCC	CCC_Gly	4
3017	tRF#33-897PVP941QKSD3	tRFM_tRNA-Asp-GTC-2-1	TCCTCGTTAGTATAGTGGTGAGTATCCCCGCCT	5_tRF	3530	1665	0	1839	0	1230	100.001	0	0	283.008	0	23223	0	488.004	1470.01	0	0	0	0	0	0	0	573.001	0	0	0	265.001	631.001	2069.01	0	3584	0	5663.99	2029.01	Asp	GTC	GTC_Asp	10
3018	tRF#56-VBY9PYKHM26RRNLNK8KQP1B	tRFM_tRNA-Gly-GCC-1-1	TAGAATTCTCGCCTGCCACGCGGGAGGCCCGGGTTCGATTCCCGGCCCATGCACCA	3_tRF	0	674	0	374	215	1015	0	0	0	123	0	0	253	0	4153	9009	228	0	0	1080	145	0	0	0	0	0	323	446	102	116	0	2017	0	110	Gly	GCC	GCC_Gly	5
3020	tRF#33-FN5KYUSRYWRSD2	tRFM_tRNA-Arg-CCG-1-1,tRFM_tRNA-Arg-TCG-3-1	AGATTGAGGGTTCGAGTCCCTTCGTGGTCGCCA	3_tRF	1699	441	979	0	3348	537	1537	449	0	1398	728	124	394	396	648	14205	500	970	0	1344	1091	544	287	276	1149	0	1498	1770	732	0	465	5380	2144	627	Arg	CCG	CCG_Arg	12
3029	tRF#19-R29P4PJZ	tRFM_tRNA-Ala-TGC-3-1,tRFM_tRNA-Ala-TGC-4-1,tRFM_tRNA-Ala-TGC-2-1,tRFM_tRNA-Ala-CGC-3-1,tRFM_tRNA-Ala-AGC-4-1,tRFM_tRNA-Ala-CGC-2-1,tRFM_tRNA-Ala-CGC-1-1	GGGGATGTAGCTCAGTGGT	5_tRF	0	1614	0	186	0	0	0	0	0	0	0	562	0	1388	0	0	0	0	175	0	0	0	0	0	0	0	0	424	1363	0	456	0	2616	344	Ala	TGC	TGC_Ala	4
3036	tRF#37-8BRY93WB86K2SV2	tRFM_tRNA-Arg-TCT-2-1	TCAAAGGTTGTGGGTTCGAATCCCACCAGAGTCGCCA	3_tRNA_halve	0	4885	0	3614	0	21852	0	0	0	0	0	140	193	807	27405	877	0	1478	0	0	0	0	0	0	0	154	0	1176	1657	0	131	1520	4228	948	Arg	TCT	TCT_Arg	9
3037	tRF#101-OQ395P4PN3FJ6KEW1KZUI4SQ3XRSN3WB884810Y6E	tRFM_tRNA-Tyr-GTA-6-1	GACATCCTTCGATAGCTCAGCTGGTAGAGCGGAGGACTGTAGGGGTTTGAATGTGGTCATCCTTAGGTCGCTGGTTCGAATCCGGCTCGGAGGAGTTCCAT	full_U_tRNA	0	0	0	556	0	0	0	0	0	0	0	0	0	0	0	10862	0	0	0	0	0	0	0	0	0	214	0	0	148	0	0	4700	0	857	Tyr	GTA	GTA_Tyr	2
3039	tRF#35-R008R959KUMKF6	tRFM_tRNA-Asp-GTC-2-1,tRFM_tRNA-Asp-GTC-3-1	GGGAGACCGGGGTTCGATTCCCCGACGGGGAGCCA	3_tRF	0	765	254.004	2074	292.008	5342.99	0	0	0	0	257.004	189	0	0	2701.01	3185	0	0	0	0	0	0	0	0	0	329.004	0	3388.99	1597.99	0	282	3028	264.996	1345.01	Asp	GTC	GTC_Asp	8
3046	tRF#35-6978WPRLXN48Z8	tRFM_tRNA-Pro-TGG-2-1	GGCTCGTTGGTCTAGGGGTATGATTCTCGGTTTGG	5_tRNA_halve	764	412	0	202	0	0	0	0	0	238	0	23662	0	6341	0	0	0	0	956	0	0	0	0	0	0	0	0	157	266	0	4215	0	18255	465	Pro	TGG	TGG_Pro	4
3055	tRF#23-PW5SVP9NZ	tRFM_tRNA-His-GTG-1-1	GCCGTGATCGTATAGTGGTTAGT	5_tRF	0	532.998	0	0	0	0	0	0	0	0	0	0	0	828.999	0	0	0	0	3882	0	0	0	0	0	0	368.001	0	122.004	254.007	0	494.001	0	768.006	1050.99	His	GTG	GTG_His	2
3067	tRF#41-U1O0789NLMK1JKE1B	tRFM_tRNA-Asn-GTT-1-1	TAACCGAAAGGTTGGTGGTTCGATCCCACCCAGGGACGCCA	3_tRNA_halve	0	0	0	0	0	6588	0	0	0	0	0	0	109	0	10418	313	0	0	0	0	0	0	0	0	0	0	0	0	0	0	0	1073	0	0	Asn	GTT	GTT_Asn	3
3072	tRF#38-WU1MN0YU09FKRFD2	tRFM_tRNA-Met-CAT-3-1	TCTGAAGGTCCTGAGTTCGAACCTCAGAGGGGGCACCA	3_tRNA_halve	167	1772	810	222	0	1415	546	0	0	190	103	0	1238	0	3829	9828	1329	106	0	104	110	0	0	0	0	183	0	414	1610	100	154	2893	494	861	Met	CAT	CAT_Met	8
3077	tRF#40-2S3HPSR95933JKB6	tRFM_tRNA-Glu-CTC-1-1,tRFM_tRNA-Glu-TTC-4-2	CACCGCCGCGGCCCGGGTTCGATTCCCGGTCAGGGAACCA	3_tRNA_halve	702.999	11368	969.993	23532	1199.01	5881.01	2604.99	547.992	463.005	1897	629.001	872.001	4537	1069	24087	52489	3438	558.999	281.997	337.995	671.004	384.003	125.001	577.998	525.006	5575.01	117	10271	7972	606.996	1273.99	30976	2077	9722	Glu	CTC	CTC_Glu	18
3081	tRF#35-JY7383RPD9W1X6	tRFM_tRNA-Gly-GCC-2-1,tRFM_tRNA-Gly-GCC-3-1,tRFM_tRNA-Gly-GCC-5-1	CATTGGTGGTTCAGTGGTAGAATTCTCGCCTGCCA	5_tRNA_halve	0	0	922	0	0	234	287	0	705	2344	283	0	18312	0	570	5876	27232	213	0	893	1862	191	0	2243	102	0	524	0	0	669	0	7090	0	0	Gly	GCC	GCC_Gly	7
3097	tRF#37-4BRRN38EK879652	tRFM_tRNA-Phe-GAA-2-1,tRFM_tRNA-Phe-GAA-3-1	CTAAAGGTCCCTGGTTCAATCCCGGGTTTCGGCACCA	3_tRNA_halve	0	0	0	100	0	610	0	0	0	0	0	0	0	0	4720	2371	0	0	0	0	0	0	0	0	0	0	0	0	411	0	0	859	0	294	Phe	GAA	GAA_Phe	2
3099	tRF#53-0P58309NDJ78EXFM24OQD0	tRFM_tRNA-Leu-TAA-1-1	ACCAGGATGGCCGAGTGGTTAAGGCGTTGGACTTAAGATCCAATGGACATATG	5_tRF	0	819	0	106	0	348	0	0	0	0	0	0	0	0	1239	0	0	372	0	0	0	0	0	0	0	0	0	0	1448	0	270	0	221	259	Leu	TAA	TAA_Leu	2
3104	tRF#33-69M8LO9EFVI8W	tRFM_tRNA-Arg-TCT-1-1	GGCTCCGTGGCGCAATGGATAGCGCATTGGACT	5_tRF	1228	0	0	0	0	0	0	0	0	0	0	144	0	1143	0	0	0	0	0	0	0	0	0	0	0	0	0	0	0	0	116	0	3832	0	Arg	TCT	TCT_Arg	3
3105	tRF#40-70K8HJ83ML5F82NZ	tRFM_tRNA-Lys-TTT-3-1	GTGAGCCCGGATAGCTCAGTCGGTAGAGCATCAGACTTTT	5_U_tRNA_halve	622	0	0	104	0	3549	2726	0	2692	1326	0	0	7153	300	4741	20975	9577	0	0	0	0	0	0	0	0	0	0	0	0	2336	0	11234	1578	451	Lys	TTT	TTT_Lys	11
3114	tRF#39-R9J89O9NF5W8E7H7	tRFM_tRNA-Gln-CTG-5-1	GGTTCCATGGTGTAATGGTTAGCACTCTGGACTCTGAAT	5_tRNA_halve	366	360	0	635	754	0	0	0	0	0	0	1320	0	1532	0	1823	0	0	0	0	501	0	0	0	0	0	0	289	392	0	280	742	6549	1123	Gln	CTG	CTG_Gln	5
3118	tRF#39-0UD3947SFR06RDI2	tRFM_tRNA-Asn-GTT-3-1,tRFM_tRNA-Asn-GTT-2-1	ACCGAAAGGTTGGTGGTTCGAGCCCACCCAGGGACGCCA	3_tRNA_halve	0	353.997	0	1056	105.003	1249.99	0	0	0	0	0	0	0	0	2666	1589	0	0	0	0	0	0	0	0	0	0	0	705.996	677.997	0	0	728.001	0	557.001	Asn	GTT	GTT_Asn	4
3119	tRF#40-BSBKZ3R9512R12L6	tRFM_tRNA-Asn-GTT-3-1,tRFM_tRNA-Asn-GTT-2-1	AACCGAAAGGTTGGTGGTTCGAGCCCACCCAGGGACGCCA	3_tRNA_halve	0	320.994	0	0	0	5773	0	0	0	0	0	0	0	0	13722	542.997	0	0	0	0	0	0	0	0	0	0	0	0	385.002	0	0	421.002	0	0	Asn	GTT	GTT_Asn	2
3121	tRF#49-WJ9X0UD3947SFR06RDI2	tRFM_tRNA-Asn-GTT-2-1,tRFM_tRNA-Asn-GTT-3-1	TCGGCTGTTAACCGAAAGGTTGGTGGTTCGAGCCCACCCAGGGACGCCA	3_tRF	0	0	0	0	131.004	1414.01	0	0	0	0	0	0	0	0	6371.99	1116.99	0	0	0	0	0	0	0	0	0	0	0	0	307.998	0	0	417.006	0	251.001	Asn	GTT	GTT_Asn	3
3127	tRF#41-UM8KSWRNLJK578Q1B	tRFM_tRNA-Lys-CTT-4-1,tRFM_tRNA-Lys-CTT-2-1,tRFM_tRNA-Lys-CTT-3-1	TAATCTCAGGGTCGTGGGTTCGAGCCCCACGTTGGGCGCCA	3_tRNA_halve	271.999	0	0	0	0	2856.99	0	0	0	0	0	0	703.003	0	1762.01	1427.01	436.996	0	0	0	0	0	0	0	0	0	0	0	0	0	0	2115.01	0	0	Lys	CTT	CTT_Lys	4
3128	tRF#32-34HWH3RXSINHQ	tRFM_tRNA-His-GTG-1-1	CCGTGATCGTATAGTGGTTAGTACTCTGCGTT	5_tRF	5267	512.001	675	0	0	10943	0	0	0	324.999	0	16954	426.006	772.002	6165.01	766.998	433.998	3895	0	0	495.999	0	2130.99	0	210.996	0	1621	0	439.002	0	291.996	597.006	776.997	398.997	His	GTG	GTG_His	7
3129	tRF#47-8Q9VZVEH93WB8689SV2	tRFM_tRNA-Ser-GCT-3-1	TCCATTGTGCTTTGCACGCGTGGGTTCGAATCCCATCCTCGTCGCCA	3_tRNA_halve	0	1090	177	223	198	1487	0	0	0	125	0	100	332	0	2271	1605	279	0	0	0	0	0	0	0	0	0	0	412	993	0	373	606	109	889	Ser	GCT	GCT_Ser	4
3138	tRF#18-1I63P3D9	tRFM_tRNA-Pro-AGG-1-1	AGGCTGGAGTGCAGTGGC	3_U_tRF	0	255	0	899	0	1564	0	0	0	0	0	0	277	0	0	1846	216	0	0	0	0	0	0	0	0	103	0	281	0	0	102	1749	156	104	Pro	AGG	AGG_Pro	3
3145	tRF#54-6NMH490VL8K87SIRMM12E2	tRFM_tRNA-Glu-CTC-1-1	GGATTCGGCGCTCTCACCGCCGCGGCCCGGGTTCGATTCCCGGTCAGGGAACCA	3_tRF	135.002	340.998	0	233.002	799.001	337.001	360.997	747.999	0	110.999	204.001	0	407.001	0	2674.99	6570	445.998	0	0	0	0	0	0	0	122.003	319.998	0	1408	492.996	0	383.999	1800	342.006	518	Glu	CTC	CTC_Glu	4
3146	tRF#65-7673FEWS3V2VR0PSR9593JK426	tRFM_tRNA-Gly-GCC-1-1	GTTCAGTGGTAGAATTCTCGCCTGCCACGCGGGAGGCCCGGGTTCGATTCCCGGCCCATGCACCA	3_tRF	0	5763	0	6817	260	3494	0	117	0	0	0	254	131	0	5875	4189	246	0	0	0	0	0	0	0	0	1474	0	7677	2518	0	433	997	872	4044	Gly	GCC	GCC_Gly	9
3152	tRF#41-UJJKIWRNL3KQNK71B	tRFM_tRNA-Arg-CCT-4-1	TAAGCCAGGGATTGTGGGTTCGAGTCCCATCTGGGGTGCCA	3_tRNA_halve	2088	1791	1085	397	461	7092	5763	0	225	1775	862	723	11658	1396	3458	4554	8082	2937	0	541	102	110	465	620	0	428	874	816	2275	253	4420	4175	1153	2254	Arg	CCT	CCT_Arg	17
3157	tRF#64-4JRX6N38Z90668K87SERM492E2	tRFM_tRNA-Glu-TTC-2-1	CTAGCGGTTAGGATTCCTGGTTTTCACCCAGGCGGCCCGGGTTCGACTCCCGGTGTGGGAACCA	3_tRF	569	2496	155	3982	1582	194	4314	2134	167	1138	304	1608	420	1724	1973	619	923	0	463	1115	948	491	0	0	252	1525	0	3141	3910	120	2228	213	3305	8594	Glu	TTC	TTC_Glu	16
3169	tRF#75-K84J83ML5F924ZDRJKW4R951KHZKL6	tRFM_tRNA-Lys-CTT-1-1	CCCGGCTAGCTCAGTCGGTAGAGCATGGGACTCTTAATCCCAGGGTCGTGGGTTCGAGCCCCACGTTGGGCGCCA	full_tRNA	0	0	137	0	273	0	0	0	614	670	101	0	3890	0	0	8886	3678	0	0	154	2245	396	0	0	0	0	0	0	0	2325	0	4172	0	257	Lys	CTT	CTT_Lys	6
3180	tRF#34-623K7SIR3DR2I2	tRFM_tRNA-Asp-GTC-2-1,tRFM_tRNA-Asp-GTC-3-1	GGAGACCGGGGTTCGATTCCCCGACGGGGAGCCA	3_tRF	180	168.996	444	753	246.996	4721	219.996	0	0	558	396	0	0	0	4179	2442	0	0	0	725.004	249.996	393.996	0	212.004	0	0	367.008	249	246.996	0	0	1726.01	0	219	Asp	GTC	GTC_Asp	4
3189	tRF#16-45EKP1B	tRFM_tRNA-Met-CAT-6-1,tRFM_tRNA-Met-CAT-1-1	CTCACACGGGGCACCA	3_tRF	0	268	0	360	0	0	0	0	0	0	0	224	0	0	0	0	0	0	0	0	0	0	0	0	0	168	0	1049	1111	0	152	0	227	815	Met	CAT	CAT_Met	2
3197	tRF#31-3JVIJMRPFQRDE	tRFM_tRNA-Lys-CTT-4-1,tRFM_tRNA-Lys-CTT-1-1	CCGGCTAGCTCAGTCGGTAGAGCATGGGACT	5_tRF	2782.01	0	318	0	1277	0	2049	0	0	606	0	1582	576.999	459	0	833.001	524.001	0	0	0	0	0	617.997	0	0	0	264.999	0	0	0	156.999	972	242.001	390	Lys	CTT	CTT_Lys	4
3201	tRF#26-PW5SVP9N15E	tRFM_tRNA-His-GTG-1-1	GCCGTGATCGTATAGTGGTTAGTACT	5_tRF	0	3247	0	549.999	0	0	0	0	0	0	0	3335	0	880.002	0	0	0	0	316.998	0	0	0	0	0	0	289.998	0	663.993	15251	0	1603	0	3457	742.995	His	GTG	GTG_His	5
3202	tRF#39-6J32VIJMRPFQJDKQ	tRFM_tRNA-Lys-TTT-3-1	GGAGCCCGGATAGCTCAGTCGGTAGAGCATCAGACTTTT	5_U_tRNA_halve	0	0	0	0	0	2571	0	0	2128	1063	0	0	1966	0	1641	13477	3211	0	0	0	0	0	0	0	0	0	0	0	0	2168	0	7244	0	0	Lys	TTT	TTT_Lys	9
3204	tRF#67-Q6S8V0JUO9YE4PRS93W0K6MY6V2	tRFM_tRNA-Lys-CTT-2-1	GCTCAGTCGGTAGAGCATGAGACTCTTAATCTCAGGGTCGTGGGTTCGAGCCCCACGTTGGGCGCCA	3_tRF	0	2133	0	2123	0	271	0	0	0	0	0	0	0	0	553	1634	0	0	0	0	0	0	0	0	0	663	0	3907	2719	0	100	1195	275	2134	Lys	CTT	CTT_Lys	7
3205	tRF#37-NBRSX3W03628652	tRFM_tRNA-Met-CAT-6-1	CTGAAGGTCGTGAGTTCGAGCCTCACACGGGGCACCA	3_tRNA_halve	0	273	0	946	0	386	413	0	0	0	0	0	225	0	2387	1229	125	0	0	0	0	0	0	0	0	0	0	508	619	0	0	241	249	671	Met	CAT	CAT_Met	2
3222	tRF#18-9N1EWJDW	tRFM_tRNA-Glu-CTC-1-1,tRFM_tRNA-Glu-CTC-2-1	TGGTTAGGATTCGGCGCT	i-tRF	0	187	0	612	0	0	0	0	0	0	0	1637	0	583	0	0	0	0	141	0	0	0	0	0	0	190	0	0	653	0	465	0	398	2125	Glu	CTC	CTC_Glu	2
3225	tRF#42-R0LR6LQ6S8V0J6OZQ	tRFM_tRNA-Lys-TTT-3-1	GGGAGCGCCCGGATAGCTCAGTCGGTAGAGCATCAGACTTTT	5_U_tRNA_halve	9243	0	585	768	1385	2037	11764	1087	2820	5279	1514	0	4728	516	276	13535	5966	0	0	0	0	1295	0	733	1419	544	0	117	170	2806	718	24123	1757	691	Lys	TTT	TTT_Lys	16
3227	tRF#47-8Q9KWR3HJ3WB8Y3DUV2	tRFM_tRNA-Ser-AGA-2-1,tRFM_tRNA-Ser-TGA-3-1	TCCATTGGGGTCTCCCCGCGCAGGTTCGAATCCTGCCGACTACGCCA	3_tRNA_halve	0	0	0	0	0	1518	0	0	0	0	0	0	179.998	0	5489	344.001	0	0	0	0	0	0	0	0	0	0	0	0	0	0	0	240.002	0	0	Ser	AGA	AGA_Ser	2
3228	tRF#27-93WB8689SV2	tRFM_tRNA-Ser-GCT-5-1,tRFM_tRNA-Ser-GCT-3-1,tRFM_tRNA-Ser-GCT-4-1	TGGGTTCGAATCCCATCCTCGTCGCCA	3_tRF	0	327	408	141	126	0	0	0	0	452	104	110	0	0	0	20985	0	0	105	0	198	118	0	0	346	583	0	864	548	0	260	6101	122	782	Ser	GCT	GCT_Ser	2
3231	tRF#43-R0LR6LQ6S8V0J6OZ0O	tRFM_tRNA-Lys-TTT-3-1	GGGAGCGCCCGGATAGCTCAGTCGGTAGAGCATCAGACTTTTA	5_U_tRNA_halve	0	0	0	0	0	0	366	0	106	0	0	0	330	0	0	1056	419	0	0	0	0	0	0	0	0	0	0	0	0	0	0	1925	113	0	Lys	TTT	TTT_Lys	2
3234	tRF#22-XSXMSL73O	tRFM_tRNA-His-GTG-1-1	TGCCGTGATCGTATAGTGGTTA	5_tRF	0	863	0	585	0	0	0	0	0	0	0	666	0	1643	0	0	0	0	2998	0	0	0	0	0	0	2079	0	886	1209	0	931	0	1499	3981	His	GTG	GTG_His	6
3237	tRF#34-Q99P9P9NH57S15	tRFM_tRNA-Val-CAC-2-1	GCTTCTGTAGTGTAGTGGTTATCACGTTCGCCTC	5_tRNA_halve	0	252	537	263	0	0	0	0	0	110	0	860	0	210	0	396	0	1418	0	0	0	0	2717	0	0	0	1153	0	0	0	306	112	372	202	Val	CAC	CAC_Val	3
3240	tRF#33-257KYUHRH7MSD2	tRFM_tRNA-Ser-GCT-5-1	CACACGTGGGTTCGAATCCCATCCTCGTCGCCA	3_tRF	0	0	0	0	0	133	0	0	0	0	0	0	0	0	283	3172	0	0	0	0	0	0	0	0	0	0	0	125	0	0	0	1022	0	0	Ser	GCT	GCT_Ser	2
3248	tRF#16-K5LYK1B	tRFM_tRNA-Leu-AAG-1-1,tRFM_tRNA-Leu-TAG-3-1,tRFM_tRNA-Leu-TAG-1-1,tRFM_tRNA-Leu-AAG-3-1,tRFM_tRNA-Leu-AAG-2-1,tRFM_tRNA-Leu-AAG-4-1	CCCACCGCTGCCACCA	3_tRF	0	1864.01	0	524.997	0	0	0	0	0	0	0	532.004	0	704	0	0	0	0	150.997	0	0	0	0	0	0	456.995	0	1747	775.005	0	860.002	0	1112	829.004	Leu	AAG	AAG_Leu	3
3254	tRF#16-K58Y01B	tRFM_tRNA-Leu-CAG-1-1	CCCACTCCTGACACCA	3_tRF	0	2418	0	512.001	0	0	0	0	0	0	0	427	0	409.997	0	0	0	0	219.002	0	0	0	0	0	0	484.001	0	2933	1783	0	658	0	614.999	1252	Leu	CAG	CAG_Leu	4
3258	tRF#27-9N1EWJQ72SJ	tRFM_tRNA-Glu-CTC-1-1,tRFM_tRNA-Glu-CTC-2-1	TGGTTAGGATTCGGCGCTCTCACCGCC	i-tRF	0	0	0	2326	0	0	833	0	0	0	0	198	0	293	0	19134	0	0	100	0	0	0	0	0	0	1221	0	183	464	0	0	13144	343	3909	Glu	CTC	CTC_Glu	5
3265	tRF#31-FP18LPMBQ4NKD	tRFM_tRNA-iMet-CAT-2-1,tRFM_tRNA-iMet-CAT-1-1	AGCAGAGTGGCGCAGCGGAAGCGTGCTGGGC	5_tRF	195639	2758.01	14281	6207.01	19360	0	66920	8699.99	0	105881	5016	82804	993.996	163199	0	15006	1058	13477	8871	2101.01	14596	4318	58000	8102	19685	2209.99	11412	3373	33680	0	16787	7850	419329	25445	iMet	CAT	CAT_iMet	29
3267	tRF#38-YO1N7KYUHR0P1SD2	tRFM_tRNA-Arg-TCT-2-1	TTCAAAGGTTGTGGGTTCGAATCCCACCAGAGTCGCCA	3_tRNA_halve	123	6649	0	1624	0	31956	0	0	0	103	0	128	494	1455	44102	1275	106	2205	0	0	0	0	104	0	0	209	129	195	2064	0	150	2050	7495	1329	Arg	TCT	TCT_Arg	11
3270	tRF#38-3B1NR8YU86KP6HD2	tRFM_tRNA-Asn-GTT-1-1	CCGAAAGGTTGGTGGTTCGATCCCACCCAGGGACGCCA	3_tRNA_halve	0	218	0	614	0	1671	0	0	0	0	0	0	0	0	2857	844	0	0	0	0	0	0	0	0	0	0	0	182	1036	0	0	552	0	253	Asn	GTT	GTT_Asn	3
3296	tRF#33-IK9NJ4S2I7L7DV	tRFM_tRNA-Gly-GCC-1-1	ATGGGTGGTTCAGTGGTAGAATTCTCGCCTGCC	5_tRNA_halve	0	112	1374	0	0	0	366	0	0	1324	0	222	0	0	0	0	0	0	0	0	262	0	0	442	0	0	0	0	349	0	0	0	0	234	Gly	GCC	GCC_Gly	2
3298	tRF#67-R718YKISQI45LSM1M3WE8SSP6D2	tRFM_tRNA-Glu-CTC-1-1	GGTCTAGTGGTTAGGATTCGGCGCTCTCACCGCCGCGGCCCGGGTTCGATTCCCGGTCAGGGAACCA	3_tRF	230.006	1468	0	710.997	312.998	233.002	250.999	863.002	0	0	0	0	259	145.999	360.997	1968.99	319.998	0	110.999	0	0	0	0	0	0	428.995	0	1544	1087	0	563.997	540.001	457.996	1464	Glu	CTC	CTC_Glu	5
3301	tRF#66-SL73VL4YMY91PJB7MNLE308HP1B	tRFM_tRNA-His-GTG-1-1	GTATAGTGGTTAGTACTCTGCGTTGTGGCCGCAGCAACCTCGGTTCGAATCCGAGTCACGGCACCA	3_tRF	140.004	3434.99	0	3919	331.002	3280.01	305.001	0	0	0	0	1163	349.002	617.004	11967	5348.01	648.999	0	643.995	106.002	0	0	0	0	0	1418	0	4098	6158	0	2058	2272.99	1255	8865	His	GTG	GTG_His	13
3304	tRF#41-1KK8HJ83ML5F82NZB	tRFM_tRNA-Lys-TTT-5-1	AGGGGCCCGGATAGCTCAGTCGGTAGAGCATCAGACTTTTA	5_U_tRNA_halve	0	0	0	0	0	0	0	0	0	0	0	0	0	0	0	2560	0	0	0	0	0	0	0	0	0	0	0	0	0	0	0	1932	0	0	Lys	TTT	TTT_Lys	2
3305	tRF#29-86J8WPMN1EJ3	tRFM_tRNA-Glu-TTC-2-1	TCCCACATGGTCTAGCGGTTAGGATTCCT	5_tRF	264	391	0	107	0	0	138	0	0	351	0	2475	0	361	0	281	0	0	0	0	1080	0	0	0	0	0	0	542	4115	0	407	227	1635	272	Glu	TTC	TTC_Glu	4
3306	tRF#36-XKS6RN23KYY8Q1B	tRFM_tRNA-Lys-TTT-3-1	TGAGGGTCCAGGGTTCAAGTCCCTGTTCGGGCGCCA	3_tRF	212	389	2634	278	2202	519	636	428	0	752	817	212	818	0	1867	2650	944	0	0	1313	399	448	0	237	128	202	632	888	1132	0	498	1111	286	902	Lys	TTT	TTT_Lys	7
3307	tRF#36-0KFMNKYUHRF8X7E	tRFM_tRNA-Thr-AGT-1-1	ACAGGAGATCCTGGGTTCGAATCCCAGCGGTGCCTT	3_tRNA_halve	0	1765	0	0	0	0	0	0	0	0	0	2970	0	0	0	0	0	0	0	0	0	0	0	0	0	0	0	0	1412	0	306	0	321	173	Thr	AGT	AGT_Thr	3
3310	tRF#47-8Q9KZR3HJ3WB8Y3DUV2	tRFM_tRNA-Ser-AGA-1-1,tRFM_tRNA-Ser-TGA-2-1	TCCATTGGGGTTTCCCCGCGCAGGTTCGAATCCTGCCGACTACGCCA	3_tRNA_halve	286	16331	177	3979	368	2911	458	0	0	352	0	1292	4364	0	16532	3412	4739	475	841	191	530	0	109	0	112	103	0	1623	3095	0	741	2893	369	3051	Ser	AGA	AGA_Ser	12
3311	tRF#75-86V8WPMN1E8Y7Z2R14PSR9O933IKB6	tRFM_tRNA-Glu-TTC-1-1	TCCCATATGGTCTAGCGGTTAGGATTCCTGGTTTTCACCCAGGTGGCCCGGGTTCGACTCCCGGTATGGGAACCA	full_tRNA	0	427	0	906	0	387	0	0	0	0	0	0	466	0	1069	2552	217	0	0	220	0	0	0	0	0	260	0	761	839	0	0	911	152	741	Glu	TTC	TTC_Glu	2
3316	tRF#40-12PS5P4PW3FJHPEZ	tRFM_tRNA-Lys-TTT-3-1	AGGGAGCCCGGATAGCTCAGTCGGTAGAGCATCAGACTTT	5_U_tRNA_halve	0	0	0	0	0	0	0	0	218	0	0	0	0	0	0	1890	0	0	0	0	0	0	0	0	0	0	0	0	0	235	0	1058	0	0	Lys	TTT	TTT_Lys	2
3319	tRF#28-PNR8YP9LOND5	tRFM_tRNA-Gly-CCC-1-2,tRFM_tRNA-Gly-GCC-2-1,tRFM_tRNA-Gly-GCC-3-1,tRFM_tRNA-Gly-GCC-5-1	GCATTGGTGGTTCAGTGGTAGAATTCTC	5_tRF	376	0	0	109	244	0	243	0	0	0	0	19539	0	3189	0	105	0	0	0	0	707	0	238	0	0	0	0	997	1703	0	2814	254	18553	315	Gly	CCC	CCC_Gly	5
3323	tRF#34-KSLP7SDRX90JI2	tRFM_tRNA-Ser-CGA-1-1	CCCCGCGCAGGTTCGAATCCTGCTCACAGCGCCA	3_tRF	0	993	0	2006	0	0	0	0	0	0	0	102	0	0	198	1432	0	0	0	0	0	0	0	0	0	446	0	1943	1661	0	0	1244	129	1665	Ser	CGA	CGA_Ser	6
3324	tRF#36-9LON4VN1EH6KK80	tRFM_tRNA-Gly-GCC-2-1,tRFM_tRNA-Gly-GCC-1-1,tRFM_tRNA-Gly-GCC-3-1	TGGTAGAATTCTCGCCTGCCACGCGGGAGGCCCGGG	i-tRF	1149	506.004	0	3911	0	444.996	1992	750	0	873	0	231.996	0	141	318	888.996	0	231	0	0	0	102.996	311.004	0	699	1050	0	1341	510	0	285	741.996	138.996	1078	Gly	GCC	GCC_Gly	6
3327	tRF#49-JDZXHY13KK761RNNMJI2	tRFM_tRNA-Lys-TTT-3-1	CAGACTTTTAATCTGAGGGTCCAGGGTTCAAGTCCCTGTTCGGGCGCCA	3_tRF	135	927	0	7361	237	609	154	0	195	127	0	1122	147	0	3315	2576	263	0	0	312	143	115	0	0	0	408	0	7218	617	280	741	1176	466	1019	Lys	TTT	TTT_Lys	7
3334	tRF#38-L85DMKYUYRLHR0D2	tRFM_tRNA-Asp-GTC-2-1,tRFM_tRNA-Asp-GTC-3-1	CGCGGGAGACCGGGGTTCGATTCCCCGACGGGGAGCCA	3_tRNA_halve	429	862.992	261	995.004	1991	15150	485.004	0	105	803.004	180	146.004	2076	0	8878.99	8281	1485	0	0	411.996	437.004	204.996	123.996	300	0	266.004	147	1055	1417	129	324	4762	195.996	1052	Asp	GTC	GTC_Asp	10
3339	tRF#69-Y3H3RUSMKVNMEH623K7SIR3DR2I2	tRFM_tRNA-Asp-GTC-2-1	TTAGTATAGTGGTGAGTATCCCCGCCTGTCACGCGGGAGACCGGGGTTCGATTCCCCGACGGGGAGCCA	3_tRF	0	605.011	0	6377.02	0	0	0	0	0	0	0	0	0	0	148.005	3620	0	0	328.999	0	0	0	0	0	0	167.002	0	723.998	1551.99	0	0	1187	169.004	1071	Asp	GTC	GTC_Asp	5
3341	tRF#32-RLVIJ4S2PNXIM	tRFM_tRNA-Cys-GCA-4-1,tRFM_tRNA-Cys-GCA-2-1	GGGTATAGCTCAGTGGTAGAGCATTTGACTGC	5_tRNA_halve	1344	0	722	0	0	0	0	0	0	432	0	0	0	0	0	0	0	500	0	0	0	0	0	0	0	0	1183	0	0	0	0	0	0	0	Cys	GCA	GCA_Cys	2
3347	tRF#26-18LPMBQ4NKD	tRFM_tRNA-iMet-CAT-2-1,tRFM_tRNA-iMet-CAT-1-1	AGTGGCGCAGCGGAAGCGTGCTGGGC	i-tRF	2825	0	0	101.997	280.998	0	769.005	0	0	1567	0	1229	0	1963.01	0	0	0	0	122.004	0	102.996	0	630	0	252	0	0	0	456.003	0	226.998	0	5579.01	389.997	iMet	CAT	CAT_iMet	5
3351	tRF#35-Q1Q89P9L8422YR	tRFM_tRNA-Gly-CCC-2-1	GCGCCGCTGGTGTAGTGGTATCATGCAAGATTCCC	5_tRNA_halve	683	159	287	0	0	0	979	0	0	212	0	883	321	255	0	0	429	1167	0	0	216	0	2873	455	0	0	317	0	244	0	1475	0	191	364	Gly	CCC	CCC_Gly	3
3352	tRF#74-87R8WP9N1EWJQ72S3HPSR95933JK0V	tRFM_tRNA-Glu-CTC-1-1	TCCCTGGTGGTCTAGTGGTTAGGATTCGGCGCTCTCACCGCCGCGGCCCGGGTTCGATTCCCGGTCAGGGAACC	full_tRNA	0	431.998	1895.01	1732	0	0	399	518	287	805	3173.01	960.995	2607	6359	0	9169.01	2173	0	2604.01	0	7408	2709	654.003	3651	0	529.998	977.004	0	2443	429.002	0	1994.99	530.999	3700	Glu	CTC	CTC_Glu	14
3354	tRF#24-PW5SVP9NFB	tRFM_tRNA-His-GTG-1-1	GCCGTGATCGTATAGTGGTTAGTA	5_tRF	0	1098	0	0	0	0	0	0	0	0	0	786.006	0	126	0	0	0	0	0	0	0	0	0	0	0	0	0	375.003	252.999	0	307.998	0	1078	210.996	His	GTG	GTG_His	2
3358	tRF#31-YSV4V47Q2WW1E	tRFM_tRNA-Val-CAC-4-1,tRFM_tRNA-Val-CAC-1-1,tRFM_tRNA-Val-AAC-3-1,tRFM_tRNA-Val-AAC-1-1,tRFM_tRNA-Val-AAC-4-1	TTCCGTAGTGTAGTGGTTATCACGTTCGCCT	5_tRF	22457	1265.01	56702	126	10529	303.996	7405.01	2413.01	0	11567	20204	42602	1065.01	1129	1303.01	900.998	1115	12066	167.006	599.998	4076.02	7052	42027	25803	6242	0	42522	247.996	2449.01	0	3225	1028.99	3876.98	2468	Val	CAC	CAC_Val	25
3359	tRF#38-82FNPKYUS7PVRSD2	tRFM_tRNA-Arg-TCG-1-1	TCAGAAGATTGCAGGTTCGAGTCCTGCCGCGGTCGCCA	3_tRNA_halve	7015	4355	2425	1966	3078	13643	8477	960	0	5504	1883	1989	1227	5467	24019	8654	1273	6717	808	1782	2247	1880	2615	1709	2573	1052	3243	2525	4699	0	3916	5339	20801	4610	Arg	TCG	TCG_Arg	30
3364	tRF#30-87R8WP9N1EWJ	tRFM_tRNA-Glu-CTC-1-1,tRFM_tRNA-Glu-CTC-2-1	TCCCTGGTGGTCTAGTGGTTAGGATTCGGC	5_tRF	1651	549	475	299	1340	0	869	105	0	581	356	69324	262	28313	327	2972	354	415	242	0	4307	237	403	790	110	177	566	3150	92969	0	14032	4147	57298	15799	Glu	CTC	CTC_Glu	12
3367	tRF#35-O2Z0R95M3973L6	tRFM_tRNA-Arg-CCG-1-1,tRFM_tRNA-Arg-TCG-3-1	GAAGATTGAGGGTTCGAGTCCCTTCGTGGTCGCCA	3_tRF	509	456	855	403	1368	944	884	235	0	489	406	0	104	0	930	3837	114	371	0	716	402	365	0	520	432	136	390	1746	516	0	307	2031	373	559	Arg	CCG	CCG_Arg	4
3373	tRF#67-9NJ4S2I7L7P5QK11M3WE8SP6X52	tRFM_tRNA-Gly-GCC-1-1	TGGTTCAGTGGTAGAATTCTCGCCTGCCACGCGGGAGGCCCGGGTTCGATTCCCGGCCCATGCACCA	3_tRF	0	1154	0	1250	0	1193	0	0	0	0	0	0	0	0	1495	2366	107	0	0	0	0	0	0	0	0	244	0	1350	500	0	0	444	230	737	Gly	GCC	GCC_Gly	6
3376	tRF#33-KV0KYUH77SXHD2	tRFM_tRNA-Ser-CGA-4-1	CCCGCACAGGTTCGAATCCTGTTCGTGACGCCA	3_tRF	0	115	0	1602	0	0	0	0	0	0	0	0	0	0	0	365	0	0	0	0	0	0	0	0	0	0	0	1002	272	0	0	381	0	197	Ser	CGA	CGA_Ser	2
3381	tRF#38-3BFNR8YUP6KP6HD2	tRFM_tRNA-Asn-GTT-4-1	CCGAAAGATTGGTGGTTCGAGCCCACCCAGGGACGCCA	3_tRNA_halve	0	0	0	282	0	2053	0	0	0	0	0	0	0	0	3841	0	0	0	0	0	0	0	0	0	0	0	0	0	352	0	0	0	0	0	Asn	GTT	GTT_Asn	2
3386	tRF#31-389MV47P596VE	tRFM_tRNA-Glu-CTC-1-1,tRFM_tRNA-Glu-CTC-2-1	CCTGGTGGTCTAGTGGTTAGGATTCGGCGCT	5_tRF	5727	0	10427	0	3755	0	525	483	0	2029	4785	1862	100	559	107	0	102	3642	0	0	1133	377	19508	631	254	0	22171	0	0	0	344	0	0	0	Glu	CTC	CTC_Glu	10
3388	tRF#62-18Y3E7QN7JLP21W3WB8US5652	tRFM_tRNA-His-GTG-1-1	AGTGGTTAGTACTCTGCGTTGTGGCCGCAGCAACCTCGGTTCGAATCCGAGTCACGGCACCA	3_tRF	855.999	26123	0	28851	3079.01	5406	2600	2341.01	1262.02	1340	0	9429	4108.01	1824.99	26789	55670	10310	129.996	7241.99	2555	711.999	736.992	0	0	371.997	16822	0	35176	42678	429.003	14074	16182	7810.99	57501	His	GTG	GTG_His	23
3389	tRF#36-PSQP4PW3FJIKE7E	tRFM_tRNA-Lys-CTT-4-1,tRFM_tRNA-Lys-CTT-1-1	GCCCGGCTAGCTCAGTCGGTAGAGCATGGGACTCTT	5_tRNA_halve	16587	7396	1368	1500	2280	1924	6941	744	0	2414	405.999	4241	5723	846	1953	1592	6985	10894	0	0	1637	0	10352	489	704.001	0	1493	1464	2886	0	7254	903	639.999	1073	Lys	CTT	CTT_Lys	21
3391	tRF#29-LY7SIR69OKE2	tRFM_tRNA-Tyr-GTA-5-1,tRFM_tRNA-Tyr-GTA-2-1	CGCTGGTTCGATTCCGGCTCGAAGGACCA	3_tRF	151.998	733.998	0	678	787.998	0	934.998	321	0	601.002	0	477	0	870	267	13950	0	0	463.998	576	772.998	141	0	0	0	594	0	2443	1555	0	891	3689	2409	2050	Tyr	GTA	GTA_Tyr	6
3392	tRF#27-F345WWXR1I4	tRFM_tRNA-Cys-GCA-12-1	AGAGTCTCACTCTGTTGCCCAGGCTGG	3_U_tRF	544	431	1942	1955	496	3215	1513	934	250	1914	1755	0	945	0	5473	7315	1229	194	0	113	1003	1048	575	1117	1100	100	604	628	1282	222	182	5124	143	789	Cys	GCA	GCA_Cys	15
3397	tRF#75-K84J83ML5FX24ZD7JKW4R951KHZKL6	tRFM_tRNA-Lys-CTT-2-1	CCCGGCTAGCTCAGTCGGTAGAGCATGAGACTCTTAATCTCAGGGTCGTGGGTTCGAGCCCCACGTTGGGCGCCA	full_tRNA	0	0	0	0	0	0	0	0	0	279	0	0	1024	0	0	10200	1008	0	0	117	350	0	0	0	0	0	0	0	0	369	0	3521	0	0	Lys	CTT	CTT_Lys	4
3404	tRF#32-79MP9P9NH57SJ	tRFM_tRNA-Val-CAC-4-1,tRFM_tRNA-Val-CAC-1-1,tRFM_tRNA-Val-AAC-3-1,tRFM_tRNA-Val-AAC-1-1,tRFM_tRNA-Val-AAC-4-1	GTTTCCGTAGTGTAGTGGTTATCACGTTCGCC	5_tRF	79638	13090	29120	5378	21559	599.998	14106	3501.01	0	20500	7895.01	113365	457.002	191439	2060	2694.01	513.002	15523	6287.01	697.004	8640	9693	53033	30253	11192	1049.01	25727	4596	16482	0	33550	2130	80847	61431	Val	CAC	CAC_Val	28
3405	tRF#38-31QJ3KYUYRR6RBD2	tRFM_tRNA-Glu-CTC-1-1,tRFM_tRNA-Glu-TTC-4-2	CCGCCGCGGCCCGGGTTCGATTCCCGGTCAGGGAACCA	3_tRNA_halve	0	156.996	0	0	154.998	0	516.006	113.004	0	256.995	0	0	979.002	0	1124	2725	1073	0	0	0	0	0	0	0	0	0	0	0	125.001	0	106.002	1300.01	0	266.994	Glu	CTC	CTC_Glu	4
3406	tRF#38-WO1M38YO8SRZMFD2	tRFM_tRNA-Phe-GAA-2-1,tRFM_tRNA-Phe-GAA-3-1	TCTAAAGGTCCCTGGTTCAATCCCGGGTTTCGGCACCA	3_tRNA_halve	0	941	0	803	0	477	0	0	0	0	0	0	0	0	3861	1177	0	0	0	0	0	0	0	0	0	0	0	0	580	0	0	668	0	555	Phe	GAA	GAA_Phe	2
3413	tRF#37-LSM1M3WE8SSP6D2	tRFM_tRNA-Glu-CTC-1-1,tRFM_tRNA-Glu-TTC-4-2	CGCCGCGGCCCGGGTTCGATTCCCGGTCAGGGAACCA	3_tRNA_halve	468.999	504	0	5223	221.004	0	1829	150.003	0	318.996	0	0	1013.99	143.001	1379	2720	1013	0	0	0	0	0	0	0	101.997	0	0	641.007	509.994	0	134.001	1459	317.007	607.995	Glu	CTC	CTC_Glu	7
3414	tRF#18-H77SXHD2	tRFM_tRNA-Ser-CGA-4-1	ATCCTGTTCGTGACGCCA	3_tRF	0	606	0	147	0	0	0	0	0	0	0	186	0	220	0	112	0	0	325	0	0	0	0	0	0	155	0	1192	1024	0	317	0	674	803	Ser	CGA	CGA_Ser	2
3421	tRF#23-79MP9P9NDD	tRFM_tRNA-Val-CAC-1-1,tRFM_tRNA-Val-CAC-chr1-16,tRFM_tRNA-Val-AAC-4-1,tRFM_tRNA-Val-AAC-5-1,tRFM_tRNA-Val-CAC-4-1,tRFM_tRNA-Val-AAC-3-1,tRFM_tRNA-Val-AAC-1-1	GTTTCCGTAGTGTAGTGGTTATC	5_tRF	0	462.994	0	380.996	0	0	0	0	0	0	0	987	0	1563	0	566.006	0	0	345.002	0	0	0	0	0	0	298.998	0	1746	763	0	1512	246.008	4167	765.996	Val	CAC	CAC_Val	4
3430	tRF#39-18YKISQI45LSM11Y	tRFM_tRNA-Glu-CTC-1-1,tRFM_tRNA-Glu-CTC-2-1	AGTGGTTAGGATTCGGCGCTCTCACCGCCGCGGCCCGGG	i-tRF	0	0	0	1007	251	2396	6430	276	0	1364	205	339	499	1869	1973	45831	714	0	194	0	0	0	0	265	0	284	0	0	132	0	138	51111	2304	4090	Glu	CTC	CTC_Glu	10
3431	tRF#35-JKW4R951KHZKL6	tRFM_tRNA-Lys-CTT-3-1,tRFM_tRNA-Lys-CTT-2-1,tRFM_tRNA-Lys-CTT-1-1,tRFM_tRNA-Lys-CTT-4-1	CAGGGTCGTGGGTTCGAGCCCCACGTTGGGCGCCA	3_tRF	0	4876.01	151.002	14254	775.998	548.001	187.002	0	0	351.999	0	1532.01	351.999	741.996	1140.01	12222	402.003	0	541.998	138.996	415.998	0	0	0	0	1782.01	0	24433	10491	0	2197.01	9963.99	4358	6691	Lys	CTT	CTT_Lys	12
3443	tRF#43-06R19EF91YS20MFI0Q	tRFM_tRNA-Lys-TTT-7-1	ACCCAGGGCCTGGATAGCTCAGTTGGTAGAACATCAGACTTTT	5_U_tRNA_halve	0	0	0	0	0	358	0	0	0	0	0	0	0	0	1233	8489	0	0	0	0	0	0	0	0	0	0	0	0	0	0	0	4571	0	0	Lys	TTT	TTT_Lys	3
3445	tRF#18-4E6L1FDP	tRFM_tRNA-Arg-CCT-2-1,tRFM_tRNA-Arg-CCT-1-1	CTAATGGATAAGGCACTG	i-tRF	0	0	0	783	0	0	0	0	0	0	0	5448	0	228	0	0	0	0	674	0	0	0	0	0	0	268	0	0	713	0	101	0	281	2260	Arg	CCT	CCT_Arg	2
3449	tRF#37-Z41DD8282K63ZNQ	tRFM_tRNA-His-GTG-1-1	TTGTGAGGACAATGGCACGGCAAGGGGAGTTTGTTTT	3_U_tRF	0	0	0	0	0	407	0	0	0	0	0	0	0	0	0	2211	0	0	0	0	0	0	0	0	0	293	0	0	122	0	0	4694	335	627	His	GTG	GTG_His	2
3453	tRF#16-K8KQP1B	tRFM_tRNA-Gly-GCC-1-1	CCCGGCCCATGCACCA	3_tRF	0	12452	0	5377	0	0	0	0	0	0	0	548	0	173	0	0	0	0	0	0	0	0	0	0	0	1313	0	19840	5105	0	253	0	1057	2665	Gly	GCC	GCC_Gly	7
3458	tRF#29-I89NJ4S2I71V	tRFM_tRNA-Gly-CCC-1-2,tRFM_tRNA-Gly-GCC-2-1,tRFM_tRNA-Gly-GCC-3-1,tRFM_tRNA-Gly-GCC-5-1	ATTGGTGGTTCAGTGGTAGAATTCTCGCC	5_tRF	1388	0	1090	0	1628	0	125	0	0	1048	106	382	0	1136	0	0	126	211	0	0	250	0	5598	105	0	0	1007	0	0	0	0	0	0	0	Gly	CCC	CCC_Gly	7
3462	tRF#38-W6RM7KYUPRENRHD2	tRFM_tRNA-Lys-CTT-4-1,tRFM_tRNA-Lys-CTT-2-1,tRFM_tRNA-Lys-CTT-3-1	TCTCAGGGTCGTGGGTTCGAGCCCCACGTTGGGCGCCA	3_tRNA_halve	3124	3153	388.997	3267.01	857.003	4335	2646	133	0	2002	0	738.003	539	575.001	4770	19390	527.002	2327	270.998	168	1067	0	792.001	0	473.998	541.002	430.003	1538.01	1691	0	775.005	10284	3316	1205.99	Lys	CTT	CTT_Lys	15
3465	tRF#33-PNR8YP9LON4VD5	tRFM_tRNA-Gly-CCC-1-2	GCATTGGTGGTTCAGTGGTAGAATTCTCGCCTC	5_tRNA_halve	883	1743	602	1278	109	1015	441	0	0	720	0	3098	1152	2497	3360	16152	2420	792	0	0	470	0	3040	0	0	0	970	355	214	0	1291	10902	2358	1506	Gly	CCC	CCC_Gly	14
3466	tRF#40-D9BKZ4R9OMK1F3L6	tRFM_tRNA-Arg-TCT-2-1	AATTCAAAGGTTGTGGGTTCGAATCCCACCAGAGTCGCCA	3_tRNA_halve	0	752	0	103	0	3001	0	0	0	0	0	0	0	0	6657	181	0	0	0	0	0	0	0	0	0	0	0	0	445	0	0	392	0	112	Arg	TCT	TCT_Arg	2
3470	tRF#33-PSQP4PW3FJIKW	tRFM_tRNA-Lys-CTT-4-1,tRFM_tRNA-Lys-CTT-1-1	GCCCGGCTAGCTCAGTCGGTAGAGCATGGGACT	5_tRF	194637	9251	258	3067	19781	597	11229	1150	0	4529	0	58110	2076	13664	731.001	2291	2301	2612	876.999	573	9075	0	7910	0	654.999	501	680.001	1940	3822	0	10611	1231	24988	6881	Lys	CTT	CTT_Lys	21
3479	tRF#41-PSQP4PW3FJIKE7UMD	tRFM_tRNA-Lys-CTT-1-1	GCCCGGCTAGCTCAGTCGGTAGAGCATGGGACTCTTAATCC	5_tRF	0	0	0	0	315	292	600	0	0	0	0	636	1041	245	327	653	1370	0	0	0	581	0	0	0	0	0	0	261	169	0	634	469	372	184	Lys	CTT	CTT_Lys	2
3480	tRF#30-86V8WPMN1E8Y	tRFM_tRNA-Glu-TTC-1-1	TCCCATATGGTCTAGCGGTTAGGATTCCTG	5_tRF	447	444	0	0	0	0	325	0	0	470	0	4469	0	362	0	663	0	0	0	0	377	224	0	0	0	0	0	178	2836	0	481	431	3056	165	Glu	TTC	TTC_Glu	3
3483	tRF#33-PNR8YP9LON4VDP	tRFM_tRNA-Gly-GCC-2-1,tRFM_tRNA-Gly-GCC-3-1,tRFM_tRNA-Gly-GCC-5-1	GCATTGGTGGTTCAGTGGTAGAATTCTCGCCTG	5_tRNA_halve	211388	149543	20053	41385	148200	2821	107125	35054	726	173267	10543	465873	43696	366083	8689	9996	65200	29263	93207	3304	383876	9144	176970	37195	25782	10864	18312	19619	898763	610	123717	10435	468666	1055680	Gly	GCC	GCC_Gly	32
3484	tRF#76-PSQP4PW3FJIKE7UMKKSWRNLJK578Q1B	tRFM_tRNA-Lys-CTT-1-1	GCCCGGCTAGCTCAGTCGGTAGAGCATGGGACTCTTAATCCCAGGGTCGTGGGTTCGAGCCCCACGTTGGGCGCCA	full_tRNA	1004	6223	236	20113	4386	883	1574	197	1003	1065	167	1279	9461	1709	2233	36043	8833	429	2082	168	3826	847	117	212	405	5172	0	14697	15261	3543	1505	17467	2802	16760	Lys	CTT	CTT_Lys	23
3489	tRF#17-08Q2B52	tRFM_tRNA-Val-CAC-1-1,tRFM_tRNA-Val-AAC-1-1,tRFM_tRNA-Val-AAC-4-1,tRFM_tRNA-Val-AAC-2-1,tRFM_tRNA-Val-AAC-chr6-87	ACCGGGCGGAAACACCA	3_tRF	0	3026	0	1896	0	0	0	0	0	0	0	1730	0	1531.01	0	641.008	0	0	451.008	0	0	0	0	0	0	2025.01	0	4328	3165.01	0	2295.01	209.008	5139.01	3376	Val	CAC	CAC_Val	10
3494	tRF#66-4PW3FJIKE7UM8KSWRNLJK578Q1B	tRFM_tRNA-Lys-CTT-4-1	CTCAGTCGGTAGAGCATGGGACTCTTAATCTCAGGGTCGTGGGTTCGAGCCCCACGTTGGGCGCCA	3_tRF	0	1268	0	1219	0	1477	0	0	0	0	0	0	0	0	5664	7852	0	0	0	0	0	0	0	0	0	0	0	2117	534	0	0	2308	0	517	Lys	CTT	CTT_Lys	7
3495	tRF#35-P4R8YP9LON4VN1	tRFM_tRNA-Gly-GCC-1-1	GCATGGGTGGTTCAGTGGTAGAATTCTCGCCTGCC	5_tRNA_halve	268	751	0	350	289	1064	0	0	0	0	0	468	1580	214	1398	1917	1730	101	0	0	123	0	909	0	0	0	0	126	312	0	147	1478	1058	438	Gly	GCC	GCC_Gly	7
3497	tRF#32-ZRS3S3R68HYV3	tRFM_tRNA-Val-AAC-2-1	TTTCCGTAGTGTAGTGGTCATCACGTTCGCCT	5_tRF	922	0	4977	0	2256	0	0	0	0	5399	815	23118	313	263	0	995	388	6610	0	314	4568	529	1803	1400	1742	0	4313	0	726	0	2216	291	1587	230	Val	AAC	AAC_Val	12
3498	tRF#42-87R8WP9N1EWJQ72SJ	tRFM_tRNA-Glu-CTC-1-1,tRFM_tRNA-Glu-CTC-2-1	TCCCTGGTGGTCTAGTGGTTAGGATTCGGCGCTCTCACCGCC	5_tRF	240	487	242	639	260	750	835	0	0	453	0	232	264	200	1271	6597	327	0	0	0	259	360	0	322	0	366	108	1743	700	0	472	5962	294	1660	Glu	CTC	CTC_Glu	5
3503	tRF#40-D0K8HJ83ML5F82NZ	tRFM_tRNA-Lys-TTT-3-1	AAGAGCCCGGATAGCTCAGTCGGTAGAGCATCAGACTTTT	5_U_tRNA_halve	0	0	0	0	0	223	0	0	3183	0	0	0	7527	0	558	5013	10208	0	0	0	0	0	0	0	0	0	0	0	0	2801	0	2067	145	0	Lys	TTT	TTT_Lys	6
3524	tRF#73-389MV47P596VW631QJ3KYUYRR6RBD2	tRFM_tRNA-Glu-CTC-1-1	CCTGGTGGTCTAGTGGTTAGGATTCGGCGCTCTCACCGCCGCGGCCCGGGTTCGATTCCCGGTCAGGGAACCA	full_tRNA	133	0	4581.01	1275	1497.01	0	963.998	372.001	1480	1810	6321.01	0	16733	0	1373	33434	17288	0	0	621.999	108.997	2265	275.002	2191.99	136.003	296.002	108.003	0	677.999	1844	0	7841	0	584.003	Glu	CTC	CTC_Glu	14
3525	tRF#30-KY7343RX6NMH	tRFM_tRNA-Glu-CTC-1-1,tRFM_tRNA-Glu-CTC-2-1	CCCTGGTGGTCTAGTGGTTAGGATTCGGCG	5_tRF	0	0	0	0	0	0	0	0	0	0	0	2241	0	580	0	0	0	0	0	0	0	0	0	0	0	0	0	0	504	0	0	0	1233	559	Glu	CTC	CTC_Glu	2
3529	tRF#64-JMRPFQRDWXHR13M87SFR2W9JI2	tRFM_tRNA-Lys-CTT-1-1	CAGTCGGTAGAGCATGGGACTCTTAATCCCAGGGTCGTGGGTTCGAGCCCCACGTTGGGCGCCA	3_tRF	462	9888	374	4862	4655	6533	1788	459	676	1530	380	2827	3612	1505	27105	19566	7763	351	2801	1282	1794	785	0	168	437	4318	0	19881	14757	391	6058	6661	7000	14403	Lys	CTT	CTT_Lys	22
3536	tRF#33-0P58309NDJ78W	tRFM_tRNA-Leu-TAA-1-1	ACCAGGATGGCCGAGTGGTTAAGGCGTTGGACT	5_tRF	357	0	0	0	0	0	0	0	0	281	0	1403	2859	351	0	347	3397	0	0	0	0	0	0	0	0	0	0	0	194	0	171	335	4326	210	Leu	TAA	TAA_Leu	4
3540	tRF#51-Y8L981PV6RRNLNK88KO1B	tRFM_tRNA-Glu-CTC-1-1	TTCGGCGCTCTCACCGCCGCGGCCCGGGTTCGATTCCCGGTCAGGGAACCA	3_tRF	3121	4210	4041	3176	6316	10032	7668	8311	1454.01	5219	4352.01	1456.99	6461.99	1084	38899	62971	7141.99	994	663.999	6439	1876	3313	919.996	2693.01	3130	3155.01	3514	6534	5094	1949	2820.01	17888	2648	5393	Glu	CTC	CTC_Glu	31
3549	tRF#35-12Z4R95MK19KU6	tRFM_tRNA-Arg-CCT-1-1	AGGGATTGTGGGTTCGAGTCCCACCTGGGGTACCA	3_tRF	0	651	0	479	117	0	0	0	0	0	0	0	0	0	578	1993	0	0	0	0	0	0	0	0	0	0	0	2886	397	0	117	608	118	586	Arg	CCT	CCT_Arg	2
3551	tRF#29-8W1W18YMEN1V	tRFM_tRNA-Val-CAC-4-1,tRFM_tRNA-Val-CAC-1-1,tRFM_tRNA-Val-AAC-3-1,tRFM_tRNA-Val-AAC-1-1,tRFM_tRNA-Val-AAC-4-1	TCCGTAGTGTAGTGGTTATCACGTTCGCC	5_tRF	0	0	5354.01	0	461.006	0	0	0	0	2528.99	1024	1214	0	100.002	0	0	0	1164.98	0	193.998	1030.01	1216	0	4338.98	948.01	0	8314.01	0	0	0	0	0	0	0	Val	CAC	CAC_Val	9
3554	tRF#38-WO1M38YU8SRZMFD2	tRFM_tRNA-Phe-GAA-1-1	TCTAAAGGTCCCTGGTTCGATCCCGGGTTTCGGCACCA	3_tRNA_halve	322.998	5467	0	4396	415.998	2952	1095	0	0	169.002	0	1575	895.998	189	18654	5095	984	0	526.002	262.998	657	0	0	0	0	585	0	1723	4014	0	644.004	2659	2000	4945	Phe	GAA	GAA_Phe	12
3563	tRF#18-YSQSD2D2	tRFM_tRNA-Tyr-GTA-2-1,tRFM_tRNA-Tyr-GTA-5-1,tRFM_tRNA-Tyr-GTA-7-1	TTCCGGCTCGAAGGACCA	3_tRF	0	140	0	323.001	0	0	0	0	0	0	0	245	0	605.003	0	0	0	0	383.005	0	0	0	0	0	0	0	0	1135.99	777	0	515.998	0	1645.01	566.006	Tyr	GTA	GTA_Tyr	2
3572	tRF#29-PSQP4PW3FJF4	tRFM_tRNA-Lys-CTT-4-1,tRFM_tRNA-Lys-CTT-1-1	GCCCGGCTAGCTCAGTCGGTAGAGCATGG	5_tRF	290.001	458.001	0	0	0	0	0	0	0	0	0	5212	0	1208	0	0	0	0	0	0	0	0	0	0	0	0	0	291	5330	0	740.001	0	6257	579.999	Lys	CTT	CTT_Lys	4
3585	tRF#89-D1K367D8H0PN673OPP6N7KYUSRHYR4PYXIKP	tRFM_tRNA-Arg-CCT-4-1	AAGCCCCAGTGGCCTAATGGATAAGGCATTGGCCTCCTAAGCCAGGGATTGTGGGTTCGAGTCCCATCTGGGGTGGCCTGTGACTTTTG	other	125	0	452	0	242	1463	637	0	147	523	570	0	0	0	126	2124	0	0	0	136	0	336	0	434	499	0	0	0	0	119	0	1170	0	0	Arg	CCT	CCT_Arg	3
3589	tRF#28-4KYU476YQSD2	tRFM_tRNA-Arg-ACG-2-1	CTAGGTTCGACTCCTGGCTGGCTCGCCA	3_tRF	0	202	0	186	102	0	0	0	0	0	0	166	0	0	0	3725	0	0	0	0	0	0	0	0	0	206	0	1389	570	0	225	910	139	630	Arg	ACG	ACG_Arg	2
3591	tRF#27-7343RX6NMH3	tRFM_tRNA-Glu-CTC-1-1,tRFM_tRNA-Glu-CTC-2-1	GTGGTCTAGTGGTTAGGATTCGGCGCT	i-tRF	5755	118	2440	0	1213	0	424	0	0	1189	664	1646	0	284	0	0	0	2495	0	0	702	0	7264	0	0	0	7176	0	0	0	319	0	150	0	Glu	CTC	CTC_Glu	8
3592	tRF#30-I89NJ4S2I7L7	tRFM_tRNA-Gly-CCC-1-2,tRFM_tRNA-Gly-GCC-2-1,tRFM_tRNA-Gly-GCC-3-1,tRFM_tRNA-Gly-GCC-5-1	ATTGGTGGTTCAGTGGTAGAATTCTCGCCT	5_tRF	22781	895	18522	133	18381	0	2999	6348	0	10493	4497	10837	0	3563	341	0	293	19266	0	968	4587	1237	205379	3151	3112	0	18340	0	115	0	2043	0	6850	616	Gly	CCC	CCC_Gly	18
3601	tRF#66-4PW3FJHPEZUMXKS6RN23KYY8Q1B	tRFM_tRNA-Lys-TTT-3-1	CTCAGTCGGTAGAGCATCAGACTTTTAATCTGAGGGTCCAGGGTTCAAGTCCCTGTTCGGGCGCCA	3_tRF	0	308	0	2829	0	214	0	0	0	0	0	242	0	0	2441	328	0	0	0	0	0	0	0	0	0	162	0	1512	475	0	179	115	163	769	Lys	TTT	TTT_Lys	3
3603	tRF#37-PS5U8918W8RV1I5	tRFM_tRNA-SeC-TCA-1-1	GCCCGGATGATCCTCAGTGGTCTGGGGTGCAGGCTTC	5_tRNA_halve	3628	666	218	155	666	0	0	0	0	0	0	2287	0	606	0	0	0	295	0	0	472	0	625	0	0	0	356	384	853	0	11425	0	1356	1969	SeC	TCA	TCA_SeC	5
3611	tRF#53-YO0YVISXQDF3R9D927Y8D8	tRFM_tRNA-SeC-TCA-1-1	TTCAAACCTGTAGCTGTCTAGCGACAGAGTGGTTCAATTCCACCTTTCGGGCG	3_tRF	789	324	1186	260	1649	1284	1771	2473	108	4484	1534	223	9926	0	5051	3425	15880	326	433	3963	2056	2412	992	1394	795	351	675	448	1110	122	438	2314	223	890	SeC	TCA	TCA_SeC	17
3620	tRF#51-4EKN7IZFLWRNLEKQ3SW1B	tRFM_tRNA-Ser-GCT-3-1	CTAATCCATTGTGCTTTGCACGCGTGGGTTCGAATCCCATCCTCGTCGCCA	3_tRNA_halve	0	180	180	0	0	2095	0	0	0	0	0	0	448	0	2137	1068	104	103	0	0	101	0	0	0	0	0	0	0	113	0	0	403	0	0	Ser	GCT	GCT_Ser	3
3624	tRF#29-J09HJHOJ7II9	tRFM_tRNA-iMet-CAT-2-1,tRFM_tRNA-iMet-CAT-1-1	CAGAGTGGCGCAGCGGAAGCGTGCTGGGC	5_tRF	39940	0	14422	0	3178	0	14974	0	0	31633	4782.01	99.999	0	119.997	0	7578.99	0	4168.99	0	1531	3379.99	3236.99	3762	6666.98	5974.01	0	9095	0	279.999	0	0	2820	351.999	136.998	iMet	CAT	CAT_iMet	16
3632	tRF#32-PNR8YO9LON4V3	tRFM_tRNA-Gly-CCC-3-1	GCATTGGTGGTTCAATGGTAGAATTCTCGCCT	5_tRF	495	217	0	0	0	0	0	0	0	0	0	1668	0	911	0	0	0	0	0	0	0	0	0	0	0	0	0	0	107	0	386	0	2105	299	Gly	CCC	CCC_Gly	2
3636	tRF#59-RPFQ5DWXH913M87SFR2W9JI2	tRFM_tRNA-Lys-CTT-2-1	GGTAGAGCATGAGACTCTTAATCTCAGGGTCGTGGGTTCGAGCCCCACGTTGGGCGCCA	3_tRF	0	705	0	835	0	0	0	0	0	0	0	0	0	0	358	1359	0	0	0	0	0	0	0	0	0	145	0	1423	912	0	0	693	0	873	Lys	CTT	CTT_Lys	2
3638	tRF#18-HRH7MSD2	tRFM_tRNA-Ser-GCT-5-1,tRFM_tRNA-Ser-GCT-3-1,tRFM_tRNA-Ser-GCT-4-1	ATCCCATCCTCGTCGCCA	3_tRF	0	3015	0	1477	0	0	0	0	0	0	0	742	0	264	539	237	0	0	408	0	0	0	0	0	0	1469	0	7078	4030	0	1337	0	1588	3987	Ser	GCT	GCT_Ser	8
3639	tRF#16-2WMK81B	tRFM_tRNA-Trp-CCA-5-1,tRFM_tRNA-Trp-CCA-1-1,tRFM_tRNA-Trp-CCA-3-1,tRFM_tRNA-Trp-CCA-2-1,tRFM_tRNA-Trp-CCA-4-1	CACGTCGGGGTCACCA	3_tRF	0	0	0	0	0	0	0	0	0	0	0	0	0	1735	0	116.998	0	0	0	0	0	0	0	0	0	0	0	4678	0	0	0	0	0	0	Trp	CCA	CCA_Trp	2
3641	tRF#30-8PR9DM3WWKL6	tRFM_tRNA-Lys-TTT-3-1	TCCAGGGTTCAAGTCCCTGTTCGGGCGCCA	3_tRF	3523	4931	1218	1849	3993	238	3759	4579	0	2540	1063	2458	274	864	916	28941	290	668	1067	1169	1412	2259	429	903	1684	2409	645	8858	6961	0	3238	8564	3511	8386	Lys	TTT	TTT_Lys	23
3642	tRF#32-Q99P9P9NH57SJ	tRFM_tRNA-Val-CAC-2-1	GCTTCTGTAGTGTAGTGGTTATCACGTTCGCC	5_tRF	1945	982	3042	1223	1900	111	995	114	0	3424	312	32701	0	28555	129	802	0	3450	1535	0	1299	482	7825	716	1703	0	2463	490	1407	0	3198	822	24186	8314	Val	CAC	CAC_Val	17
3648	tRF#66-NK7F6Z2DNLQW4JOP18YOY63ZMJ0	tRFM_tRNA-SeC-TCA-1-1	CTGGGGTGCAGGCTTCAAACCTGTAGCTGTCTAGCGACAGAGTGGTTCAATTCCACCTTTCGGGCG	3_tRF	0	572	0	1119	138	0	0	0	0	0	0	0	0	0	354	685	0	0	0	0	0	0	0	0	0	362	0	3322	2007	0	1508	383	0	4482	SeC	TCA	TCA_SeC	5
3653	tRF#28-7KYUHRH7MSD2	tRFM_tRNA-Ser-GCT-4-1,tRFM_tRNA-Ser-GCT-3-1,tRFM_tRNA-Ser-GCT-5-1	GTGGGTTCGAATCCCATCCTCGTCGCCA	3_tRF	511	1348	373	218	1599	0	1204	1062	0	416	140	526	0	0	0	26895	0	134	104	0	504	334	0	151	976	664	0	3112	2132	0	1082	8366	336	2015	Ser	GCT	GCT_Ser	10
3656	tRF#63-1SS2P46INO86RM7KYUPRENRHD2	tRFM_tRNA-Lys-CTT-1-1	AGTCGGTAGAGCATGGGACTCTTAATCCCAGGGTCGTGGGTTCGAGCCCCACGTTGGGCGCCA	3_tRF	0	1524	0	933	927	545	276	0	312	120	0	551	723	452	1956	4554	1838	0	345	124	0	0	0	0	0	761	0	3222	2627	116	1261	1651	2313	2562	Lys	CTT	CTT_Lys	10
3663	tRF#42-45LSM1M3WE8SSP6D2	tRFM_tRNA-Glu-CTC-1-1	CTCACCGCCGCGGCCCGGGTTCGATTCCCGGTCAGGGAACCA	3_tRNA_halve	470.001	969.003	303.002	1218	653.002	1148	2284.01	820.001	0	606.998	264.999	0	927.003	136.003	2173	5804.01	759.997	127.001	120.001	325.997	178.997	109.998	0	0	308	1732	116.998	1084	733.999	0	0	2490	334.005	765.996	Glu	CTC	CTC_Glu	8
3670	tRF#31-SV9NLN3JWB61B	tRFM_tRNA-Tyr-GTA-5-1,tRFM_tRNA-Tyr-GTA-2-1	GTCGCTGGTTCGATTCCGGCTCGAAGGACCA	3_tRF	133.002	453	0	244.002	330	1212	876.996	136.002	0	334.002	0	252	108	573	4244	4574	151.998	0	181.002	772.998	418.002	228	0	0	0	168	0	1263	691.998	0	541.002	1458	1868	1082	Tyr	GTA	GTA_Tyr	7
3671	tRF#67-ME5R83R7R3PKN6B7SJ971UJ09NJ	tRFM_tRNA-SeC-TCA-2-1	CGGATGATCCTCAGTGGTCTGGGGTGCAGGCTTCAAACCTGTAGCTGTCTAGTGACAGAGTGGTTCC	5_tRF	0	2169	0	3401	0	0	0	0	0	0	0	172	0	0	123	180	0	0	0	0	0	0	0	0	0	959	0	4895	5294	0	294	198	259	2737	SeC	TCA	TCA_SeC	5
3678	tRF#35-PNR8YP9LON4VN1	tRFM_tRNA-Gly-GCC-2-1,tRFM_tRNA-Gly-GCC-3-1,tRFM_tRNA-Gly-GCC-5-1	GCATTGGTGGTTCAGTGGTAGAATTCTCGCCTGCC	5_tRNA_halve	21104	12005	560	2747	5694	1164	17499	986	483	5688	0	14941	21706	16832	2388	4330	28180	11300	415	480	3987	309	37261	762	560	712	1531	1544	5020	414	13645	3574	16048	9431	Gly	GCC	GCC_Gly	23
3679	tRF#101-IF8ZLLQ6Q8V0M0OYVE9QFFZV6F8Z1MQ8YUY6QSD2B	tRFM_tRNA-Tyr-GTA-4-1	ATGCATCCTTCGATAGCTCAGCTGGTAGAGCGGAGGACTGTAGATTGTATAGACATTTGCGGACATCCTTAGGTCGCTGGTTCGATTCCAGCTCGAAGGAA	other	0	0	0	594	0	1690	0	0	0	0	0	0	0	0	1092	2812	0	0	0	0	0	0	0	0	0	140	0	0	0	0	0	843	0	0	Tyr	GTA	GTA_Tyr	3
3681	tRF#18-YR66IFD2	tRFM_tRNA-Gly-GCC-2-1,tRFM_tRNA-Gly-CCC-1-2,tRFM_tRNA-Gly-CCC-chr1-2	TTCCCGGCCAATGCACCA	3_tRF	0	18271	0	1108	0	0	0	0	0	0	0	1068	0	486	0	0	0	0	3516	0	0	0	0	0	0	2202.01	0	3702.99	15747	0	1337.99	0	1384	13271	Gly	GCC	GCC_Gly	10
3682	tRF#31-34HWH3RXSINHE	tRFM_tRNA-His-GTG-1-1	CCGTGATCGTATAGTGGTTAGTACTCTGCGT	5_tRF	272.997	630.999	227.007	110.997	0	852.003	0	0	0	949.995	0	2050	0	1160	304.002	1523	105.003	0	0	0	0	0	0	0	0	0	0	0	2522	0	128.997	1139.99	353.997	609.003	His	GTG	GTG_His	5
3686	tRF#38-WU1M70YU890HRFD2	tRFM_tRNA-Met-CAT-1-1	TCTGAAGGTCGTGAGTTCGATCCTCACACGGGGCACCA	3_tRNA_halve	2149	11043	4026	2898	806	5389	5858	133	272	2506	768	1288	7212	1041	13856	19807	7245	3004	492	883	1834	127	920	809	150	1638	192	6010	11143	344	4305	6859	4968	11258	Met	CAT	CAT_Met	22
3687	tRF#74-47MXSL73VL8RPY8HM2OSRN2NKSEKHY	tRFM_tRNA-Asp-GTC-1-1	CTCCTCGTTAGTATAGTGGTTAGTATCCCCGCCTGTCACGCGGGAGACCGGGGTTCAATTCCCCGACGGGGAGG	full_tRNA	0	1262	0	3798	0	0	0	0	0	0	0	0	0	0	143	1862	0	0	0	0	0	0	0	0	0	640	0	3588	2068	0	150	1216	177	3075	Asp	GTC	GTC_Asp	7
3688	tRF#24-7383RPD9JM	tRFM_tRNA-Gly-CCC-1-2,tRFM_tRNA-Gly-CCC-6-1,tRFM_tRNA-Gly-GCC-2-1,tRFM_tRNA-Gly-GCC-1-1,tRFM_tRNA-Gly-GCC-3-1,tRFM_tRNA-Gly-GCC-5-1	GTGGTTCAGTGGTAGAATTCTCGC	i-tRF	1077	200.998	0	0	703.994	0	109.998	0	0	709	0	3649	0	636.006	0	0	0	0	228.998	0	534	0	126.994	0	1129	0	0	123.004	18671	0	349.006	0	1276	3137	Gly	CCC	CCC_Gly	6
3689	tRF#38-82FN5KYUSRYWRSD2	tRFM_tRNA-Arg-CCG-1-1,tRFM_tRNA-Arg-TCG-3-1	TCAGAAGATTGAGGGTTCGAGTCCCTTCGTGGTCGCCA	3_tRNA_halve	3875	2976	1400	2753	2640	3964	5805	503	0	3480	997	1094	724	2098	6788	13126	671	2961	269	2545	1795	1161	1388	890	857	709	1734	3156	2094	0	1915	6823	10496	2230	Arg	CCG	CCG_Arg	24
3690	tRF#18-H9R8B7D2	tRFM_tRNA-Gln-CTG-1-1,tRFM_tRNA-Gln-CTG-5-1	ATCTCGGTGGAACCTCCA	3_tRF	0	1021	0	418.998	0	0	0	0	0	0	0	463.002	0	925.998	0	0	0	0	193.002	0	0	0	0	0	0	516	0	1487	1280	0	786	0	2040	904.998	Gln	CTG	CTG_Gln	4
3694	tRF#41-D2PYRP4PW3FJHPEZE	tRFM_tRNA-Lys-TTT-6-1	AAGGAGCCTGGGTAGCTCAGTCGGTAGAGCATCAGACTTTT	5_U_tRNA_halve	0	0	0	0	0	691	0	0	0	0	0	0	0	0	1777	14705	0	0	0	0	0	0	0	0	0	0	0	0	0	0	0	5906	0	0	Lys	TTT	TTT_Lys	3
3698	tRF#39-RJ32VIJMRPFQJDKQ	tRFM_tRNA-Lys-TTT-5-1	GGGGCCCGGATAGCTCAGTCGGTAGAGCATCAGACTTTT	5_U_tRNA_halve	0	0	0	0	0	0	0	0	0	0	0	0	0	0	0	2821	0	0	0	0	0	0	0	0	0	0	0	0	0	0	0	2033	0	0	Lys	TTT	TTT_Lys	2
3704	tRF#57-S2I7L7P5QK11M3WE8SP6X52	tRFM_tRNA-Gly-GCC-1-1	GTAGAATTCTCGCCTGCCACGCGGGAGGCCCGGGTTCGATTCCCGGCCCATGCACCA	3_tRF	148	7148	106	4314	2064	21819	314	181	149	222	0	0	694	103	71346	28258	776	0	0	1326	226	0	0	0	134	946	421	8699	2820	179	107	6552	1376	1696	Gly	GCC	GCC_Gly	12
3716	tRF#59-9LON4VN1EH6KK87SIRM1JVE2	tRFM_tRNA-Gly-GCC-1-1	TGGTAGAATTCTCGCCTGCCACGCGGGAGGCCCGGGTTCGATTCCCGGCCCATGCACCA	3_tRF	0	20353	0	13004	1051	7290	204	147	0	216	0	386	662	0	14305	35421	686	0	170	231	0	0	0	0	0	3365	0	22326	5194	167	566	10489	1221	5853	Gly	GCC	GCC_Gly	12
3718	tRF#62-V47PU9XW983FPD48YUHS16MFJ	tRFM_tRNA-His-GTG-1-1	TAGTGGTTAGTACTCTGCGTTGTGGCCGCAGCAACCTCGGTTCGAATCCGAGTCACGGCACC	3_tRF	0	1128	0	0	0	0	0	0	0	0	0	1284	0	0	129.996	0	0	0	473.004	0	0	0	0	0	0	0	0	283.995	106.002	0	261	0	0	751.005	His	GTG	GTG_His	2
3722	tRF#32-PW5SVP9N15WVN	tRFM_tRNA-His-GTG-1-1	GCCGTGATCGTATAGTGGTTAGTACTCTGCGT	5_tRF	1950.99	5368	0	638.001	991.998	1625.99	901.998	0	0	1794.01	0	61650	592.992	13663	1055	769.995	818.001	0	1586	0	0	0	799.992	0	0	253.998	0	758.997	96169	0	11372	552.006	45850	16432	His	GTG	GTG_His	12
3726	tRF#32-P4R8YP9LON4V3	tRFM_tRNA-Gly-GCC-1-1	GCATGGGTGGTTCAGTGGTAGAATTCTCGCCT	5_tRF	71755	79628	3981	178684	7454	3153	9743	3247	0	10614	627	382953	1444	105317	8062	5567	993	10287	4003	309	4984	760	159139	1884	2551	1865	4968	22397	16121	0	42135	2618	600381	27398	Gly	GCC	GCC_Gly	28
3727	tRF#47-L7P5QK11M3WE8SPOX52	tRFM_tRNA-Gly-GCC-2-1	CGCCTGCCACGCGGGAGGCCCGGGTTCGATTCCCGGCCAATGCACCA	3_tRF	0	652.002	0	346.998	0	0	0	0	0	0	0	433.002	0	0	0	0	0	0	0	0	0	0	0	0	0	246	0	29112	1604	0	511.998	0	163.002	1459	Gly	GCC	GCC_Gly	3
3734	tRF#28-3KYUYRRHQFD2	tRFM_tRNA-Gly-CCC-2-1	CCGGGTTCGATTCCCGGGCGGCGCACCA	3_tRF	0	2357	0	1428	103	0	0	0	0	0	0	1821	0	392	0	1050	0	0	555	0	0	0	0	0	0	1566	0	20225	9286	0	2041	364	1251	12930	Gly	CCC	CCC_Gly	10
3738	tRF#19-18VBY9I3	tRFM_tRNA-Gly-GCC-2-1,tRFM_tRNA-Gly-CCC-6-1,tRFM_tRNA-Gly-CCC-1-2,tRFM_tRNA-Gly-CCC-chr1-135,tRFM_tRNA-Gly-GCC-5-1,tRFM_tRNA-Gly-GCC-1-1,tRFM_tRNA-Gly-CCC-chr1-2,tRFM_tRNA-Gly-GCC-3-1	AGTGGTAGAATTCTCGCCT	i-tRF	0	130.004	0	105	0	0	0	0	0	0	0	1355	0	1059	0	0	0	0	104.006	0	0	0	0	0	0	0	0	0	0	0	559.006	0	2358.01	0	Gly	GCC	GCC_Gly	3
3741	tRF#36-PNR8YP9LON4V4RB	tRFM_tRNA-Gly-CCC-1-2	GCATTGGTGGTTCAGTGGTAGAATTCTCGCCTCCCA	5_tRNA_halve	0	0	0	0	0	1484	0	0	0	0	0	0	115	0	1466	7014	186	0	0	0	0	0	0	0	0	0	0	101	0	0	0	7767	0	0	Gly	CCC	CCC_Gly	4
3745	tRF#38-YO1N3KYUSR681SD2	tRFM_tRNA-Arg-TCT-1-1	TTCAAAGGTTCCGGGTTCGAGTCCCGGCGGAGTCGCCA	3_tRNA_halve	20023	118489	1138	13787	7427	154604	9250	587	0	4553	868	10782	9503	168858	327448	8036	5081	77410	1756	644	3019	550	11215	260	1101	6117	2815	4329	64585	0	31269	12288	300812	47823	Arg	TCT	TCT_Arg	27
3752	tRF#42-K5QKF1M38E8SPOX52	tRFM_tRNA-Gly-CCC-1-2	CCCACGCGGGAGACCCGGGTTCAATTCCCGGCCAATGCACCA	3_tRNA_halve	0	1686	0	2638	0	915	0	0	0	0	0	0	0	0	2391	25862	0	0	0	0	0	0	0	0	0	345	0	6703	137	0	0	4440	0	260	Gly	CCC	CCC_Gly	6
3756	tRF#29-JY7383RPD9JM	tRFM_tRNA-Gly-CCC-1-2,tRFM_tRNA-Gly-GCC-2-1,tRFM_tRNA-Gly-GCC-3-1,tRFM_tRNA-Gly-GCC-5-1	CATTGGTGGTTCAGTGGTAGAATTCTCGC	5_tRF	1038	0	1593	0	2574	0	0	0	0	9299	895	1101	1299	0	0	1026	2671	1272	0	448	5155	457	104	1841	7011	0	839	0	1693	0	0	884	727	0	Gly	CCC	CCC_Gly	13
3769	tRF#39-HXD3KY7SHRRNWJE2	tRFM_tRNA-Phe-GAA-1-1	ATCTAAAGGTCCCTGGTTCGATCCCGGGTTTCGGCACCA	3_tRNA_halve	587.004	13677	0	4910	1470	3393	6181	0	0	740.004	0	1894	1564	411.996	23184	9545.99	1747	0	715.002	910.002	1930	0	0	0	0	1694	0	3797	8689	103.002	1086	4949	2158	14508	Phe	GAA	GAA_Phe	18
3786	tRF#35-PSQP4PW3FJIKE7	tRFM_tRNA-Lys-CTT-4-1,tRFM_tRNA-Lys-CTT-1-1	GCCCGGCTAGCTCAGTCGGTAGAGCATGGGACTCT	5_tRNA_halve	10556	4105	365.001	792	3596	11015	2671	350.001	0	1066	0	12232	2371	2721	11373	5719	2935	3683	324.999	0	1907	0	4695	0	234	0	1157	423	4614	0	5467	2868	3762	3582	Lys	CTT	CTT_Lys	21
3787	tRF#31-J09HJHOJ7IR1D	tRFM_tRNA-iMet-CAT-2-1,tRFM_tRNA-iMet-CAT-1-1	CAGAGTGGCGCAGCGGAAGCGTGCTGGGCCC	5_tRNA_halve	568.998	0	120.996	0	0	0	3205.01	0	0	567.009	0	0	0	0	0	340.002	0	725.994	0	0	0	0	0	0	0	0	1296.01	0	0	0	0	0	0	0	iMet	CAT	CAT_iMet	2
3791	tRF#35-RP9830MMUKLY5Z	tRFM_tRNA-Leu-TAG-2-1	GGTAGTGTGGCCGAGCGGTCTAAGGCGCTGGATTT	5_tRNA_halve	0	0	0	0	0	0	0	0	0	0	0	1029	0	546	111	0	0	0	0	0	0	0	0	0	0	0	0	0	0	0	589	0	1609	391	Leu	TAG	TAG_Leu	2
3795	tRF#48-0YVISXQDF3R9D927Y8D8	tRFM_tRNA-SeC-TCA-1-1	ACCTGTAGCTGTCTAGCGACAGAGTGGTTCAATTCCACCTTTCGGGCG	3_tRNA_halve	0	269	1222	0	313	329	453	0	0	371	107	0	244	0	1077	645	294	0	0	424	267	113	0	225	0	113	0	200	290	108	167	242	0	282	SeC	TCA	TCA_SeC	2
3808	tRF#28-P4R8YP9LOND5	tRFM_tRNA-Gly-GCC-1-1	GCATGGGTGGTTCAGTGGTAGAATTCTC	5_tRF	0	0	0	0	0	0	0	0	0	0	0	2575	0	394	0	0	0	0	0	0	0	0	0	0	0	0	0	345	123	0	134	0	2780	0	Gly	GCC	GCC_Gly	2
3809	tRF#39-EH6KK87SIRM1DVE2	tRFM_tRNA-Gly-GCC-2-1	ACGCGGGAGGCCCGGGTTCGATTCCCGGCCAATGCACCA	3_tRNA_halve	1293	136.002	199.998	369	309	136.002	2225.99	0	247.002	502.002	0	103.002	3840	121.002	226.002	672	4635	136.002	0	0	859.998	0	0	244.998	0	0	0	382.002	319.002	195	235.002	589.002	261	489	Gly	GCC	GCC_Gly	4
3813	tRF#34-FUJ09N2NK1ZSI8	tRFM_tRNA-SeC-TCA-1-1	AGCGACAGAGTGGTTCAATTCCACCTTTCGGGCG	3_tRF	0	1581	0	770	0	0	0	0	0	0	0	291	0	0	0	292	0	0	0	0	0	0	0	0	0	198	0	2175	642	0	0	101	150	310	SeC	TCA	TCA_SeC	2
3814	tRF#28-34HWH3RXSIDP	tRFM_tRNA-His-GTG-1-1	CCGTGATCGTATAGTGGTTAGTACTCTG	5_tRF	0	407.997	0	0	0	0	0	0	0	0	0	2283	0	4762	0	0	0	0	0	0	0	0	0	0	0	0	0	102.996	530.001	0	104.004	0	190.998	111.996	His	GTG	GTG_His	2
3822	tRF#41-43RX6NMH490VL8K80	tRFM_tRNA-Glu-CTC-1-1,tRFM_tRNA-Glu-CTC-2-1	CTAGTGGTTAGGATTCGGCGCTCTCACCGCCGCGGCCCGGG	i-tRF	0	0	0	0	0	301	265	0	0	0	0	0	0	0	245	3082	0	0	0	0	0	0	0	0	0	0	0	0	0	0	0	3561	0	0	Glu	CTC	CTC_Glu	2
3829	tRF#34-KSLP7SDR9SQ5I2	tRFM_tRNA-Ser-TGA-4-1	CCCCGCGCAGGTTCGAATCCTGTCGGCTACGCCA	3_tRF	0	501	0	1102	0	0	0	0	0	0	0	0	0	0	0	1149	0	0	0	0	0	0	0	0	0	0	0	587	0	0	0	947	0	0	Ser	TGA	TGA_Ser	2
3835	tRF#35-86J8WPMN1E8Y7Z	tRFM_tRNA-Glu-TTC-2-1	TCCCACATGGTCTAGCGGTTAGGATTCCTGGTTTT	5_tRNA_halve	40723	4567	3831	707	9302	0	1017	733	0	2159	863	30711	0	16974	343	594	0	4927	766	327	7142	671	7755	1504	3144	262	4148	836	1829	0	10961	111	32726	8632	Glu	TTC	TTC_Glu	18
3843	tRF#39-H913M87SFR2W9JI2	tRFM_tRNA-Lys-CTT-4-1,tRFM_tRNA-Lys-CTT-2-1,tRFM_tRNA-Lys-CTT-3-1	ATCTCAGGGTCGTGGGTTCGAGCCCCACGTTGGGCGCCA	3_tRNA_halve	752.003	1281	318.003	708.001	431.998	2787.99	1531	115.003	0	1243	0	255.003	660.002	0	5282	14424	446.999	326.998	0	254.002	707	0	108.003	0	0	109.998	101.003	630	880.005	121.002	229.999	5436	642.999	597.002	Lys	CTT	CTT_Lys	7
3844	tRF#40-V47PU9XW983FPD48	tRFM_tRNA-His-GTG-1-1	TAGTGGTTAGTACTCTGCGTTGTGGCCGCAGCAACCTCGG	i-tRF	0	100.998	0	266.004	0	1271	0	0	0	0	0	0	0	0	3434	1381.99	0	0	0	0	0	0	0	0	0	0	0	0	0	0	0	966.996	0	351	His	GTG	GTG_His	3
3845	tRF#71-3IRW18V6XO59KNNVORRNLNK8QJP1B	tRFM_tRNA-Gly-CCC-2-1	CCGCTGGTGTAGTGGTATCATGCAAGATTCCCATTCTTGCGACCCGGGTTCGATTCCCGGGCGGCGCACCA	full_tRNA	0	350	0	376	0	331	0	0	132	0	0	0	152	0	120	2292	142	0	0	0	0	0	0	0	0	200	0	1904	1205	316	111	1303	0	981	Gly	CCC	CCC_Gly	4
3847	tRF#36-F0IV1NL33VL8W1B	tRFM_tRNA-Arg-TCG-1-1	AGAAGATTGCAGGTTCGAGTCCTGCCGCGGTCGCCA	3_tRF	2766	626	1450	327	2189	3030	3080	342	0	2235	929	340	492	605	4954	4584	695	6551	120	629	1188	487	1650	365	2126	146	7724	896	1976	0	853	3467	4605	1363	Arg	TCG	TCG_Arg	17
3849	tRF#28-3KYUYR6RIFD2	tRFM_tRNA-Gly-GCC-1-1	CCGGGTTCGATTCCCGGCCCATGCACCA	3_tRF	0	1199	0	1541	0	0	0	0	0	0	0	0	0	0	0	490	0	0	0	0	0	0	0	0	0	226	0	3577	771	0	0	181	109	1141	Gly	GCC	GCC_Gly	4
3851	tRF#101-7HKZLLQ6Q8V0M0OYV19PBFZW6F8Z1MQ8YUYSQSD20	tRFM_tRNA-Tyr-GTA-5-1	GTGCGCCCTTCGATAGCTCAGCTGGTAGAGCGGAGGACTGTAGCCTGTAGAAACATTTGTGGACATCCTTAGGTCGCTGGTTCGATTCCGGCTCGAAGGAG	other	214	0	343	988	0	3125	191	164	0	873	497	0	0	0	572	12065	0	101	289	0	126	152	103	145	203	143	128	217	0	0	129	2763	0	271	Tyr	GTA	GTA_Tyr	3
3859	tRF#56-VL4YMY91PJB7MNLE308HP1B	tRFM_tRNA-His-GTG-1-1	TAGTACTCTGCGTTGTGGCCGCAGCAACCTCGGTTCGAATCCGAGTCACGGCACCA	3_tRF	190.998	3162	0	2279	549	5839	841.005	154.998	0	452.997	0	513.999	444.996	0	16015	9324.01	808.002	0	1021	873.999	135.999	185.004	0	0	0	1328	0	2599	4922	0	972	2815	430.002	5300.01	His	GTG	GTG_His	11
3860	tRF#37-LBRY73W0K5KKOV3	tRFM_tRNA-Asn-GTT-2-1	CGAAAGGTTGGTGGTTCGAGCCCACCCAGGGACGCCT	3_tRNA_halve	0	6439	0	0	0	0	0	0	0	0	0	12605	0	378	0	0	0	0	942	0	0	0	0	0	0	0	0	688	2160	0	2995	0	700	1117	Asn	GTT	GTT_Asn	5
3861	tRF#37-LBRY73W0K5KKOV2	tRFM_tRNA-Asn-GTT-2-1,tRFM_tRNA-Asn-GTT-3-1	CGAAAGGTTGGTGGTTCGAGCCCACCCAGGGACGCCA	3_tRNA_halve	1552.99	11055	122.004	4677	3233.01	9513.99	741.996	164.997	0	1522.99	0	6356	2519.99	5662	19752	16714	2463	420.003	2932	999.999	1048	461.997	0	0	124.002	2629	0	14176	59462	0	4498	10097	21768	26775	Asn	GTT	GTT_Asn	21
3863	tRF#31-2Y7383RPD9W1E	tRFM_tRNA-Gly-CCC-6-1	CACTGGTGGTTCAGTGGTAGAATTCTCGCCT	5_tRF	3482	0	0	0	0	0	210	0	0	821	0	0	0	0	0	0	0	105	0	276	527	0	0	0	0	0	6597	0	0	0	0	0	0	0	Gly	CCC	CCC_Gly	2
3867	tRF#24-9MV47P59I8	tRFM_tRNA-Glu-CTC-1-1,tRFM_tRNA-Glu-CTC-2-1	TGGTCTAGTGGTTAGGATTCGGCG	i-tRF	0	438	0	0	626	0	0	0	0	0	0	4729	0	1880	0	0	0	0	342	0	0	0	0	0	0	0	0	0	3228	0	575	0	3835	3338	Glu	CTC	CTC_Glu	5
3870	tRF#37-JB59J3WD8YQ84V2	tRFM_tRNA-Arg-ACG-1-1	CAGAAGATTCCAGGTTCGACTCCTGGCTGGCTCGCCA	3_tRNA_halve	315.999	300.999	111.999	1853	593.001	591	434.001	0	0	497.001	0	287.001	578.001	558	2217	4098	567	299.001	222	215.001	274.998	322.002	0	207	0	0	0	618.999	564.999	0	338.001	1733	1883	498	Arg	ACG	ACG_Arg	5
3889	tRF#60-73FEWS3R2VR00SR9D93J2426	tRFM_tRNA-Gly-CCC-1-2	GTGGTAGAATTCTCGCCTCCCACGCGGGAGACCCGGGTTCAATTCCCGGCCAATGCACCA	3_tRF	0	812	0	213	0	2726	0	0	0	0	0	0	0	0	4941	9517	0	0	0	0	0	0	0	0	0	0	0	716	0	0	0	3238	0	0	Gly	CCC	CCC_Gly	4
3891	tRF#34-79M89P9NH5IS1Q	tRFM_tRNA-Val-TAC-4-1	GTTTCCGTGGTGTAGTGGTTATCACATTCGCCTT	5_tRNA_halve	5954	2192	1553	545	1139	0	1201	588	0	772	517	5998	0	2224	102	0	0	1983	414	0	399	352	8454	1310	1179	103	1971	535	1602	0	4453	0	6952	2578	Val	TAC	TAC_Val	16
3892	tRF#35-87R8WP9N1EWJQ7	tRFM_tRNA-Glu-CTC-1-1,tRFM_tRNA-Glu-CTC-2-1	TCCCTGGTGGTCTAGTGGTTAGGATTCGGCGCTCT	5_tRNA_halve	74269	128429	25020	7086	8347	16784	12137	2898	1234	18472	17660	230836	18379	64838	22219	14597	24428	68618	10004	1738	16480	3513	64295	6073	3798	2685	87527	32220	62929	1112	197728	8309	24972	54173	Glu	CTC	CTC_Glu	34
3893	tRF#65-VP9N15WV7W6SJF09R9OML32826	tRFM_tRNA-His-GTG-1-1	TATAGTGGTTAGTACTCTGCGTTGTGGCCGCAGCAACCTCGGTTCGAATCCGAGTCACGGCACCA	3_tRF	1061	26286	162.999	25072	2902	10431	2489	1672	1017.01	1631.01	137.997	9001	4606.01	1891	69896	58844	9061.01	146.997	6766.99	3667.01	949.995	1235	0	138.996	383.004	13197	122.004	35425	51479	455.004	13092	14959	6808.99	105769	His	GTG	GTG_His	25
3896	tRF#36-JKIWRNL3K5NKS1B	tRFM_tRNA-Arg-CCT-1-1	CAGGGATTGTGGGTTCGAGTCCCACCTGGGGTACCA	3_tRF	0	692	0	699	217	373	0	0	0	0	0	127	0	0	1305	2801	0	0	0	0	0	0	0	0	0	108	0	2776	677	0	176	985	194	639	Arg	CCT	CCT_Arg	3
3902	tRF#18-SR99RHD2	tRFM_tRNA-Lys-TTT-5-1,tRFM_tRNA-Lys-TTT-3-1	GTCCCTGTTCGGGCGCCA	3_tRF	0	4623	0	2413	0	0	0	0	0	0	0	5070	0	1749	0	889.998	0	0	1278	0	0	0	0	0	0	2878	0	11462	9854	0	6742	196.002	6597	16415	Lys	TTT	TTT_Lys	11
3905	tRF#36-P4R8YP9LON4VN1B	tRFM_tRNA-Gly-GCC-1-1	GCATGGGTGGTTCAGTGGTAGAATTCTCGCCTGCCA	5_tRNA_halve	0	0	0	148	0	1113	0	0	0	0	0	0	654	0	1723	1839	771	0	0	0	0	0	0	0	0	0	0	0	0	0	0	1858	0	230	Gly	GCC	GCC_Gly	4
3913	tRF#35-YKWIR959MIL0O6	tRFM_tRNA-Tyr-GTA-5-1,tRFM_tRNA-Tyr-GTA-2-1	TTAGGTCGCTGGTTCGATTCCGGCTCGAAGGACCA	3_tRF	121.002	148.998	166.002	117	439.002	1162	508.998	129	0	286.998	0	169.998	406.998	364.998	4171	3520	532.002	0	202.998	739.998	403.998	142.998	0	100.002	0	139.002	0	517.002	528	0	451.998	1172	1579	412.002	Tyr	GTA	GTA_Tyr	5
3922	tRF#43-M2Q1MEF91SS2PMFI0Q	tRFM_tRNA-Lys-TTT-3-1	CGGGAGCGCCCGGATAGCTCAGTCGGTAGAGCATCAGACTTTT	5_U_tRNA_halve	0	0	0	541	0	438	101	0	938	218	0	0	2734	0	427	7984	2923	0	0	0	0	0	0	0	0	0	0	0	0	1084	0	7484	482	115	Lys	TTT	TTT_Lys	5
3924	tRF#38-WURMJKYOSR9R1HD2	tRFM_tRNA-Lys-TTT-6-1	TCTGAGGGTCCAGGGTTCAAGTCCCTGTCCAGGCGCCA	3_tRNA_halve	0	110	196	0	0	1972	0	0	0	0	0	0	0	0	7516	9150	0	0	0	0	0	0	0	0	0	0	0	129	100	0	0	3723	0	0	Lys	TTT	TTT_Lys	4
3934	tRF#28-JKYOSR99RHD2	tRFM_tRNA-Lys-TTT-3-1	CAGGGTTCAAGTCCCTGTTCGGGCGCCA	3_tRF	8043	15071	1964	5066	7983	0	8759	12066	0	4133	2783	14568	0	2090	175	91672	0	1700	3670	579	3118	4018	1412	2396	4219	8473	462	118323	43775	0	13530	30349	7224	40491	Lys	TTT	TTT_Lys	26
3935	tRF#39-HPDEXP7S1RXSMMI2	tRFM_tRNA-Arg-TCG-1-1	ATCAGAAGATTGCAGGTTCGAGTCCTGCCGCGGTCGCCA	3_tRNA_halve	1634	911	1283	358	1079	7252	1355	468	0	1405	753	433	659	382	12784	4595	866	803	100	651	677	736	451	738	593	286	789	663	2124	109	1016	2543	1419	2251	Arg	TCG	TCG_Arg	13
3939	tRF#21-2EK8E0KRB	tRFM_tRNA-Pro-AGG-3-1,tRFM_tRNA-Pro-AGG-2-1,tRFM_tRNA-Pro-TGG-1-1,tRFM_tRNA-Pro-AGG-1-1,tRFM_tRNA-Pro-TGG-2-1,tRFM_tRNA-Pro-TGG-3-1,tRFM_tRNA-Pro-CGG-2-1,tRFM_tRNA-Pro-CGG-1-1	CAAATCCCGGACGAGCCCCCA	3_tRF	0	1379	0	177	0	0	0	0	0	0	0	162	0	0	0	665.999	0	0	700.008	0	0	0	0	0	0	557.004	0	2312.01	2156	0	676.002	0	708.006	1358.01	Pro	AGG	AGG_Pro	4
3942	tRF#34-0P58309NDJ78EQ	tRFM_tRNA-Leu-TAA-1-1	ACCAGGATGGCCGAGTGGTTAAGGCGTTGGACTT	5_tRNA_halve	317	217	0	195	0	0	0	0	0	0	0	5198	315	458	0	480	334	0	0	0	0	0	0	0	0	0	0	0	154	0	1398	291	4438	108	Leu	TAA	TAA_Leu	3
3943	tRF#42-YDXBRY73W0K5KKOV2	tRFM_tRNA-Asn-GTT-chr1-140	TTAACTGAAAGGTTGGTGGTTCGAGCCCACCCAGGGACGCCA	3_tRNA_halve	0	0	0	0	0	2869	0	0	0	0	0	0	0	0	2573	0	0	0	0	0	0	0	0	0	0	0	0	0	0	0	0	0	0	0	Asn	GTT	GTT_Asn	2
3944	tRF#16-K8KEP1B	tRFM_tRNA-Gly-GCC-2-1,tRFM_tRNA-Gly-CCC-1-2,tRFM_tRNA-Gly-CCC-chr1-2	CCCGGCCAATGCACCA	3_tRF	0	27053	0	10507	0	0	0	0	0	0	0	8766	0	2267	0	161.001	0	0	2214	0	0	0	0	0	0	6235	0	43112	26630	0	5887	0	6093	20695	Gly	GCC	GCC_Gly	11
3949	tRF#29-K87SIRMJ6VE2	tRFM_tRNA-Gly-CCC-2-1	CCCGGGTTCGATTCCCGGGCGGCGCACCA	3_tRF	0	2202	0	2411	0	0	0	0	0	0	0	786	0	335	0	3123	0	0	312	0	0	0	0	0	0	1434	0	7259	7579	0	1541	1861	857	9728	Gly	CCC	CCC_Gly	9
3955	tRF#35-O2ZFR95MN1Q3L6	tRFM_tRNA-Arg-TCG-1-1	GAAGATTGCAGGTTCGAGTCCTGCCGCGGTCGCCA	3_tRF	1339	989	826	109	2271	4641	1703	568	0	641	474	415	491	283	7753	5191	725	2274	104	523	466	620	355	551	733	286	1207	1766	1879	0	962	1977	1037	1509	Arg	TCG	TCG_Arg	13
3956	tRF#65-83ML5F924ZDRJKW4R951KHZKL6	tRFM_tRNA-Lys-CTT-1-1	TCAGTCGGTAGAGCATGGGACTCTTAATCCCAGGGTCGTGGGTTCGAGCCCCACGTTGGGCGCCA	3_tRF	203	6352	0	4342	2765	4461	1068	282	549	475	123	2453	2248	1367	17214	15978	4036	0	1825	762	629	375	0	0	132	3662	0	16863	11678	327	6429	5395	4953	14015	Lys	CTT	CTT_Lys	19
3957	tRF#67-Y2R79K3BEE4O3QW6BZUERFF0KP3	tRFM_tRNA-Lys-CTT-10-1	TTAGAGGTCTTGGGGCCGAAACGATCTCAACCTATTCTCAAACTTTAAATGGGCAAGAAGCCCAGCT	5_U_tRF	0	2142	0	847	2083	0	0	0	0	0	0	0	0	0	0	0	0	1201	0	0	0	0	0	0	608	6793	0	146	327	0	128	0	0	0	Lys	CTT	CTT_Lys	4
3960	tRF#23-R29P4P9LDS	tRFM_tRNA-Ala-TGC-3-1,tRFM_tRNA-Ala-TGC-4-1,tRFM_tRNA-Ala-TGC-2-1,tRFM_tRNA-Ala-CGC-3-1,tRFM_tRNA-Ala-AGC-4-1,tRFM_tRNA-Ala-CGC-2-1,tRFM_tRNA-Ala-CGC-1-1	GGGGATGTAGCTCAGTGGTAGAG	5_tRF	0	1896	0	245	0	0	0	0	0	0	0	456	0	214	0	0	0	0	110	0	0	0	0	0	0	106	0	1276	732	0	359	0	1103	547	Ala	TGC	TGC_Ala	3
3974	tRF#40-2VR008R9D9KUMKF6	tRFM_tRNA-Asp-GTC-1-1	CACGCGGGAGACCGGGGTTCAATTCCCCGACGGGGAGCCA	3_tRNA_halve	0	1405	0	3401	198	22691	0	0	0	214	0	0	263	0	12632	5789	242	0	0	0	293	166	0	104	0	1004	0	4003	3427	0	119	3780	126	3211	Asp	GTC	GTC_Asp	10
3978	tRF#38-SP5830MMUKLYM9Y	tRFM_tRNA-Leu-CAG-1-1,tRFM_tRNA-Leu-CAG-2-1	GTCAGGATGGCCGAGCGGTCTAAGGCGCTGCGTTCAGG	5_tRNA_halve	486.996	0	0	0	1249	0	0	0	0	0	0	994	0	654.998	0	0	0	465.999	0	0	0	0	0	0	0	0	0	0	0	0	522	0	1127	0	Leu	CAG	CAG_Leu	2
3983	tRF#39-F6RE987S1RJ7R3I2	tRFM_tRNA-Arg-CCT-4-1	AGCCAGGGATTGTGGGTTCGAGTCCCATCTGGGGTGCCA	3_tRNA_halve	751	1808	462	873	902	361	4059	298	0	1337	108	644	5412	465	720	3889	3011	480	0	452	258	107	259	312	100	346	334	1035	1412	0	2831	1871	2008	1415	Arg	CCT	CCT_Arg	12
3986	tRF#33-FQ947673FEWSD3	tRFM_tRNA-Gly-GCC-2-1,tRFM_tRNA-Gly-GCC-3-1,tRFM_tRNA-Gly-GCC-5-1	AGCATTGGTGGTTCAGTGGTAGAATTCTCGCCT	5_tRF	2948	1161	0	450	0	0	334	0	0	231	0	1462	0	397	0	0	0	255	0	0	0	0	772	0	0	0	0	0	841	0	1858	0	4769	3644	Gly	GCC	GCC_Gly	6
3992	tRF#32-ZRS3S3RX8HYV3	tRFM_tRNA-Val-CAC-4-1,tRFM_tRNA-Val-CAC-1-1,tRFM_tRNA-Val-AAC-3-1,tRFM_tRNA-Val-AAC-1-1,tRFM_tRNA-Val-AAC-4-1	TTTCCGTAGTGTAGTGGTTATCACGTTCGCCT	5_tRF	5542	1190.99	165123	291.004	17756	403.998	1239	1195	0	90171	54065	75036	2106.99	2286	1331.01	11924	2968.99	66683	140.994	5239	40054	27929	17018	109905	41354	0	225265	116.004	3983.99	100.002	4494	6138.01	6488.99	2679	Val	CAC	CAC_Val	27
3997	tRF#34-86J8WPMN1E8Y2Q	tRFM_tRNA-Glu-TTC-2-1	TCCCACATGGTCTAGCGGTTAGGATTCCTGGTTT	5_tRNA_halve	71978	8476	4480	2533	5313	3023	4968	770	0	16800	1707	81290	705	10947	5911	3190	914	2461	1220	1163	11496	1747	4250	4811	3385	607	1706	1978	3471	0	20703	3091	34889	7569	Glu	TTC	TTC_Glu	28
4000	tRF#36-M2ORRN2NK8KEP1B	tRFM_tRNA-Gly-CCC-1-2	CGGGAGACCCGGGTTCAATTCCCGGCCAATGCACCA	3_tRNA_halve	0	321	0	630	0	889	0	0	0	0	0	0	0	0	3056	17298	0	0	0	0	0	0	0	0	0	0	0	717	0	0	0	8147	0	0	Gly	CCC	CCC_Gly	3
4009	tRF#27-J3WD8YQ84V2	tRFM_tRNA-Arg-ACG-1-1	CAGGTTCGACTCCTGGCTGGCTCGCCA	3_tRF	0	1207	0	1051	0	0	0	0	0	0	0	1783	0	546.999	0	2907	0	0	276	0	0	0	0	0	0	1024	0	10677	4639	0	1999	954	2719	3482	Arg	ACG	ACG_Arg	10
4015	tRF#40-2VR008R959KUMKF6	tRFM_tRNA-Asp-GTC-2-1,tRFM_tRNA-Asp-GTC-3-1	CACGCGGGAGACCGGGGTTCGATTCCCCGACGGGGAGCCA	3_tRNA_halve	875.004	42934	1265	87021	10644	384360	1473	171.996	281.004	6902	1242	4070	4121	1211	223620	225088	4554	785.004	712.008	692.004	5441	2356.99	282.996	1113	941.004	21187	488.004	93793	84338	708	6775	155278	5309	72291	Asp	GTC	GTC_Asp	24
4018	tRF#74-KY73436X6NMHN90VL8K87SIRMM12E2	tRFM_tRNA-Glu-TTC-4-2	CCCTGGTGGTCTAGTGGCTAGGATTCGGCGCTTTCACCGCCGCGGCCCGGGTTCGATTCCCGGTCAGGGAACCA	full_tRNA	0	1083	0	2426	0	163	0	0	0	0	0	0	0	0	1640	2560	0	0	0	0	0	0	0	0	0	183	0	2423	668	0	0	1689	0	435	Glu	TTC	TTC_Glu	6
4020	tRF#32-5YJ3W08Y3HSV2	tRFM_tRNA-Arg-TCG-1-1	GATTGCAGGTTCGAGTCCTGCCGCGGTCGCCA	3_tRF	527	853	290	0	883	1726	678	304	0	376	0	245	255	0	2570	3532	384	426	0	275	131	336	0	100	391	0	277	830	830	0	459	1350	405	695	Arg	TCG	TCG_Arg	4
4022	tRF#30-JY7383RPD9W1	tRFM_tRNA-Gly-CCC-1-2,tRFM_tRNA-Gly-GCC-2-1,tRFM_tRNA-Gly-GCC-3-1,tRFM_tRNA-Gly-GCC-5-1	CATTGGTGGTTCAGTGGTAGAATTCTCGCC	5_tRF	2511	0	2873	0	1212	0	194	0	0	14772	560	1164	1302	5381	0	445	1876	5194	0	747	7016	1054	1197	1591	1480	0	6388	0	0	0	0	387	1554	0	Gly	CCC	CCC_Gly	16
4024	tRF#49-NE88HPDEXK7S1RNS9MI2	tRFM_tRNA-Arg-CCG-1-1	CTGATTCCGGATCAGAAGATTGAGGGTTCGAGTCCCTTCGTGGTCGCCA	3_tRF	0	0	409.002	0	709.002	138	243	0	0	719.001	441	0	0	0	0	1094	0	0	0	225.999	634.998	1092	0	0	0	0	0	0	0	0	0	1074	0	0	Arg	CCG	CCG_Arg	3
4029	tRF#23-YU476YQSD2	tRFM_tRNA-Arg-ACG-2-1,tRFM_tRNA-Arg-ACG-1-1	TTCGACTCCTGGCTGGCTCGCCA	3_tRF	0	1077	0	160	0	0	0	0	0	0	0	264	0	115	0	457	0	0	229	0	0	0	0	0	0	227	0	1529	1031	0	372	125	380	838	Arg	ACG	ACG_Arg	3
4045	tRF#36-8BRY93W086K2SVD	tRFM_tRNA-Arg-TCT-3-1	TCAAAGGTTGTGGGTTCGAGTCCCACCAGAGTCGCC	3_tRNA_halve	0	3833	0	0	0	213	0	0	0	0	0	1281	0	0	1080	0	0	0	0	0	0	0	0	0	0	0	0	0	1814	0	337	0	297	349	Arg	TCT	TCT_Arg	4
4048	tRF#36-8BR9M3W08SQ2SVD	tRFM_tRNA-Arg-TCT-1-1	TCAAAGGTTCCGGGTTCGAGTCCCGGCGGAGTCGCC	3_tRNA_halve	0	25408	0	0	104	0	0	0	0	0	0	10920	0	6176	1263	0	0	1626	462	0	920	0	1839	0	0	0	0	0	13037	0	8580	0	4677	3166	Arg	TCT	TCT_Arg	10
4051	tRF#29-KY7SHRRNWJE2	tRFM_tRNA-Phe-GAA-1-1	CCCTGGTTCGATCCCGGGTTTCGGCACCA	3_tRF	0	2494	0	3196	0	0	0	0	0	0	0	2490	0	214.998	0	2681	0	0	339	0	0	0	0	0	0	1273	0	30442	12885	0	970.002	1759	649.002	9371	Phe	GAA	GAA_Phe	9
4052	tRF#43-WOYO1N7KYUSR0P1SD2	tRFM_tRNA-Arg-TCT-3-1	TCTAATTCAAAGGTTGTGGGTTCGAGTCCCACCAGAGTCGCCA	3_tRNA_halve	0	482	0	0	0	106378	0	0	0	0	0	0	0	0	86933	389	0	0	0	0	0	0	0	0	0	0	0	0	162	0	0	602	0	0	Arg	TCT	TCT_Arg	2
4058	tRF#44-YXI6D3987S1R265MI2	tRFM_tRNA-Arg-TCT-3-1	TTCTAATTCAAAGGTTGTGGGTTCGAGTCCCACCAGAGTCGCCA	3_tRF	0	3364	0	0	0	46714	0	0	0	0	0	0	255	0	71174	160	0	1347	0	0	0	0	102	0	0	0	0	0	1302	0	0	3797	0	0	Arg	TCT	TCT_Arg	6
4059	tRF#37-JB5YJ3W08Y3HSV2	tRFM_tRNA-Arg-TCG-1-1	CAGAAGATTGCAGGTTCGAGTCCTGCCGCGGTCGCCA	3_tRNA_halve	1736	1278	1401	2201	2987	6468	2248	547	0	2761	744	675	1708	2580	15313	10591	1961	1359	643	1720	1445	1924	380	1208	1113	670	2490	3203	3537	115	1756	4771	9949	2621	Arg	TCG	TCG_Arg	26
4067	tRF#18-H7PU4HD2	tRFM_tRNA-Ser-AGA-2-1,tRFM_tRNA-Ser-AGA-1-1,tRFM_tRNA-Ser-TGA-3-1,tRFM_tRNA-Ser-AGA-4-1,tRFM_tRNA-Ser-AGA-3-1,tRFM_tRNA-Ser-TGA-2-1	ATCCTGCCGACTACGCCA	3_tRF	0	852.005	0	357.995	324.995	0	0	0	0	0	0	0	0	0	0	154	0	0	0	0	325.996	0	0	0	0	472.01	0	1544.99	1142	0	100.001	304.997	216.997	1485.01	Ser	AGA	AGA_Ser	3
4078	tRF#39-79MP9P9NH57S36F8	tRFM_tRNA-Val-CAC-1-1,tRFM_tRNA-Val-CAC-4-1	GTTTCCGTAGTGTAGTGGTTATCACGTTCGCCTCACACG	5_tRNA_halve	0	1294	0	0	0	801	108	0	0	0	0	0	327.996	0	873.999	2245.01	526.995	0	0	0	0	0	0	0	0	0	0	747.999	659.997	0	516.996	1547.99	183.996	325.998	Val	CAC	CAC_Val	3
4081	tRF#33-QKF1R3WE8RO8DX	tRFM_tRNA-Asp-GTC-2-1,tRFM_tRNA-Asp-GTC-3-1	GCGGGAGACCGGGGTTCGATTCCCCGACGGGGA	3_tRNA_halve	0	0	0	0	0	11125	0	0	0	0	0	0	0	0	10026	0	0	0	0	0	0	0	0	0	0	0	0	0	0	0	0	217.008	0	0	Asp	GTC	GTC_Asp	2
4091	tRF#53-U9XW983FPD48YUHS16MFD2	tRFM_tRNA-His-GTG-1-1	TACTCTGCGTTGTGGCCGCAGCAACCTCGGTTCGAATCCGAGTCACGGCACCA	3_tRF	0	1185	0	499.995	0	1275	0	0	0	0	0	108.999	0	0	2249.01	1035	0	0	0	0	0	0	0	0	0	153	0	402.003	1463	0	158.004	307.998	0	1495	His	GTG	GTG_His	6
4101	tRF#32-1EWJQ72S3HPS4	tRFM_tRNA-Glu-CTC-1-1,tRFM_tRNA-Glu-CTC-2-1	AGGATTCGGCGCTCTCACCGCCGCGGCCCGGG	i-tRF	0	0	0	0	0	0	0	0	0	0	0	0	0	0	0	2500	0	0	0	0	0	0	0	0	0	0	0	0	0	0	0	1762	150	0	Glu	CTC	CTC_Glu	2
4102	tRF#101-7MNSHJ839L5H52NL69IOP0SMNPSV9NLE3JW26HS3E	tRFM_tRNA-Tyr-GTA-3-1	GTGTCCTTCGATAGCTCAGTTGGTAGAGCGGAGGACTGTAGGCTCATTAAGCAAGGTATCCTTAGGTCGCTGGTTCGAATCCGGCTCGGAGGACGGTAGTT	full_U_tRNA	0	0	0	159	0	0	0	0	0	0	0	0	0	0	0	3578	0	0	0	0	0	0	0	0	0	264	0	0	0	0	0	2264	0	436	Tyr	GTA	GTA_Tyr	2
4117	tRF#35-F0IV1NL33VL8W1	tRFM_tRNA-Arg-TCG-1-1	AGAAGATTGCAGGTTCGAGTCCTGCCGCGGTCGCC	3_tRF	0	120	509	0	666	0	0	0	0	0	0	424	0	0	0	0	0	1234	0	0	1362	0	1298	0	0	0	3924	0	0	0	129	0	241	0	Arg	TCG	TCG_Arg	4
4121	tRF#73-J87383RPD9W1X6L85J3KYUYR6RIFD2	tRFM_tRNA-Gly-GCC-1-1	CATGGGTGGTTCAGTGGTAGAATTCTCGCCTGCCACGCGGGAGGCCCGGGTTCGATTCCCGGCCCATGCACCA	full_tRNA	0	0	0	0	0	0	0	0	293	0	0	0	259	0	0	8894	0	0	0	0	0	0	0	0	0	0	0	0	0	388	0	4361	0	0	Gly	GCC	GCC_Gly	2
4137	tRF#36-M26RRNLNK8KQP1B	tRFM_tRNA-Gly-GCC-1-1	CGGGAGGCCCGGGTTCGATTCCCGGCCCATGCACCA	3_tRNA_halve	0	433	0	2827	0	180	0	0	0	0	0	0	0	0	362	2459	0	0	0	0	0	0	0	0	0	102	0	1118	331	0	0	2348	0	271	Gly	GCC	GCC_Gly	4
4153	tRF#64-JMRPFQ5DWXH913M87SFR2W9JI2	tRFM_tRNA-Lys-CTT-2-1	CAGTCGGTAGAGCATGAGACTCTTAATCTCAGGGTCGTGGGTTCGAGCCCCACGTTGGGCGCCA	3_tRF	642	11448	400	6137	2198	16229	2252	850	865	1658	326	2574	2730	642	60967	57602	6850	119	1911	2735	1340	777	0	103	302	4421	0	19265	11554	486	3743	20215	4265	11391	Lys	CTT	CTT_Lys	21
4156	tRF#40-D9BKZ4R95MK1F3L6	tRFM_tRNA-Arg-TCT-3-1	AATTCAAAGGTTGTGGGTTCGAGTCCCACCAGAGTCGCCA	3_tRNA_halve	0	3200	0	749	0	22782	0	0	0	0	0	0	276	0	45938	2209	0	0	0	0	0	0	0	0	0	0	0	414	2035	0	335	3143	257	739	Arg	TCT	TCT_Arg	6
4160	tRF#34-12Z4R95MKM9KJV	tRFM_tRNA-Arg-CCT-4-1	AGGGATTGTGGGTTCGAGTCCCATCTGGGGTGCC	3_tRF	0	1012	218	283	621	0	0	0	0	0	0	1515	0	401	0	0	0	136	0	0	1338	0	335	0	0	0	752	1494	358	0	701	0	404	260	Arg	CCT	CCT_Arg	4
4166	tRF#33-I89NJ4S2I7L7DV	tRFM_tRNA-Gly-GCC-2-1,tRFM_tRNA-Gly-GCC-5-1,tRFM_tRNA-Gly-GCC-3-1	ATTGGTGGTTCAGTGGTAGAATTCTCGCCTGCC	5_tRNA_halve	0	148	1617	0	110	0	1654	0	0	2121	296	493	1052	0	0	0	1123	0	0	0	335	0	2390	790	0	0	276	0	849	0	225	0	0	589	Gly	GCC	GCC_Gly	6
4177	tRF#89-IMWW6VDSQPLWZJ9XEOD3947SBR065JSV9MKQ	tRFM_tRNA-Asn-GTT-8-1	ATGTCTCTGTGGCGCAATCGGCTAGCGCGTTTGGCTGTTAACTAAAAGGTTGGTGGTTCGAACCCACCCAGAGGCGTCGCTGGTCTTTT	other	0	0	2098	190	173	1271	0	619	0	1802	1055	0	0	0	0	127	0	0	0	0	0	511	0	1394	355	0	0	0	0	0	0	143	0	0	Asn	GTT	GTT_Asn	5
4180	tRF#63-VH7P59N3Z6KPQJ3KYU4RRWRBD2	tRFM_tRNA-Glu-TTC-2-1	TAGCGGTTAGGATTCCTGGTTTTCACCCAGGCGGCCCGGGTTCGACTCCCGGTGTGGGAACCA	3_tRF	472	1074	113	1380	708	304	2930	1069	183	892	266	547	265	500	1889	349	632	0	331	849	566	602	0	0	172	898	0	1601	1969	0	808	0	1299	3644	Glu	TTC	TTC_Glu	9
4187	tRF#40-R0K8HJ83ML5F82NZ	tRFM_tRNA-Lys-TTT-3-1	GGGAGCCCGGATAGCTCAGTCGGTAGAGCATCAGACTTTT	5_U_tRNA_halve	1139	0	0	282	309	1198	2537	101	3228	1702	0	0	5378	157	1074	37719	7580	0	0	0	0	0	0	0	0	130	0	0	264	3284	324	22937	1130	703	Lys	TTT	TTT_Lys	12
4189	tRF#23-S3M8309NS	tRFM_tRNA-Ser-AGA-2-1,tRFM_tRNA-Ser-AGA-1-1,tRFM_tRNA-Ser-TGA-3-1,tRFM_tRNA-Ser-AGA-4-1,tRFM_tRNA-Ser-TGA-4-1,tRFM_tRNA-Ser-AGA-3-1,tRFM_tRNA-Ser-TGA-2-1	GTAGTCGTGGCCGAGTGGTTAAG	5_tRF	0	2102	0	120.996	0	0	0	0	0	0	0	759	0	198	0	0	0	0	0	0	0	0	0	0	0	102.996	0	1437	588	0	981.996	0	767.004	414.996	Ser	AGA	AGA_Ser	2
4202	tRF#32-6978WPRLXN4VQ	tRFM_tRNA-Pro-AGG-2-1,tRFM_tRNA-Pro-TGG-3-1,tRFM_tRNA-Pro-CGG-2-1,tRFM_tRNA-Pro-CGG-1-1	GGCTCGTTGGTCTAGGGGTATGATTCTCGCTT	5_tRF	0	1575.99	0	256.998	0	0	0	0	0	0	0	735	0	226.002	305.004	1833.01	0	291.004	0	0	0	0	0	0	0	149.996	0	0	969.01	0	459.998	3172.99	877.996	942.998	Pro	AGG	AGG_Pro	3
4205	tRF#30-WIR959MIL0O6	tRFM_tRNA-Tyr-GTA-5-1,tRFM_tRNA-Tyr-GTA-2-1	TCGCTGGTTCGATTCCGGCTCGAAGGACCA	3_tRF	222	1189	0	837.996	612	267	1550	321	0	810	0	520.998	142.998	1726	1484	11524	142.998	0	318	2316	970.998	229.998	0	0	0	693	0	2964	1759	0	987.996	3181	4209.01	3193	Tyr	GTA	GTA_Tyr	11
4207	tRF#38-WURMJKYOSR991HD2	tRFM_tRNA-Lys-TTT-2-1,tRFM_tRNA-Lys-TTT-4-1	TCTGAGGGTCCAGGGTTCAAGTCCCTGTTCAGGCGCCA	3_tRNA_halve	0	0	150	0	0	908	0	0	0	0	0	0	0	0	3492	4021	0	0	0	0	0	0	0	0	0	0	0	146	0	0	0	1853	0	0	Lys	TTT	TTT_Lys	3
4213	tRF#41-PSQP4PW3FJI0E7UME	tRFM_tRNA-Lys-CTT-2-1	GCCCGGCTAGCTCAGTCGGTAGAGCATGAGACTCTTAATCT	5_tRF	0	461	0	249	238	733	304	208	0	0	0	305	561	168	1226	4231	653	0	0	391	309	0	0	0	0	170	0	628	203	0	350	2098	473	222	Lys	CTT	CTT_Lys	3
4217	tRF#28-LY7SIR69OKV	tRFM_tRNA-Tyr-GTA-2-1,tRFM_tRNA-Tyr-GTA-5-1	CGCTGGTTCGATTCCGGCTCGAAGGACC	3_tRF	0	1123	0	0	0	0	0	0	0	0	0	1244	0	0	0	0	0	0	598.998	0	921.996	0	0	0	0	0	0	178.998	256.002	0	382.002	0	115.998	277.998	Tyr	GTA	GTA_Tyr	2
4220	tRF#40-BYBKZ3R9512R12L6	tRFM_tRNA-Asn-GTT-chr1-140	AACTGAAAGGTTGGTGGTTCGAGCCCACCCAGGGACGCCA	3_tRNA_halve	0	0	0	0	0	1083	0	0	0	0	0	0	0	0	2006	0	0	0	0	0	0	0	0	0	0	0	0	0	0	0	0	0	0	0	Asn	GTT	GTT_Asn	2
4221	tRF#87-PS5U8918W8RV1I8B3WFYWPLF5476IR0ZWKK	tRFM_tRNA-SeC-TCA-1-1	GCCCGGATGATCCTCAGTGGTCTGGGGTGCAGGCTTCAAACCTGTAGCTGTCTAGCGACAGAGTGGTTCAATTCCACCTTTCGGGCG	full_tRNA	0	251184	0	349509	3093	1162	0	0	0	155	0	23141	317	15755	14100	25107	321	0	5401	178	439	0	0	0	0	121554	0	551304	558888	0	58543	24858	76341	325084	SeC	TCA	TCA_SeC	16
4230	tRF#37-4PRS93W0K6MY6V2	tRFM_tRNA-Lys-CTT-4-1,tRFM_tRNA-Lys-CTT-2-1,tRFM_tRNA-Lys-CTT-3-1	CTCAGGGTCGTGGGTTCGAGCCCCACGTTGGGCGCCA	3_tRNA_halve	131.999	534.002	0	1264	261.002	1344	341.005	0	0	308	0	0	444.997	0	2371	6671	449.995	120.001	0	0	142.002	0	0	0	0	0	0	603.001	637	0	222.005	4162.01	609	303.996	Lys	CTT	CTT_Lys	5
4239	tRF#59-9LON4V4REH62K876IRM1DVE2	tRFM_tRNA-Gly-CCC-1-2	TGGTAGAATTCTCGCCTCCCACGCGGGAGACCCGGGTTCAATTCCCGGCCAATGCACCA	3_tRF	0	6218	0	1378	0	12076	0	0	0	0	0	0	0	0	27158	27046	0	0	0	0	0	0	0	0	0	329	0	4601	225	0	0	8832	0	764	Gly	CCC	CCC_Gly	7
4240	tRF#32-86V8WPMN1E8YN	tRFM_tRNA-Glu-TTC-1-1	TCCCATATGGTCTAGCGGTTAGGATTCCTGGT	5_tRF	497	125	0	0	0	0	0	0	0	865	0	1812	0	247	0	0	0	0	0	0	0	0	0	0	0	0	0	0	1646	0	146	0	1355	358	Glu	TTC	TTC_Glu	3
4255	tRF#36-34HWH3RXSINHZ40	tRFM_tRNA-His-GTG-1-1	CCGTGATCGTATAGTGGTTAGTACTCTGCGTTGTGG	5_tRNA_halve	1002	171.999	3842.01	0	0	193981	0	0	0	0	1927	107.001	0	0	130945	366.003	0	9872	0	0	492.993	0	391.995	0	0	0	1463.99	0	125.001	0	0	431.001	0	0	His	GTG	GTG_His	7
4256	tRF#72-N3R718YKISQI45LSM1M3WE8SSP6D2	tRFM_tRNA-Glu-CTC-1-1	CTGGTGGTCTAGTGGTTAGGATTCGGCGCTCTCACCGCCGCGGCCCGGGTTCGATTCCCGGTCAGGGAACCA	full_tRNA	0	0	0	0	0	0	0	0	278.999	218.001	222.999	0	1015.01	0	0	6575	954.002	0	0	0	0	172.998	0	149.002	0	0	0	0	0	435.001	0	1240	0	0	Glu	CTC	CTC_Glu	3
4258	tRF#34-V3LY7SIR69OKE2	tRFM_tRNA-Tyr-GTA-5-1,tRFM_tRNA-Tyr-GTA-2-1	TAGGTCGCTGGTTCGATTCCGGCTCGAAGGACCA	3_tRF	148.002	306	0	205.002	286.998	1479	498	109.998	0	328.998	0	237	292.002	340.002	5033	4619.01	492	0	250.002	851.002	463.998	223.998	0	0	0	151.998	0	732	781.002	0	535.002	1490	943.002	526.998	Tyr	GTA	GTA_Tyr	4
4261	tRF#18-73FEWSD3	tRFM_tRNA-Gly-GCC-2-1,tRFM_tRNA-Gly-CCC-6-1,tRFM_tRNA-Gly-CCC-1-2,tRFM_tRNA-Gly-CCC-chr1-135,tRFM_tRNA-Gly-GCC-5-1,tRFM_tRNA-Gly-GCC-1-1,tRFM_tRNA-Gly-CCC-chr1-2,tRFM_tRNA-Gly-GCC-3-1	GTGGTAGAATTCTCGCCT	i-tRF	0	606.004	0	0	0	0	0	0	0	0	0	1171	0	734.006	0	0	0	0	0	0	0	0	0	0	0	0	0	0	0	0	476.994	0	1515	0	Gly	GCC	GCC_Gly	2
4263	tRF#30-Q4R9OMKM4WL6	tRFM_tRNA-Ser-GCT-3-1,tRFM_tRNA-Ser-GCT-4-1	GCGTGGGTTCGAATCCCATCCTCGTCGCCA	3_tRF	0	123	0	0	301	0	188	125	0	0	0	0	0	0	100	4919	0	0	0	0	0	110	0	0	113	0	0	207	190	0	151	1674	0	140	Ser	GCT	GCT_Ser	2
4264	tRF#101-H853FW6S18WO6V9EYK46SQYU9H93WB863IP509F00	tRFM_tRNA-Leu-TAG-3-1	ATCGGGAGGTAGCGTGGCCGAGTGGTCTAAGGCGCTGGATTTAGGCTCCAGTCATTTCGATGGCGTGGGTTCGAATCCCACCGCTGCCACACCTCAGAAGG	full_U_tRNA	0	0	0	0	0	310	123	0	284	125	0	0	247	0	0	1383	380	0	0	0	0	0	0	0	0	0	0	0	0	222	0	1285	0	0	Leu	TAG	TAG_Leu	2
4267	tRF#65-WP9N1EWJQ72S3HPSR95933JKB6	tRFM_tRNA-Glu-CTC-1-1	TCTAGTGGTTAGGATTCGGCGCTCTCACCGCCGCGGCCCGGGTTCGATTCCCGGTCAGGGAACCA	3_tRF	1359	7101	2457	4332	4721	3031.01	3153	5648.99	1671	4541.99	5611.01	1457	5074.99	2330	23121	42360	9144	631.995	950.999	8277	2083	2462.01	365.001	2381	2486	3636	4575.01	13421	6348.01	1434.99	3957	9403	5564	13005	Glu	CTC	CTC_Glu	31
4272	tRF#38-PP6N7KYUSRHYR4D2	tRFM_tRNA-Arg-CCT-4-1	GCCAGGGATTGTGGGTTCGAGTCCCATCTGGGGTGCCA	3_tRNA_halve	1198	1389	641	1988	654	749	5590	135	0	1162	242	489	1965	716	1818	2994	1073	857	0	0	100	129	302	291	0	147	323	1039	1279	0	2091	1216	3364	1248	Arg	CCT	CCT_Arg	15
4273	tRF#16-KQ3SW1B	tRFM_tRNA-Ser-GCT-5-1,tRFM_tRNA-Ser-GCT-3-1,tRFM_tRNA-Ser-GCT-4-1	CCCATCCTCGTCGCCA	3_tRF	0	2822	0	1009	0	0	0	0	0	0	0	743	0	606	0	128	0	0	530	0	0	0	0	0	0	1572	0	3027	2426	0	1361	0	1890	1564	Ser	GCT	GCT_Ser	8
4275	tRF#56-VBY9PYKHM26RRNLNK8KEP1B	tRFM_tRNA-Gly-GCC-2-1	TAGAATTCTCGCCTGCCACGCGGGAGGCCCGGGTTCGATTCCCGGCCAATGCACCA	3_tRF	0	793.998	454.998	382.998	1759	228	139.998	0	610.998	997.002	403.998	0	1409	0	955.998	9805.99	1441	0	0	14531	1293	301.002	0	364.998	366	163.002	3077	769.998	679.002	1009	133.002	2653	112.998	750.996	Gly	GCC	GCC_Gly	9
4277	tRF#33-79MP9P9MH57SD3	tRFM_tRNA-Val-AAC-2-1	GTTTCCGTAGTGTAGTGGTCATCACGTTCGCCT	5_tRF	192741	101542	9464	56685	28845	858	15426	2968	0	10419	1322	965465	980	107802	829	3480	1325	30400	6016	331	8932	1105	164957	3882	7588	1309	6081	23363	36598	0	561717	1875	391709	93324	Val	AAC	AAC_Val	28
4279	tRF#42-4EK2R9M3W08SP25V2	tRFM_tRNA-Arg-TCT-4-1	CTAATCCAGAGGTTCCGGGTTCGAGTCCCGGCAGAGATGCCA	3_tRNA_halve	0	0	19033	0	0	471	0	0	0	10921	9590	0	0	0	1947	489	0	0	0	2827	1909	8326	0	15046	0	0	5237	0	0	0	0	271	0	0	Arg	TCT	TCT_Arg	9
4286	tRF#30-8W1W188MENL7	tRFM_tRNA-Val-AAC-2-1	TCCGTAGTGTAGTGGTCATCACGTTCGCCT	5_tRF	794	0	1731	0	482	0	0	0	0	1345	0	2945	0	0	0	0	0	2828	0	0	1257	0	723	381	509	0	1999	0	0	0	0	0	117	0	Val	AAC	AAC_Val	6
4289	tRF#32-KY7343RX6NMH3	tRFM_tRNA-Glu-CTC-1-1,tRFM_tRNA-Glu-CTC-2-1	CCCTGGTGGTCTAGTGGTTAGGATTCGGCGCT	5_tRF	7764	7324	2764	16470	488	0	408	0	0	5191	1246	77822	596	21380	0	112	713	4543	579	320	3351	401	6333	637	297	0	16891	6393	3311	0	18058	0	12373	5326	Glu	CTC	CTC_Glu	17
4290	tRF#28-7KYUHR0ZMSD2	tRFM_tRNA-Ser-GCT-2-1	GTGGGTTCGAATCCCACCTTCGTCGCCA	3_tRF	0	0	0	0	0	0	0	0	0	0	0	0	0	0	0	4015	0	0	0	0	0	0	0	0	0	0	0	0	0	0	0	1250	0	0	Ser	GCT	GCT_Ser	2
4294	tRF#21-83RPD9W1E	tRFM_tRNA-Gly-GCC-2-1,tRFM_tRNA-Gly-CCC-6-1,tRFM_tRNA-Gly-CCC-1-2,tRFM_tRNA-Gly-GCC-5-1,tRFM_tRNA-Gly-GCC-1-1,tRFM_tRNA-Gly-GCC-3-1	TCAGTGGTAGAATTCTCGCCT	i-tRF	0	952	0	0	0	0	0	0	0	0	0	1574.01	0	1735.01	0	0	0	0	0	0	0	0	0	0	0	0	0	0	0	0	693	0	3905.01	114.002	Gly	GCC	GCC_Gly	3
4300	tRF#30-XSXMSL73VL4Y	tRFM_tRNA-His-GTG-1-1	TGCCGTGATCGTATAGTGGTTAGTACTCTG	5_tRF	0	434	0	0	0	0	0	0	0	0	0	2079	0	449	0	120	0	0	0	0	0	0	0	0	0	0	0	141	1116	0	208	234	1804	293	His	GTG	GTG_His	3
4301	tRF#49-JM8LHYD3MU7SH725RJE2	tRFM_tRNA-Met-CAT-1-1	CAGTCTCATAATCTGAAGGTCGTGAGTTCGATCCTCACACGGGGCACCA	3_tRF	0	174	0	160	0	275	102	0	0	0	0	102	241	0	1054	1303	281	0	0	0	110	0	0	0	0	139	0	259	686	0	0	426	115	671	Met	CAT	CAT_Met	2
4308	tRF#41-UMX0S75NLD4P1KP1B	tRFM_tRNA-Met-CAT-3-1	TAATCTGAAGGTCCTGAGTTCGAACCTCAGAGGGGGCACCA	3_tRNA_halve	0	1283	186	0	0	3276	0	0	0	0	0	0	0	0	4340	943	0	487	0	0	0	0	109	0	0	615	0	0	843	0	0	2652	0	0	Met	CAT	CAT_Met	4
4318	tRF#53-PNR8YP9LON4V4REH62K80E	tRFM_tRNA-Gly-CCC-1-2	GCATTGGTGGTTCAGTGGTAGAATTCTCGCCTCCCACGCGGGAGACCCGGGTT	5_tRF	0	0	0	0	0	602	0	0	0	0	0	0	0	0	188	1629	0	0	0	0	0	0	0	0	0	0	0	0	0	0	0	3073	0	0	Gly	CCC	CCC_Gly	2
4319	tRF#22-761RNNMJN	tRFM_tRNA-Lys-TTT-3-1	GTTCAAGTCCCTGTTCGGGCGT	3_tRF	0	2268	0	0	0	0	0	0	0	0	0	1549	0	0	0	0	0	0	0	0	0	0	0	0	0	0	0	125	109	0	0	0	0	0	Lys	TTT	TTT_Lys	2
4321	tRF#36-M2OSRNLNKSEK51B	tRFM_tRNA-Asp-GTC-2-1,tRFM_tRNA-Asp-GTC-3-1	CGGGAGACCGGGGTTCGATTCCCCGACGGGGAGCCA	3_tRNA_halve	1210	2432	1853	3265.99	2877	17854	1367.99	189.996	0	4319	1621	702.996	1839.01	383.004	13580	33123	1687.99	310.992	351	2824.01	2122.99	1505	297	904.008	375	940.992	1240.99	4651	5488.01	231	998.004	17959	1577	3717	Asp	GTC	GTC_Asp	22
4325	tRF#32-M2OSRNLNKSEKL	tRFM_tRNA-Asp-GTC-2-1,tRFM_tRNA-Asp-GTC-3-1	CGGGAGACCGGGGTTCGATTCCCCGACGGGGA	3_tRNA_halve	0	1901	0	2785	434.004	2645.99	0	0	0	102	0	1260	0	1268	4031.99	1002	0	0	0	0	104.004	0	0	0	0	3392	0	12982	9054	0	2775	1626	2023.01	22811	Asp	GTC	GTC_Asp	14
4326	tRF#17-8SPOL52	tRFM_tRNA-Gly-TCC-2-1,tRFM_tRNA-Gly-TCC-1-1,tRFM_tRNA-Gly-TCC-3-1	TCCCGGCCAACGCACCA	3_tRF	0	8202	0	177	0	0	0	0	0	0	0	306	0	0	0	0	0	0	442	0	0	0	0	0	0	301	0	848	3163	0	304	0	281	2163	Gly	TCC	TCC_Gly	3
4334	tRF#31-3JVIJMRPFQ5DE	tRFM_tRNA-Lys-CTT-2-1	CCGGCTAGCTCAGTCGGTAGAGCATGAGACT	5_tRF	1725	0	1966	0	998	0	698	109	0	711	0	418	0	0	0	938	0	842	0	0	0	0	5846	0	0	0	4581	0	0	0	0	987	0	103	Lys	CTT	CTT_Lys	4
4335	tRF#31-PNR8YP9LON4VD	tRFM_tRNA-Gly-CCC-1-2,tRFM_tRNA-Gly-GCC-2-1,tRFM_tRNA-Gly-GCC-3-1,tRFM_tRNA-Gly-GCC-5-1	GCATTGGTGGTTCAGTGGTAGAATTCTCGCC	5_tRF	262332	39849	4140	23148	16497	179	25652	2683	0	22843	704	350949	2824	1371627	970	1574	4178	18078	12280	587	11161	2422	87965	3671	4915	2048	6274	4874	17145	0	67337	1423	364782	83312	Gly	CCC	CCC_Gly	28
4336	tRF#34-M2OSRNLNKSEKH9	tRFM_tRNA-Asp-GTC-2-1,tRFM_tRNA-Asp-GTC-3-1	CGGGAGACCGGGGTTCGATTCCCCGACGGGGAGC	3_tRNA_halve	0	363	0	1109	0	232.008	0	0	0	0	0	3299	0	231.996	125.004	0	0	0	0	0	0	0	0	0	0	201.996	0	623.004	1089	0	314.004	0	240.996	1276.01	Asp	GTC	GTC_Asp	4
4342	tRF#33-R118LO9EBVSYW	tRFM_tRNA-Arg-ACG-1-1,tRFM_tRNA-Arg-ACG-2-1	GGGCCAGTGGCGCAATGGATAACGCGTCTGACT	5_tRF	3220.99	0	0	287	0	0	0	0	0	0	0	2440	0	5840.99	0	0	0	0	0	0	0	0	0	0	0	0	0	106.001	0	0	1278	0	33415	715.001	Arg	ACG	ACG_Arg	5
4344	tRF#29-P4R8YP9LONHK	tRFM_tRNA-Gly-GCC-1-1	GCATGGGTGGTTCAGTGGTAGAATTCTCG	5_tRF	0	0	0	0	0	0	0	0	0	0	0	1123	0	332	0	0	0	0	0	0	0	0	0	0	0	0	0	0	0	0	0	0	1341	0	Gly	GCC	GCC_Gly	2
